# Supplementary material for: Dynamic miRNA Landscape Links Mammary Gland Development to the Regulation of Milk Protein Expression in Mice
Source: Animals (Basel). 2022 Mar 14;12(6):727. doi: 10.3390/ani12060727 (PMC8944794; doi:10.3390/ani12060727)
Supplement: Supplementary file 1 [file animals-12-00727-s001.zip]

Archive with 7 entries (7 files):
- Supplementary Figure S1.tif
- Supplementary Table S1.pdf
- Supplementary Table S2.xlsx
- Supplementary Table S3.xlsx
- Supplementary Table S4.xlsx
- Supplementary Table S5.xlsx
- Supplementary Table S6.xlsx
