# Supplementary material for: Dynamic miRNA Landscape Links Mammary Gland Development to the Regulation of Milk Protein Expression in Mice
Source: Animals (Basel). 2022 Mar 14;12(6):727. doi: 10.3390/ani12060727 (PMC8944794; doi:10.3390/ani12060727)
Supplement: Supplementary file 1 [file animals-12-00727-s001.zip › Supplementary Table S2.xlsx]

## Sheet: Table S2
Supplementary Table S2. The proportion of reads mapped to the reference genome
Sample	Total Clean Reads (M)	Total Mapping(%)
FW1d_1	21.8	91.94
FW1d_2	22.08	91.79
FW1d_3	22.59	92.53
FW3d_1	20.48	94.7
FW3d_2	21.63	94.26
FW3d_3	21.6	91.34
L12d_1	21.71	95.06
L12d_2	22.67	93.82
L12d_3	21.42	93.98
P16d_1	22.31	94.25
P16d_2	20.78	95.04
P16d_3	20.82	93.73
V_1	22.18	88.14
V_2	21.64	88.72
V_3	22.95	92.28
