# Supplementary material for: Dynamic miRNA Landscape Links Mammary Gland Development to the Regulation of Milk Protein Expression in Mice
Source: Animals (Basel). 2022 Mar 14;12(6):727. doi: 10.3390/ani12060727 (PMC8944794; doi:10.3390/ani12060727)
Supplement: Supplementary file 1 [file animals-12-00727-s001.zip › Supplementary Table S3.xlsx]

## Sheet: Sheet1
Supplementary Table S3. TPM of miRNAs from mouse mammary gland of five distinct stages
miRNA ID	Cluster	V_1	V_2	V_3	P16d_1	P16d_2	P16d_3	L12d_1	L12d_2	L12d_3	FW1d_1	FW1d_2	FW1d_3	FW3d_1	FW3d_2	FW3d_3
mmu-let-7f-5p	1	29595.4	31488.2	27134.7	28439.2	26438.3	25185.7	26785.4	26268.5	27097.4	27787.8	28633.2	26312.7	27132.3	29004.2	29666.3
mmu-miR-103-1-5p	1	4.08136	3.77975	1.03037	2.43641	2.10106	3.50701	1.63211	3.92569	0.666149	0.322306	1.68677	2.48835	2.5345	2.83264	2.63973
mmu-miR-103-3p	1	2726.81	3143.22	3175.51	1899.88	2030.25	2089.97	2180.78	1869.4	1469.1	3034.73	3164.39	2068.29	2376.25	2833.85	2523.65
mmu-miR-10a-3p	1	4.49158	4.91024	4.45403	5.7874	3.60081	1.75178	2.94174	3.27406	1.65924	4.51228	3.03197	3.42249	4.43451	6.92294	4.62057
mmu-miR-10a-5p	1	13933.4	15389.8	13975.2	12137.5	11683.5	9955.7	8949.8	9286.49	7042.89	12812.8	10029.3	8045.98	12658.2	10413	10541.2
mmu-miR-10b-5p	1	17522.5	20431.5	20324.5	18076	15918.3	17073.3	16241.8	18198.6	15048.4	18817.1	17863.8	16778.2	18422.1	16669	18958.4
mmu-miR-1249-3p	1	102.11	71.7695	78.8237	39.6046	23.4018	56.6926	8.49486	7.52556	6.31002	19.024	10.7827	15.5623	58.9142	68.8966	34.6563
mmu-miR-126b-3p	1	28.5904	18.1336	18.1627	10.053	24.6008	7.59795	7.18523	4.90711	5.97899	4.51228	7.41336	4.98074	16.1553	19.5034	35.3152
mmu-miR-132-3p	1	7.75945	6.04645	9.25464	2.74374	3.60081	5.25879	4.24743	2.94427	1.32821	4.51228	3.36933	2.48835	7.28625	6.60562	2.31235
mmu-miR-132-5p	1	11.4375	13.2234	20.9072	14.0149	9.00203	12.5665	3.92101	8.50699	6.97617	7.73932	6.06394	8.09319	15.838	11.9536	11.5535
mmu-miR-139-5p	1	3613.14	3549.68	3391.07	2855.92	2339.57	3154.53	1815.24	2264.36	1700.94	2314.41	1998.72	2068.6	2937.52	2481.2	2562.93
mmu-miR-145a-5p	1	14020	16042.9	16345	13025.3	9505.61	11044.8	2458.44	5543.75	1189.76	9763.88	9187.86	6659.86	15388.9	16667.1	14298.3
mmu-miR-152-5p	1	9.39339	15.8669	6.85199	10.3603	3.30016	10.521	6.53239	11.781	11.958	2.90075	6.06394	12.7599	8.86902	11.6401	9.90003
mmu-miR-1843a-3p	1	65.3504	67.9955	71.2832	55.4487	69.9046	73.0564	51.2838	67.734	52.8137	64.485	58.6364	70.0202	83.9385	60.716	57.1002
mmu-miR-1843b-5p	1	178.085	122.768	190.203	77.3838	135.911	97.602	104.204	105.692	151.461	145.093	182.315	108.3	136.835	164.846	151.497
mmu-miR-185-5p	1	390.886	344.882	490.412	113.03	302.723	326.705	206.775	229.709	177.698	347.903	206.579	245.232	411.454	526.945	416.539
mmu-miR-1934-3p	1	0.410222	1.1305	0	0.303625	0.601315	0	0.326423	0	0	0	0.674709	0	0	0	1.32194
mmu-miR-1941-3p	1	0.410222	0	1.03037	0.303625	0.898435	0	0	0	0	0.644612	0	0	0.317243	0.313448	0.658897
mmu-miR-1941-5p	1	1.22371	0.376833	0.341897	0	0.300657	0	0	0	0	0	0	0	0.634487	0	0.33152
mmu-miR-1943-3p	1	3.26787	1.1305	3.42834	1.2182	1.49975	2.04547	0.652845	0.981423	0.666149	0.644612	0	0	1.58277	1.57111	1.98083
mmu-miR-1943-5p	1	5.31203	1.1305	4.11213	2.43641	1.19909	2.04547	0	0.655606	0.331031	0	0	1.55422	1.58277	2.20187	1.98083
mmu-miR-1948-3p	1	4.08136	3.77975	4.45403	2.74374	2.40172	5.55248	1.95854	2.61845	0.99718	0.322306	2.69462	1.24418	6.33452	4.40375	3.63015
mmu-miR-196b-3p	1	0	1.51304	1.71417	0	0.898435	0.877616	0.326423	0	0.331031	0.966917	0.337354	0	0.317243	0.944213	0.990417
mmu-miR-1a-3p	1	6930.98	2427.4	1675.15	677.266	480.935	369.66	172.477	146.594	189.987	286.641	297.23	197.619	371.547	4585.51	667.715
mmu-miR-212-5p	1	23.2784	37.7746	25.0194	35.0354	14.3997	16.9477	13.0648	8.50699	24.247	10.9624	22.2401	26.1398	24.3898	22.0226	17.4918
mmu-miR-218-5p	1	3700.55	4952.63	5522.36	3788.49	2638.4	2404.4	460.59	485.594	465.34	614.876	631.869	503.223	1851.08	3440.39	2119
mmu-miR-21a-5p	1	25553.8	25765.7	24904.1	21091.3	20594.1	20739	12843.6	13064.2	12157.7	14979.5	13565.1	11419.8	24299.7	25817.1	24982.4
mmu-miR-224-3p	1	0.410222	0.753665	1.71417	0.610954	0.898435	0.877616	0	0	0.666149	0.644612	0	0	0.95173	1.25766	0.990417
mmu-miR-23a-3p	1	20543.4	16662.8	21675.8	11445.9	12904.3	10552.4	8095.91	8974.65	9498.14	9400.5	10505.5	10605.7	13151.7	15270	13163.2
mmu-miR-23b-3p	1	12370.3	12219.3	14770.6	11899.3	11785.2	11715.7	8098.53	8141.87	10307.9	8822.38	9799.85	9493.1	13230.6	13070.4	14095.6
mmu-miR-24-2-5p	1	1310.71	1029.36	1074.72	910.947	885.966	852.117	715.711	432.585	424.153	719.347	692.192	789.223	1222.33	1147.64	888.197
mmu-miR-29b-2-5p	1	1.63393	0.753665	0.341897	0.303625	0.300657	0.583926	0	0	0	0	0.674709	0	0.317243	0.630765	1.64931
mmu-miR-29c-3p	1	1845.78	1402.19	1442.1	651.373	743.756	741.658	1222.69	932.248	522.138	1337.45	839.793	1290.27	1614.47	1353.69	952.889
mmu-miR-29c-5p	1	104.155	82.7262	94.5884	43.5666	39.0041	34.773	22.8653	22.5767	18.599	32.2425	26.2841	28.9422	74.7522	56.6257	56.1098
mmu-miR-301b-3p	1	1.22371	4.15658	0.683794	1.82916	3.30016	1.75178	0.326423	0.655606	0	0	0.337354	0.624102	3.48278	2.51532	1.64931
mmu-miR-3057-3p	1	2.04416	0.753665	1.03037	1.52183	0.601315	0.583926	0.326423	0	0.666149	0.322306	0	0	2.21726	2.20187	0
mmu-miR-3061-5p	1	2.44743	3.02037	4.45403	1.2182	2.69884	2.04547	3.59458	0.655606	1.32821	0.644612	3.03197	1.55422	4.43451	2.83264	2.63973
mmu-miR-3068-5p	1	930.446	1486.81	990.762	941.413	741.057	875.495	347.565	497.7	606.171	490.096	769.362	477.394	1185.59	1001.35	1440.72
mmu-miR-3086-3p	1	0.813491	0.753665	1.71417	1.2182	0	1.46154	0.979268	0.981423	0.99718	0.322306	0.337354	0.93414	0.634487	2.51532	0
mmu-miR-3109-3p	1	1.22371	0.753665	3.42834	0.914579	1.19909	0.877616	0.326423	0	0.331031	0.322306	0	0.310038	1.26553	0.944213	3.29863
mmu-miR-331-5p	1	1.22371	0.753665	0.341897	0.610954	0.300657	0.583926	0.326423	0.325816	0.666149	0	0	0.310038	0	1.25766	0.33152
mmu-miR-339-5p	1	260.588	139.011	119.945	70.3782	80.707	99.6475	31.0338	30.432	38.5304	71.2574	119.972	187.347	143.487	158.554	51.8208
mmu-miR-34a-5p	1	15140.8	17091.5	13410.8	13175.2	10812.2	13160.5	8118.13	8238.08	7440.47	6723.02	9945.77	8552	19168.3	10622.2	19476.9
mmu-miR-350-3p	1	819.352	775.51	1046.96	529.201	479.736	461.709	110.736	133.505	138.837	162.183	222.755	136.622	507.114	657.501	511.926
mmu-miR-350-5p	1	17.1528	4.91024	11.3107	3.96194	6.60031	5.55248	2.28496	0.981423	1.65924	1.28922	0.674709	3.73253	9.18627	7.86328	6.6014
mmu-miR-3535	1	22.0546	35.5079	22.6167	10.6639	10.2011	14.9022	3.92101	8.83678	2.65642	3.54536	12.1321	6.84499	11.0863	19.8207	17.4918
mmu-miR-361-5p	1	460.325	376.616	463.336	560.581	412.23	376.967	61.7372	104.055	118.579	168.311	196.467	130.087	393.403	533.237	384.191
mmu-miR-362-3p	1	27.3667	28.7078	33.9274	13.1003	19.5003	27.175	13.0648	4.25548	3.6536	11.9293	12.4695	11.8257	25.0243	33.032	10.5631
mmu-miR-511-3p	1	66.9844	106.524	85.3338	97.4934	81.9061	66.0424	6.85881	10.4698	12.62	19.3463	10.7827	14.3141	65.8832	154.151	99.0169
mmu-miR-615-5p	1	2.04416	2.64354	3.77024	0.303625	1.49975	0.583926	0	0	0	0	0	0.93414	1.90001	1.88843	1.64931
mmu-miR-6516-5p	1	4.9018	5.66391	3.42834	0.610954	2.69884	1.75178	0.979268	0.325816	0	1.61153	2.01991	3.11246	1.90001	4.40375	3.96167
mmu-miR-652-5p	1	7.75945	6.42329	9.93843	4.56919	6.29966	9.34972	0.979268	2.28866	1.32821	1.28922	1.01206	1.86828	6.33452	6.60562	4.28905
mmu-miR-6899-3p	1	1.63393	6.04645	6.5101	4.26557	3.60081	6.43009	0.979268	2.61845	2.32539	1.28922	3.70668	3.11246	4.11727	5.34796	3.63015
mmu-miR-6916-3p	1	0.410222	0.376833	0.683794	0.610954	0.300657	0	0.326423	0	0	0	0	1.55422	0	0.630765	0.658897
mmu-miR-6934-5p	1	0.813491	1.51304	0	0.303625	0.300657	0	0.326423	0	0	0	0	0	0.317243	0.944213	0.33152
mmu-miR-6953-3p	1	1.63393	1.51304	0.341897	0.303625	1.19909	0.293691	0.326423	0.655606	0	0.322306	0	0	0.95173	0.630765	0.33152
mmu-miR-6971-3p	1	0.813491	0.753665	0.341897	0.610954	0	0	0.652845	0	0.331031	0	0	0	0.317243	0	1.64931
mmu-miR-7009-5p	1	0	0	1.03037	0	0.300657	0	0	0	0.331031	0	0	0	0	1.25766	0
mmu-miR-702-3p	1	0.813491	1.1305	2.73986	0.914579	0.601315	1.46154	0.652845	1.63703	1.99436	1.28922	0.674709	1.24418	1.58277	1.88843	1.64931
mmu-miR-7043-3p	1	14.7054	13.2234	24.6728	8.83476	12.3022	8.18187	4.57385	8.83678	10.2947	13.8631	6.06394	10.8916	16.4725	15.417	32.3481
mmu-miR-7083-3p	1	0	1.1305	0.341897	0	0	0.583926	0	0	0	0	0	0.310038	0.95173	0	0
mmu-miR-7115-5p	1	1.63393	0	1.37227	0	0.898435	0.583926	0	0	0	0	0	0	0.317243	0.944213	0.658897
mmu-miR-7666-3p	1	0.410222	0.376833	1.37227	0	0	0	0	0	0	0	0	0	0.634487	0.313448	0
mmu-miR-99b-5p	1	12243.3	10747.6	12441.9	11930	10058.2	12623.7	7635.65	6297.34	8997.92	8338.41	7505.58	9077.94	11770	10371.8	11658.1
novel-mmu-miR107-3p	1	3.67809	0.753665	3.08644	1.52183	2.10106	3.50701	0.979268	0.325816	1.99436	0.644612	1.68677	0.93414	2.21726	5.03451	1.64931
novel-mmu-miR121-3p	1	1.63393	0	0	0.303625	0.300657	0	0	0	0	0	0	0	0.317243	0.313448	0.33152
novel-mmu-miR156-5p	1	20.0174	16.6206	21.591	11.5785	12.9	12.2728	15.3537	17.9954	2.65642	16.7679	21.5696	18.3607	21.2208	19.8207	15.511
novel-mmu-miR308-5p	1	0.410222	0.376833	2.05607	0	0	0.293691	0	0	0	0.322306	0	0	0.95173	0.630765	1.32194
novel-mmu-miR327-3p	1	2.44743	1.1305	0.341897	0.303625	0.898435	1.46154	0	0	0.666149	1.93383	0.337354	0.624102	0.95173	1.88843	0.658897
novel-mmu-miR334-5p	1	2.44743	3.02037	3.77024	2.13278	3.60081	2.92308	0.652845	0.655606	0.331031	0.644612	0.337354	0.310038	4.75175	4.0903	1.32194
novel-mmu-miR337-3p	1	0.813491	1.1305	1.37227	0	0.601315	0.293691	1.95854	0	0	0.322306	0	0.93414	0	2.83264	0
novel-mmu-miR341-3p	1	0.813491	1.1305	1.03037	0	0.898435	0.877616	0.652845	0.325816	0.331031	0	0	0.310038	0.95173	0.630765	0.990417
novel-mmu-miR376-3p	1	0.813491	0.376833	1.03037	0	0.898435	0.293691	0.979268	0.325816	0	0.322306	0	0.624102	1.26553	0.630765	0.33152
novel-mmu-miR395-3p	1	2.44743	1.1305	0.683794	0.303625	0.898435	0.877616	0.652845	0	1.32821	0.966917	1.68677	0.624102	2.21726	1.88843	0.33152
novel-mmu-miR407-5p	1	3.26787	2.64354	3.42834	0.303625	1.49975	0	3.59458	0.655606	1.32821	0	0	0.624102	2.21726	2.51532	2.31235
novel-mmu-miR424-5p	1	23.6886	24.1744	23.3052	8.53113	7.50229	16.0735	12.7384	18.9768	10.2947	24.5032	11.12	32.9888	21.2208	28.3148	17.4918
mmu-let-7a-2-3p	2	6.94596	5.66391	6.1682	4.87282	3.30016	4.09094	0.326423	0.325816	0.99718	2.25614	1.68677	0.624102	0.634487	3.45954	2.31235
mmu-miR-100-3p	2	34.3126	42.308	41.126	46.3103	35.7039	26.0072	7.18523	3.92569	5.31284	9.67315	8.08807	6.22491	8.23454	20.1342	19.4727
mmu-miR-100-5p	2	11030.6	10807.3	11415.2	8063.54	7534.16	7086.37	2586.81	2140.01	2900	3074.06	2697.99	2804.61	4066.1	4089.71	4654.2
mmu-miR-1231-3p	2	2.04416	1.1305	0.341897	0.610954	0	0.877616	0	0	0	0	0	0	0.317243	0.313448	0.33152
mmu-miR-125b-1-3p	2	91.4934	19.641	80.5378	16.4513	96.9072	24.5456	15.0272	21.2695	11.627	2.90075	17.8587	21.1631	10.4518	23.5937	9.24113
mmu-miR-125b-2-3p	2	103.744	49.1082	87.0479	33.5136	109.506	33.0212	18.6179	16.6882	12.62	10.6401	34.0348	16.1824	9.18627	16.9881	16.1741
mmu-miR-125b-5p	2	12761.2	10775.2	7258.16	7030.12	5228.79	7344.99	1516.35	893.309	1104.73	3407.46	983.692	7609.98	3393.96	3669.1	3364.32
mmu-miR-130a-3p	2	1133.85	1260.54	971.915	867.684	744.056	677.371	222.129	180.3	191.982	292.447	468.762	243.053	377.565	414.32	343.923
mmu-miR-135a-5p	2	55.957	58.9286	70.5994	41.7374	27.0026	29.2205	4.90027	6.21833	6.97617	24.5032	17.1882	20.539	22.807	24.2245	18.1549
mmu-miR-135b-5p	2	47.3771	30.5977	51.4063	50.5759	35.1026	31.8533	4.57385	4.5813	6.97617	13.2185	12.8068	7.77913	10.4518	6.92294	11.5535
mmu-miR-139-3p	2	120.084	154.119	174.096	142.582	118.208	160.431	79.0533	83.115	72.0749	79.6414	35.0469	68.776	105.794	81.7944	97.3675
mmu-miR-143-5p	2	22.4649	4.91024	3.77024	3.04736	18.9025	2.62939	6.85881	3.92569	4.31975	1.93383	6.06394	2.80242	2.21726	4.0903	3.29863
mmu-miR-145a-3p	2	638.41	650.482	928.045	764.096	975.371	172.41	446.869	413.604	442.09	614.876	730.946	488.285	432.044	611.885	556.486
mmu-miR-150-3p	2	4.08136	6.04645	8.90806	4.87282	3.90147	2.33916	0.326423	0.325816	4.98181	0	0	0.93414	0.95173	2.83264	1.32194
mmu-miR-1839-3p	2	2.04416	3.02037	1.71417	3.35099	0.300657	2.33916	0	0	0.331031	0.966917	0	0.310038	0.95173	0.630765	1.32194
mmu-miR-185-3p	2	4.49158	0	2.05607	0.610954	4.79991	1.46154	1.30569	2.61845	1.65924	0.966917	1.68677	2.48835	1.26553	0.630765	0.33152
mmu-miR-195a-3p	2	33.082	43.4385	87.0479	51.4867	59.1057	49.9689	16.9858	13.0883	12.9552	12.8962	13.1442	25.5197	23.7553	26.1129	31.6851
mmu-miR-195a-5p	2	5355.59	3622.96	3404.44	2461.07	2375.28	2668.57	1711.37	1315.09	1196.73	1274.25	1011.33	1768.6	1381.66	1319.09	1536.77
mmu-miR-196a-5p	2	1968.31	5602.73	2464.74	2848.3	4883.76	2959.04	422.698	1228.38	906.101	1364.53	1318.33	1152.09	2332.85	1542.76	2006.78
mmu-miR-196b-5p	2	524.451	1291.51	931.815	481.98	1612.02	360.894	101.266	370.084	269.373	393.691	443.823	379.985	558.111	350.771	486.842
mmu-miR-1981-3p	2	4.9018	4.91024	6.1682	2.74374	6.29966	4.38463	4.90027	3.27406	3.6536	1.93383	1.34942	3.11246	2.85174	2.20187	2.31235
mmu-miR-199a-3p	2	3076.84	4335.02	4489.44	3172.46	2220.76	2061.04	225.067	262.103	250.774	629.065	575.59	382.788	968.934	2637.23	1610.04
mmu-miR-199a-5p	2	7948.83	12245.8	11865.5	13019.2	8955.37	10345.2	1129.59	1789.56	1523.57	2358.59	1760.13	1849.2	4751.86	7046.88	5157.55
mmu-miR-199b-3p	2	3076.84	4335.02	4489.44	3172.46	2220.76	2061.04	225.067	262.103	250.774	629.065	575.59	382.788	968.934	2637.23	1610.04
mmu-miR-199b-5p	2	592.249	889.217	860.878	536.21	304.223	354.464	32.013	55.953	58.1266	138.003	111.209	71.2684	144.122	250.418	173.613
mmu-miR-201-5p	2	22.4649	50.6155	43.524	26.8116	20.7029	39.7415	9.80055	3.59987	4.98181	10.9624	12.4695	6.53495	13.3035	24.2245	22.1124
mmu-miR-214-3p	2	878.167	873.727	851.282	994.422	631.547	793.382	127.069	95.5476	72.741	120.59	147.268	146.889	295.209	475.036	214.871
mmu-miR-214-5p	2	635.142	774.757	989.047	676.963	793.258	626.231	99.9561	115.18	109.943	166.696	137.83	136.932	339.871	513.729	349.534
mmu-miR-301a-5p	2	2.04416	2.26671	2.05607	2.43641	1.80041	1.75178	0.979268	0.325816	0.99718	0.966917	1.34942	0.310038	0.634487	1.25766	1.32194
mmu-miR-3060-3p	2	3.26787	4.53341	1.71417	2.13278	2.10106	2.92308	0	0.325816	0.666149	1.28922	0.337354	0	0.95173	1.25766	2.31235
mmu-miR-3074-5p	2	2.85765	2.64354	3.77024	2.74374	2.69884	4.38463	0.326423	1.63703	1.65924	0.966917	1.68677	0	1.58277	1.57111	1.64931
mmu-miR-30c-5p	2	4543.18	6416.02	4143.99	3162.11	2441.88	4368.42	1187.08	984.605	912.08	1715.01	1294.07	2386.97	2838.7	3010.65	1949.34
mmu-miR-325-3p	2	1.22371	0.376833	0.341897	0	0.601315	0.583926	0	0	0	0.322306	0	0	0	0	0
mmu-miR-326-3p	2	371.689	43.4385	167.581	27.1152	348.625	76.2697	66.311	60.5343	53.8068	25.1478	88.6314	74.3768	24.3898	56.3123	28.0549
mmu-miR-328-3p	2	2020.19	1423.35	1823.88	1525.75	2173.36	1840.7	1498.71	1650.49	1809.55	704.835	581.991	1255.73	1120.97	639.882	744.288
mmu-miR-344-3p	2	2.04416	1.1305	3.08644	3.65461	0.601315	1.75178	0	0	0.331031	2.57845	0.674709	1.24418	0.317243	0.630765	0
mmu-miR-344b-3p	2	6.12552	6.04645	8.90806	6.09473	2.9995	7.01402	0.326423	0.981423	0.331031	0.966917	0.337354	2.17832	3.48278	2.20187	5.27946
mmu-miR-3970	2	0	1.1305	0	0.303625	0	0.877616	0	0.325816	0.331031	0	0	0.310038	0	0	0.33152
mmu-miR-409-5p	2	7.75945	3.02037	4.45403	6.70198	2.40172	5.84271	0.326423	0.981423	0.666149	0.322306	0.674709	0.624102	1.58277	2.83264	2.31235
mmu-miR-425-3p	2	97.2087	88.0133	127.485	87.1331	83.1052	92.3432	24.5014	29.1208	38.1953	28.3748	28.6456	29.5663	76.335	66.064	62.0523
mmu-miR-451a	2	32100	24788.5	25311.2	32440.6	27682.2	24406.6	26234	21037.9	23739.4	25875.8	27516.8	20333.7	21592.7	20171.1	24090.2
mmu-miR-452-3p	2	2.04416	0.376833	0.341897	1.2182	0	1.16785	0.326423	0.655606	0	0	0.337354	0.93414	1.58277	0	0
mmu-miR-455-3p	2	80.4661	52.8822	99.3843	5.48377	71.4044	53.7696	12.7384	9.16259	2.65642	9.67315	12.1321	14.9382	9.82075	25.4821	14.1932
mmu-miR-466d-3p	2	8.16967	8.31316	5.4844	3.04736	4.19859	10.8113	3.26816	1.63703	7.3072	2.25614	2.69462	5.29077	2.21726	1.88843	0.658897
mmu-miR-466g	2	15.5189	13.9771	20.9072	11.2712	10.5018	30.0981	3.26816	4.90711	0.666149	7.73932	2.69462	5.60081	6.65177	3.45954	7.59182
mmu-miR-466k	2	1.22371	1.88987	0	1.2182	0.300657	1.75178	0.326423	0	0	1.28922	0	0	0.317243	1.25766	0.33152
mmu-miR-467a-3p	2	16.3393	10.9567	12.3364	6.70198	9.00203	7.59795	2.61138	0.325816	3.6536	7.09471	4.38139	8.09319	4.43451	2.20187	1.64931
mmu-miR-467e-3p	2	2.44743	0.753665	2.73986	2.13278	1.49975	2.04547	0.652845	0.325816	0.666149	0.966917	0.674709	0.624102	0.95173	0	0.990417
mmu-miR-467h	2	1.22371	3.02037	3.42834	1.52183	1.19909	2.62939	0	0.981423	1.65924	1.61153	0.337354	0	0.317243	0.313448	0.658897
mmu-miR-497a-5p	2	5884.12	8331.2	9209.87	7484.68	5528.51	6542.26	1412.47	1561.17	1404.66	1964.9	1679.59	1556.97	2663.85	3166.06	3090.7
mmu-miR-532-3p	2	48.6078	40.0413	0.683794	45.0921	0.300657	27.7624	0.326423	0.655606	0.666149	0.322306	0.674709	3.11246	1.26553	41.2126	1.32194
mmu-miR-615-3p	2	197.282	128.814	249.833	77.9947	356.428	116.305	39.8511	59.5529	58.4576	20.9578	35.0469	51.9736	61.7659	40.5818	52.1482
mmu-miR-6540-3p	2	0.410222	0.376833	1.03037	0.303625	0.898435	0.293691	0	0	0	0	0	0.310038	0	0	0
mmu-miR-6540-5p	2	1.22371	0.376833	0.341897	0	1.49975	0.293691	0	0.325816	0	0	0	0	0.634487	0	0.33152
mmu-miR-669a-3-3p	2	0.813491	1.51304	0	1.52183	0.300657	0.293691	0	0.655606	0	0.322306	0	0	0	0	0
mmu-miR-669m-3p	2	1.63393	2.64354	0.683794	1.52183	1.49975	1.46154	0	0.325816	0.666149	0	0	0.93414	0.317243	0.944213	0
mmu-miR-671-3p	2	20.0174	13.2234	14.7344	14.6222	17.6999	10.8113	2.61138	5.56272	3.6536	5.48318	7.07601	7.77913	13.6208	9.75171	8.58223
mmu-miR-6715-3p	2	1.22371	0.376833	0.341897	0	0.601315	0.293691	0	0	0	0	0	0	0	0	0
mmu-miR-675-5p	2	2.85765	0.376833	1.37227	1.2182	2.9995	0.877616	0	0	0.331031	0	0.337354	0	0	0	0
mmu-miR-6943-3p	2	0	1.88987	0.341897	1.2182	0.300657	0.293691	0.652845	0.325816	0	0.644612	0	0.624102	0.634487	0.630765	0.33152
mmu-miR-6944-3p	2	4.49158	3.3972	5.4844	7.31293	2.9995	3.79725	0.326423	0.655606	0	0.644612	0.674709	1.55422	2.85174	0.630765	1.98083
mmu-miR-6984-3p	2	0	1.88987	0.341897	0.914579	0.898435	0.583926	0.652845	0	0.666149	0.322306	0	1.55422	0.317243	0.313448	0
mmu-miR-700-5p	2	107.423	84.9929	86.706	80.4311	86.1047	69.8396	32.3394	33.7021	29.2288	44.1718	30.3282	42.0121	50.3624	48.449	47.8591
mmu-miR-7063-5p	2	0.410222	0	0.683794	0	1.19909	0	0	0	0	0	0	0	0	0.313448	0
mmu-miR-708-5p	2	6884	7014.75	5625.17	3231.87	3732.28	2690.49	465.164	650.186	587.572	522.016	791.939	552.085	1083.6	1200.49	1370.09
mmu-miR-744-3p	2	51.4655	40.4182	45.58	50.2685	50.4043	41.4967	11.1062	16.6882	20.5934	21.6024	19.2081	10.2715	17.1036	18.2458	22.4439
mmu-miR-8098	2	0	1.1305	0	0.303625	0.300657	0	0	0	0	0	0	0	0	0	0
mmu-miR-8120	2	3.26787	2.26671	1.03037	1.52183	1.80041	1.16785	0	0.325816	0.331031	0.966917	0.337354	0	0.317243	0.313448	0.990417
mmu-miR-871-3p	2	0.410222	1.51304	0.683794	2.13278	0.300657	0	0	0	0	0	0	0	0	0	0
mmu-miR-871-5p	2	0	1.1305	0	0.303625	0.601315	0.293691	0	0	0	0	0	0	0	0	0
mmu-miR-874-3p	2	18.7868	13.9771	10.2803	7.0056	8.70138	9.05949	1.30569	0.981423	1.65924	1.61153	0.674709	3.73253	3.48278	2.83264	3.29863
mmu-miR-99a-3p	2	69.842	119.747	169.295	127.045	101.406	83.8676	21.8861	30.7579	23.2498	35.1433	28.983	28.3181	40.8589	56.943	60.7304
mmu-miR-99a-5p	2	35997	35386.5	34132.4	29209	28307.4	26878.2	20755.6	17183.3	20635.8	21422.7	20152.7	19151.1	20845.2	22511	22473.2
novel-mmu-miR109-3p	2	0.410222	0.753665	0.683794	0.610954	1.19909	0	0	0.325816	0	0	0	0	0	0.630765	0
novel-mmu-miR174-3p	2	0.410222	0.376833	2.39796	1.52183	0.898435	0	0.652845	0.981423	0	0.322306	0.337354	0.624102	0.634487	0.313448	0.33152
novel-mmu-miR273-3p	2	0	1.1305	0	0.303625	0.601315	0	0	0	0	0.322306	0	0	0.317243	0	0
novel-mmu-miR309-3p	2	0.410222	1.1305	1.71417	0.610954	0.601315	1.46154	0	0.655606	0.99718	0.966917	0	0.310038	0	0.313448	0.33152
novel-mmu-miR342-5p	2	0.410222	1.1305	0.341897	0	0.898435	0.583926	0.326423	1.30724	0	0	0	0	0.634487	0	0
novel-mmu-miR387-5p	2	0.813491	1.51304	2.05607	0.610954	1.49975	1.46154	0.326423	0	0.331031	0.644612	1.01206	1.55422	0	0.313448	0.33152
novel-mmu-miR460-5p	2	0	0	1.03037	0	0	0.877616	0	0.325816	0	0	0	0	0	0.313448	0.33152
novel-mmu-miR474-3p	2	160.932	118.234	236.466	88.6586	171.014	105.494	44.425	30.1023	45.5025	31.5979	31.6776	42.9463	50.6796	90.6019	64.6921
novel-mmu-miR474-5p	2	24.509	39.2877	31.8714	14.0149	21.6013	27.7624	4.57385	6.21833	1.99436	6.7724	5.73081	7.46909	9.50351	8.1806	7.2603
novel-mmu-miR98-3p	2	1.22371	0.753665	0	0.610954	0.300657	0.877616	0	0.325816	0	0.322306	0.337354	0.624102	0	0	0.990417
mmu-let-7b-5p	3	30127.2	34406.6	29718.4	30394.5	27252.2	28501	31368.1	31814.9	31426.3	28436.9	27823.1	28793.9	28863	29223.2	30203.3
mmu-miR-101b-3p	3	198.506	124.657	177.178	111.812	221.418	126.239	345.933	254.248	264.061	171.534	202.535	203.84	95.0248	108.848	100.339
mmu-miR-101c	3	2.04416	0.753665	1.03037	0.610954	1.49975	0	2.94174	0.981423	1.65924	0	0	1.24418	0.317243	0.313448	0
mmu-miR-1199-5p	3	0	0	0	0	0	0.293691	2.28496	2.94427	0.666149	0.322306	0.674709	0.310038	0	0.630765	0
mmu-miR-12186-5p	3	0	0	0.341897	0	0	0	0.979268	2.28866	2.32539	0.322306	0.674709	0.624102	0	0.313448	0
mmu-miR-12191-3p	3	1.22371	0	0	0	2.69884	0	1.30569	1.63703	1.65924	0	1.01206	0.310038	0	0	0
mmu-miR-125a-3p	3	38.394	16.9974	38.728	14.6222	45.3038	29.5142	26.7863	70.0267	30.226	14.1854	48.1911	37.6555	35.4761	41.8395	29.7042
mmu-miR-129b-3p	3	0	0	0.341897	0.303625	1.19909	0.293691	0	5.56272	0	0.322306	0	0	0.317243	0	0.33152
mmu-miR-129b-5p	3	1.22371	0	0	0.303625	0.300657	0	0	2.94427	0	0	0	0	0	0	0
mmu-miR-143-3p	3	35991.7	29961.7	35186.6	26204.8	31255.1	28971.7	32780.5	32938.2	34402.3	29834	34270.5	31856.8	29071.5	29982	31575.4
mmu-miR-181a-2-3p	3	43.706	45.7052	54.1462	90.1805	83.1052	64.5808	94.403	80.8223	90.3429	40.6264	42.7976	45.4346	36.4244	27.0533	26.4056
mmu-miR-188-5p	3	35.9466	7.55378	11.3107	3.65461	65.1047	12.2728	34.298	25.1951	31.2232	3.86767	45.1591	14.6281	6.33452	8.1806	1.98083
mmu-miR-1964-3p	3	8.16967	0	7.19857	3.04736	12.5993	8.47556	14.7008	15.0511	26.5724	8.06162	6.73865	4.66667	4.11727	5.97873	5.27946
mmu-miR-1964-5p	3	0	0	0.341897	0.303625	4.19859	2.33916	3.92101	2.61845	4.31975	1.93383	1.34942	0.310038	2.21726	1.88843	2.63973
mmu-miR-210-5p	3	6.94596	11.7104	7.54047	31.9881	39.6019	51.1402	63.6996	67.0784	27.5696	30.9533	10.4453	21.7832	38.0106	26.1129	17.4918
mmu-miR-24-3p	3	20276.6	9649.53	14034.1	7263.49	13065.4	8566.18	17587.6	13152.6	23948.9	10004.1	17547.4	15241.1	9337.74	12412.3	6271.17
mmu-miR-296-5p	3	94.351	36.2616	132.97	31.9881	374.127	87.081	266.227	243.123	49.1561	36.1142	36.3963	54.1519	62.0832	36.4915	31.6851
mmu-miR-3058-3p	3	3.26787	2.26671	3.08644	2.74374	6.29966	3.21332	2.61138	10.7996	7.97335	2.90075	3.36933	1.55422	5.70004	3.45954	2.31235
mmu-miR-3082-3p	3	2.04416	0.376833	1.03037	0.610954	0	0.293691	1.30569	0.981423	1.65924	1.28922	0	1.24418	0.634487	0.313448	0.658897
mmu-miR-3098-3p	3	0.813491	0.753665	2.05607	0.610954	0.601315	0.877616	3.26816	2.28866	3.32257	0.644612	0.674709	1.55422	0.634487	0.944213	0.658897
mmu-miR-339-3p	3	103.744	52.5054	63.7427	38.3864	111.608	80.6543	102.571	113.217	103.629	33.854	70.7685	77.1793	66.2004	65.7505	43.5701
mmu-miR-342-5p	3	0	27.5773	0	0.303625	36.6024	1.16785	21.5596	24.5395	36.536	17.4125	0.337354	0	0	0	39.9358
mmu-miR-3470b	3	0.813491	1.88987	0	0.914579	0.898435	1.16785	0.979268	2.94427	2.32539	1.93383	1.01206	0.93414	0.634487	1.57111	0.990417
mmu-miR-378c	3	85.7711	55.1489	103.496	40.5192	127.21	76.2697	167.25	168.189	183.677	88.6699	110.872	89.315	96.2903	106.963	94.7278
mmu-miR-5104b-5p	3	2.44743	0.376833	0.683794	1.2182	0.300657	0.877616	2.28496	2.94427	2.65642	0.966917	1.01206	0.310038	0.95173	0.313448	0.658897
mmu-miR-5113	3	1.22371	0.376833	2.05607	0.914579	0.898435	0.877616	2.94174	0.981423	1.99436	0.966917	0.674709	0.624102	1.26553	0.313448	0
mmu-miR-5119	3	0	0	0	0	0.300657	0.877616	0.326423	0	1.32821	0.322306	0	0	0.317243	0.313448	0
mmu-miR-532-5p	3	12.6613	2984.95	3874.28	21.3278	3965.09	20.7484	8.16843	3675.98	3644.34	3631.23	11.12	10.5815	24.7071	13.5286	3372.24
mmu-miR-5627-5p	3	0	0	0	0	0	0	0.652845	0.655606	1.32821	0	0.337354	0.624102	0	0	0
mmu-miR-574-3p	3	785.039	831.042	1461.98	917.952	1128.38	1060.77	843.759	1098.47	1333.91	885.398	946.958	1010.18	671.508	612.512	607.975
mmu-miR-6939-3p	3	0	1.51304	0.683794	1.52183	3.90147	1.16785	1.95854	5.56272	2.98745	1.93383	2.01991	2.17832	0.95173	0.944213	0.990417
mmu-miR-6940-3p	3	0.813491	0.376833	2.05607	2.13278	1.80041	2.04547	8.49486	7.19975	3.32257	3.54536	0.674709	4.66667	4.43451	1.88843	4.28905
mmu-miR-6951-5p	3	0.813491	0.376833	0.341897	0	0.898435	0.583926	0.979268	1.96285	1.65924	0.644612	0.337354	0.310038	0	0.944213	0.990417
mmu-miR-6954-3p	3	0	1.1305	1.37227	0.914579	0.898435	0.583926	2.94174	4.25548	3.32257	2.57845	0.674709	2.48835	2.5345	1.25766	0
mmu-miR-6955-3p	3	0	0.753665	0.341897	0	0.300657	0.583926	1.30569	1.30724	0	0.322306	0	0.93414	0	0	0.33152
mmu-miR-6956-3p	3	0	0.753665	1.03037	1.52183	0.300657	0	0	1.63703	0.99718	0.322306	0.337354	0.310038	0	0.630765	0.658897
mmu-miR-6976-5p	3	0	0	0	0.610954	0	0	0	0	1.32821	0	0	0	0.634487	0.630765	0
mmu-miR-6989-3p	3	0.813491	0	0.683794	0.610954	0.300657	0.877616	2.28496	0.981423	0.666149	0.644612	0.674709	0	0	0	0.658897
mmu-miR-7049-5p	3	0	0	0	0.303625	0.300657	0.293691	0.326423	1.63703	0.99718	0	0	1.55422	0	0.313448	0
mmu-miR-7075-3p	3	0.410222	0	0.341897	0	0.898435	0.293691	0.326423	1.30724	1.32821	0.644612	0.337354	0	0.317243	0	0.658897
mmu-miR-7648-3p	3	0.410222	0	0	0.303625	0.300657	0.583926	1.30569	0.981423	1.32821	0	0	0	0.317243	0.944213	0
mmu-miR-7667-5p	3	0	0	0	0.610954	1.19909	0.583926	1.63211	1.63703	0	0.644612	0.674709	0.310038	0.634487	0.313448	0.658897
mmu-miR-7668-3p	3	0	0	0	0	0.300657	0.583926	0.979268	1.63703	0.331031	0	0	0.624102	0	0.313448	0.33152
mmu-miR-802-3p	3	0	0.376833	0.683794	0	0	0.293691	1.95854	0.981423	1.32821	0	1.01206	0	0.317243	0	0
mmu-miR-8112	3	16.3393	14.3539	16.7904	12.4894	13.5013	12.8567	34.9508	34.3577	24.578	19.3463	9.10013	25.5197	30.4071	16.3573	11.5535
mmu-miR-92b-5p	3	0.410222	0.376833	0.683794	2.74374	2.40172	3.50701	3.59458	5.56272	5.97899	2.25614	1.01206	2.80242	1.90001	1.25766	0.990417
novel-mmu-miR118-5p	3	2.04416	1.51304	1.37227	0.303625	2.10106	1.46154	1.95854	4.25548	4.65078	0	1.34942	0.624102	4.75175	3.77685	1.98083
novel-mmu-miR120-3p	3	26.5462	10.5742	23.989	3.96194	11.7009	4.38463	49.9781	27.158	38.8614	9.99546	16.1761	30.1864	10.1345	8.49405	5.61098
novel-mmu-miR133-3p	3	493.407	52.1285	97.6702	30.7698	337.224	20.1644	220.823	329.182	539.744	69.9682	509.203	126.35	15.2035	34.607	28.3864
novel-mmu-miR174-5p	3	0	0	0	0	0	0	0.326423	1.30724	0.666149	0.644612	0	0	0.317243	0.313448	0.658897
novel-mmu-miR178-3p	3	0.813491	0.753665	2.39796	1.52183	1.19909	1.16785	1.30569	1.63703	2.65642	1.28922	0.337354	1.86828	1.26553	1.25766	1.32194
novel-mmu-miR193-5p	3	0.410222	0.376833	1.37227	0	0.300657	0	4.57385	0.655606	1.65924	0.322306	0.337354	0.93414	0	0	0
novel-mmu-miR202-3p	3	20.8309	27.2005	41.126	13.7113	34.802	22.5001	63.6996	63.1528	64.1056	50.9442	38.0789	40.1479	48.1451	50.0201	35.9783
novel-mmu-miR205-5p	3	528.122	665.966	705.629	368.035	572.441	832.83	1460.82	1951.21	1191.42	862.506	637.596	1357.49	1180.52	987.821	1138.38
novel-mmu-miR249-5p	3	8.98316	3.77975	10.9688	1.82916	9.00203	4.96855	19.9275	15.7067	17.2708	4.51228	5.39345	5.91488	8.55178	5.03451	5.9425
novel-mmu-miR2-5p	3	3.67809	2.26671	0	0.303625	4.19859	2.04547	7.18523	3.92569	1.65924	0.644612	1.34942	0.310038	0.634487	3.14609	2.31235
novel-mmu-miR274-5p	3	0	0	0	0	3.30016	0	7.83808	5.2369	4.31975	0.644612	1.34942	1.55422	0.317243	3.45954	3.29863
novel-mmu-miR275-3p	3	0.813491	1.1305	0.683794	1.52183	1.19909	1.16785	2.94174	3.59987	2.98745	2.25614	0.674709	1.86828	0.634487	0.630765	0.990417
novel-mmu-miR324-3p	3	1.22371	0.376833	0	0	0.300657	0.293691	0.979268	0.325816	0.666149	0	0.337354	0.624102	0	0.313448	0
novel-mmu-miR34-3p	3	13.4817	6.04645	14.0506	2.74374	3.60081	5.25879	15.0272	16.0326	6.97617	3.86767	3.36933	7.15905	2.85174	5.03451	1.64931
novel-mmu-miR349-3p	3	2.04416	0	0	0	0.898435	0	2.94174	2.94427	1.32821	0	2.01991	0.624102	0	0	0
novel-mmu-miR3-5p	3	0.410222	0	0.341897	0.303625	1.49975	1.16785	1.63211	0.981423	2.98745	0.966917	0	2.17832	0	0.313448	0.658897
novel-mmu-miR36-3p	3	0.410222	1.1305	0	0	0.300657	1.16785	0.652845	0.655606	0.666149	0	0.674709	0.310038	0.634487	0	0.33152
novel-mmu-miR374-3p	3	1.22371	0	0	0.303625	2.40172	0.583926	1.95854	3.59987	3.98463	2.57845	2.35726	0.624102	0.317243	0	0.33152
novel-mmu-miR384-3p	3	1.63393	0.376833	0	0.303625	0.300657	0	0.326423	0.981423	0.666149	0	0.337354	0.624102	0	0	0
novel-mmu-miR42-3p	3	4.08136	7.55378	3.77024	2.13278	5.999	4.38463	9.47412	1.30724	6.31002	6.45009	3.03197	5.91488	0.317243	5.03451	1.64931
novel-mmu-miR427-5p	3	0.410222	0	0.341897	0	0.601315	0	0.979268	1.96285	0.331031	0.322306	0	0	0	0.313448	0.658897
novel-mmu-miR43-5p	3	0.813491	0	0.341897	0	0	0	1.30569	3.27406	1.99436	0	0	0	0.634487	0.313448	0
novel-mmu-miR450-5p	3	832.013	171.876	207.681	102.674	856.863	67.7941	518.733	1314.44	2348.96	265.683	682.08	293.779	46.8796	98.4691	84.1647
novel-mmu-miR455-3p	3	0.410222	2.26671	0.683794	0.914579	0.898435	1.16785	2.94174	9.16259	4.31975	1.61153	0.337354	1.24418	1.90001	0.630765	0.990417
novel-mmu-miR458-5p	3	2.04416	1.88987	2.73986	0.610954	2.40172	2.33916	1.63211	0.655606	6.31002	0.644612	2.69462	1.86828	0.317243	2.51532	1.32194
novel-mmu-miR55-5p	3	0.410222	0.376833	0.683794	0.303625	0.300657	0.877616	3.59458	3.59987	1.99436	0.322306	1.01206	2.17832	1.58277	1.25766	0.990417
novel-mmu-miR56-3p	3	0	0	1.03037	0	0	0.293691	0.326423	0.655606	0.666149	0.322306	0.337354	0.310038	0	0	0
novel-mmu-miR95-3p	3	0	0.753665	0	0	0	0	0	0	1.32821	0.322306	0	0	0	0	0.990417
mmu-let-7d-3p	4	3133.21	2498.79	2504.49	5539.4	5295.99	6270.49	5345.45	5549.64	6079.33	4277.38	3342.33	5741.17	4987.2	3531.93	4250.87
mmu-let-7g-3p	4	0	0	0.341897	0	1.19909	0	0.326423	0.325816	0	0	0	0	0	0	0
mmu-miR-10b-3p	4	13.885	9.44366	10.6222	13.1003	12.5993	11.3952	11.1062	11.781	11.627	14.1854	4.38139	10.2715	4.75175	7.86328	3.96167
mmu-miR-1198-3p	4	3.67809	1.1305	2.39796	2.13278	5.70188	4.96855	4.90027	2.61845	0.99718	0.966917	3.70668	6.53495	4.75175	1.88843	0.990417
mmu-miR-12180-3p	4	0	0.376833	0	1.82916	3.30016	0.877616	2.28496	0.325816	0.99718	1.28922	0	1.86828	0.317243	0.630765	0.658897
mmu-miR-12194-3p	4	1.22371	0.753665	0	2.13278	1.80041	1.46154	1.30569	0.981423	0.331031	0.644612	1.68677	0.93414	1.58277	0.313448	0.33152
mmu-miR-1306-3p	4	0	2.26671	2.73986	6.39835	5.70188	4.38463	2.28496	2.94427	2.98745	2.25614	4.04404	1.86828	4.75175	4.0903	0.990417
mmu-miR-130b-3p	4	1.63393	4.53341	3.08644	5.7874	7.50229	3.21332	3.92101	4.5813	3.98463	5.48318	5.39345	5.60081	7.6035	6.60562	2.63973
mmu-miR-130b-5p	4	11.8478	9.82049	15.4228	43.2629	43.804	30.3918	29.0713	24.8693	35.5388	19.024	13.8189	16.1824	38.9589	37.1223	38.618
mmu-miR-142a-5p	4	377.001	202.85	675.472	313.501	1050.68	345.992	466.796	313.475	860.93	237.309	379.794	171.475	212.222	408.655	227.411
mmu-miR-142b	4	2.85765	1.88987	5.14251	3.65461	11.0996	3.79725	6.85881	3.59987	9.30156	5.16087	2.35726	3.73253	3.48278	5.34796	2.31235
mmu-miR-144-3p	4	1440.6	349.792	1016.12	1203.12	3437.05	1169.47	2535.53	847.826	762.945	810.595	2210.7	961.012	395.303	472.203	320.162
mmu-miR-147-3p	4	1.22371	0	0.683794	0.610954	5.40122	1.46154	1.30569	3.27406	0.331031	0.322306	3.03197	1.55422	1.90001	2.51532	0
mmu-miR-148a-5p	4	23.6886	22.6671	12.6783	62.7616	123.008	220.043	86.2385	65.4454	61.114	40.9487	40.103	187.347	156.156	85.8847	50.1673
mmu-miR-148b-5p	4	1.63393	1.88987	1.03037	3.96194	5.40122	3.79725	4.24743	2.94427	0.666149	4.83459	2.35726	3.42249	2.5345	4.40375	1.64931
mmu-miR-15a-3p	4	1.63393	0.376833	1.71417	0.914579	5.10056	0.877616	1.95854	1.63703	2.32539	0	3.03197	0.624102	1.90001	1.25766	0.33152
mmu-miR-15a-5p	4	5427.47	5186.46	5776.99	8246.95	8217.91	8509.78	7246.93	6958	6629.7	5928.23	7184.42	4492.29	7284.89	6012.82	7186.77
mmu-miR-17-3p	4	40.4381	44.9516	81.2216	100.541	149.112	166.858	128.052	117.473	67.7592	104.145	99.4141	104.877	75.3867	97.5248	63.0427
mmu-miR-181a-1-3p	4	53.5096	63.4621	75.7372	204.429	265.219	274.103	181.294	238.871	224.533	103.822	117.948	154.048	211.27	139.995	125.754
mmu-miR-181b-1-3p	4	0.410222	0	0	0.914579	0.898435	1.16785	1.30569	0.655606	0.99718	0.966917	0	0.310038	0	1.25766	0
mmu-miR-181b-2-3p	4	0	0.376833	0.683794	0.914579	0.601315	0.293691	1.63211	0	0	0	0.674709	0	0.317243	0.313448	0.33152
mmu-miR-181d-3p	4	0	0	0.341897	0	2.9995	0.293691	1.30569	0.325816	0.99718	0	0.674709	0.310038	0	0	0
mmu-miR-181d-5p	4	289.179	920.568	785.825	2617.67	1924.94	2338.65	1109.66	1283.68	971.204	830.908	541.555	887.255	817.209	835.246	807.662
mmu-miR-183-3p	4	0.410222	0.753665	0.341897	3.35099	2.40172	4.67486	2.28496	1.96285	2.32539	3.54536	1.68677	2.48835	2.85174	2.83264	3.29863
mmu-miR-187-3p	4	169.915	218.335	220.018	1108.06	1905.44	2373.13	829.715	945.336	857.276	956.978	497.745	703.021	1555.23	1410.32	1045.97
mmu-miR-188-3p	4	2.85765	0.376833	1.71417	0	8.40072	0.877616	3.26816	1.63703	1.65924	0.644612	3.36933	2.48835	0	0.630765	0
mmu-miR-193b-5p	4	15.9291	24.5512	7.88237	27.4189	22.2027	36.8184	20.9068	27.4878	32.2204	9.02854	3.36933	15.2482	14.2553	13.5286	12.5439
mmu-miR-1960	4	0.410222	0.376833	0.341897	1.2182	0.300657	2.04547	0	0.325816	0.666149	0.322306	2.01991	0.93414	0.634487	0.313448	0.33152
mmu-miR-203-3p	4	1259.25	1469.05	1171.03	2260	2292.47	2244.26	1614.35	1874.97	1784.97	1911.38	1695.77	1644.42	957.213	1151.72	921.204
mmu-miR-203-5p	4	100.073	108.037	111.721	162.08	164.113	196.372	138.832	207.132	152.789	167.018	137.83	125.726	78.8695	81.7944	70.9619
mmu-miR-20a-5p	4	283.053	454.809	456.484	2624.07	1993.35	2030.65	641.885	584.085	460.358	898.616	1032.89	679.679	721.87	980.271	790.498
mmu-miR-219b-5p	4	0	0	0	1.2182	0	0	0.326423	0.325816	0.331031	0	0.337354	0.624102	0	0.630765	0.33152
mmu-miR-28a-3p	4	289.999	294.643	367.722	543.519	540.639	703.669	432.494	553.328	475.638	457.209	320.482	426.978	494.762	588.918	459.114
mmu-miR-28a-5p	4	1211.05	1566.89	1286.17	3128.9	2991.82	2859.09	2409.11	2311.15	2252.3	2527.54	1913.13	2308.54	2566.29	2562.36	2740.83
mmu-miR-3066-5p	4	0.410222	0	0	0.914579	1.49975	1.75178	0.652845	0.655606	0.99718	0	0.674709	0.624102	0.634487	0	0.33152
mmu-miR-3082-5p	4	2.04416	0.753665	1.37227	3.35099	4.49925	3.21332	1.95854	3.59987	2.65642	2.57845	2.69462	0.93414	3.48278	0.313448	1.32194
mmu-miR-3091-3p	4	0	0	0	0.303625	0.300657	3.21332	0.326423	0	0	0.322306	1.01206	0	0	0	0
mmu-miR-32-5p	4	806.281	525.448	684.726	1190.32	2143.06	1671.51	1636.56	1303.31	903.776	1192.03	1452.79	1359.67	1374.05	1162.42	821.856
mmu-miR-330-3p	4	10.2138	10.1973	15.7647	20.1096	19.5003	28.6366	15.3537	20.288	10.9608	17.0902	7.07601	19.2948	15.5208	14.7862	10.5631
mmu-miR-33-3p	4	0	0	0	0.303625	1.19909	0.583926	0.652845	0	0	0	0	0	0	0	0.33152
mmu-miR-3473d	4	5.31203	4.15658	5.14251	14.9295	12.5993	15.1959	11.4327	12.7625	16.2736	14.1854	13.8189	9.95745	10.1345	8.49405	12.2124
mmu-miR-3572-3p	4	0.813491	1.1305	0.683794	0.914579	3.60081	1.46154	0.652845	1.30724	2.32539	1.28922	3.36933	0.93414	0.317243	1.25766	0.990417
mmu-miR-365-1-5p	4	4.49158	7.93062	0	30.4662	18.6018	34.189	9.1477	15.3809	8.63541	9.99546	5.0561	9.33737	12.3518	7.23639	10.8904
mmu-miR-365-2-5p	4	20.0174	38.9051	9.25464	63.9798	66.3038	115.721	39.5247	89.6591	33.5486	19.6686	7.41336	26.7639	51.6314	21.0784	29.3769
mmu-miR-374c-5p	4	0.813491	0	0.341897	0.914579	4.19859	1.16785	3.59458	0	0	0.644612	0	2.80242	0	0.944213	1.64931
mmu-miR-421-5p	4	0	0.376833	0	1.52183	0.601315	0.293691	0.326423	0.655606	0	0	0.337354	0.93414	0.634487	0	0.990417
mmu-miR-423-5p	4	611.446	661.056	419.47	771.712	722.455	1502.89	916.276	1280.08	769.259	408.843	169.171	553.019	923.006	544.877	536.682
mmu-miR-450a-2-3p	4	0.813491	0	0.341897	0	3.90147	0	1.30569	0.325816	1.65924	0.322306	0	0.624102	0	1.57111	0
mmu-miR-486b-3p	4	74.7438	21.9077	33.5855	101.148	135.911	62.5354	93.7502	48.7572	63.1084	37.4034	37.071	55.7061	28.1898	20.765	27.0645
mmu-miR-497b	4	0	0	0	0.610954	1.19909	1.16785	0.652845	0.325816	0.331031	0	0	0	0	0	0.990417
mmu-miR-5099	4	0.813491	2.64354	2.05607	7.61656	4.49925	8.18187	3.26816	2.61845	1.65924	4.18997	2.69462	4.98074	4.43451	1.57111	2.97125
mmu-miR-5620-5p	4	0	0	0	4.26557	2.40172	2.33916	0	0.325816	2.98745	0.966917	0.674709	0	0.317243	0	1.64931
mmu-miR-5709-5p	4	0.410222	0	0	1.52183	1.19909	0.583926	1.30569	0.981423	0	0.322306	0	0.624102	0.317243	0	0.33152
mmu-miR-652-3p	4	2676.57	2334.47	3191.27	2763.3	4146.91	3268.79	3158.14	3588.94	3625.41	2353.75	2600.93	2725.87	1693.97	2331.76	2489.99
mmu-miR-672-3p	4	2.04416	0.376833	2.39796	3.04736	3.30016	2.33916	1.95854	1.30724	1.99436	2.57845	3.03197	1.86828	0.634487	2.83264	0.658897
mmu-miR-672-5p	4	17.9733	11.7104	18.8465	69.4636	70.8066	85.6194	33.9716	38.2834	29.2288	51.2665	75.1499	57.5744	13.3035	10.0652	13.2028
mmu-miR-6928-3p	4	0	0	0	0	1.19909	0	0.326423	0	0.331031	0	0	0	0	0	0
mmu-miR-6936-5p	4	0.813491	0	0	0	2.10106	0	0.979268	0.325816	0	0	0	0.310038	0	0	0
mmu-miR-6952-3p	4	0.410222	0.376833	0.341897	0.303625	0.300657	1.46154	0.979268	0.655606	0	0	0.337354	0	0.317243	0.313448	0.33152
mmu-miR-6958-3p	4	0	0.376833	2.39796	3.04736	2.69884	3.21332	0.326423	2.94427	2.98745	1.28922	2.01991	2.48835	3.16899	1.25766	1.98083
mmu-miR-6967-3p	4	0	0	0	0.610954	1.80041	0.877616	0.326423	0.655606	0.331031	0	0	0.624102	0.317243	0	0
mmu-miR-6993-5p	4	0	0	0	0	0.601315	1.46154	0.326423	0.325816	0.331031	0.322306	0.337354	0	0	0.313448	0
mmu-miR-7226-3p	4	1.63393	1.1305	1.71417	3.96194	2.10106	4.96855	1.95854	2.28866	1.65924	2.90075	2.69462	3.42249	3.48278	1.88843	2.63973
mmu-miR-7652-3p	4	0	0	0	0.610954	1.19909	1.16785	0	0.325816	0	0	1.01206	0.624102	0	0.630765	0.33152
mmu-miR-7665-5p	4	0	0	0	0.610954	0.601315	1.16785	0.326423	0.655606	0	1.28922	0.674709	0	1.26553	0	0
mmu-miR-9-3p	4	19.6072	22.2845	19.1931	81.6493	26.1006	79.1928	17.3122	24.2137	85.03	47.3988	41.1151	46.3688	4.43451	8.8075	13.8617
novel-mmu-miR18-5p	4	0	0.376833	0	1.2182	1.80041	1.16785	0.652845	1.63703	2.32539	0.966917	0.337354	1.24418	0.634487	0.944213	0.658897
novel-mmu-miR214-3p	4	6.53574	6.80012	2.39796	14.9295	11.0996	8.7658	11.1062	9.8182	5.97899	9.67315	9.43749	14.3141	14.8863	10.0652	9.57265
novel-mmu-miR22-3p	4	0	0	0	0	1.19909	0	0	0.655606	0	0	0.337354	0	0.317243	0	0
novel-mmu-miR235-3p	4	0.410222	0.376833	0.683794	0.914579	1.49975	1.16785	1.30569	0.981423	1.99436	1.28922	1.34942	0	0.634487	0.944213	1.32194
novel-mmu-miR236-5p	4	1.63393	2.26671	1.37227	20.1096	12.5993	19.2868	15.0272	9.8182	14.6144	9.99546	4.04404	0	8.55178	5.03451	9.24113
novel-mmu-miR265-3p	4	0.410222	0	0.683794	0	2.40172	0.877616	0.652845	0.655606	0	0.322306	0	1.55422	0	0.944213	0.33152
novel-mmu-miR271-5p	4	0	0	0.341897	0.303625	0.898435	0.293691	0	0.655606	0	0.322306	1.01206	0	0	0	0
novel-mmu-miR296-3p	4	0	0	0	0	1.19909	0.877616	0	1.63703	0	0	0	0	0.634487	0	0
novel-mmu-miR380-5p	4	8.57989	6.42329	9.25464	5.48377	19.2032	5.55248	13.7216	8.83678	8.96644	8.06162	7.41336	5.60081	3.80002	9.75171	5.61098
novel-mmu-miR432-5p	4	85.3679	79.7058	108.981	234.591	383.727	213.613	252.506	350.125	267.379	262.783	203.547	312.764	158.056	182.148	179.883
mmu-let-7a-5p	5	28836.1	32275.8	27283.1	27007.5	26896.4	26170.2	29494.4	28521.8	29216.5	27410.9	28226.1	27807.7	27926.4	28803.8	29455.4
mmu-let-7c-5p	5	38111.2	39601.8	34990.6	32615.8	31490.9	31416.4	32407.8	32084.8	33094.7	30574.3	30978.7	30588.7	32225	32467.3	33951.1
mmu-let-7j	5	0	1.51304	0.341897	0	0	0	0	0	0	0	0	0	0	0	0
mmu-let-7k	5	55.1436	111.811	76.421	14.3185	15.6023	26.3009	11.1062	9.8182	12.289	1.93383	2.01991	7.15905	19.9553	20.765	26.4056
mmu-miR-122-3p	5	21.6444	49.8618	53.8043	0.914579	1.19909	18.9931	1.63211	1.30724	1.99436	0	2.01991	2.48835	0	0.313448	0.33152
mmu-miR-1224-5p	5	2.04416	0	0	0.303625	0.300657	0	0	0	0	0	0	0	0	0	0
mmu-miR-122-5p	5	457.057	716.587	761.836	60.6288	90.6075	428.104	159.408	51.3717	26.5724	32.8871	87.282	147.824	17.4208	13.842	31.3577
mmu-miR-122b-5p	5	1.63393	4.53341	3.08644	0	0	3.21332	0	0	0	0	0	0	0	0	0.33152
mmu-miR-126a-3p	5	41469	39014	35520.1	32492.1	31167.8	31093.8	30983.3	31996.5	31926.2	33031.2	33355.9	30689.2	33426.1	32279.1	34811.3
mmu-miR-126a-5p	5	9868.13	5691.12	7925.41	4528.53	6968.02	6810.81	7636.63	4955.41	5185.18	7385.3	7757.65	7489.54	6195.6	7405.84	3920.8
mmu-miR-126b-5p	5	1.63393	1.51304	1.37227	0.303625	1.80041	0	0.652845	0.655606	0	0.966917	0.674709	0.93414	0.634487	0.630765	0.990417
mmu-miR-129-2-3p	5	107.833	29.844	30.8457	9.44571	25.2022	6.1364	0	0.655606	0.331031	4.83459	2.01991	12.1358	4.43451	6.92294	5.61098
mmu-miR-129-5p	5	95.1715	38.5283	48.3199	13.7113	46.8035	12.8567	2.94174	10.7996	9.63259	12.5739	10.4453	15.5623	13.938	15.417	14.1932
mmu-miR-133a-3p	5	3921.93	585.13	586.026	157.208	139.512	190.235	77.7437	93.259	79.7172	112.528	105.478	129.773	139.37	865.132	137.307
mmu-miR-133b-3p	5	66.9844	9.06682	7.54047	4.56919	2.40172	1.16785	0.979268	0.655606	0.99718	1.61153	0.674709	0.93414	1.58277	12.2709	1.32194
mmu-miR-133b-5p	5	1.63393	0	0	0	0	0	0	0	0	0	0	0	0	0	0
mmu-miR-137-3p	5	38.394	4.91024	23.989	9.13839	4.79991	4.67486	1.95854	5.2369	2.65642	13.2185	7.07601	8.40323	4.75175	1.57111	1.32194
mmu-miR-138-2-3p	5	8.98316	2.26671	2.73986	1.52183	2.40172	2.04547	0.652845	0.325816	0.666149	2.25614	0.337354	0.310038	0.95173	0	0.990417
mmu-miR-140-3p	5	279.382	72.9057	174.438	74.3364	172.213	80.0704	177.704	154.119	143.819	38.3703	136.485	133.195	77.9212	89.975	86.1456
mmu-miR-140-5p	5	1966.28	1100.75	2863.65	1211.95	1814.23	1007.29	1779.96	1568.69	1721.2	1206.54	1935.03	1561.33	1276.81	1562.9	1425.87
mmu-miR-150-5p	5	12644	10340	13146.5	8636	8331.32	5781.31	2747.53	3675.33	14118.3	3566.42	3183.6	4460.86	4397.41	2808.69	3996.06
mmu-miR-1843a-5p	5	127.03	94.0597	153.531	57.2778	77.1062	63.7032	92.4445	105.366	102.301	104.467	111.209	102.075	68.1004	67.0082	77.236
mmu-miR-1843b-3p	5	4.49158	4.15658	1.71417	0.303625	0.898435	2.04547	0	0	0	0.644612	0.337354	0.310038	0.317243	0.944213	0
mmu-miR-184-3p	5	5815.91	2769.26	2114.49	167.564	113.709	211.861	31.6866	38.939	24.578	34.821	14.152	31.4306	38.0106	32.0878	86.4771
mmu-miR-184-5p	5	20.4207	9.44366	4.45403	0	0.601315	0.293691	0	0	0	0	0	0	0	0.313448	0
mmu-miR-1982-5p	5	0	0	1.03037	0	0	0.583926	0	0.655606	0	0	0.337354	0	0	0	0
mmu-miR-1a-1-5p	5	5.31203	0.753665	1.37227	0.610954	0	0.293691	0.652845	0	0.331031	0.322306	0.337354	0	0	1.57111	0
mmu-miR-1b-5p	5	544.872	131.081	106.583	24.9825	21	11.6889	7.51166	10.144	11.627	18.0571	10.108	9.02331	15.838	272.754	24.4248
mmu-miR-203b-3p	5	60.8588	52.1285	69.569	23.4606	69.0062	15.1959	30.3809	40.9019	32.2204	23.5363	20.5575	31.7446	16.7863	28.6282	45.8783
mmu-miR-206-3p	5	5654.16	428.362	221.732	5.48377	6.60031	5.84271	4.57385	1.30724	5.31284	1.61153	5.39345	4.66667	2.21726	744.64	5.27946
mmu-miR-208a-3p	5	1.63393	0	0	0	0	0	0	0	0	0	0	0	0	0	0
mmu-miR-208b-3p	5	14.7054	0	0	0	0	0	0	0	0	0	0	0	0	0	0
mmu-miR-218-1-3p	5	2.04416	3.02037	3.42834	0.914579	1.80041	0.583926	0	0	0.331031	0	0	0.310038	0.317243	0.944213	0.658897
mmu-miR-22-3p	5	39372.5	33752	33721.5	27218.1	29663.2	27318.3	32614.3	33021.3	33360.7	32081.3	34016.7	30929.1	31631.4	32023.7	32988.4
mmu-miR-26a-5p	5	39712.3	38097.6	35380.6	30715	29701.9	28503.3	32217.7	32649.6	32657.6	33051.5	33564.8	31638.4	30753.7	31676.4	33049.7
mmu-miR-26b-5p	5	8729.38	7594.21	9224.95	5775.21	6226.66	4968.35	7190.74	7239.08	5841.17	7584.88	6814.4	7246.79	5330.87	7008.19	5524.57
mmu-miR-27a-3p	5	15192.3	3753.67	9566.97	1634.83	10907	3509.58	6725.58	6796.67	7798.53	1968.12	8392.55	5630.69	2782.32	4010.75	3145.49
mmu-miR-292a-3p	5	0.410222	1.51304	0.683794	0.303625	0	0	0	0	0	0.322306	0	0	0	0.313448	0
mmu-miR-292a-5p	5	1.63393	0	0.341897	0	0	0.293691	0	0	0	0	0	0	0	0	0
mmu-miR-293-3p	5	0	3.3972	6.5101	0.610954	0	0.877616	0	0	0	0	0.337354	0	0	0	0
mmu-miR-294-3p	5	4.9018	3.3972	3.08644	0.610954	0.300657	0.583926	0	0	0.331031	0	0.337354	0	0	0	0.33152
mmu-miR-295-3p	5	0.813491	2.26671	0.341897	0.303625	0.300657	0.293691	0	0	0	0	0	0	0	0	0
mmu-miR-3061-3p	5	4.49158	2.64354	1.37227	1.52183	1.49975	1.46154	0.652845	1.63703	0.331031	0.644612	0.674709	2.17832	1.58277	0.630765	1.98083
mmu-miR-3065-3p	5	19.197	5.66391	8.56616	4.56919	4.19859	1.75178	2.28496	1.30724	1.65924	2.57845	1.68677	0.624102	2.5345	2.83264	3.63015
mmu-miR-3065-5p	5	8.98316	3.77975	4.79593	1.82916	2.9995	2.33916	0.979268	1.30724	1.32821	2.57845	1.01206	1.86828	1.90001	2.20187	1.32194
mmu-miR-3074-2-3p	5	531.8	382.657	461.969	199.86	329.425	274.981	328.291	232.327	190.984	279.224	232.863	538.391	319.599	348.569	238.637
mmu-miR-3076-3p	5	13.0715	10.5742	8.22427	3.96194	10.2011	9.93711	4.24743	9.48841	6.97617	6.45009	6.06394	5.29077	7.28625	3.14609	3.29863
mmu-miR-3077-3p	5	1.22371	1.1305	2.05607	0.610954	1.49975	0.293691	0.979268	0.655606	0.666149	1.28922	0.337354	0.624102	0	0.313448	0.658897
mmu-miR-3085-3p	5	1.63393	0	0.683794	0.303625	0	0	0	0	0	0	0	0	0	0	0.33152
mmu-miR-3086-5p	5	1.63393	1.1305	0	0.303625	0.300657	0	0	0	0	0	0	0	0	0.630765	0.33152
mmu-miR-331-3p	5	7.75945	1.51304	3.08644	0.914579	3.60081	1.46154	3.26816	1.96285	0.99718	0.322306	1.68677	0.93414	0.634487	0.630765	0.658897
mmu-miR-338-3p	5	1960.96	251.199	874.587	212.045	399.029	283.747	153.855	250.978	149.467	524.598	149.625	198.239	281.905	172.71	112.551
mmu-miR-338-5p	5	725.404	105.011	370.12	147.762	180.012	51.7241	74.153	123.035	131.199	178.307	69.4233	80.6018	125.115	83.0521	80.2031
mmu-miR-344d-3p	5	2.85765	1.51304	0.341897	0.610954	0	0	0	0	0	0.322306	0.337354	0.624102	0	0.313448	0
mmu-miR-344e-3p	5	4.9018	0.376833	2.39796	0	0	0	0	0	0	0	0	0	0	0	0
mmu-miR-3547-3p	5	2.04416	0	0	0	0	0	0	0	0	0	0	0	0	0	0
mmu-miR-378d	5	1.22371	16.9974	3.77024	0.610954	2.40172	0.293691	1.63211	1.96285	2.32539	2.25614	1.68677	1.55422	0.317243	2.20187	1.32194
mmu-miR-384-3p	5	76.788	9.44366	36.6673	20.7169	15.6023	10.2273	3.92101	1.96285	2.98745	24.1809	9.10013	12.4498	5.069	5.66141	5.61098
mmu-miR-384-5p	5	114.772	20.7772	54.8347	41.4338	16.2001	17.2414	5.87954	6.21833	7.63823	26.441	19.5455	22.7173	4.43451	7.86328	5.9425
mmu-miR-3962	5	0.813491	0.376833	1.37227	0	0.300657	0.293691	0.326423	0	0.331031	0.966917	1.01206	0	0	0.313448	0
mmu-miR-3965	5	152.352	122.014	225.156	9.13839	43.804	13.7344	16.9858	15.3809	18.9342	5.16087	4.04404	4.98074	27.2416	33.6628	29.7042
mmu-miR-466a-5p	5	0.410222	0.376833	1.03037	0	0.300657	0.583926	0	0	0.666149	0.966917	0	0	0	0	0
mmu-miR-490-5p	5	2.85765	0.376833	0.341897	0	0.601315	0.293691	0	0.655606	0	0.322306	0.337354	0.624102	0	0	0
mmu-miR-491-3p	5	1.22371	0.376833	0	0	0	0.293691	0	0	0	0.966917	0	0.310038	0	0	0
mmu-miR-491-5p	5	6.53574	5.66391	2.39796	1.52183	0.898435	1.16785	2.28496	3.92569	3.98463	1.61153	1.68677	0	0.95173	0.944213	1.98083
mmu-miR-497a-3p	5	2.85765	0.376833	0.341897	0	2.10106	0	0	1.96285	0.331031	0	0.337354	1.24418	0	0	0
mmu-miR-499-5p	5	981.501	67.9955	118.236	38.0828	46.8035	20.1644	45.0778	52.3531	16.9398	49.9773	67.3992	34.543	34.8416	5.34796	41.2577
mmu-miR-5114	5	3.67809	2.26671	2.05607	1.82916	0.898435	2.33916	0.979268	1.63703	1.32821	1.28922	0.674709	0.93414	1.58277	2.51532	0
mmu-miR-5129-3p	5	1.63393	1.1305	4.45403	0.303625	0.898435	0.293691	0.652845	0.655606	0	0	0.337354	0.310038	0.317243	0.630765	1.32194
mmu-miR-547-3p	5	7.75945	7.17695	6.5101	0.914579	2.40172	6.72033	1.95854	0.981423	0.99718	1.28922	3.36933	3.73253	2.21726	4.0903	1.64931
mmu-miR-547-5p	5	0.410222	0.376833	1.03037	0	0	0	0	0	0	0	0.337354	0.310038	0	0	0
mmu-miR-592-3p	5	2.44743	0.753665	0.341897	0.610954	0.601315	0	0	0	0	0	0.337354	0.93414	0	0.313448	0.33152
mmu-miR-598-3p	5	7.75945	1.51304	3.42834	2.13278	0.898435	1.16785	0.652845	1.30724	1.65924	1.93383	0.337354	0.310038	1.58277	1.25766	0.990417
mmu-miR-6538	5	135.199	42.308	6.5101	10.3603	2.40172	3.50701	14.3744	6.86996	19.2652	4.83459	5.0561	0.93414	1.26553	5.34796	1.64931
mmu-miR-664-5p	5	4.08136	4.91024	5.14251	3.65461	1.49975	2.92308	3.26816	2.28866	3.6536	3.86767	4.71874	2.80242	3.80002	4.7172	2.97125
mmu-miR-690	5	18.7868	13.2234	6.5101	0.610954	0.898435	2.62939	0.979268	1.96285	0.666149	0.322306	0	0.310038	0.95173	0.944213	0
mmu-miR-6901-3p	5	4.49158	6.80012	8.22427	2.74374	1.80041	1.16785	0.652845	0	0.331031	0.322306	0.337354	0	0.317243	0.630765	1.64931
mmu-miR-6922-5p	5	1.63393	0.376833	0	0.303625	0.300657	0.293691	0	0.325816	0	0	0.674709	0	0.317243	0	0
mmu-miR-6950-3p	5	1.22371	0.376833	0.341897	0	0	0	0	0	0	0.322306	0.674709	0	0	0	0.658897
mmu-miR-7015-3p	5	0.813491	0	1.03037	0.303625	0	0.877616	0.326423	0.325816	0.666149	0.322306	0	0	0	0.630765	0.33152
mmu-miR-7025-3p	5	7.34923	1.51304	2.39796	0.914579	1.80041	0.583926	0	0	0.99718	0	1.01206	0.310038	0.634487	1.57111	0
mmu-miR-7034-3p	5	0.410222	4.15658	0.683794	1.2182	0.300657	0	0	0	0	0.322306	0	0	0.317243	0	0.33152
mmu-miR-7035-3p	5	1.22371	1.51304	0.683794	0.610954	0.601315	0.583926	1.30569	0.981423	0.666149	1.28922	0	0.310038	0.634487	0	0.658897
mmu-miR-7054-3p	5	1.22371	1.51304	1.71417	0	0	0.877616	0.326423	0.981423	0.99718	0.322306	0.337354	2.17832	0.634487	0.630765	0
mmu-miR-708-3p	5	151.129	140.142	102.471	49.6613	68.7055	53.4759	14.048	16.0326	12.62	11.607	12.1321	8.40323	14.8863	14.4728	18.1549
mmu-miR-714	5	2.44743	0	0	0	0.300657	0	0	0	0	0	0	0	0	0.313448	0
mmu-miR-7b-5p	5	10.2138	6.42329	7.19857	4.56919	1.80041	2.33916	0.979268	1.30724	0	4.83459	4.04404	5.60081	0.634487	0.944213	0.658897
mmu-miR-874-5p	5	2.85765	0	2.73986	0.914579	0.300657	0.583926	1.63211	0	0.331031	0	0.337354	0.310038	0.317243	0.313448	0.990417
mmu-miR-9-5p	5	88.2255	34.7543	40.4375	70.9854	20.7029	36.5282	20.2539	35.0133	58.1266	35.7919	37.071	45.4346	7.6035	7.86328	13.8617
mmu-miR-9b-3p	5	461.548	216.827	309.806	324.772	109.209	210.106	120.537	186.188	286.313	205.388	189.391	269.507	63.6659	44.3587	63.0427
novel-mmu-miR101-5p	5	4.08136	4.91024	0	0.914579	0	0	0.652845	0.325816	0.666149	0.322306	0.674709	2.80242	0	0	0.33152
novel-mmu-miR122-3p	5	39.6177	82.7262	70.9413	8.22751	12.0015	10.2273	14.3744	14.7253	8.96644	2.57845	1.68677	1.55422	15.2035	13.842	15.1836
novel-mmu-miR15-5p	5	14.2952	3.02037	0	0	1.19909	0.877616	1.63211	2.61845	1.99436	0.644612	0	1.86828	0	0	0.33152
novel-mmu-miR156-3p	5	5.71529	4.91024	0.341897	1.82916	0.601315	0.877616	0.979268	0	0.99718	0.644612	0.337354	0.310038	0.317243	0.944213	0.990417
novel-mmu-miR164-3p	5	2.04416	1.51304	1.03037	0.610954	1.19909	0	1.95854	1.30724	0.331031	0.966917	0.337354	0	0.317243	1.57111	0.33152
novel-mmu-miR168-3p	5	3.67809	4.53341	3.42834	0.610954	0.601315	2.04547	0	0.981423	0.99718	0.644612	0.337354	1.86828	0.317243	1.57111	1.64931
novel-mmu-miR173-3p	5	0.410222	2.26671	1.03037	0	0	0	0.652845	0	0	0	0	0	0	0	0
novel-mmu-miR208-3p	5	5.71529	2.26671	7.88237	2.43641	0	0.877616	0.652845	0	0.331031	0.322306	0.337354	2.17832	0	0	0.33152
novel-mmu-miR23-5p	5	0.410222	0.376833	2.39796	0.303625	0	0	0	0	0	0.322306	0	0	0	0	0
novel-mmu-miR241-5p	5	3.67809	0	0	0.303625	0.601315	0.293691	0	0	0.666149	0.644612	1.01206	0.624102	0	0	1.98083
novel-mmu-miR242-3p	5	34.7159	28.331	41.8098	1.82916	1.80041	1.16785	0.652845	0	0.666149	0.644612	0.337354	0	0.95173	1.25766	1.32194
novel-mmu-miR24-5p	5	65.7606	76.6798	2.73986	11.2712	0.898435	3.21332	7.83808	4.25548	4.65078	6.45009	5.73081	3.11246	6.33452	7.23639	2.31235
novel-mmu-miR248-5p	5	1.63393	0.376833	0	0	0	0	0.652845	0.325816	0	0	0	0	0	0.313448	0
novel-mmu-miR288-3p	5	14.7054	7.55378	5.8263	6.09473	5.70188	4.38463	4.57385	2.28866	4.98181	6.45009	6.73865	4.35663	1.90001	5.03451	9.24113
novel-mmu-miR293-5p	5	229.14	350.546	272.45	20.4133	12.0015	18.7029	14.3744	20.6138	17.937	17.7348	12.1321	18.3607	13.938	15.0997	17.4918
novel-mmu-miR299-5p	5	0	0.376833	1.03037	0	0	0	0	0	0	0	0	0	0	0	0
novel-mmu-miR311-3p	5	2.04416	0	0	0	0	0	0	0	0	0.322306	0	0	0	0	0
novel-mmu-miR325-3p	5	8.16967	9.82049	8.22427	4.87282	2.69884	8.18187	6.20596	7.85138	5.97899	4.51228	4.71874	8.71327	3.80002	4.40375	6.93292
novel-mmu-miR336-5p	5	0.813491	1.1305	1.71417	0.303625	0.601315	0.583926	0	0.325816	0.331031	0.322306	0.674709	1.86828	0	0.630765	0.990417
novel-mmu-miR351-5p	5	2.85765	3.02037	4.45403	0.303625	0.898435	1.46154	0.979268	0	0.99718	0.322306	0	0.624102	0.317243	0	1.32194
novel-mmu-miR389-3p	5	16.7496	8.68999	10.2803	11.5785	5.10056	5.25879	12.0855	8.83678	11.2918	8.38393	7.75072	9.33737	3.48278	5.97873	9.90003
novel-mmu-miR39-5p	5	0.410222	1.1305	0	0	0	0	0	0.325816	0	0	0	0	0	0	0.33152
novel-mmu-miR41-3p	5	1.63393	0.376833	0	0	0	0	0	0	0	0	0	0	0	0	0
novel-mmu-miR421-5p	5	2.44743	1.88987	0	0.303625	1.19909	0.293691	0.326423	1.63703	0	0.644612	0.674709	1.55422	0.317243	1.88843	0.33152
novel-mmu-miR428-3p	5	4.49158	6.80012	1.71417	1.52183	0.300657	0.293691	0.652845	0.325816	0.331031	0.322306	1.68677	0.310038	0.317243	0.313448	0.33152
novel-mmu-miR433-5p	5	72.2964	21.5309	6.5101	6.09473	9.00203	2.92308	14.048	5.88854	13.6172	18.0571	16.1761	20.539	1.90001	1.57111	6.93292
novel-mmu-miR434-5p	5	0	1.1305	2.05607	0	0.601315	0.293691	0	0	0	0	0	0	0	0.630765	0
novel-mmu-miR479-3p	5	2.04416	4.53341	3.08644	0.610954	0.898435	0.583926	2.61138	5.2369	0.666149	0.966917	0.337354	0.93414	0.95173	1.57111	0.33152
novel-mmu-miR496-5p	5	46.9739	48.7313	95.6141	1.82916	2.40172	4.38463	1.30569	2.94427	1.99436	1.28922	0.674709	2.80242	1.90001	3.14609	1.32194
novel-mmu-miR61-3p	5	4.49158	1.1305	1.03037	0.303625	0.300657	0.877616	0.326423	0	0.666149	0.322306	0.337354	0.310038	0	0	0.33152
novel-mmu-miR68-3p	5	49.0111	16.2438	20.2188	6.39835	9.90047	11.9826	17.6386	6.21833	6.31002	21.6024	7.41336	38.8997	10.4518	17.9323	9.57265
novel-mmu-miR72-3p	5	3.67809	2.64354	2.05607	0.914579	0.601315	0.293691	0	0	0.331031	2.25614	0.674709	0	0.634487	0.313448	0.33152
novel-mmu-miR73-3p	5	185.434	214.184	445.515	1.2182	51.0021	2.62939	47.6931	36.6504	30.226	2.57845	0.337354	1.24418	42.4451	39.6376	39.6084
novel-mmu-miR78-3p	5	58.4114	10.9567	1.37227	3.04736	0.898435	0.877616	1.30569	4.25548	3.98463	4.51228	5.39345	2.80242	0	0.313448	0.33152
novel-mmu-miR84-3p	5	8.98316	5.28708	4.79593	4.26557	1.19909	4.09094	1.63211	5.88854	0	6.7724	3.36933	3.42249	4.11727	2.51532	3.63015
mmu-let-7e-5p	6	5612.91	9012.27	6117.64	8997.03	6715.4	7110.04	6377.03	5971.75	6541.68	5369.45	5154.69	5944.39	7999.16	8170.61	8674.35
mmu-miR-103-2-5p	6	2.44743	4.15658	1.71417	3.96194	3.30016	1.75178	0	0.655606	0.331031	3.22306	2.35726	2.17832	4.11727	5.03451	2.63973
mmu-miR-1188-5p	6	0.410222	0	0	0.914579	0	0.293691	0	0	0	0	0	0.310038	0	0.313448	1.98083
mmu-miR-12202-3p	6	0.410222	0	0	1.52183	0	0.293691	0.326423	0	0	0.322306	0.337354	0	1.26553	0.630765	0.658897
mmu-miR-1247-3p	6	0	0	0.341897	0	0	0	0	0	0	0	0	0	0.317243	1.57111	0.990417
mmu-miR-1247-5p	6	8.16967	0.753665	2.05607	0.303625	0	0.877616	0	0.981423	1.99436	0	0.337354	0.624102	10.769	9.12482	2.31235
mmu-miR-146a-5p	6	2591.2	3219.91	3010.67	5995.78	5030.78	3680.24	1879.59	1777.78	2680.11	1850.76	1263.06	1159.25	6682.75	3955.06	6418.05
mmu-miR-187-5p	6	1.63393	4.53341	5.14251	16.4513	39.6019	45.0038	16.6594	19.9622	19.2652	22.5694	6.4013	18.6707	48.1451	59.4583	43.8974
mmu-miR-1930-5p	6	1.63393	5.28708	2.05607	5.48377	2.40172	1.75178	0.652845	0.981423	1.99436	3.54536	1.34942	3.11246	6.01728	3.45954	4.95209
mmu-miR-1982-3p	6	4.9018	1.88987	8.56616	10.053	10.5018	11.9826	4.90027	8.83678	13.6172	8.38393	4.71874	8.09319	12.3518	10.0652	11.5535
mmu-miR-212-3p	6	20.0174	32.8644	32.2133	26.2007	18.9025	35.6506	8.82128	14.7253	10.6298	12.2516	13.8189	18.9848	53.5314	56.3123	45.5468
mmu-miR-221-5p	6	24.0988	38.5283	50.7225	50.2685	41.1016	52.8919	16.3329	32.7207	29.2288	37.4034	65.7124	30.8105	78.5522	71.0985	83.1743
mmu-miR-223-3p	6	1598.26	1568.4	1553.14	1093.13	1069.58	982.45	179.989	671.782	200.952	512.665	396.982	273.24	1996.78	3323.36	2052.65
mmu-miR-223-5p	6	27.3667	31.3513	21.2491	21.0205	21.6013	21.3323	6.20596	14.0697	3.6536	5.16087	6.4013	3.42249	22.1726	51.5951	39.2769
mmu-miR-22-5p	6	123.352	128.055	100.757	87.1331	59.7035	83.8676	40.8343	49.7387	42.515	106.401	84.25	78.1134	143.487	189.698	135.986
mmu-miR-24-1-5p	6	42.0721	27.2005	34.6112	42.3483	52.8025	36.8184	48.0195	25.1951	27.2345	57.3943	52.5725	45.7487	74.1177	64.4929	53.8016
mmu-miR-26a-2-3p	6	45.7432	71.7695	61.0029	113.03	92.1073	77.7312	16.6594	25.1951	40.8558	72.5466	59.9858	73.4467	113.397	144.399	139.947
mmu-miR-27b-3p	6	5377.24	4577.91	6778.37	3939.3	5736.43	4912.54	2997.1	2782.02	3752.95	3556.1	3460.95	3355.14	6319.13	7844.06	6645.79
mmu-miR-27b-5p	6	54.3231	52.8822	61.0029	70.3782	75.6065	87.081	43.4457	45.809	62.1112	71.2574	53.2472	51.9736	98.8248	47.5048	103.637
mmu-miR-3057-5p	6	1.22371	7.17695	8.22427	16.4513	12.0015	20.1644	10.7798	18.651	12.289	11.2847	9.43749	8.71327	25.0243	15.417	19.1453
mmu-miR-3067-5p	6	0	0	0	0	0	0	0	0	0	0	0	0	0	0	1.32194
mmu-miR-3079-3p	6	0	0.376833	1.37227	0.610954	1.19909	0.877616	0.652845	0	0	0.322306	0	0.624102	2.5345	2.83264	0.33152
mmu-miR-3079-5p	6	0.410222	0.753665	1.03037	0.914579	0.300657	0.877616	0.652845	1.63703	1.32821	0.644612	0.337354	0.624102	2.5345	0.630765	2.97125
mmu-miR-3084-5p	6	20.4207	22.2845	13.7087	12.4894	11.7009	7.89164	10.7798	11.1254	12.62	17.7348	13.1442	13.0699	18.0553	22.9668	26.0741
mmu-miR-31-3p	6	117.636	131.081	288.215	266.887	204.914	287.254	113.678	125.654	108.611	136.387	124.353	153.738	488.427	784.908	757.164
mmu-miR-31-5p	6	700.492	386.436	1678.23	393.932	1511.51	1042.35	2279.43	2142.31	1494.01	899.261	1078.39	1033.52	1625.87	2833.22	2177.42
mmu-miR-340-5p	6	1201.66	1947.28	2016.82	3646.22	4359.92	3645.17	1577.11	1490.16	1300.69	3081.48	2200.92	2331.88	4512.71	5461.33	5246.33
mmu-miR-3470a	6	2.04416	1.51304	0.341897	1.82916	0.601315	0.877616	1.30569	1.63703	1.65924	0.966917	1.01206	0.624102	1.58277	2.83264	0.33152
mmu-miR-34a-3p	6	1.63393	0.376833	2.05607	2.13278	0.898435	2.62939	2.28496	0.325816	0	1.28922	2.01991	0.93414	3.80002	4.40375	3.29863
mmu-miR-3544-5p	6	0	1.1305	0	0.303625	0.601315	1.16785	0	0	0.666149	0.644612	0.337354	0.624102	1.26553	0.630765	0.658897
mmu-miR-361-3p	6	0.813491	1.51304	0.683794	2.13278	2.40172	5.55248	0.326423	0.981423	0.666149	1.28922	3.70668	2.48835	4.11727	4.7172	2.31235
mmu-miR-429-3p	6	8074.22	12969.2	13845.3	23738.2	23045.3	22899.9	14788.2	12325.4	16800.1	16751.3	16705.6	16516.4	23377	23107.5	23671.4
mmu-miR-485-3p	6	1.22371	0.753665	0.341897	1.82916	0.300657	0.877616	0	0	0	0	0	0.624102	0.634487	2.20187	0.658897
mmu-miR-500-5p	6	0	3.77975	3.08644	2.43641	2.40172	3.79725	2.28496	2.94427	1.65924	5.16087	2.01991	5.60081	3.80002	5.97873	5.61098
mmu-miR-501-3p	6	239.354	333.172	398.226	534.381	634.546	693.151	492.603	530.095	560.002	520.404	384.85	613.392	818.478	908.546	672.995
mmu-miR-5103	6	0.813491	0.376833	0	1.52183	4.79991	1.75178	4.24743	2.28866	2.65642	1.28922	2.01991	2.80242	6.96901	4.40375	3.96167
mmu-miR-511-5p	6	2.85765	5.66391	4.45403	6.09473	4.19859	4.09094	0	0	0.666149	0.966917	0.337354	1.24418	4.75175	6.29218	6.93292
mmu-miR-671-5p	6	257.731	197.94	352.646	276.636	270.019	289.883	134.258	121.398	143.488	164.762	137.83	154.048	389.599	493.595	187.143
mmu-miR-6962-3p	6	0.813491	0	0.341897	0.303625	0	1.16785	0.326423	0.981423	0	0.644612	0	0.310038	1.58277	0.313448	0.33152
mmu-miR-6978-5p	6	0	0	0	0	0	0	0	0	0	0	0	0	1.26553	0	0
mmu-miR-7037-5p	6	0.410222	1.1305	0	0.303625	1.19909	0.293691	0.652845	0.325816	0.331031	0.644612	0.674709	0	1.26553	0.313448	0.990417
mmu-miR-7043-5p	6	0	0.753665	0.341897	0.914579	0.601315	0.293691	0.652845	1.30724	0	0.644612	1.01206	0	1.26553	1.25766	2.31235
mmu-miR-7054-5p	6	0	0.376833	0	0	0	0	0	0.325816	0.331031	0	0	0.310038	0.634487	0.313448	1.32194
mmu-miR-7059-5p	6	0.813491	0	0.683794	0.303625	0.898435	0.877616	0	0.325816	0.666149	0	0	0	1.58277	1.57111	0.658897
mmu-miR-7091-5p	6	0	0	0.341897	0	0	0.583926	0	0	0	0	0.337354	0	1.26553	1.88843	0.33152
mmu-miR-7649-3p	6	0.813491	0.376833	1.03037	1.52183	1.19909	0.877616	0	0	0.331031	0.966917	0	0.624102	7.91729	2.51532	3.96167
mmu-miR-7687-3p	6	0	0.376833	0.341897	0	0	0	0	0.325816	0.666149	0	0	0.624102	1.26553	0.944213	0
mmu-miR-8091	6	0	1.1305	0.341897	1.2182	1.19909	0.877616	0	0.325816	0	0	0.674709	0	0.634487	1.88843	1.98083
mmu-miR-8097	6	0.813491	0	0.341897	0.610954	0.601315	0	0	0.655606	0.331031	0	0	0	0.634487	0.630765	1.98083
mmu-miR-8107	6	0	0	0	0	0	0.293691	0.979268	0	0	0.322306	0	0	0.317243	0	1.32194
mmu-miR-99b-3p	6	103.334	149.209	153.189	225.146	173.412	194.91	72.517	79.1853	102.967	91.893	61.6684	84.3383	267.336	201.969	222.131
novel-mmu-miR105-3p	6	0	0	1.03037	0.914579	0.300657	1.16785	0.979268	0.325816	0.331031	0.322306	0.337354	0.310038	0.95173	0.630765	0.990417
novel-mmu-miR13-5p	6	2.44743	1.88987	0	0.610954	2.10106	0.877616	0	0.325816	0.666149	0.322306	0	0.310038	4.11727	1.25766	2.63973
novel-mmu-miR146-5p	6	0.410222	0.376833	0	0.914579	0.601315	0.583926	0	0	0.331031	0.644612	0.337354	0.310038	1.58277	0.630765	0.658897
novel-mmu-miR151-3p	6	0	0	0.341897	0	0	0	0	0	0	0.644612	0.674709	0	0.317243	0	1.64931
novel-mmu-miR164-5p	6	0.813491	0.753665	0	0.303625	0.898435	1.46154	0.326423	0	0.99718	0.966917	1.01206	0.310038	1.90001	0.313448	0.658897
novel-mmu-miR166-5p	6	0.410222	1.51304	0	0.610954	0.300657	0.877616	0.652845	0.325816	1.32821	0.644612	0.674709	0	3.16899	0.313448	1.98083
novel-mmu-miR171-3p	6	2.85765	2.26671	4.79593	3.04736	3.30016	4.38463	2.61138	1.96285	3.98463	3.86767	1.34942	4.0466	6.96901	15.417	11.8809
novel-mmu-miR217-5p	6	3.67809	5.28708	3.77024	9.13839	4.79991	5.84271	10.4534	13.0883	16.2736	8.70623	5.73081	10.2715	15.5208	18.5592	20.1357
novel-mmu-miR220-5p	6	184.21	232.312	188.488	241.597	158.411	261.537	91.1388	165.9	137.844	113.495	190.065	241.185	317.064	252.302	362.078
novel-mmu-miR29-5p	6	17.9733	33.2412	28.443	33.21	60.9061	22.7938	54.8783	47.7758	64.7676	43.5272	42.7976	34.233	42.4451	76.7599	91.425
novel-mmu-miR328-5p	6	2.04416	0.376833	0.683794	1.52183	0.601315	0	1.63211	1.30724	0.331031	0.322306	1.34942	0	0.317243	0.944213	2.31235
novel-mmu-miR339-5p	6	0	0.753665	1.37227	2.43641	2.10106	2.04547	0.326423	0	0.99718	0.966917	0.674709	0.93414	2.21726	2.51532	2.31235
novel-mmu-miR415-3p	6	0	0.376833	1.03037	0.303625	0	1.46154	0.326423	0.325816	0.666149	0.322306	1.01206	0	1.26553	1.25766	0.33152
novel-mmu-miR417-3p	6	0	0.376833	0.683794	0	0.898435	0.877616	0	0.655606	0.331031	0	0.337354	0.624102	1.58277	0.630765	0.658897
novel-mmu-miR453-5p	6	0.410222	0.753665	0	0.610954	1.19909	0.877616	0	0	0	0.644612	0	0.93414	2.5345	0.313448	0.658897
novel-mmu-miR469-5p	6	0.410222	0	0.341897	0.610954	1.49975	0.583926	0	2.61845	0.331031	0	0.337354	0.624102	0	1.25766	2.31235
novel-mmu-miR5-3p	6	0	1.1305	0	0.303625	0	0	0	0	0	0	0	0	0.95173	0.630765	0.658897
novel-mmu-miR75-5p	6	211.987	318.064	227.9	271.456	285.32	158.969	247.279	230.69	271.368	134.453	98.7394	137.242	183.715	348.569	306.959
mmu-let-7f-2-3p	7	7.34923	3.77975	9.59654	5.48377	9.90047	8.18187	15.6801	17.6696	15.6116	19.9909	19.8828	16.1824	6.65177	10.0652	4.95209
mmu-let-7i-3p	7	325.946	3.02037	17.4789	3.04736	472.835	18.9931	511.221	545.476	308.897	15.4786	901.128	50.1053	19.6381	14.7862	6.26988
mmu-miR-101b-5p	7	0	0	0.341897	0	0.601315	0.293691	0.652845	0.981423	0.99718	2.25614	1.01206	0.93414	0	0	0
mmu-miR-1191a	7	15.1156	13.2234	11.6526	12.4894	23.1011	14.028	33.6451	29.1208	22.5878	26.7633	32.3523	28.9422	16.4725	7.86328	7.2603
mmu-miR-12186-3p	7	0.410222	0	0	0	0	0	0.652845	5.2369	1.65924	1.61153	0.674709	3.42249	0.317243	0	0
mmu-miR-1291	7	8.16967	9.06682	4.45403	4.56919	5.70188	7.89164	4.57385	12.4327	6.97617	6.45009	14.4894	3.73253	8.23454	8.8075	5.61098
mmu-miR-141-3p	7	2222.78	2705.04	3509.31	4084.33	5136.08	6431.79	21230.2	15668.6	13540.4	17590.6	17112	17967.3	8989.63	8833.14	6056.96
mmu-miR-151-3p	7	588.168	349.792	391.027	372.604	290.12	367.324	780.386	687.814	766.598	554.258	594.798	867.337	386.116	408.972	311.248
mmu-miR-151-5p	7	6937.1	6132.33	6949.73	5779.78	6639.79	6217.6	10991.1	11432.7	11561.1	11104.6	10272.7	11395.5	8704.24	7810.71	7241.23
mmu-miR-152-3p	7	658.83	596.84	439.689	265.361	361.825	523.661	649.723	742.46	858.94	575.216	592.778	1404.48	435.844	491.711	561.765
mmu-miR-181b-5p	7	1835.16	3874.17	3170.03	8903.19	9491.2	11352.5	19692	23821.9	21954.1	15125.3	17567.3	17948	9704.21	7004.73	7640.6
mmu-miR-181c-5p	7	2578.13	3770.66	6407.91	4537.36	4672.85	5563.9	7559.87	7394.18	5953.44	6997.09	6295.42	6801.77	3750.93	3567.49	3019.07
mmu-miR-1839-5p	7	882.658	1070.53	816.666	889.619	725.154	995.891	1940.03	2233.6	1805.9	2348.92	2019.96	1835.19	1442.47	1393.65	1328.17
mmu-miR-186-5p	7	355.349	200.584	238.181	196.812	228.019	191.991	348.218	340.307	333.479	351.775	244.32	497.933	223.626	251.675	160.742
mmu-miR-190a-3p	7	47.3771	31.3513	26.387	44.4811	42.902	37.1121	71.8641	49.083	62.1112	81.2529	59.6485	62.2411	32.3071	43.101	35.9783
mmu-miR-190a-5p	7	250.381	282.179	200.141	262.01	232.217	205.431	652.012	428.329	456.373	741.271	442.811	599.698	254.35	327.491	275.601
mmu-miR-192-3p	7	4.9018	4.15658	2.05607	3.35099	3.90147	2.92308	11.1062	5.2369	6.31002	9.35085	2.69462	11.2016	4.43451	4.0903	1.32194
mmu-miR-192-5p	7	737.662	480.496	840.655	609.328	827.462	928.097	1451.35	1935.5	1662.74	1416.44	1298.11	1514.34	824.812	785.226	755.842
mmu-miR-193a-3p	7	329.213	41.5544	140.852	58.7997	409.531	207.477	415.182	298.424	266.051	293.091	328.571	433.513	111.494	133.703	68.6537
mmu-miR-193b-3p	7	3666.24	2602.29	2556.93	3582.24	4503.94	5830.4	6410.03	5455.08	4796.57	5262.73	4573.37	6598.86	2648.01	2938.93	1635.46
mmu-miR-194-5p	7	314.508	250.445	310.489	276.94	222.617	255.694	348.871	509.152	416.846	313.405	338.345	516.917	235.026	321.512	379.243
mmu-miR-203b-5p	7	594.293	254.979	460.596	192.854	732.656	319.107	1029.3	836.375	768.262	630.354	771.386	834.348	167.877	239.722	99.6799
mmu-miR-219a-5p	7	5.71529	5.66391	9.25464	6.09473	9.29916	5.84271	89.5028	89.9849	64.7676	56.4274	71.1059	61.3069	25.6553	17.9323	12.5439
mmu-miR-29b-1-5p	7	22.0546	24.9338	17.4789	26.2007	20.7029	24.8393	40.5039	60.2085	94.3316	100.277	75.4873	101.455	32.6243	38.3799	43.5701
mmu-miR-30a-5p	7	6452.68	5158.13	4755.04	2890.35	3943.79	4924.23	12714.5	8720.4	7373.71	9119.02	9235.72	12678.3	5394.54	4857.95	3765.02
mmu-miR-30d-5p	7	10332.1	9381.33	8279.76	4557.77	5420.5	7135.17	13749.1	13150.6	9446.65	11174.8	10439.8	15858.2	7460.69	7522.86	5363.83
mmu-miR-30e-5p	7	728.672	508.444	547.644	426.223	558.643	647.854	1647.02	988.857	675.258	1058.22	1131.63	1710.4	534.672	615.345	377.589
mmu-miR-33-5p	7	943.927	91.793	567.179	258.963	2476.08	1342.47	3895.73	4133.11	3147.11	1721.46	2771.79	2238.21	391.499	484.157	301.675
mmu-miR-345-5p	7	66.9844	55.9083	79.8494	92.6169	139.512	129.746	279.618	305.95	257.084	229.251	172.877	237.453	174.211	106.332	102.651
mmu-miR-34b-3p	7	29.4108	55.9083	56.8907	122.779	110.408	132.085	341.686	386.446	465.009	373.055	325.201	304.674	155.208	97.5248	93.7374
mmu-miR-34b-5p	7	13.0715	43.8211	28.443	32.599	40.5039	51.4304	175.088	152.156	109.277	211.838	197.816	191.704	90.5902	64.4929	54.4605
mmu-miR-34c-3p	7	15.1156	38.9051	39.4118	69.16	57.0046	54.3535	589.944	586.378	511.508	550.391	565.478	461.831	153.939	117.659	102.32
mmu-miR-34c-5p	7	25.7327	105.011	75.3953	48.4431	93.9077	121.857	231.929	217.602	223.867	257.622	192.427	231.228	171.677	107.907	92.0881
mmu-miR-375-3p	7	67.8048	127.301	143.25	440.238	529.539	619.511	20653.3	21893.3	22673.2	20059.4	15645.7	18577	10515.1	6328.98	7069.26
mmu-miR-378a-3p	7	15825	6114.58	10932	5682.29	12578.4	8541.93	21755.2	20473.8	22983.4	14276	19307.2	18137.2	7983.32	10801.9	8718.58
mmu-miR-378a-5p	7	1153.05	621.768	818.038	733.937	1207.59	950.89	1905.4	2132.16	1980.94	1576.37	1592.31	1919.22	915.085	839.336	769.703
mmu-miR-378b	7	209.123	96.7033	168.611	80.1275	138.009	125.948	362.266	382.846	333.144	253.109	302.961	312.144	159.956	179.633	142.918
mmu-miR-3963	7	1.63393	0.376833	1.37227	1.2182	3.90147	0	3.59458	0.655606	2.32539	1.93383	1.34942	3.42249	0.317243	1.25766	0.990417
mmu-miR-466h-5p	7	0	0.376833	0	0.303625	0	4.96855	0	0	5.64796	4.83459	1.34942	0	0.317243	0.944213	0
mmu-miR-5101	7	5.31203	2.26671	3.08644	0.914579	2.10106	0.293691	3.92101	3.27406	2.98745	2.90075	3.70668	3.42249	1.58277	2.51532	0.990417
mmu-miR-5132-3p	7	0.813491	1.51304	0	0	0	0	2.28496	0.325816	0.331031	0.966917	1.68677	0.310038	0	0.313448	0
mmu-miR-582-3p	7	11.4375	5.66391	20.5607	14.3185	23.4018	23.6715	41.8136	30.1023	39.1924	37.4034	40.103	46.0587	19.0036	21.0784	13.5343
mmu-miR-6546-3p	7	0.813491	0.376833	0.683794	0.303625	1.80041	1.16785	3.92101	3.92569	0.99718	6.12779	2.35726	0.93414	0.95173	0.630765	1.32194
mmu-miR-676-3p	7	665.769	652.366	703.231	532.855	507.637	445.345	1699.93	1580.8	1974.63	1854.3	990.768	1461.74	1122.24	802.527	1016.59
mmu-miR-676-5p	7	31.0448	22.2845	20.9072	25.5934	15.6023	18.119	49.9781	45.809	42.846	80.9306	47.5164	63.7993	30.7243	24.2245	23.1028
mmu-miR-6914-3p	7	0.410222	0.753665	0	0.610954	0	0.293691	1.95854	0.981423	0	0.322306	1.01206	0.624102	0.634487	0.313448	0.33152
mmu-miR-6921-3p	7	1.63393	1.1305	0.683794	0.610954	0.300657	0.583926	1.95854	4.90711	3.6536	3.86767	1.68677	4.35663	0.95173	0.944213	0.990417
mmu-miR-6964-3p	7	0.410222	0.376833	1.37227	0.914579	1.80041	1.16785	2.28496	0.655606	0.666149	0.644612	2.01991	1.55422	1.26553	0.313448	0
mmu-miR-7093-3p	7	0	0	0.683794	0.610954	0	0	2.61138	0.655606	1.65924	2.25614	0.337354	2.17832	0.634487	0.313448	0.658897
mmu-miR-7116-3p	7	6.53574	4.53341	2.39796	3.04736	6.90097	2.62939	16.3329	22.2509	11.958	22.5694	16.1761	18.3607	6.65177	4.0903	6.26988
mmu-miR-7658-3p	7	0.813491	0.376833	0	0	0.601315	0.293691	1.63211	1.30724	0.666149	0.644612	1.01206	1.55422	0.317243	0.944213	0.33152
mmu-miR-802-5p	7	1.63393	3.3972	3.08644	3.96194	2.9995	2.92308	23.8446	32.7207	20.9244	40.3041	24.6016	42.6362	15.838	13.2112	9.90003
mmu-miR-8114	7	11.0273	6.04645	9.59654	7.0056	12.0015	11.105	28.092	40.5761	29.5598	24.1809	15.1641	62.2411	20.2725	14.4728	9.24113
novel-mmu-miR116-3p	7	192.38	26.0643	42.1517	12.7967	269.421	14.028	116.942	337.363	503.87	75.7697	577.277	115.149	14.8863	23.2803	16.1741
novel-mmu-miR126-5p	7	0.410222	0.376833	0.341897	0.914579	0.601315	0.877616	2.28496	2.94427	2.65642	2.57845	3.36933	1.24418	0.95173	0.944213	1.32194
novel-mmu-miR137-3p	7	0	0	0	0.303625	0.300657	0	0.326423	0.981423	0.331031	0	0	1.55422	0	0.313448	0
novel-mmu-miR186-5p	7	3.67809	1.51304	1.03037	0.303625	2.69884	0.293691	2.94174	1.63703	5.31284	2.90075	3.36933	3.11246	1.58277	1.25766	2.97125
novel-mmu-miR344-5p	7	0.410222	0.376833	0.683794	1.82916	2.69884	1.16785	2.94174	2.94427	0.331031	1.93383	2.35726	1.86828	0.317243	1.25766	0.990417
novel-mmu-miR402-5p	7	2.04416	2.26671	0.341897	6.70198	1.80041	0.293691	2.94174	4.90711	8.63541	3.54536	4.38139	4.35663	0.317243	0.944213	0.33152
novel-mmu-miR40-5p	7	0.813491	0	0.341897	0	1.49975	0	0	3.92569	2.65642	0.644612	3.36933	0.310038	0	0.313448	0.33152
novel-mmu-miR45-3p	7	0.410222	0.376833	0.683794	0.303625	7.20163	0.583926	8.82128	4.25548	3.6536	3.54536	7.07601	6.22491	2.5345	0	0
novel-mmu-miR490-3p	7	0.410222	0.753665	0.341897	1.52183	0.898435	0.293691	6.53239	2.61845	1.99436	2.57845	2.35726	1.86828	1.58277	0.630765	0.658897
novel-mmu-miR495-3p	7	2.04416	0	0.341897	0.303625	0.601315	0.877616	0.979268	0.655606	0.99718	0	0.337354	2.80242	0	1.25766	0
novel-mmu-miR74-5p	7	9.80361	2.26671	9.93843	2.13278	3.60081	1.75178	16.6594	6.86996	2.98745	4.18997	15.8388	3.11246	6.33452	7.86328	4.95209
novel-mmu-miR8-3p	7	0.813491	0.376833	1.03037	0.303625	0.300657	0.293691	1.95854	2.28866	1.32821	1.61153	1.34942	1.55422	0	0.944213	1.64931
novel-mmu-miR87-3p	7	5.31203	0.376833	1.37227	0.610954	7.20163	0	3.92101	6.21833	14.6144	19.9909	14.152	3.11246	0	0.630765	2.63973
mmu-let-7c-1-3p	8	11.8478	18.8873	23.6471	39.9119	31.8025	18.9931	1.63211	0.325816	2.65642	4.18997	2.69462	5.91488	9.18627	15.417	8.90961
mmu-let-7e-3p	8	171.549	140.142	176.836	202.6	171.311	189.068	43.7721	56.9344	54.142	58.0389	64.0299	69.7102	206.205	165.791	172.623
mmu-miR-106a-5p	8	2.04416	1.51304	2.39796	3.96194	2.40172	3.79725	0	0.655606	1.65924	0.322306	0.337354	0	0.95173	0.313448	0.33152
mmu-miR-127-3p	8	2733.75	2714.86	4234.13	5083.32	7090.73	4869	743.803	856.333	1232.27	1035.97	1158.93	1102.61	1277.76	2185.48	2313.4
mmu-miR-130a-5p	8	13.885	9.44366	10.2803	13.404	17.6999	9.93711	1.95854	1.30724	2.32539	3.22306	7.41336	4.0466	6.33452	7.23639	5.9425
mmu-miR-134-3p	8	10.6171	10.9567	14.7344	21.9351	24.9015	21.3323	2.28496	3.27406	1.99436	3.86767	2.69462	3.42249	3.80002	5.66141	5.27946
mmu-miR-136-5p	8	185.844	266.689	253.261	388.141	408.629	390.702	82.3175	59.5529	52.8137	128.007	98.4021	113.901	134.618	127.097	110.239
mmu-miR-149-5p	8	607.365	517.134	441.061	1143.71	779.159	992.094	84.6064	98.1661	122.232	140.581	97.39	127.905	388.016	453.013	336.004
mmu-miR-154-5p	8	289.589	356.592	507.202	618.467	618.647	522.493	97.3448	106.017	148.469	162.183	148.617	146.889	185.932	231.855	275.601
mmu-miR-155-5p	8	262.632	370.192	266.282	391.188	341.426	333.131	89.1763	98.1661	321.19	86.7361	59.3111	74.6909	186.249	184.036	171.632
mmu-miR-16-5p	8	24305.6	21645.2	20067.1	24781.4	20544.3	22161.8	16809.5	19655.1	16236.1	15079.8	18974.2	13388.5	19288.1	15983.8	23047.6
mmu-miR-186-3p	8	2.04416	1.1305	1.37227	0.610954	1.49975	2.92308	0.652845	0.655606	0.99718	0.644612	0.337354	2.17832	1.26553	2.83264	0
mmu-miR-191-5p	8	18245	19941.2	19706.3	21682	19949.4	21923.9	17646.1	19252.3	17178.1	17680.5	15041.8	17213.9	18189.9	16567.4	19341.6
mmu-miR-1954	8	1.63393	0	1.37227	1.82916	0.601315	1.16785	0	0.325816	0.666149	0.322306	0	0.310038	0.317243	1.57111	0.990417
mmu-miR-196a-2-3p	8	0.813491	0.753665	0	0	1.19909	0.583926	0	0.325816	0	0	1.01206	0.310038	0.634487	0.313448	0.658897
mmu-miR-202-5p	8	1.22371	0	1.71417	0.610954	1.19909	1.46154	0.652845	0.325816	0.666149	0	1.01206	0.93414	0.95173	0.944213	0.990417
mmu-miR-20b-5p	8	29.4108	41.5544	64.7731	73.7291	46.5029	49.0947	5.2267	5.88854	20.2624	10.9624	5.0561	5.91488	8.55178	14.4728	14.8521
mmu-miR-224-5p	8	14.7054	19.2641	18.5046	22.8497	14.3997	20.4547	5.87954	7.52556	5.64796	5.80548	9.10013	7.77913	9.18627	14.7862	13.2028
mmu-miR-26a-1-3p	8	7.75945	16.6206	8.22427	17.6695	14.1026	6.1364	5.55312	3.27406	7.3072	8.38393	5.0561	6.53495	4.75175	8.8075	12.8713
mmu-miR-26b-3p	8	55.1436	44.9516	62.717	78.602	94.2083	47.3395	9.80055	16.3623	25.9062	26.7633	19.8828	39.2137	60.1831	58.8276	55.1194
mmu-miR-299a-3p	8	31.8582	30.2208	59.2887	43.8702	86.1047	68.0878	10.127	14.7253	10.9608	15.4786	14.4894	18.3607	25.6553	37.7531	31.0262
mmu-miR-299a-5p	8	42.0721	32.4876	41.126	65.5016	51.9041	48.801	3.92101	2.28866	3.32257	10.3178	8.42543	8.09319	16.7863	24.5379	15.1836
mmu-miR-300-3p	8	164.603	115.967	224.13	309.539	342.926	274.981	30.3809	59.8827	52.4786	58.3612	69.086	58.5085	84.8902	114.513	130.043
mmu-miR-300-5p	8	3.67809	3.77975	4.79593	5.18015	8.10006	5.84271	0.652845	1.63703	1.65924	4.18997	0.337354	1.55422	2.21726	3.45954	3.63015
mmu-miR-3069-5p	8	0.813491	3.3972	0.683794	1.52183	1.80041	2.62939	0	0.655606	0.331031	0	0.337354	0.624102	2.5345	0.313448	1.32194
mmu-miR-3071-3p	8	10.6171	14.3539	13.3668	20.4133	23.7024	17.5316	2.94174	3.27406	3.98463	6.7724	2.01991	4.66667	3.80002	5.97873	6.93292
mmu-miR-3072-3p	8	15.1156	12.0872	16.1066	18.5841	17.1021	19.2868	0.326423	2.61845	0.99718	1.28922	1.68677	2.48835	4.11727	5.34796	4.28905
mmu-miR-3087-3p	8	0.410222	0.376833	1.03037	1.2182	0	1.16785	0	0	0.331031	0.322306	0	0	0.317243	0	0.33152
mmu-miR-3097-3p	8	0.813491	3.02037	2.05607	4.26557	2.69884	3.21332	0.652845	0.655606	0.331031	0	0.337354	0.93414	1.58277	1.88843	2.31235
mmu-miR-3099-3p	8	1.22371	1.51304	1.37227	2.43641	1.49975	1.16785	0.326423	0	0.666149	0.966917	0.674709	0	0.634487	0.313448	0
mmu-miR-3102-5p.2-5p	8	5.31203	4.15658	12.3364	6.09473	11.7009	8.7658	3.59458	5.88854	4.98181	2.90075	2.69462	3.11246	6.01728	5.34796	2.63973
mmu-miR-3109-5p	8	1.22371	1.1305	2.05607	1.82916	1.49975	2.92308	0	0.325816	0	0.644612	0.674709	0.624102	0.95173	0.944213	1.98083
mmu-miR-322-3p	8	136.423	240.625	247.777	246.17	423.333	377.551	77.7437	79.8409	18.268	52.878	70.0938	104.253	177.38	195.677	145.886
mmu-miR-324-3p	8	223.425	185.853	243.665	180.665	278.122	250.435	197.627	242.141	137.178	173.468	114.578	169.607	183.08	159.499	104.628
mmu-miR-324-5p	8	77.1982	108.037	100.415	99.9298	111.908	139.099	32.3394	51.3717	30.226	55.4565	40.103	40.7679	114.98	128.982	76.9044
mmu-miR-326-5p	8	0.410222	0.376833	2.39796	0.303625	1.19909	3.21332	0	0.325816	0.666149	0	0	0.624102	1.26553	0	0
mmu-miR-329-5p	8	12.251	18.5105	23.989	24.0679	24.0031	18.119	4.24743	6.21833	6.97617	7.73932	11.4574	9.33737	11.0863	14.4728	9.90003
mmu-miR-337-3p	8	31.0448	23.7976	16.4485	39.6046	33.6029	31.8533	4.90027	6.21833	5.97899	5.48318	7.07601	8.09319	10.4518	21.7053	9.90003
mmu-miR-369-3p	8	70.6625	53.6416	97.3283	107.546	143.109	64.5808	15.6801	18.3252	19.9272	26.1187	31.3402	18.9848	41.4934	81.7944	60.7304
mmu-miR-369-5p	8	90.2697	115.214	111.379	288.518	172.514	186.438	16.3329	31.4135	37.5332	46.7542	38.4162	41.078	70.3177	71.4119	109.248
mmu-miR-376b-5p	8	11.4375	8.68999	7.88237	17.0623	12.5993	9.64341	1.63211	0.981423	0.331031	2.90075	2.69462	1.24418	4.11727	7.54984	4.62057
mmu-miR-376c-3p	8	78.8321	87.2596	126.118	133.14	214.217	116.889	17.6386	25.8507	26.9034	40.9487	50.211	27.0739	50.6796	75.5022	63.3701
mmu-miR-377-3p	8	46.1534	40.0413	39.4118	82.8675	81.9061	82.1159	13.0648	11.781	12.62	23.8586	26.9588	31.1205	33.5761	40.2684	21.4535
mmu-miR-380-3p	8	5.71529	6.80012	12.6783	22.2387	19.5003	9.93711	0.326423	0.981423	2.65642	0.966917	1.68677	1.55422	2.21726	5.97873	5.61098
mmu-miR-381-3p	8	133.565	108.414	168.611	245.863	278.122	210.106	41.4871	43.1945	48.494	62.2289	65.3793	67.2218	88.0557	127.411	95.3867
mmu-miR-382-5p	8	122.128	169.232	165.525	371.689	234.318	245.173	25.4806	35.3392	49.1561	70.2905	42.1229	43.8804	76.6522	113.569	47.5276
mmu-miR-411-5p	8	1978.94	1786.36	2999.7	3240.1	4648.24	3139.63	552.382	577.541	802.803	684.199	857.319	744.409	953.413	1554.72	1483.63
mmu-miR-431-3p	8	1.22371	0.753665	2.05607	3.96194	1.80041	2.33916	0.652845	0.325816	0	0.322306	0	0.310038	0.317243	1.57111	0.990417
mmu-miR-433-5p	8	1.63393	1.51304	2.73986	5.18015	2.69884	2.62939	0	0.981423	1.32821	0.322306	0.674709	0	0.634487	1.57111	1.98083
mmu-miR-434-5p	8	194.014	131.458	227.558	298.268	457.834	379.597	52.267	41.8833	59.4548	55.4565	57.9617	60.3728	87.7385	122.063	107.272
mmu-miR-449a-5p	8	42.4753	46.0878	37.0139	54.5341	45.0031	30.0981	15.0272	16.6882	23.916	19.3463	30.6655	20.539	39.2761	38.6934	38.2865
mmu-miR-455-5p	8	89.039	144.675	180.948	200.163	177.013	199.295	36.2605	37.6318	48.494	44.1718	42.7976	36.1013	83.9385	76.7599	50.1673
mmu-miR-465c-5p	8	0	1.1305	0.341897	1.82916	0	0.877616	0.326423	0	0	0.322306	0	0	0.634487	0	0
mmu-miR-466m-3p	8	0.410222	0.376833	0.683794	0.914579	0.601315	1.16785	0	0	0	0	0.674709	0	0.317243	0	0
mmu-miR-466m-5p	8	5.71529	5.66391	4.79593	10.9675	5.40122	11.6889	0.326423	0.325816	3.98463	4.18997	0.674709	1.55422	3.16899	5.97873	2.31235
mmu-miR-467d-3p	8	28.1802	16.2438	12.6783	20.1096	12.5993	39.4513	1.30569	1.63703	5.31284	3.54536	1.01206	4.35663	7.28625	7.86328	2.31235
mmu-miR-467e-5p	8	336.563	413.631	354.355	629.434	340.525	489.178	100.939	99.4733	299.93	245.048	115.253	80.9158	114.98	128.668	164.372
mmu-miR-486a-3p	8	44.9297	23.7976	23.3052	49.0503	34.5013	40.3254	26.4599	24.5395	10.9608	19.6686	19.5455	13.384	21.2208	26.4264	23.4343
mmu-miR-487b-3p	8	27.7769	24.1744	38.728	63.9798	50.705	44.7101	9.1477	7.52556	8.63541	12.5739	18.1961	13.384	19.9553	22.9668	24.0932
mmu-miR-494-3p	8	4.49158	6.42329	3.42834	8.53113	5.40122	6.43009	0.326423	0.981423	0.666149	0	1.34942	2.17832	1.26553	2.51532	1.98083
mmu-miR-503-3p	8	15.1156	16.9974	22.2748	23.1533	18.3012	18.9931	10.7798	5.56272	4.98181	11.2847	8.42543	5.29077	16.4725	20.4476	13.8617
mmu-miR-505-3p	8	2.04416	2.26671	2.73986	2.43641	2.9995	3.50701	0.652845	0.981423	0.331031	2.25614	0.337354	2.48835	2.5345	1.88843	1.32194
mmu-miR-5121	8	4.08136	0.753665	0.683794	2.43641	1.19909	3.79725	0.979268	0	0.331031	0.322306	0.337354	0.310038	0.317243	2.51532	1.98083
mmu-miR-540-3p	8	13.4817	7.17695	13.3668	13.1003	27.3032	14.612	2.28496	0.655606	2.98745	0.644612	0.337354	1.86828	6.65177	11.3267	10.8904
mmu-miR-574-5p	8	469.308	879.773	556.899	917.038	589.543	796.596	342.339	419.167	483.943	420.45	361.26	566.709	751.326	538.898	657.152
mmu-miR-666-5p	8	1.63393	0.753665	0.341897	1.52183	1.49975	3.21332	0	0.325816	0	0	0.337354	0	0	0.944213	0.990417
mmu-miR-667-3p	8	6.12552	4.91024	6.1682	10.9675	3.60081	11.105	0.326423	0.655606	0.666149	1.28922	1.01206	0.93414	4.43451	2.51532	6.26988
mmu-miR-669f-5p	8	24.9123	32.1107	22.9633	70.3782	24.9015	63.7032	3.59458	6.86996	16.9398	11.9293	5.73081	7.77913	13.938	18.2458	16.1741
mmu-miR-669m-5p	8	5.71529	5.66391	4.79593	10.9675	5.40122	11.6889	0.326423	0.325816	3.98463	4.18997	0.674709	1.55422	3.16899	5.97873	2.31235
mmu-miR-673-3p	8	0.410222	0.376833	0.683794	1.2182	0.898435	0.293691	0	0	0.331031	0	0	0	0.317243	0	0.658897
mmu-miR-674-3p	8	25.7327	30.5977	35.2997	48.7467	40.8045	36.2345	5.2267	4.25548	4.98181	8.38393	7.75072	9.95745	16.7863	25.4821	20.4631
mmu-miR-674-5p	8	133.155	168.855	244.691	267.494	217.817	318.813	116.289	147.249	72.41	69.6459	43.135	38.2796	104.528	151.949	118.821
mmu-miR-675-3p	8	31.8582	63.4621	51.0644	96.8824	74.4039	61.3675	3.59458	6.86996	5.97899	16.1232	11.4574	7.15905	15.2035	14.4728	21.4535
mmu-miR-6967-5p	8	0.813491	0.753665	0.341897	0.610954	1.49975	1.46154	0.979268	0	0.331031	0	0	0	0.634487	0.944213	0
mmu-miR-6983-3p	8	0.410222	0.753665	0.341897	1.2182	0.898435	0.877616	0	0	0	0.322306	0	0	0	0.630765	0.33152
mmu-miR-700-3p	8	59.6351	26.0643	49.0084	27.4189	86.1047	39.1576	10.127	19.9622	10.2947	7.09471	16.5135	10.8916	17.1036	19.19	16.1741
mmu-miR-701-3p	8	1.22371	1.88987	2.39796	2.43641	3.60081	1.46154	1.30569	0.325816	0.99718	0.644612	0	0	0.95173	1.88843	0.658897
mmu-miR-701-5p	8	22.0546	24.1744	17.137	25.2861	27.901	18.7029	5.2267	6.86996	6.97617	7.73932	3.03197	4.66667	9.18627	8.1806	12.5439
mmu-miR-7085-3p	8	2.44743	1.1305	0.683794	1.82916	1.19909	2.33916	0	0.981423	0	0	0	0.310038	1.26553	0.944213	0.658897
mmu-miR-758-3p	8	2.44743	0.753665	1.37227	2.43641	2.40172	0.583926	0	0.981423	0.666149	0.644612	0	0.310038	0.317243	0.944213	0.33152
mmu-miR-7655-3p	8	1.22371	0	1.03037	0.914579	0.898435	1.16785	0.652845	0.325816	0.331031	0	0	0	0.95173	0.313448	0.33152
mmu-miR-7658-5p	8	1.22371	0.753665	1.37227	0.303625	1.49975	3.21332	0.652845	0	0.331031	0	0	0	0.95173	0.313448	1.32194
mmu-miR-7669-5p	8	2.04416	1.88987	1.71417	1.82916	3.30016	1.75178	3.59458	0.655606	1.32821	0	2.01991	1.86828	2.21726	1.57111	1.64931
mmu-miR-872-3p	8	593.07	509.581	782.055	741.857	712.554	633.535	130.337	163.937	170.726	255.043	229.156	235.274	444.082	438.544	386.83
mmu-miR-872-5p	8	1166.94	1000.65	1334.84	1430.4	1414.31	969.3	473.002	350.451	474.641	485.906	467.75	422.308	734.539	996.002	774.324
mmu-miR-877-5p	8	29.0006	31.7282	31.1876	35.6464	34.5013	61.9514	25.8071	29.1208	19.2652	12.2516	10.7827	19.2948	33.8933	32.7185	18.8138
mmu-miR-935	8	4.49158	3.02037	4.79593	4.26557	5.999	3.79725	0.652845	1.30724	1.99436	2.57845	0.674709	2.17832	3.48278	4.7172	2.97125
novel-mmu-miR130-5p	8	0.410222	1.51304	0.341897	0.610954	1.80041	1.16785	0.326423	0	0	0.322306	0	0	0.95173	0	0
novel-mmu-miR175-5p	8	0.813491	1.1305	0.683794	1.82916	1.19909	0.293691	0	0	0	0	0	0	0	0	0
novel-mmu-miR266-3p	8	0.813491	0	0.341897	1.2182	0.601315	0	0	0	0	0	0.337354	0	0.634487	0.313448	0
novel-mmu-miR295-5p	8	0	0.753665	1.37227	0.610954	1.19909	1.16785	0	0.981423	0.331031	0.322306	0	0.310038	0	0.630765	0.33152
novel-mmu-miR357-5p	8	0.410222	0.376833	0.683794	0.610954	0	1.16785	0	0	0	0.322306	0.674709	0	0.634487	0	0
novel-mmu-miR359-5p	8	2.04416	2.26671	0.341897	3.04736	3.60081	0.583926	0	0	0	0	0	0.310038	0.634487	0.630765	0.33152
novel-mmu-miR469-3p	8	0.410222	0.376833	1.37227	0.610954	1.80041	0.293691	0	0	0.331031	0	0	0	0.634487	0	0
novel-mmu-miR480-5p	8	1.63393	0	1.37227	2.74374	1.19909	2.04547	0	0	0	0	0	0	0.634487	0.630765	0.658897
mmu-let-7b-3p	9	0.813491	0	0	0	0.601315	0.583926	0.652845	0.325816	0.331031	1.28922	2.69462	0.310038	0.317243	0.313448	0
mmu-let-7f-1-3p	9	0	0.376833	0	0.610954	0.300657	0	0	0	0.331031	0.644612	2.35726	0	0	0.630765	0.658897
mmu-miR-101a-3p	9	211.987	232.694	201.513	77.9947	133.209	108.707	259.042	162.3	99.6444	265.039	221.743	284.446	187.515	214.24	124.764
mmu-miR-101a-5p	9	1.63393	2.26671	4.79593	0.610954	1.80041	2.33916	2.61138	1.63703	1.65924	3.22306	1.68677	5.60081	3.48278	3.77685	0.990417
mmu-miR-12206-5p	9	0.410222	0	0	0	0.300657	0	0	0	0	0	1.01206	0	0.317243	0	0
mmu-miR-124-3p	9	80.0558	37.7746	42.4936	224.538	105.308	56.6926	42.4664	35.3392	46.4996	169.923	131.766	157.471	16.4725	18.5592	15.8425
mmu-miR-1264-5p	9	0	0	0	0.610954	0	0	0	0	0	0.966917	1.01206	0.624102	0	0	0
mmu-miR-129-1-3p	9	0.813491	0.376833	0	0	0.300657	0	0	0	0.331031	3.22306	1.01206	1.24418	2.5345	0.313448	1.32194
mmu-miR-1298-5p	9	0	0.376833	0	1.82916	0	0	0	0	0	0.966917	1.34942	3.42249	0	0	0
mmu-miR-153-3p	9	5.71529	0.376833	9.93843	15.5367	2.40172	2.33916	3.26816	1.63703	4.31975	17.4125	12.8068	20.539	0	0.944213	1.32194
mmu-miR-182-3p	9	0	3.3972	4.45403	8.53113	10.5018	12.2728	8.16843	11.4513	7.63823	16.4456	17.1882	24.5856	10.4518	12.2709	9.24113
mmu-miR-193a-5p	9	80.8763	93.3061	8.22427	67.3308	56.4033	71.3011	50.3045	63.1528	55.4702	95.7606	51.8978	87.7608	71.9005	37.4357	55.7825
mmu-miR-194-2-3p	9	0.410222	1.1305	0.341897	0.914579	2.40172	2.92308	0.652845	2.94427	0.99718	3.54536	1.68677	3.42249	0.95173	0.313448	1.98083
mmu-miR-1949	9	2.85765	6.42329	3.08644	6.39835	4.79991	5.55248	3.92101	2.94427	3.32257	5.48318	7.75072	7.15905	2.5345	2.83264	3.29863
mmu-miR-1953	9	0	0	0.341897	0.610954	0	0.877616	0	0	0	0.644612	1.01206	0	0	0.313448	0.33152
mmu-miR-1956	9	0	0	0.341897	0	0	0.293691	0.326423	0.655606	0	0.644612	0.337354	1.55422	0.317243	0.313448	0
mmu-miR-20a-3p	9	2.04416	3.3972	2.05607	6.39835	5.40122	3.50701	6.85881	4.90711	0.99718	8.38393	7.75072	7.15905	5.069	3.45954	2.31235
mmu-miR-219a-1-3p	9	2.44743	2.26671	4.45403	10.3603	5.999	4.96855	4.57385	5.56272	4.31975	7.41701	5.73081	10.5815	4.43451	5.66141	3.63015
mmu-miR-219a-2-3p	9	0	1.1305	0	15.8441	2.69884	4.38463	2.28496	1.30724	2.98745	14.5077	9.10013	17.4265	0.317243	0.313448	0.990417
mmu-miR-21a-3p	9	58.4114	9.06682	20.2188	3.04736	55.8055	4.38463	9.80055	28.795	18.599	11.2847	365.304	32.3647	10.769	17.6189	9.24113
mmu-miR-27a-5p	9	147.04	135.232	125.771	60.0179	149.112	88.8362	93.0973	102.092	101.97	304.054	215.004	479.882	138.101	130.557	141.928
mmu-miR-28c	9	0.813491	1.51304	1.37227	0.914579	1.19909	1.16785	1.30569	0.981423	0.331031	1.93383	1.34942	2.80242	1.26553	1.57111	1.64931
mmu-miR-29a-3p	9	7817.72	6985.66	8091.62	3467.99	3882.89	4556.02	9338.2	8131.07	5480.46	10738.9	8540.83	9346.83	8505.95	7729.55	5347.99
mmu-miR-29a-5p	9	15.5189	15.4901	15.0809	6.70198	6.60031	5.55248	12.0855	5.56272	5.97899	18.7017	9.10013	19.2948	12.9863	10.6959	10.8904
mmu-miR-29b-3p	9	2587.53	2875.41	2398.6	920.389	988.275	993.261	2477.05	2286.94	1339.22	3332.65	2846.61	2727.12	2953.99	2538.45	2363.9
mmu-miR-302a-3p	9	0	2.26671	0.683794	1.2182	0	1.75178	1.95854	0.655606	0	2.25614	5.73081	2.80242	0	0	0.658897
mmu-miR-302b-3p	9	0	1.51304	0.341897	2.13278	2.40172	2.33916	1.63211	0	0.331031	1.61153	7.41336	3.73253	0.634487	0.630765	0.33152
mmu-miR-302d-3p	9	0.410222	1.88987	1.37227	1.2182	0.300657	0.877616	0.979268	0	0	0.644612	2.69462	1.55422	0	0	1.32194
mmu-miR-3084-3p	9	3.67809	2.26671	6.1682	2.43641	2.9995	2.62939	3.26816	5.56272	2.98745	4.83459	2.35726	7.46909	2.5345	2.51532	5.61098
mmu-miR-30b-3p	9	6.53574	8.68999	8.90806	10.3603	4.19859	7.01402	10.7798	7.85138	6.97617	20.6355	10.7827	13.384	8.23454	12.8978	10.2315
mmu-miR-3102-5p	9	0	0.376833	0	0	0	0.293691	0.326423	0	0.331031	1.61153	0	0.310038	0	0.313448	0.33152
mmu-miR-3103-3p	9	0.813491	0.376833	0	0.610954	0.898435	0.293691	0.979268	0	0.331031	1.93383	0	1.24418	0.634487	0	0.658897
mmu-miR-320-3p	9	1496.97	1933.31	1772.13	2057.4	1572.12	2112.76	1355.63	1981.64	1960.01	2847.72	1770.58	3073.18	665.17	1652.24	1734.8
mmu-miR-320-5p	9	0	0.376833	0.341897	0.610954	2.10106	1.46154	0.979268	1.30724	0	1.93383	2.01991	5.91488	0.317243	0.313448	0
mmu-miR-328-5p	9	1.63393	1.1305	1.71417	3.65461	1.19909	0.293691	0.326423	0.325816	1.99436	2.57845	0	6.53495	0.634487	0.944213	0.658897
mmu-miR-3473b	9	0.813491	1.51304	3.08644	2.13278	1.19909	0.293691	10.127	7.85138	0	41.2711	30.3282	0.624102	0.95173	10.0652	0.33152
mmu-miR-365-3p	9	1308.26	821.975	586.714	636.443	770.457	604.315	218.861	156.738	117.25	1057.25	1122.87	939.849	443.13	746.846	439.973
mmu-miR-374b-5p	9	735.208	617.994	664.166	940.498	1035.08	744.288	1130.24	806.594	1051.91	1227.18	1328.78	1135.91	716.484	864.187	674.648
mmu-miR-374c-3p	9	1.22371	0.376833	0	1.52183	0	0	0	1.96285	3.32257	2.25614	6.4013	4.35663	0	0	0
mmu-miR-383-5p	9	11.4375	0.753665	4.45403	8.22751	1.80041	1.75178	0.326423	1.63703	1.32821	8.38393	3.03197	8.09319	2.21726	0.313448	0.658897
mmu-miR-500-3p	9	136.833	111.057	192.942	81.3457	128.409	200.173	200.895	134.812	162.753	178.629	170.52	279.775	141.587	164.846	77.5633
mmu-miR-501-5p	9	4.49158	2.64354	2.73986	7.61656	2.9995	3.21332	2.61138	1.30724	1.32821	14.83	8.42543	6.84499	5.38624	7.23639	6.93292
mmu-miR-5615-5p	9	0.410222	1.1305	1.03037	0.914579	0.300657	0.583926	0.979268	1.63703	0.331031	3.22306	2.01991	1.55422	0.95173	1.88843	0
mmu-miR-5624-3p	9	0	0.753665	1.03037	0	0.898435	0.877616	1.63211	0.981423	0.331031	2.90075	0.337354	1.55422	0.317243	0.944213	0.990417
mmu-miR-5627-3p	9	0.410222	0.376833	0	0	0.601315	0	1.30569	0	0.666149	0.966917	2.01991	0.93414	0.317243	0	0
mmu-miR-6418-3p	9	2.85765	0.376833	0.683794	0	0	0.293691	0.652845	0.655606	0	0.966917	0.674709	2.48835	0.634487	0	0.990417
mmu-miR-664-3p	9	63.7165	64.2157	50.7225	40.2156	36.3017	36.2345	55.2048	53.0087	47.8279	101.888	91.326	105.811	75.7039	63.5486	65.6825
mmu-miR-673-5p	9	0	0	0	0.303625	0	0	0	0	0	0	0	3.42249	0	0	0
mmu-miR-6911-3p	9	1.63393	2.26671	1.71417	1.2182	1.19909	1.16785	1.30569	1.96285	0.99718	0.966917	3.03197	3.11246	1.26553	2.51532	0.33152
mmu-miR-7034-5p	9	0.410222	0	0	0	0.300657	0	0	0	0	0	1.01206	0	0	0	0
mmu-miR-7065-3p	9	1.63393	1.51304	1.03037	1.2182	2.10106	0.583926	1.30569	3.27406	0.99718	0.322306	5.39345	2.48835	0.95173	1.25766	0.990417
mmu-miR-7084-5p	9	0.813491	2.26671	0	0	1.49975	0.877616	1.30569	3.27406	0.666149	3.54536	2.35726	2.48835	0.317243	0.944213	1.32194
mmu-miR-92a-1-5p	9	17.5631	23.7976	33.9274	183.105	137.411	163.935	27.7656	30.7579	29.5598	265.361	164.789	206.018	62.4004	55.9988	51.1577
mmu-miR-96-3p	9	0	0	0	2.13278	3.30016	2.92308	1.63211	2.61845	1.65924	9.99546	5.39345	5.29077	2.5345	8.1806	3.63015
novel-mmu-miR102-3p	9	0	0	0.341897	0	0	0	0	0	0	0	1.01206	0	0.317243	0	0
novel-mmu-miR112-3p	9	42.8856	5.66391	6.5101	7.31293	18.9025	7.01402	1.30569	1.96285	37.2022	200.554	135.81	95.854	12.3518	45.3029	22.7755
novel-mmu-miR120-5p	9	0	0	0.341897	0	0.300657	0.293691	0	0.325816	0.666149	0.322306	1.01206	0.310038	0	0.313448	0
novel-mmu-miR125-5p	9	24.0988	4.15658	7.54047	161.473	12.3022	4.09094	19.2747	12.4327	24.247	152.188	81.8886	155.603	4.43451	1.57111	1.98083
novel-mmu-miR142-3p	9	46.1534	32.4876	4.79593	10.9675	12.5993	3.79725	5.55312	3.92569	9.30156	56.7497	19.5455	29.2523	3.80002	6.92294	2.97125
novel-mmu-miR143-3p	9	28.1802	13.6002	6.5101	3.04736	0.898435	1.46154	29.7241	9.16259	12.62	45.461	23.2522	7.46909	1.90001	5.66141	1.32194
novel-mmu-miR155-3p	9	16.7496	5.28708	6.5101	3.96194	11.4002	3.50701	6.85881	10.4698	18.9342	7.41701	63.0178	11.8257	3.16899	1.88843	2.97125
novel-mmu-miR157-3p	9	6.12552	4.53341	4.79593	2.13278	1.80041	2.04547	1.63211	1.96285	2.65642	7.41701	2.01991	7.46909	4.43451	5.66141	3.96167
novel-mmu-miR166-3p	9	1.22371	0.376833	0.341897	1.52183	2.10106	0.877616	1.95854	1.96285	5.64796	6.12779	9.43749	7.77913	2.85174	5.03451	4.95209
novel-mmu-miR183-5p	9	0	0	0	0	0	0	0	0	0	0.966917	3.70668	0	0	0	0
novel-mmu-miR194-3p	9	0.410222	0.376833	0.341897	0.303625	0.601315	1.16785	0.326423	0.325816	1.32821	1.93383	0	4.0466	0.95173	1.88843	0
novel-mmu-miR200-3p	9	0.410222	0.753665	0.683794	0	0	0	0	0.325816	0	0.644612	0.674709	0.93414	0.317243	0.313448	1.32194
novel-mmu-miR201-5p	9	0.813491	0	0.683794	0.303625	0.601315	0.583926	0	0.325816	0.666149	1.61153	0.674709	0	1.26553	0.313448	0
novel-mmu-miR224-5p	9	0	0	0.341897	0	0	0	0	0	0.331031	0	1.01206	0	0	0	0
novel-mmu-miR247-5p	9	0.410222	1.88987	0.341897	0.914579	0.601315	1.16785	0.326423	0.655606	1.32821	0.322306	2.35726	0.624102	2.21726	0.313448	0.33152
novel-mmu-miR255-5p	9	2.44743	2.26671	3.77024	2.43641	5.70188	0.293691	1.95854	1.96285	3.98463	6.7724	5.0561	5.91488	0.317243	0.944213	3.63015
novel-mmu-miR25-5p	9	0.410222	1.1305	0	1.2182	0.300657	0.877616	1.30569	0.981423	0.331031	2.57845	1.34942	0.624102	0.317243	0	1.98083
novel-mmu-miR261-5p	9	0	0	0	0	0	0	0.326423	0	0	0.644612	1.34942	0	0	0	0
novel-mmu-miR279-3p	9	8.57989	0.753665	0	0	2.9995	0.877616	2.94174	1.30724	4.98181	25.7964	11.4574	11.5157	0	9.12482	7.92334
novel-mmu-miR327-5p	9	1.63393	0	2.73986	1.2182	0	0	0	1.30724	3.98463	6.12779	3.70668	5.29077	2.21726	0.630765	0
novel-mmu-miR347-5p	9	1.63393	0.753665	0.341897	0.303625	0.601315	0.583926	0.979268	0.655606	0	1.28922	1.68677	2.80242	0	1.88843	0.33152
novel-mmu-miR348-3p	9	0	0.376833	0.341897	0	0	0	0.652845	0	0	0	0	1.24418	0	0	0.33152
novel-mmu-miR365-5p	9	12.6613	4.91024	7.88237	7.31293	24.6008	12.8567	1.30569	1.63703	12.62	76.4183	58.9738	22.7173	6.33452	17.9323	16.5014
novel-mmu-miR388-5p	9	0.813491	0.376833	1.03037	1.52183	2.10106	1.46154	0.652845	0.981423	0.666149	1.28922	3.36933	1.24418	0.634487	1.25766	2.63973
novel-mmu-miR4-3p	9	0.410222	0	0	0	0	0.293691	0	0.325816	0.331031	0.966917	0.337354	1.24418	0.317243	0	0
novel-mmu-miR489-3p	9	3.26787	3.02037	4.11213	0.303625	4.49925	2.33916	0.326423	1.63703	0.331031	0.966917	5.39345	5.91488	0.317243	1.88843	0.990417
novel-mmu-miR85-3p	9	0	0	0	0	0.898435	0	0.326423	0	0	0	0	1.24418	0	0	0
novel-mmu-miR99-5p	9	0.410222	0	0	0	0.601315	0	0.652845	0	0.331031	0.322306	1.01206	0.624102	0.317243	0	0
mmu-miR-106b-3p	10	2.04416	2.26671	3.77024	6.09473	6.29966	8.47556	0.326423	1.63703	0.331031	1.28922	1.68677	0.624102	2.85174	0.313448	1.32194
mmu-miR-106b-5p	10	168.281	182.45	218.987	474.97	550.242	416.125	232.582	121.398	191.32	161.539	167.151	357.578	120.049	211.407	111.892
mmu-miR-12189-3p	10	0	0	1.03037	0.303625	0.601315	0.877616	0.326423	0	0.331031	0.322306	0.337354	0	0	0	0
mmu-miR-1249-5p	10	1.63393	1.51304	1.03037	2.74374	2.40172	3.21332	0	1.30724	1.32821	0.322306	0.674709	0.624102	0.95173	0.630765	1.64931
mmu-miR-127-5p	10	2.04416	0.753665	0.341897	2.43641	5.10056	3.79725	0.979268	0	0.331031	0	0	0	0	1.88843	0.658897
mmu-miR-138-1-3p	10	1.22371	0	1.03037	1.2182	0.898435	1.46154	0.979268	0.981423	0.666149	0.644612	0.337354	0.310038	0	1.25766	0
mmu-miR-138-5p	10	663.322	169.986	403.706	491.422	554.741	940.076	146.67	266.355	202.28	275.679	182.989	159.029	210.322	205.746	143.909
mmu-miR-144-5p	10	58.8147	30.2208	23.6471	143.8	86.4054	63.7032	52.5934	18.9768	24.578	29.9864	60.3232	34.8571	20.5898	19.8207	20.1357
mmu-miR-149-3p	10	0	0	0.341897	0.610954	0.898435	1.46154	0	0.325816	0.331031	0.322306	0	0	0	0	0
mmu-miR-15b-3p	10	13.885	16.6206	25.3613	75.8619	63.0036	68.0878	5.2267	13.4141	10.9608	18.0571	19.5455	13.694	21.2208	25.7956	19.8042
mmu-miR-17-5p	10	134.379	179.806	208.707	1043.78	647.149	820.267	161.044	117.143	139.834	236.986	229.156	178.944	210.322	296.974	158.429
mmu-miR-18a-3p	10	8.57989	6.04645	6.85199	53.6195	61.8045	63.413	10.127	10.144	7.97335	20.9578	21.2322	23.6514	24.7071	18.8765	13.2028
mmu-miR-18b-5p	10	0.410222	0.753665	1.71417	3.65461	4.19859	2.33916	0	0.655606	2.32539	0.322306	0	0.93414	0.317243	0.944213	2.31235
mmu-miR-1983	10	60.8588	64.2157	63.0589	92.6169	259.22	72.7627	28.092	22.2509	30.557	22.8917	33.3643	40.4579	27.8726	47.8182	27.7234
mmu-miR-19a-3p	10	5.31203	6.42329	6.5101	28.6371	16.8014	43.2485	7.51166	5.88854	4.31975	10.9624	12.4695	13.384	13.938	14.1555	4.95209
mmu-miR-19b-1-5p	10	1.63393	3.77975	4.45403	18.5841	16.8014	21.3323	1.63211	3.59987	3.6536	7.09471	3.70668	3.73253	6.65177	6.60562	3.63015
mmu-miR-204-3p	10	8.98316	2.26671	4.45403	9.13839	23.4018	18.9931	0.979268	1.30724	0.331031	1.93383	0	0.93414	0.95173	0	2.97125
mmu-miR-204-5p	10	1906.64	2274.79	3146.38	9562.48	7508.66	7207.35	817.3	1536.3	1206.37	1034.04	716.789	1115.06	1088.98	753.765	1228.82
mmu-miR-205-3p	10	6.94596	7.17695	13.3668	29.5516	20.1016	21.626	4.57385	3.92569	5.97899	1.28922	2.69462	2.80242	7.6035	7.86328	5.9425
mmu-miR-205-5p	10	2297.53	3381.58	4773.54	6994.17	5828.53	6749.44	2115.77	1799.71	1656.43	3200.13	3025.22	3228.16	2743.36	3827.34	2540.81
mmu-miR-211-5p	10	5.31203	12.0872	37.6977	71.2927	96.3059	56.9829	11.1062	9.48841	21.2595	16.1232	16.1761	12.7599	8.86902	8.1806	14.8521
mmu-miR-216a-5p	10	4.08136	1.88987	5.8263	12.7967	1.80041	35.9443	0	0.325816	0.666149	3.86767	0.674709	1.24418	3.16899	0	0.990417
mmu-miR-216b-5p	10	0.410222	0	0.341897	4.26557	0.898435	12.2728	0	0	0	0.644612	0	0.310038	0	0	0
mmu-miR-217-3p	10	0	0	0.341897	3.96194	0	4.09094	0	0	0.331031	0.322306	0	0.310038	0.634487	0	0
mmu-miR-219c-3p	10	0.410222	0.753665	0.341897	0.610954	0.300657	1.16785	0.652845	0	0.331031	0	0.674709	0.310038	0	0.313448	0
mmu-miR-25-5p	10	4.08136	4.15658	4.11213	9.13839	9.29916	21.626	3.92101	1.96285	2.98745	13.2185	2.35726	10.5815	5.069	3.77685	6.26988
mmu-miR-296-3p	10	6.53574	3.3972	1.37227	21.3278	42.0036	10.8113	2.94174	1.96285	1.32821	0.644612	0	2.17832	1.90001	2.20187	0.990417
mmu-miR-297a-5p	10	84.9576	67.2361	105.553	286.689	137.11	276.442	23.1917	30.432	80.3792	40.9487	27.2962	17.4265	40.8589	55.368	41.9166
mmu-miR-297b-5p	10	2.85765	5.28708	7.88237	12.4894	6.29966	15.4861	1.63211	2.61845	6.31002	9.35085	2.35726	2.80242	5.38624	4.0903	2.63973
mmu-miR-297c-5p	10	151.532	1.51304	0.341897	0	154.212	342.775	0	0	100.311	0	0.337354	28.3181	0.317243	0.313448	0.33152
mmu-miR-298-3p	10	0	0.376833	0	3.96194	4.49925	1.16785	0	0	0.331031	0.322306	0	0	0.634487	0.313448	0.33152
mmu-miR-298-5p	10	0.813491	1.51304	1.37227	8.22751	20.7029	7.01402	0.326423	0.325816	0.331031	0.966917	0	0.310038	1.26553	2.20187	1.32194
mmu-miR-299b-3p	10	0.410222	0	0.341897	0	2.69884	0.293691	0	0	0	0	0	0	0	0	0
mmu-miR-3066-3p	10	0	0.376833	0	0.610954	0.898435	1.75178	0	0	0	0	0.337354	0	0.317243	0	0
mmu-miR-3081-3p	10	2.85765	1.1305	2.39796	3.96194	5.70188	7.89164	0.652845	0	0.331031	0.322306	1.34942	0.93414	0.95173	0.944213	0.658897
mmu-miR-3105-3p	10	0.813491	4.53341	2.39796	21.3278	40.2032	25.1295	0	1.30724	0.331031	0.322306	1.01206	2.17832	2.5345	2.83264	3.29863
mmu-miR-329-3p	10	117.636	92.9235	105.553	281.813	224.418	272.935	29.0713	44.5018	42.515	76.7406	50.211	103.323	74.435	70.1543	89.1168
mmu-miR-335-3p	10	79.6456	102.367	42.8402	340.005	312.022	242.253	18.9443	22.2509	21.9216	72.869	144.236	58.8186	79.8212	54.1104	43.2385
mmu-miR-335-5p	10	95.985	363.016	73.6812	358.589	322.825	308.002	73.5002	82.7852	50.4884	78.3521	107.84	54.772	100.094	97.2075	94.0689
mmu-miR-341-3p	10	36.76	3.02037	2.39796	4.87282	91.2053	7.30426	3.92101	7.52556	6.31002	1.93383	9.77484	2.17832	1.26553	0.944213	2.31235
mmu-miR-346-5p	10	0.813491	0.376833	1.03037	2.13278	0.601315	0.877616	0	0	0	1.28922	1.01206	0.93414	0.634487	0	0.33152
mmu-miR-363-3p	10	11.0273	11.3335	25.0194	30.1626	31.2012	27.4687	3.92101	4.5813	11.627	8.06162	4.38139	4.35663	7.6035	6.92294	4.62057
mmu-miR-363-5p	10	1.63393	1.1305	1.03037	2.13278	1.49975	3.79725	0.652845	0	0.331031	0.966917	0.337354	0	0.317243	0.630765	0.33152
mmu-miR-370-3p	10	11.4375	0.376833	6.1682	10.053	19.2032	13.1504	1.63211	0.325816	0.331031	1.28922	1.01206	3.11246	2.5345	4.0903	3.63015
mmu-miR-370-5p	10	0.813491	0	0.683794	2.13278	2.10106	0.877616	0	0.655606	0.666149	0	0	0.624102	0	0.313448	0.990417
mmu-miR-376a-3p	10	295.311	365.659	668.62	788.167	1682.22	819.39	118.578	153.138	181.021	219.9	227.136	157.161	199.553	358.952	305.637
mmu-miR-376a-5p	10	1.22371	1.1305	1.03037	3.04736	2.40172	2.04547	0	0.655606	0.331031	0	0.337354	0.624102	0.95173	0	0.33152
mmu-miR-379-3p	10	22.8751	24.1744	22.6167	76.4692	84.0072	55.2311	6.20596	6.54414	15.2806	9.02854	12.8068	10.8916	12.3518	17.6189	23.4343
mmu-miR-410-3p	10	82.5033	74.4188	132.286	190.11	283.52	148.448	25.4806	30.7579	42.184	44.4941	55.2671	32.9888	49.7279	75.8157	84.1647
mmu-miR-412-3p	10	0	0	0.683794	2.43641	1.49975	2.62939	0.652845	0	0	0	1.01206	0	0.317243	0.313448	0.33152
mmu-miR-431-5p	10	66.1709	53.2647	95.6141	162.691	303.621	161.889	21.2332	18.9768	25.5752	19.3463	26.9588	25.8298	42.1279	50.9643	62.7112
mmu-miR-433-3p	10	108.236	153.742	157.643	465.221	249.019	296.019	40.8343	71.3339	72.41	56.4274	45.1591	48.237	95.342	91.2327	114.2
mmu-miR-434-3p	10	329.617	215.314	388.971	707.429	519.338	630.028	88.8499	110.273	151.126	146.705	90.9887	160.273	154.256	166.104	225.434
mmu-miR-466a-3p	10	6.53574	9.82049	3.77024	24.3715	10.8024	32.7275	0.326423	0.981423	2.98745	3.86767	1.01206	2.48835	1.58277	3.14609	0.658897
mmu-miR-466b-3p	10	29.4108	38.1515	17.4789	51.4867	24.0031	93.2174	8.82128	2.94427	18.268	19.6686	6.4013	11.5157	9.50351	12.2709	3.96167
mmu-miR-466b-5p	10	5.71529	6.42329	10.9688	23.7642	10.8024	26.5911	2.61138	0.981423	5.64796	4.18997	2.01991	2.17832	4.75175	6.92294	5.61098
mmu-miR-466c-3p	10	29.4108	38.1515	17.4789	51.4867	24.0031	93.2174	8.82128	2.94427	18.268	19.6686	6.4013	11.5157	9.50351	12.2709	3.96167
mmu-miR-466c-5p	10	15.9291	21.154	18.8465	111.201	30.904	107.539	3.92101	5.88854	20.9244	9.99546	6.4013	4.98074	11.7208	12.5844	10.8904
mmu-miR-466e-3p	10	6.53574	9.82049	3.77024	24.3715	10.8024	32.7275	0.326423	0.981423	2.98745	3.86767	1.01206	2.48835	1.58277	3.14609	0.658897
mmu-miR-466f	10	2.85765	3.3972	5.14251	14.3185	9.00203	15.7798	0.652845	3.92569	6.31002	1.93383	1.01206	1.55422	4.75175	3.45954	1.32194
mmu-miR-466f-3p	10	2.04416	1.88987	1.03037	4.26557	2.9995	5.84271	0.652845	0	2.32539	0.644612	0	1.24418	0.634487	1.25766	0.658897
mmu-miR-466h-3p	10	15.1156	12.464	9.93843	33.5136	17.6999	63.7032	5.87954	3.92569	11.2918	6.7724	1.68677	7.46909	2.85174	3.45954	2.97125
mmu-miR-466i-3p	10	2.44743	0.753665	1.37227	5.48377	1.80041	7.59795	0.326423	0	1.65924	0.322306	0	0	0	0.313448	0.658897
mmu-miR-466n-3p	10	0.410222	0	0	1.52183	0	0.583926	0.326423	0	0	0.644612	0	0	0	0.313448	0.33152
mmu-miR-466n-5p	10	6.53574	11.3335	7.88237	14.3185	9.59981	24.2554	2.28496	2.28866	9.30156	6.12779	3.03197	1.86828	8.86902	5.66141	2.97125
mmu-miR-466o-5p	10	5.71529	6.42329	10.9688	23.7642	10.8024	26.5911	2.61138	0.981423	5.64796	4.18997	2.01991	2.17832	4.75175	6.92294	5.61098
mmu-miR-466p-3p	10	29.4108	38.1515	17.4789	51.4867	24.0031	93.2174	8.82128	2.94427	18.268	19.6686	6.4013	11.5157	9.50351	12.2709	3.96167
mmu-miR-466p-5p	10	26.9564	29.4615	45.2381	41.1301	53.1032	42.6646	15.0272	10.4698	36.867	25.4741	14.152	8.40323	7.6035	12.2709	9.90003
mmu-miR-467a-5p	10	905.944	266.312	812.896	465.221	1144.89	1331.66	368.799	359.288	1325.28	374.989	331.94	343.574	196.384	212.665	177.902
mmu-miR-467b-5p	10	8.98316	11.7104	15.0809	19.8023	13.8019	18.7029	3.92101	6.21833	18.268	17.7348	3.70668	6.22491	9.18627	7.54984	6.26988
mmu-miR-467c-5p	10	66.5741	83.4799	80.8797	274.196	111.608	312.387	38.5454	45.1574	179.693	114.785	37.4084	39.8338	65.2487	48.7624	55.4509
mmu-miR-467d-5p	10	99.6631	18.1336	92.8742	28.9444	109.807	94.9726	45.4042	33.3763	131.199	23.5363	32.3523	27.698	17.1036	15.0997	15.8425
mmu-miR-483-3p	10	0.410222	0.376833	0.341897	3.65461	1.49975	1.75178	0	0	0	0	0	1.24418	0	0	0
mmu-miR-483-5p	10	4.9018	1.51304	3.77024	19.4987	12.0015	26.8848	0.652845	0	0.331031	0.322306	0	0.310038	0.634487	0.944213	0.33152
mmu-miR-485-5p	10	63.3063	72.1521	68.1968	189.196	140.711	179.718	17.6386	16.3623	25.5752	29.6641	28.3082	27.388	45.6106	41.2126	63.0427
mmu-miR-486a-5p	10	633.097	290.863	352.646	1480.06	843.061	699.288	635.679	415.897	399.244	491.385	427.985	472.103	398.785	348.883	371.651
mmu-miR-486b-5p	10	633.097	290.863	352.646	1480.06	843.061	699.288	635.679	415.897	399.244	491.385	427.985	472.103	398.785	348.883	371.651
mmu-miR-496a-3p	10	10.2138	23.4207	17.4789	77.9947	54.9036	42.3709	2.28496	1.96285	8.30438	9.35085	7.07601	6.22491	8.86902	12.8978	18.1549
mmu-miR-539-3p	10	0.813491	0.753665	2.05607	2.43641	2.40172	1.16785	0	0.325816	1.65924	0.644612	2.01991	0.310038	0.95173	0.630765	0.658897
mmu-miR-540-5p	10	5.31203	0	0.341897	0	7.79941	1.16785	1.95854	0.325816	0.331031	0	3.70668	0.624102	0	0	0.658897
mmu-miR-541-3p	10	2.04416	3.02037	3.42834	5.48377	7.50229	8.18187	1.95854	1.63703	2.65642	0.644612	1.01206	2.17832	2.21726	2.83264	1.64931
mmu-miR-543-5p	10	9.39339	10.9567	15.0809	26.2007	27.6003	28.0526	2.28496	5.56272	3.98463	4.83459	3.70668	4.0466	7.28625	5.97873	7.59182
mmu-miR-666-3p	10	5.31203	1.88987	3.42834	7.31293	17.1021	7.01402	1.30569	1.30724	3.32257	0.644612	2.01991	0.93414	1.58277	0.313448	2.31235
mmu-miR-668-3p	10	2.85765	7.55378	3.42834	26.8116	10.2011	9.64341	0.326423	1.30724	0.99718	1.61153	1.34942	1.86828	0.634487	3.45954	2.97125
mmu-miR-669a-3p	10	29.8141	53.6416	28.443	95.6642	45.3038	106.952	11.1062	11.1254	20.9244	23.214	8.76278	16.8065	15.838	15.417	6.26988
mmu-miR-669a-5p	10	31.8582	40.0413	25.3613	122.169	33.0016	99.6475	3.59458	7.19975	12.289	13.8631	3.70668	2.48835	15.838	14.4728	17.4918
mmu-miR-669b-3p	10	1.22371	0	0	1.82916	0.898435	2.92308	0.652845	0	0.331031	0.644612	0	0.310038	0.317243	0.630765	0
mmu-miR-669b-5p	10	71.4759	98.2163	111.379	205.343	97.5085	208.061	24.5014	28.1394	91.34	50.9442	31.6776	27.698	53.8486	57.2565	50.8304
mmu-miR-669c-5p	10	60.8588	0.753665	0.683794	103.281	46.2022	3.21332	32.013	25.8507	0.331031	0	28.3082	0.310038	0	0.630765	0.658897
mmu-miR-669d-5p	10	11.0273	18.1336	14.0506	36.8646	15.001	34.189	4.24743	1.63703	14.6144	11.2847	6.73865	4.0466	6.33452	5.97873	6.93292
mmu-miR-669e-5p	10	1.63393	1.88987	0.683794	5.18015	2.10106	4.09094	0.326423	0.981423	1.99436	0	1.68677	0.93414	0.634487	0.630765	3.29863
mmu-miR-669f-3p	10	13.885	8.31316	7.88237	36.2536	17.6999	30.9757	4.24743	5.2369	17.2708	11.9293	6.73865	5.60081	3.80002	6.29218	5.61098
mmu-miR-669h-5p	10	0.410222	1.1305	1.37227	6.09473	0.898435	5.55248	0	0.325816	0.99718	0.966917	0.337354	0.624102	0.317243	0	0.658897
mmu-miR-669l-5p	10	45.7432	66.8593	51.0644	229.715	70.5059	172.41	24.8278	19.9622	65.4338	46.7542	22.9148	25.2097	37.6933	34.9204	41.2577
mmu-miR-669o-3p	10	29.8141	53.6416	28.443	95.6642	45.3038	106.952	11.1062	11.1254	20.9244	23.214	8.76278	16.8065	15.838	15.417	6.26988
mmu-miR-669o-5p	10	44.9297	70.2622	48.3199	137.098	54.9036	127.116	14.048	16.0326	57.4604	35.7919	23.5895	17.7406	22.807	22.0226	35.9783
mmu-miR-669p-3p	10	0	0	0.341897	0.914579	0	1.46154	0	0	0	0	0	0	0.317243	0	0
mmu-miR-669p-5p	10	31.8582	40.0413	25.3613	122.169	33.0016	99.6475	3.59458	7.19975	12.289	13.8631	3.70668	2.48835	15.838	14.4728	17.4918
mmu-miR-679-3p	10	0	0	0.683794	3.35099	2.69884	0.877616	0	0.325816	0.331031	0	0	1.55422	0.317243	0.313448	0.658897
mmu-miR-6909-3p	10	0.410222	0	0.341897	0.610954	1.49975	0.583926	0.326423	0	0	0	0.337354	0.93414	0	0.313448	0
mmu-miR-6915-5p	10	0.410222	0.376833	1.03037	0.610954	0.601315	1.16785	0	0.325816	0.666149	0	1.34942	0	0	0.313448	0.33152
mmu-miR-6925-5p	10	0.410222	0	0	0	0	1.16785	0	0	0	0	0	0	0	0	0
mmu-miR-6936-3p	10	0.410222	0.376833	0	0	1.80041	0	0	0	0	0	0.337354	0	0.317243	0	0
mmu-miR-6960-5p	10	0.410222	0.376833	0.341897	2.74374	2.10106	1.16785	0.979268	0.655606	0	0.322306	0	0	0.317243	0	0.658897
mmu-miR-6994-3p	10	0.813491	0	1.03037	0.914579	0.898435	0.877616	0	0.655606	0.666149	1.61153	0.337354	0	0.317243	0.313448	0.658897
mmu-miR-7018-3p	10	0.410222	0.753665	0	0.610954	0	1.46154	0	0.655606	0	0	0	1.24418	0.317243	0	0.33152
mmu-miR-702-5p	10	0.410222	0.376833	1.03037	1.82916	1.80041	1.16785	1.63211	0.325816	0	0.322306	0.337354	0	0	1.57111	0.33152
mmu-miR-7067-3p	10	0	0.753665	0	0	1.49975	0.293691	0	0.325816	0	0	0	0.310038	0	0	0
mmu-miR-7069-3p	10	2.04416	1.51304	0.683794	1.82916	2.40172	0.583926	3.26816	0.655606	0.666149	0.322306	0	0.310038	0.317243	0	0.658897
mmu-miR-7119-3p	10	0.410222	0	0	0	1.19909	0.293691	0.326423	0	0	0	0.337354	0	0	0	0
mmu-miR-7236-3p	10	0.813491	0.753665	0.341897	0.303625	2.10106	0	0	1.30724	0.666149	0	0.337354	0.310038	0.317243	0.313448	0
mmu-miR-7679-5p	10	0.410222	0.376833	0	3.04736	1.49975	0.293691	0.326423	0.655606	0	1.28922	0.337354	0	0.317243	0.313448	0.33152
mmu-miR-7689-3p	10	3.26787	1.88987	2.05607	7.92018	10.5018	7.01402	2.61138	1.30724	1.32821	0.966917	0.674709	1.86828	0.317243	0.944213	1.98083
mmu-miR-770-3p	10	0.813491	1.51304	1.37227	2.43641	2.40172	7.30426	0.652845	0.325816	0	1.93383	0.674709	1.86828	1.26553	0	2.63973
mmu-miR-770-5p	10	0.813491	0.376833	0.683794	2.74374	1.19909	0.293691	0	0	0	1.93383	0	0.93414	0	0.630765	0
mmu-miR-875-5p	10	0	1.1305	0	0.303625	2.9995	0.293691	0.326423	0	0	0.322306	0	0	0.317243	0	0
mmu-miR-92a-3p	10	2620.61	5690.37	5392.13	11110.2	7541.96	11122	2086.04	2827.18	2339	2060.02	1738.56	2694.44	3615.68	3167.64	3809.57
mmu-miR-98-3p	10	26.5462	9.06682	14.7344	31.3808	43.804	26.8848	8.16843	6.21833	10.2947	19.3463	21.5696	23.9615	15.2035	21.7053	9.90003
novel-mmu-miR204-5p	10	1.63393	0.753665	1.37227	1.52183	2.40172	0.877616	0.326423	0.981423	1.65924	1.93383	0	1.55422	1.26553	0.630765	0.33152
novel-mmu-miR377-3p	10	3.67809	1.1305	1.71417	3.04736	2.69884	2.62939	2.28496	0.981423	1.65924	0.644612	2.01991	1.55422	0.95173	0.630765	0.658897
mmu-let-7a-1-3p	11	240.168	180.943	276.562	592.877	548.141	459.373	35.934	39.9205	56.4674	156.056	184.672	132.265	362.992	435.398	343.923
mmu-let-7c-2-3p	11	240.168	180.943	276.562	592.877	548.141	459.373	35.934	39.9205	56.4674	156.056	184.672	132.265	362.992	435.398	343.923
mmu-miR-107-3p	11	3.67809	3.3972	2.39796	4.56919	5.10056	4.67486	0.652845	0.981423	0.666149	3.22306	5.0561	1.86828	3.16899	5.66141	3.29863
mmu-miR-107-5p	11	6.12552	7.55378	5.4844	13.404	10.5018	9.64341	5.55312	6.54414	7.63823	6.12779	6.4013	6.22491	6.65177	11.6401	9.90003
mmu-miR-1193-3p	11	10.2138	16.9974	17.137	45.3957	45.6044	31.5596	3.59458	7.85138	5.97899	4.83459	9.43749	6.53495	15.838	19.8207	13.8617
mmu-miR-1197-3p	11	0	0	0	0.303625	1.49975	0	0	0	0	0	0.674709	0	0.634487	0	0
mmu-miR-128-1-5p	11	0.410222	0.753665	1.03037	1.2182	0.601315	1.75178	0.979268	0.325816	0.666149	0.322306	0.674709	0.93414	1.90001	0.313448	0.658897
mmu-miR-128-3p	11	283.874	155.255	200.141	277.854	348.925	282.579	115.31	87.3665	138.506	184.753	154.006	169.297	235.977	296.348	169.32
mmu-miR-134-5p	11	48.6078	34.7543	64.4265	151.724	145.511	90.2977	10.7798	18.9768	17.937	18.7017	17.8587	15.2482	39.5934	90.9192	59.4126
mmu-miR-136-3p	11	4.08136	8.31316	7.54047	14.3185	16.2001	12.5665	1.95854	2.61845	2.32539	1.93383	5.39345	1.86828	4.43451	7.23639	6.93292
mmu-miR-142a-3p	11	656.786	653.502	752.239	1140.97	1460.81	1049.37	509.263	622.699	859.271	499.769	516.616	342.95	1063.01	1188.22	838.689
mmu-miR-154-3p	11	29.4108	21.154	27.0754	132.529	139.809	68.0878	5.55312	5.88854	5.97899	15.4786	19.8828	15.5623	26.9243	71.0985	47.5276
mmu-miR-15b-5p	11	862.648	1027.47	1004.81	2818.44	1824.13	2210.66	371.736	432.911	416.846	526.532	719.488	355.09	881.826	1165.88	1074.02
mmu-miR-16-2-3p	11	2.44743	4.53341	3.77024	13.7113	10.8024	8.7658	2.94174	0.981423	3.32257	2.57845	4.38139	4.0466	5.069	6.60562	4.62057
mmu-miR-181c-3p	11	27.3667	35.5079	69.9109	182.494	198.016	167.442	6.53239	7.52556	13.2862	7.73932	8.42543	8.40323	55.7486	54.7373	47.2002
mmu-miR-18a-5p	11	30.6345	37.3978	60.3144	594.702	663.95	574.217	101.266	100.455	74.0692	124.135	129.068	116.393	164.077	201.025	151.169
mmu-miR-191-3p	11	55.1436	35.5079	59.2887	108.765	135.911	106.368	13.3912	16.3623	19.2652	11.9293	11.7948	15.8723	76.335	63.2313	53.4701
mmu-miR-1934-5p	11	2.04416	3.77975	3.08644	10.6639	5.999	5.55248	0.979268	0.655606	2.98745	0.644612	0.337354	0.310038	4.43451	2.83264	4.28905
mmu-miR-1968-5p	11	0	0.376833	0	0.914579	2.69884	2.04547	0	0	0	0.322306	0.337354	0.310038	0.634487	1.25766	0.33152
mmu-miR-1981-5p	11	37.9838	41.9312	35.6416	42.9593	48.6039	73.0564	12.4119	21.2695	21.9216	10.9624	17.8587	15.5623	54.7969	42.4702	44.8879
mmu-miR-19b-3p	11	421.931	465.76	607.275	1675.35	1235.49	1758.88	419.756	529.77	326.503	644.218	681.743	539.635	790.605	988.765	754.851
mmu-miR-1b-3p	11	1.63393	0.376833	1.37227	1.82916	2.69884	3.21332	0.326423	0	0	1.93383	0.674709	0.93414	2.21726	2.83264	0.990417
mmu-miR-221-3p	11	405.181	514.114	545.246	817.412	488.437	560.482	128.052	151.501	168.732	147.027	144.906	208.51	629.063	631.388	618.207
mmu-miR-25-3p	11	426.422	558.306	578.832	1218.96	764.756	921.96	205.796	220.872	238.15	510.409	464.044	370.028	466.255	719.162	548.563
mmu-miR-301a-3p	11	270.392	389.457	334.137	882.306	610.246	704.546	123.805	158.049	137.178	172.824	185.347	151.246	340.188	377.511	408.288
mmu-miR-3064-5p	11	2.44743	4.15658	2.73986	4.87282	2.10106	6.1364	2.28496	2.28866	3.98463	1.93383	3.03197	4.66667	5.38624	2.83264	4.62057
mmu-miR-3074-1-3p	11	2.85765	2.64354	3.08644	6.39835	5.999	7.01402	4.24743	3.92569	2.32539	4.18997	1.34942	1.86828	5.38624	3.14609	2.63973
mmu-miR-3089-3p	11	0.410222	1.1305	0.341897	1.2182	2.10106	0.583926	0.326423	0.325816	0.331031	0.322306	0	0	1.58277	1.25766	0.990417
mmu-miR-30a-3p	11	163.79	190.004	167.928	338.787	291.022	390.114	118.252	137.105	157.771	214.739	163.781	198.239	338.288	287.223	290.785
mmu-miR-30c-1-3p	11	16.7496	13.2234	28.7896	35.3427	53.7045	43.8324	4.24743	9.16259	7.97335	4.18997	5.0561	8.09319	28.8243	29.5724	22.7755
mmu-miR-30c-2-3p	11	154.396	217.581	189.172	359.2	388.23	452.943	140.79	159.356	182.349	215.384	113.229	214.735	255.933	203.226	232.694
mmu-miR-30d-3p	11	39.2144	50.2387	47.978	69.16	74.7045	77.1473	28.7449	32.7207	44.8404	53.2003	40.4404	72.5126	68.4177	60.0891	58.0907
mmu-miR-30e-3p	11	51.8757	51.3749	52.0901	119.428	81.9061	106.368	41.8136	47.7758	60.121	62.2289	49.2031	63.1752	93.1247	96.2672	84.4963
mmu-miR-3101-5p	11	0.813491	0.376833	0.683794	2.13278	3.30016	1.46154	0.326423	0	0.666149	0.322306	0	0	1.58277	0.944213	1.64931
mmu-miR-322-5p	11	8868.66	13063.2	11988.5	15925.7	12972.4	16171	3959.43	5747.61	3836.99	7208.93	6352.38	4817.19	12517.9	13618.4	11569
mmu-miR-323-3p	11	6.12552	5.28708	8.22427	11.8821	24.0031	15.7798	1.30569	0.655606	1.65924	1.61153	2.01991	3.11246	2.85174	7.54984	6.93292
mmu-miR-32-3p	11	19.6072	17.7568	21.2491	41.4338	59.7035	37.1121	22.5389	18.9768	23.916	25.4741	28.6456	22.7173	32.3071	33.3454	30.0357
mmu-miR-330-5p	11	8.98316	5.66391	11.6526	11.2712	21.6013	11.105	5.87954	4.90711	2.32539	2.57845	6.73865	6.84499	9.50351	7.23639	11.5535
mmu-miR-337-5p	11	132.335	131.458	181.29	285.164	330.624	289.299	38.5454	40.9019	40.5206	50.2996	53.5803	53.2178	112.446	152.579	159.42
mmu-miR-342-3p	11	158.478	594.197	221.39	355.542	592.245	373.46	154.508	314.457	349.422	329.846	97.0569	61.3069	247.698	310.19	658.474
mmu-miR-351-3p	11	5.31203	6.42329	6.1682	6.70198	16.2001	7.01402	1.30569	2.28866	0.666149	2.57845	0.337354	3.73253	7.6035	7.86328	8.25071
mmu-miR-351-5p	11	252.015	414.767	364.64	1006.61	839.761	748.089	32.9923	49.083	63.4394	203.777	168.833	142.533	941.692	634.848	574.637
mmu-miR-3620-3p	11	0	0	0	0	2.10106	0.293691	0	0	0	0	0	0	0.95173	0	0
mmu-miR-3620-5p	11	0	0.753665	0	0	2.69884	1.46154	0	0.655606	0	0	0	0	1.26553	0	0
mmu-miR-376b-3p	11	36.3498	22.6671	47.978	95.9679	179.114	88.5425	5.55312	4.5813	6.31002	8.38393	9.77484	9.33737	21.2208	65.4371	36.3056
mmu-miR-377-5p	11	1.63393	0.753665	1.37227	2.43641	3.90147	3.50701	0	0.325816	0.331031	0.322306	0.337354	0.310038	2.5345	1.57111	2.63973
mmu-miR-379-5p	11	1298.87	1488.32	1916.07	3871.97	3827.09	3116.83	461.57	495.082	637.725	671.626	667.253	598.763	972.734	1731.21	1459.2
mmu-miR-380-5p	11	0.813491	2.26671	2.73986	6.09473	6.29966	3.21332	0	0.325816	1.32821	0.322306	2.01991	0.624102	1.58277	2.20187	2.63973
mmu-miR-381-5p	11	4.49158	3.02037	3.42834	18.2805	13.5013	9.34972	0	0.981423	0.666149	1.28922	0.674709	0.310038	4.11727	7.86328	6.26988
mmu-miR-409-3p	11	66.9844	57.7924	84.3034	250.435	194.416	170.949	15.3537	11.1254	17.2708	20.6355	14.8267	23.6514	62.4004	95.9499	101.661
mmu-miR-410-5p	11	0.813491	0	0	3.35099	1.19909	0.877616	0	0	0	0.966917	0.337354	0.93414	0.317243	0.630765	1.32194
mmu-miR-411-3p	11	0.410222	0.376833	2.39796	3.96194	3.60081	3.50701	0	0	0.666149	0	1.01206	0	0.317243	0.944213	2.63973
mmu-miR-412-5p	11	1.22371	1.51304	0.683794	5.7874	5.40122	2.92308	0	0	0	1.93383	0.337354	0.310038	0.634487	1.25766	3.29863
mmu-miR-421-3p	11	56.7775	87.6365	70.9413	198.641	137.11	165.106	26.1335	34.6836	23.5809	31.5979	16.8509	34.543	101.042	107.907	110.239
mmu-miR-423-3p	11	2836.27	2766.99	4008.63	3885.68	5644.62	5033.52	2632.22	3076.52	3500.19	2161.9	2534.88	2484.38	4471.22	3631.66	3200.28
mmu-miR-425-5p	11	614.311	720.361	600.765	1627.21	1111.28	1662.74	419.103	479.705	556.018	713.219	601.874	757.793	1272.69	1080.94	1359.52
mmu-miR-450a-1-3p	11	3.26787	9.82049	7.54047	10.3603	18.6018	15.1959	3.59458	6.54414	5.97899	4.83459	4.71874	4.98074	7.6035	12.2709	5.9425
mmu-miR-450a-5p	11	152.352	290.11	285.133	497.516	453.034	294.268	94.7294	100.785	81.3764	154.122	159.4	103.323	196.067	369.961	323.792
mmu-miR-450b-3p	11	37.1703	117.104	110.007	239.161	233.116	194.036	48.6724	68.3897	57.4604	85.1206	80.206	51.9736	101.042	134.33	138.957
mmu-miR-450b-5p	11	14.7054	24.1744	21.591	58.7997	59.1057	48.2171	8.82128	9.48841	4.31975	19.024	13.1442	11.8257	43.0761	52.8527	26.0741
mmu-miR-466d-5p	11	0	0.376833	0.683794	1.52183	0.898435	1.46154	0.652845	0	0	0.322306	0.337354	0.310038	0	0.630765	0.990417
mmu-miR-493-3p	11	0.813491	0.753665	0.341897	1.52183	2.9995	0.877616	0	0	0.331031	0	0	0	1.26553	0.630765	2.63973
mmu-miR-493-5p	11	2.04416	6.42329	6.1682	24.0679	7.50229	9.34972	0.979268	1.63703	2.32539	2.90075	2.35726	2.17832	4.75175	6.60562	5.9425
mmu-miR-494-5p	11	0	0.376833	1.37227	1.2182	1.49975	0.293691	0	0	0.331031	0	0	0.624102	0.634487	1.57111	0.658897
mmu-miR-495-3p	11	43.706	31.3513	41.126	151.113	67.2058	67.5039	10.7798	18.3252	3.6536	19.9909	26.6215	27.388	32.6243	48.449	41.9166
mmu-miR-495-5p	11	4.49158	5.66391	8.90806	22.2387	12.5993	11.6889	2.28496	0.981423	2.65642	2.57845	1.01206	1.86828	5.069	6.29218	9.90003
mmu-miR-503-5p	11	75.9745	69.126	100.757	139.231	194.416	183.221	23.5182	31.7393	21.5906	88.6699	111.209	59.4427	174.211	142.824	96.7086
mmu-miR-505-5p	11	17.1528	20.4004	14.0506	32.2954	9.90047	30.682	16.3329	14.3995	13.2862	7.73932	3.03197	7.46909	19.0036	17.3015	26.4056
mmu-miR-5128	11	0	0	0.683794	0.303625	0.601315	1.75178	0	0.325816	0.331031	0.966917	0	0	0	0.630765	0.658897
mmu-miR-539-5p	11	2.85765	2.64354	1.71417	4.26557	4.79991	3.79725	0	0.981423	0.666149	1.93383	1.01206	2.48835	2.5345	3.77685	2.63973
mmu-miR-541-5p	11	65.7606	62.3259	76.7676	321.421	173.713	188.19	11.1062	20.6138	23.916	17.0902	33.027	17.4265	72.8522	155.095	220.813
mmu-miR-542-3p	11	3.67809	11.3335	10.9688	56.9705	40.5039	43.2485	5.2267	2.94427	4.65078	9.99546	9.43749	4.98074	27.8726	37.7531	26.0741
mmu-miR-542-5p	11	316.142	559.442	596.995	867.684	861.065	997.936	236.499	310.531	231.84	313.727	233.2	210.999	595.487	640.196	480.24
mmu-miR-543-3p	11	31.448	34.7543	41.8098	171.223	104.409	94.3887	10.127	23.5581	17.2708	25.1478	14.152	17.1165	47.5107	56.6257	70.6346
mmu-miR-5619-3p	11	0.410222	0.376833	0	0.303625	1.19909	0.583926	0	0	0.666149	0.322306	0	0.624102	0.317243	0.313448	0.990417
mmu-miR-582-5p	11	51.8757	71.3927	87.7317	157.511	153.31	206.015	25.1542	29.7764	23.916	35.7919	32.3523	26.7639	70.0005	101.298	70.6346
mmu-miR-6395	11	0.410222	0	0.341897	4.87282	3.90147	5.55248	0	0	0.331031	0	0	0	2.85174	0.944213	2.63973
mmu-miR-665-3p	11	1.22371	0.376833	1.37227	2.43641	2.40172	0.877616	0	0	0.666149	0	1.01206	0.93414	0.317243	3.14609	0.990417
mmu-miR-677-5p	11	1.22371	1.88987	2.73986	3.65461	2.40172	5.55248	0.652845	0.655606	0.331031	0.644612	2.35726	0	2.85174	4.40375	2.97125
mmu-miR-6897-5p	11	0.410222	0	0.341897	0.303625	0.601315	1.46154	0.326423	0	0	0	1.01206	0	0	0.630765	0.33152
mmu-miR-6900-3p	11	0.813491	1.51304	1.03037	2.43641	2.40172	1.16785	0	0.981423	0.666149	1.61153	0.337354	0.624102	1.26553	1.25766	2.31235
mmu-miR-6948-3p	11	0.813491	0.753665	4.79593	1.82916	5.10056	1.16785	0.979268	0.981423	1.99436	0.966917	1.34942	2.48835	2.5345	2.51532	1.98083
mmu-miR-6978-3p	11	0.813491	0.376833	1.03037	3.04736	2.9995	3.79725	0.326423	0	0.666149	0.322306	0.337354	0	2.85174	0.630765	0.33152
mmu-miR-7024-5p	11	0.813491	0.376833	0.341897	0.610954	0.898435	1.16785	0.652845	0	0.99718	0	0	0.624102	0.317243	0.944213	0.33152
mmu-miR-7033-5p	11	0.410222	0	0	0.610954	0.601315	0.877616	0	0.655606	0	0.644612	0	0.310038	1.26553	0	0
mmu-miR-7062-5p	11	0	0	0	2.43641	0.300657	0	0	0	0	0	0	0.310038	0.317243	0.313448	0
mmu-miR-7072-3p	11	0	0.376833	0	0	0	1.16785	0	0	0	0	0	0	0	0.313448	0
mmu-miR-7219-3p	11	8.16967	4.53341	7.19857	5.18015	13.5013	10.2273	4.57385	3.27406	8.63541	4.51228	5.0561	6.53495	4.43451	9.12482	8.58223
mmu-miR-760-3p	11	0	1.51304	1.03037	1.52183	1.19909	2.33916	1.30569	0.655606	0.99718	0	0	0.93414	2.21726	0.944213	1.64931
mmu-miR-7669-3p	11	1.63393	0.753665	1.71417	4.26557	2.9995	2.33916	2.28496	0	1.65924	0.644612	1.68677	0	1.90001	4.0903	0.990417
mmu-miR-7679-3p	11	0	0.376833	0	1.2182	0.601315	0	0	0	0	0	0	0	0.317243	0	0.33152
mmu-miR-92b-3p	11	89.4492	104.257	215.906	318.984	310.823	334.009	44.7514	38.2834	49.8222	31.2756	33.7017	59.1286	168.825	159.499	132.355
mmu-miR-93-3p	11	9.39339	13.9771	17.4789	21.9351	29.1036	27.4687	8.16843	5.56272	3.6536	8.38393	10.4453	11.2016	13.3035	17.9323	6.93292
mmu-miR-93-5p	11	2370.23	3456.38	3268.38	9619.46	6939.51	8146.55	1502.63	2130.85	2186.54	2310.87	2297.3	1925.76	3585.59	3892.46	4331.4
mmu-miR-98-5p	11	2791.75	3921.38	3211.5	6338.53	5669.52	5220.25	3407.38	3388.03	3418.15	3469.04	3511.84	3047.66	3864.01	4294.82	4478.28
novel-mmu-miR226-3p	11	0	0	0.341897	1.2182	0.601315	0.877616	0.326423	0	0	0	0	0.624102	0	0.313448	0.990417
novel-mmu-miR331-5p	11	0	0	0.341897	1.82916	0.898435	2.92308	0.652845	0.325816	0	0.966917	0	0	0.95173	0.313448	0.990417
novel-mmu-miR37-3p	11	0	0.753665	1.37227	1.52183	1.19909	2.92308	0.326423	0.655606	1.32821	0	0	1.24418	1.90001	1.25766	0.990417
novel-mmu-miR412-5p	11	0	0	0	1.52183	1.19909	0.293691	0	0.325816	0	0	0	0	0.317243	0.313448	0
novel-mmu-miR53-5p	11	0.410222	0	0	0	1.80041	0.293691	0	0.325816	0.331031	0	0.337354	0.310038	0	0.944213	0.33152
novel-mmu-miR7-3p	11	0	0	0.683794	0	0.601315	1.46154	0	0.325816	0	0	0	0	0	0.313448	0.658897
novel-mmu-miR86-3p	11	0.410222	0	0	0.914579	1.19909	0.583926	0	0	0	0	0	0	0	0.313448	0.33152
novel-mmu-miR9-3p	11	0.410222	1.88987	2.05607	1.52183	3.30016	3.21332	0.979268	0.981423	0	1.93383	1.34942	2.80242	1.90001	1.88843	1.64931
mmu-let-7d-5p	12	18982.3	22369.8	18696	16471	20803.5	19913.1	23020.6	22965.9	22059.7	21275.7	20310.1	20779.7	21024.2	22063.7	22023.4
mmu-let-7g-5p	12	20090.4	23542.7	20081.2	23675.4	21575.5	20975.1	25526.4	25927.6	24985.9	27250.6	26881.9	25344.5	24105.8	24889	24982.7
mmu-let-7i-5p	12	20403.3	26144.2	22921.9	28544.9	26470.1	27216.6	27534.4	29789.4	28303.1	29662.1	29491.9	27853.8	29652.1	29491.5	31728.2
mmu-miR-1198-5p	12	253.239	242.892	190.886	391.799	411.03	384.565	439.357	453.854	559.005	413.359	365.979	449.696	328.468	274.011	337.654
mmu-miR-1258-5p	12	0.813491	0.376833	1.37227	2.43641	1.80041	1.46154	4.24743	4.5813	2.32539	3.22306	1.68677	3.42249	3.48278	0.630765	2.31235
mmu-miR-125a-5p	12	2770.92	2733	1672.75	2370.89	2040.15	3238.69	3160.75	3778.4	2527.32	3423.26	1457.85	5972.4	4697.06	2869.09	3874.59
mmu-miR-141-5p	12	65.7606	93.6829	111.379	316.241	344.426	470.185	432.494	437.166	338.461	576.187	528.073	592.538	594.221	520.022	358.448
mmu-miR-146b-3p	12	1.22371	2.26671	2.73986	3.65461	6.60031	8.7658	21.2332	26.8322	18.268	9.99546	14.8267	22.0972	12.669	12.5844	5.61098
mmu-miR-146b-5p	12	2730.89	11928.8	11242.5	12483	12527.7	18221.8	33114.7	34388.8	33598.9	33124.4	32857.5	31473.4	25499.8	25104.8	26750.8
mmu-miR-148a-3p	12	1430.39	3402.74	2570.98	4103.82	4794.06	8488.16	13849	9287.14	9008.55	11524.7	9199.66	12546	9410.59	9247.78	6665.93
mmu-miR-148b-3p	12	58.0012	67.9955	44.8962	76.7765	106.808	101.693	85.2593	91.622	102.636	104.789	88.2941	89.9391	67.466	95.6364	86.8045
mmu-miR-181a-5p	12	17216.9	23660.9	21119.2	22476.3	20947	23282.5	35466.7	35972.9	36421.8	35206.3	36887.3	34518.6	32108.1	28509	31888.9
mmu-miR-182-5p	12	478.291	2482.55	2427.04	7106.59	5633.52	10883.8	5413.06	9207.3	8933.15	7685.48	8919.28	10073.2	12966.7	11009.8	12507.7
mmu-miR-183-5p	12	267.534	1998.28	2230.33	6727.28	6355.07	6407.54	5619.51	6257.09	6887.78	6341.59	6406.97	5983.91	7487.61	7854.45	8895.5
mmu-miR-190b-5p	12	20.4207	22.6671	22.2748	26.5043	38.7034	21.3323	63.0468	59.8827	52.4786	54.4896	28.6456	51.0395	38.6416	49.7066	41.5892
mmu-miR-1947-5p	12	3.26787	1.88987	3.08644	4.87282	5.10056	3.79725	5.55312	4.5813	2.32539	3.54536	6.4013	5.60081	4.11727	6.29218	2.63973
mmu-miR-1958	12	0	0.376833	0.341897	1.2182	1.19909	0	1.63211	1.96285	1.65924	1.93383	2.01991	0.93414	0.634487	0.944213	0.990417
mmu-miR-1968-3p	12	0	0	0	0.610954	0	0.293691	0.326423	0.325816	1.65924	0.322306	0	0.624102	0.634487	0.630765	0.658897
mmu-miR-200a-3p	12	6051.18	9051.93	11117.7	10063.7	8354.42	10452.2	24745.1	23757.1	22671.5	26313	25527.1	24239.4	18637.1	18612.6	20375.7
mmu-miR-200a-5p	12	119.674	142.785	188.83	485.634	526.539	629.738	1285.08	1585.38	1263.5	1560.89	1434.93	1561.33	1088.03	831.155	674.317
mmu-miR-200b-3p	12	1371.98	1642.82	2923.97	3792.46	3740.08	2720	8867.16	7876.5	7470.03	10985.3	10078.9	9372.66	8553.15	8881.59	8884.27
mmu-miR-200b-5p	12	108.646	174.142	97.6702	491.118	415.53	698.7	1323.95	1963.32	1501.32	1544.13	1446.39	2070.78	1058.57	682.353	792.81
mmu-miR-200c-3p	12	9469.9	15077.4	13232.2	22125	21173.2	24301.1	27780	29244.6	27430.5	27162.6	25663.9	27621.9	27767.7	25639.3	25555.4
mmu-miR-200c-5p	12	21.2411	22.2845	28.1011	132.529	131.111	189.361	130.011	147.905	122.894	187.331	205.904	248.654	193.532	164.533	138.957
mmu-miR-210-3p	12	58.4114	68.7491	46.9523	108.765	108.007	168.903	233.235	236.908	216.229	292.769	182.989	341.396	175.477	135.905	101.661
mmu-miR-215-5p	12	4.49158	0.376833	5.4844	2.13278	5.40122	3.21332	5.55312	9.16259	4.98181	5.16087	10.4453	2.17832	4.75175	12.5844	5.27946
mmu-miR-222-3p	12	904.31	1105.66	1426	1156.2	1103.78	1405.88	1668.57	1842.25	1923.81	1917.18	1469.64	1921.09	2063.61	1881.27	1745.04
mmu-miR-23a-5p	12	1.22371	0.376833	0.683794	1.82916	2.10106	1.16785	2.61138	2.61845	2.98745	4.51228	0	4.0466	3.48278	5.34796	3.29863
mmu-miR-23b-5p	12	15.1156	25.6874	16.1066	68.549	98.7076	63.9969	97.3448	43.8461	86.6893	80.9306	39.0909	96.7841	72.8522	63.8621	92.747
mmu-miR-3058-5p	12	2.04416	0.376833	0.341897	0.610954	0.898435	1.75178	1.30569	2.61845	0.331031	1.93383	2.01991	1.24418	0.634487	1.25766	1.64931
mmu-miR-3068-3p	12	2.44743	1.51304	1.03037	2.13278	1.80041	1.75178	1.63211	1.96285	3.98463	1.61153	3.36933	4.0466	3.16899	4.40375	2.63973
mmu-miR-3095-3p	12	1.63393	1.51304	2.39796	4.87282	2.40172	2.92308	2.61138	5.2369	3.98463	4.51228	4.38139	1.55422	2.85174	2.20187	2.97125
mmu-miR-30b-5p	12	10062.1	9115.77	9947.72	8695.41	9784.63	10380.6	13037.6	13042.3	10822.4	14610	13004	16079.5	11895.5	12452.8	9928.59
mmu-miR-3105-5p	12	2.04416	7.93062	14.3925	82.8675	81.3048	90.8817	323.721	323.949	285.982	326.623	318.463	343.574	161.225	164.846	136.317
mmu-miR-340-3p	12	91.0832	105.393	105.894	225.757	212.416	232.316	313.594	273.555	283.988	424.644	325.201	402.393	316.433	268.977	259.759
mmu-miR-362-5p	12	39.2144	47.5951	26.387	103.281	84.0072	93.5111	73.8266	78.8595	82.0426	89.6368	89.9766	85.8925	108.963	108.221	108.59
mmu-miR-466i-5p	12	3.26787	0.753665	0.341897	4.56919	3.30016	0.583926	5.2267	2.94427	7.63823	9.99546	4.04404	0.310038	3.48278	4.40375	3.63015
mmu-miR-484	12	1662.8	1739.52	2107.29	2461.07	4227.31	4754.15	3771.93	4707.71	3962.54	3761.16	3746.39	5634.73	3694.87	3117.93	1961.56
mmu-miR-5123	12	0.813491	1.88987	0.683794	2.13278	4.79991	4.96855	6.20596	7.52556	10.9608	12.5739	8.76278	12.4498	9.18627	8.49405	7.59182
mmu-miR-6546-5p	12	0	0.376833	0	0.610954	0.300657	0.583926	2.28496	4.5813	1.32821	2.90075	2.35726	1.86828	2.21726	1.88843	2.31235
mmu-miR-6929-3p	12	0.410222	0	0.341897	0	0	0.293691	1.30569	0	0	1.28922	0	0.624102	0.634487	0.630765	0.33152
mmu-miR-6933-5p	12	0	0.753665	1.03037	0.914579	1.80041	2.33916	4.90027	6.86996	7.3072	5.48318	2.01991	5.29077	6.33452	2.51532	1.98083
mmu-miR-6988-3p	12	1.22371	1.1305	0	1.2182	0.898435	0.877616	1.63211	3.59987	0.331031	0.644612	2.35726	2.48835	2.5345	1.25766	1.64931
mmu-miR-6993-3p	12	0.410222	0	0	0.303625	0	1.16785	0.652845	1.30724	0.99718	0.644612	0.337354	1.55422	1.90001	0	0
mmu-miR-7019-3p	12	0.813491	0.753665	0.341897	2.74374	1.80041	0	0.979268	0.325816	4.31975	1.28922	2.69462	1.86828	4.11727	0.944213	0
mmu-miR-7032-3p	12	0	0.376833	0	0.610954	0.300657	2.04547	1.30569	1.96285	1.99436	1.93383	0.674709	1.24418	1.58277	0.630765	0.33152
mmu-miR-7212-5p	12	0	0	0.341897	0.610954	0.300657	0.583926	1.95854	1.63703	0.99718	1.93383	0.674709	1.55422	0.95173	1.25766	0.658897
mmu-miR-744-5p	12	11.4375	5.66391	1.37227	4.26557	4.49925	11.3952	150.917	4.90711	127.214	75.4474	94.6954	135.374	234.395	3.14609	9.57265
mmu-miR-7647-5p	12	0	0.753665	0	1.2182	0.601315	0.583926	0.326423	1.96285	1.32821	0.322306	0.674709	1.55422	1.58277	1.25766	0.990417
mmu-miR-7667-3p	12	0	0	0.683794	0	0	0.293691	0.652845	1.63703	0.99718	0.322306	0	1.24418	0.317243	0.944213	1.32194
mmu-miR-7a-1-3p	12	165.827	160.165	215.217	271.152	324.324	302.743	378.599	393.972	376.325	461.399	433.041	408.928	328.468	334.097	305.637
mmu-miR-7a-5p	12	443.575	596.463	507.891	1125.12	907.267	972.223	1538.56	2042.18	1600.62	1669.55	1262.39	1439.96	1139.03	948.497	966.419
mmu-miR-8103	12	0	0.753665	0.341897	3.96194	4.79991	6.1364	3.59458	5.2369	5.64796	4.83459	2.69462	5.60081	2.85174	5.66141	4.62057
mmu-miR-877-3p	12	8.98316	8.68999	8.56616	27.1152	33.0016	43.8324	40.8343	46.7904	44.8404	53.5227	33.027	64.7294	42.7623	24.2245	29.7042
mmu-miR-96-5p	12	802.192	1657.55	1623.06	4047.76	3903.89	4501.09	8055.08	6746.61	7866.29	8065.31	9200.67	10579.5	8049.84	6772.56	5792.91
novel-mmu-miR106-3p	12	0.813491	0	0.683794	0.303625	0.601315	0.583926	1.95854	0.325816	0.99718	1.28922	0	1.86828	1.58277	0.630765	1.32194
novel-mmu-miR14-3p	12	0	0	0	0	0.601315	0.583926	1.63211	0	0	0	0.337354	1.55422	0.317243	0.630765	0.33152
novel-mmu-miR172-3p	12	0.410222	0.376833	0.341897	0.610954	0.898435	1.16785	3.59458	1.63703	3.6536	3.22306	6.06394	3.73253	1.90001	4.0903	2.97125
novel-mmu-miR269-3p	12	0	0.753665	0.341897	0.303625	0	0	0.652845	0.655606	0	0.644612	1.34942	0	0.634487	0.313448	0.658897
novel-mmu-miR278-5p	12	0	0	0	0	0.898435	0.293691	0.326423	0.325816	1.32821	0.966917	0.674709	0.310038	0.317243	1.25766	0.33152
novel-mmu-miR300-5p	12	0.410222	0.376833	0	0	0	0.293691	0.652845	0.655606	0	0.644612	1.34942	0.93414	0.317243	0.944213	1.32194
novel-mmu-miR32-5p	12	0	0.753665	0.341897	1.52183	2.10106	2.62939	4.90027	3.59987	2.98745	1.28922	4.04404	4.0466	6.33452	2.51532	2.97125
