# Supplementary material for: Dynamic miRNA Landscape Links Mammary Gland Development to the Regulation of Milk Protein Expression in Mice
Source: Animals (Basel). 2022 Mar 14;12(6):727. doi: 10.3390/ani12060727 (PMC8944794; doi:10.3390/ani12060727)
Supplement: Supplementary file 1 [file animals-12-00727-s001.zip › Supplementary Table S4.xlsx]

## Sheet: Cluster1
Supplementary Table S4. Target gene predictions for twelve clusters miRNAs
Target gene predictions for cluster 1 miRNAs
miRNA ID	Transcript ID	Gene ID	Gene Symbol
mmu-let-7f-5p	ENSMUST00000013458	ENSMUSG00000037797	Adh4
mmu-let-7f-5p	ENSMUST00000020650	ENSMUSG00000020383	Il13
mmu-let-7f-5p	ENSMUST00000071826	ENSMUSG00000044279	Crb3
mmu-let-7f-5p	ENSMUST00000097299	ENSMUSG00000044279	Crb3
mmu-let-7f-5p	ENSMUST00000117611	ENSMUSG00000003363	Pld3
mmu-let-7f-5p	ENSMUST00000117095	ENSMUSG00000003363	Pld3
mmu-let-7f-5p	ENSMUST00000115239	ENSMUSG00000050379	Septin6
mmu-let-7f-5p	ENSMUST00000162357	ENSMUSG00000031781	Ciapin1
mmu-let-7f-5p	ENSMUST00000197387	ENSMUSG00000028134	Ptbp2
mmu-let-7f-5p	ENSMUST00000197833	ENSMUSG00000028134	Ptbp2
mmu-let-7f-5p	ENSMUST00000205935	ENSMUSG00000030697	Ppp4c
mmu-let-7f-5p	ENSMUST00000235380	ENSMUSG00000038498	Catsper1
mmu-miR-103-1-5p	ENSMUST00000000828	ENSMUSG00000000811	Txnrd3
mmu-miR-103-1-5p	ENSMUST00000001036	ENSMUSG00000032175	Tyk2
mmu-miR-103-1-5p	ENSMUST00000001335	ENSMUSG00000001289	Pfdn5
mmu-miR-103-1-5p	ENSMUST00000005120	ENSMUSG00000004994	Ccdc130
mmu-miR-103-1-5p	ENSMUST00000020266	ENSMUSG00000112129	Pbld1
mmu-miR-103-1-5p	ENSMUST00000020794	ENSMUSG00000020492	Ska2
mmu-miR-103-1-5p	ENSMUST00000017961	ENSMUSG00000017817	Jph2
mmu-miR-103-1-5p	ENSMUST00000018122	ENSMUSG00000017978	Cadps2
mmu-miR-103-1-5p	ENSMUST00000014750	ENSMUSG00000014606	Slc25a11
mmu-miR-103-1-5p	ENSMUST00000016397	ENSMUSG00000016253	Nelfcd
mmu-miR-103-1-5p	ENSMUST00000021956	ENSMUSG00000021494	Ddx41
mmu-miR-103-1-5p	ENSMUST00000023248	ENSMUSG00000075602	Ly6a
mmu-miR-103-1-5p	ENSMUST00000025046	ENSMUSG00000024210	Ip6k3
mmu-miR-103-1-5p	ENSMUST00000021558	ENSMUSG00000021130	Galnt16
mmu-miR-103-1-5p	ENSMUST00000022517	ENSMUSG00000021947	Cryl1
mmu-miR-103-1-5p	ENSMUST00000024794	ENSMUSG00000023995	Tspo2
mmu-miR-103-1-5p	ENSMUST00000023259	ENSMUSG00000022594	Lynx1
mmu-miR-103-1-5p	ENSMUST00000022163	ENSMUSG00000021660	Btf3
mmu-miR-103-1-5p	ENSMUST00000023250	ENSMUSG00000022586	Ly6i
mmu-miR-103-1-5p	ENSMUST00000025058	ENSMUSG00000024219	Anks1
mmu-miR-103-1-5p	ENSMUST00000027495	ENSMUSG00000026276	Septin2
mmu-miR-103-1-5p	ENSMUST00000022855	ENSMUSG00000022247	Brix1
mmu-miR-103-1-5p	ENSMUST00000035078	ENSMUSG00000032497	Lrrfip2
mmu-miR-103-1-5p	ENSMUST00000044207	ENSMUSG00000039148	Sart1
mmu-miR-103-1-5p	ENSMUST00000040359	ENSMUSG00000036412	Arsi
mmu-miR-103-1-5p	ENSMUST00000042075	ENSMUSG00000038665	Dgki
mmu-miR-103-1-5p	ENSMUST00000030080	ENSMUSG00000028385	Snx30
mmu-miR-103-1-5p	ENSMUST00000033342	ENSMUSG00000031029	Eif3f
mmu-miR-103-1-5p	ENSMUST00000039046	ENSMUSG00000041872	Il17f
mmu-miR-103-1-5p	ENSMUST00000032841	ENSMUSG00000030612	Mrpl46
mmu-miR-103-1-5p	ENSMUST00000041282	ENSMUSG00000018548	Trim37
mmu-miR-103-1-5p	ENSMUST00000037504	ENSMUSG00000034263	Ints14
mmu-miR-103-1-5p	ENSMUST00000032766	ENSMUSG00000030549	Rhcg
mmu-miR-103-1-5p	ENSMUST00000043951	ENSMUSG00000037351	Actr1b
mmu-miR-103-1-5p	ENSMUST00000035484	ENSMUSG00000032803	Cdv3
mmu-miR-103-1-5p	ENSMUST00000041684	ENSMUSG00000034471	Caskin2
mmu-miR-103-1-5p	ENSMUST00000032775	ENSMUSG00000030556	Lrrc28
mmu-miR-103-1-5p	ENSMUST00000031264	ENSMUSG00000029322	Plac8
mmu-miR-103-1-5p	ENSMUST00000035045	ENSMUSG00000032470	Mras
mmu-miR-103-1-5p	ENSMUST00000034699	ENSMUSG00000032181	Scg3
mmu-miR-103-1-5p	ENSMUST00000041229	ENSMUSG00000041347	Bdkrb1
mmu-miR-103-1-5p	ENSMUST00000036381	ENSMUSG00000034190	Chmp7
mmu-miR-103-1-5p	ENSMUST00000030779	ENSMUSG00000028937	Acot7
mmu-miR-103-1-5p	ENSMUST00000071889	ENSMUSG00000032373	Car12
mmu-miR-103-1-5p	ENSMUST00000054002	ENSMUSG00000053113	Socs3
mmu-miR-103-1-5p	ENSMUST00000049168	ENSMUSG00000034893	Cog3
mmu-miR-103-1-5p	ENSMUST00000068508	ENSMUSG00000024160	Spsb3
mmu-miR-103-1-5p	ENSMUST00000047110	ENSMUSG00000039174	1700003H04Rik
mmu-miR-103-1-5p	ENSMUST00000046755	ENSMUSG00000020173	Cobl
mmu-miR-103-1-5p	ENSMUST00000059343	ENSMUSG00000028876	Epha10
mmu-miR-103-1-5p	ENSMUST00000072249	ENSMUSG00000032803	Cdv3
mmu-miR-103-1-5p	ENSMUST00000062917	ENSMUSG00000118396	AC152452.1
mmu-miR-103-1-5p	ENSMUST00000061831	ENSMUSG00000044313	Mab21l3
mmu-miR-103-1-5p	ENSMUST00000053211	ENSMUSG00000048329	Mfsd6l
mmu-miR-103-1-5p	ENSMUST00000048183	ENSMUSG00000041559	Fmod
mmu-miR-103-1-5p	ENSMUST00000066027	ENSMUSG00000003531	Dgcr6
mmu-miR-103-1-5p	ENSMUST00000071399	ENSMUSG00000066760	Psg16
mmu-miR-103-1-5p	ENSMUST00000066747	ENSMUSG00000053977	Cd8a
mmu-miR-103-1-5p	ENSMUST00000055409	ENSMUSG00000048217	Nags
mmu-miR-103-1-5p	ENSMUST00000062067	ENSMUSG00000050552	Lamtor4
mmu-miR-103-1-5p	ENSMUST00000056406	ENSMUSG00000050592	Fam78a
mmu-miR-103-1-5p	ENSMUST00000056914	ENSMUSG00000048186	Bend7
mmu-miR-103-1-5p	ENSMUST00000057023	ENSMUSG00000051048	P4ha3
mmu-miR-103-1-5p	ENSMUST00000061597	ENSMUSG00000049902	4921517D22Rik
mmu-miR-103-1-5p	ENSMUST00000069800	ENSMUSG00000055978	Fut2
mmu-miR-103-1-5p	ENSMUST00000066208	ENSMUSG00000053644	Aldh7a1
mmu-miR-103-1-5p	ENSMUST00000097437	ENSMUSG00000029322	Plac8
mmu-miR-103-1-5p	ENSMUST00000091698	ENSMUSG00000036083	Slc17a3
mmu-miR-103-1-5p	ENSMUST00000078832	ENSMUSG00000057805	1700084M14Rik
mmu-miR-103-1-5p	ENSMUST00000088027	ENSMUSG00000024219	Anks1
mmu-miR-103-1-5p	ENSMUST00000075666	ENSMUSG00000058301	Upf1
mmu-miR-103-1-5p	ENSMUST00000085420	ENSMUSG00000032373	Car12
mmu-miR-103-1-5p	ENSMUST00000075363	ENSMUSG00000028937	Acot7
mmu-miR-103-1-5p	ENSMUST00000085992	ENSMUSG00000026564	Dusp27
mmu-miR-103-1-5p	ENSMUST00000090314	ENSMUSG00000038665	Dgki
mmu-miR-103-1-5p	ENSMUST00000094218	ENSMUSG00000023393	Slc17a9
mmu-miR-103-1-5p	ENSMUST00000086869	ENSMUSG00000003208	Yju2
mmu-miR-103-1-5p	ENSMUST00000097177	ENSMUSG00000072423	Psmb11
mmu-miR-103-1-5p	ENSMUST00000073252	ENSMUSG00000026251	Chrnd
mmu-miR-103-1-5p	ENSMUST00000089174	ENSMUSG00000068114	Ccdc134
mmu-miR-103-1-5p	ENSMUST00000088113	ENSMUSG00000039671	Zmynd8
mmu-miR-103-1-5p	ENSMUST00000095580	ENSMUSG00000020067	Mypn
mmu-miR-103-1-5p	ENSMUST00000090192	ENSMUSG00000038965	Ube2l3
mmu-miR-103-1-5p	ENSMUST00000079287	ENSMUSG00000035984	Nme5
mmu-miR-103-1-5p	ENSMUST00000076757	ENSMUSG00000003531	Dgcr6
mmu-miR-103-1-5p	ENSMUST00000108428	ENSMUSG00000040952	Rps19
mmu-miR-103-1-5p	ENSMUST00000109441	ENSMUSG00000053141	Ptprt
mmu-miR-103-1-5p	ENSMUST00000098340	ENSMUSG00000032497	Lrrfip2
mmu-miR-103-1-5p	ENSMUST00000101171	ENSMUSG00000000811	Txnrd3
mmu-miR-103-1-5p	ENSMUST00000105397	ENSMUSG00000020284	Cfap410
mmu-miR-103-1-5p	ENSMUST00000109425	ENSMUSG00000017817	Jph2
mmu-miR-103-1-5p	ENSMUST00000109075	ENSMUSG00000016253	Nelfcd
mmu-miR-103-1-5p	ENSMUST00000108487	ENSMUSG00000030366	Ceacam12
mmu-miR-103-1-5p	ENSMUST00000105652	ENSMUSG00000028937	Acot7
mmu-miR-103-1-5p	ENSMUST00000102752	ENSMUSG00000007617	Homer1
mmu-miR-103-1-5p	ENSMUST00000101249	ENSMUSG00000020358	Hnrnpab
mmu-miR-103-1-5p	ENSMUST00000101532	ENSMUSG00000038665	Dgki
mmu-miR-103-1-5p	ENSMUST00000108228	ENSMUSG00000056900	Usp13
mmu-miR-103-1-5p	ENSMUST00000106706	ENSMUSG00000020599	Rgs9
mmu-miR-103-1-5p	ENSMUST00000108975	ENSMUSG00000078875	Gm14419
mmu-miR-103-1-5p	ENSMUST00000110204	ENSMUSG00000021255	Esrrb
mmu-miR-103-1-5p	ENSMUST00000116517	ENSMUSG00000032803	Cdv3
mmu-miR-103-1-5p	ENSMUST00000109632	ENSMUSG00000005882	Uqcc1
mmu-miR-103-1-5p	ENSMUST00000115358	ENSMUSG00000017978	Cadps2
mmu-miR-103-1-5p	ENSMUST00000109650	ENSMUSG00000020173	Cobl
mmu-miR-103-1-5p	ENSMUST00000109636	ENSMUSG00000005882	Uqcc1
mmu-miR-103-1-5p	ENSMUST00000113052	ENSMUSG00000052854	Nrk
mmu-miR-103-1-5p	ENSMUST00000112910	ENSMUSG00000029322	Plac8
mmu-miR-103-1-5p	ENSMUST00000112472	ENSMUSG00000024778	Fas
mmu-miR-103-1-5p	ENSMUST00000115361	ENSMUSG00000017978	Cadps2
mmu-miR-103-1-5p	ENSMUST00000115823	ENSMUSG00000068663	Clec16a
mmu-miR-103-1-5p	ENSMUST00000116402	ENSMUSG00000021255	Esrrb
mmu-miR-103-1-5p	ENSMUST00000109651	ENSMUSG00000020173	Cobl
mmu-miR-103-1-5p	ENSMUST00000114842	ENSMUSG00000024219	Anks1
mmu-miR-103-1-5p	ENSMUST00000114428	ENSMUSG00000025978	Rftn2
mmu-miR-103-1-5p	ENSMUST00000113884	ENSMUSG00000025656	Arhgef9
mmu-miR-103-1-5p	ENSMUST00000118833	ENSMUSG00000015804	Med28
mmu-miR-103-1-5p	ENSMUST00000123941	ENSMUSG00000015942	Gtf2ird2
mmu-miR-103-1-5p	ENSMUST00000119848	ENSMUSG00000073436	Eme2
mmu-miR-103-1-5p	ENSMUST00000122960	ENSMUSG00000038354	Ankrd35
mmu-miR-103-1-5p	ENSMUST00000119292	ENSMUSG00000024831	Ighmbp2
mmu-miR-103-1-5p	ENSMUST00000118411	ENSMUSG00000044313	Mab21l3
mmu-miR-103-1-5p	ENSMUST00000127403	ENSMUSG00000029475	Kdm2b
mmu-miR-103-1-5p	ENSMUST00000128853	ENSMUSG00000020389	Cdkl3
mmu-miR-103-1-5p	ENSMUST00000124022	ENSMUSG00000025266	Gnl3l
mmu-miR-103-1-5p	ENSMUST00000123431	ENSMUSG00000053765	Oas1f
mmu-miR-103-1-5p	ENSMUST00000123362	ENSMUSG00000031393	Mecp2
mmu-miR-103-1-5p	ENSMUST00000123106	ENSMUSG00000029127	Zbtb49
mmu-miR-103-1-5p	ENSMUST00000138286	ENSMUSG00000038665	Dgki
mmu-miR-103-1-5p	ENSMUST00000134875	ENSMUSG00000035984	Nme5
mmu-miR-103-1-5p	ENSMUST00000129935	ENSMUSG00000037805	Rpl10a
mmu-miR-103-1-5p	ENSMUST00000131475	ENSMUSG00000002797	Ggct
mmu-miR-103-1-5p	ENSMUST00000134825	ENSMUSG00000090122	Kcne1l
mmu-miR-103-1-5p	ENSMUST00000131446	ENSMUSG00000030881	Arfip2
mmu-miR-103-1-5p	ENSMUST00000136933	ENSMUSG00000005882	Uqcc1
mmu-miR-103-1-5p	ENSMUST00000129161	ENSMUSG00000029127	Zbtb49
mmu-miR-103-1-5p	ENSMUST00000136516	ENSMUSG00000052446	Zfp961
mmu-miR-103-1-5p	ENSMUST00000130871	ENSMUSG00000098374	Gm28043
mmu-miR-103-1-5p	ENSMUST00000134109	ENSMUSG00000022010	Tsc22d1
mmu-miR-103-1-5p	ENSMUST00000131829	ENSMUSG00000052854	Nrk
mmu-miR-103-1-5p	ENSMUST00000138465	ENSMUSG00000051048	P4ha3
mmu-miR-103-1-5p	ENSMUST00000136048	ENSMUSG00000036270	Edc4
mmu-miR-103-1-5p	ENSMUST00000137147	ENSMUSG00000038677	Scube3
mmu-miR-103-1-5p	ENSMUST00000129767	ENSMUSG00000044551	9930012K11Rik
mmu-miR-103-1-5p	ENSMUST00000129847	ENSMUSG00000040952	Rps19
mmu-miR-103-1-5p	ENSMUST00000143455	ENSMUSG00000029591	Ung
mmu-miR-103-1-5p	ENSMUST00000143922	ENSMUSG00000086056	Gm4846
mmu-miR-103-1-5p	ENSMUST00000142888	ENSMUSG00000029015	Slc26a5
mmu-miR-103-1-5p	ENSMUST00000139790	ENSMUSG00000051048	P4ha3
mmu-miR-103-1-5p	ENSMUST00000143540	ENSMUSG00000020143	Dock2
mmu-miR-103-1-5p	ENSMUST00000140553	ENSMUSG00000047767	Atg16l2
mmu-miR-103-1-5p	ENSMUST00000142913	ENSMUSG00000017978	Cadps2
mmu-miR-103-1-5p	ENSMUST00000142760	ENSMUSG00000066438	Plekhd1
mmu-miR-103-1-5p	ENSMUST00000145781	ENSMUSG00000025145	Lrrc45
mmu-miR-103-1-5p	ENSMUST00000147991	ENSMUSG00000041423	Paqr6
mmu-miR-103-1-5p	ENSMUST00000139173	ENSMUSG00000024219	Anks1
mmu-miR-103-1-5p	ENSMUST00000143343	ENSMUSG00000003531	Dgcr6
mmu-miR-103-1-5p	ENSMUST00000140393	ENSMUSG00000031389	Arhgap4
mmu-miR-103-1-5p	ENSMUST00000149024	ENSMUSG00000038301	Snx10
mmu-miR-103-1-5p	ENSMUST00000159810	ENSMUSG00000090112	Shprh
mmu-miR-103-1-5p	ENSMUST00000151078	ENSMUSG00000005882	Uqcc1
mmu-miR-103-1-5p	ENSMUST00000156769	ENSMUSG00000056900	Usp13
mmu-miR-103-1-5p	ENSMUST00000152704	ENSMUSG00000021660	Btf3
mmu-miR-103-1-5p	ENSMUST00000153123	ENSMUSG00000003531	Dgcr6
mmu-miR-103-1-5p	ENSMUST00000151266	ENSMUSG00000003531	Dgcr6
mmu-miR-103-1-5p	ENSMUST00000155223	ENSMUSG00000034755	Pcdh11x
mmu-miR-103-1-5p	ENSMUST00000150836	ENSMUSG00000036893	Ehmt1
mmu-miR-103-1-5p	ENSMUST00000160571	ENSMUSG00000022724	Riox2
mmu-miR-103-1-5p	ENSMUST00000164439	ENSMUSG00000004896	Rrnad1
mmu-miR-103-1-5p	ENSMUST00000164647	ENSMUSG00000024043	Arhgap28
mmu-miR-103-1-5p	ENSMUST00000163128	ENSMUSG00000044024	Rell2
mmu-miR-103-1-5p	ENSMUST00000162481	ENSMUSG00000023995	Tspo2
mmu-miR-103-1-5p	ENSMUST00000161612	ENSMUSG00000022550	Adck5
mmu-miR-103-1-5p	ENSMUST00000160443	ENSMUSG00000048148	Nwd1
mmu-miR-103-1-5p	ENSMUST00000166101	ENSMUSG00000021061	Sptb
mmu-miR-103-1-5p	ENSMUST00000168378	ENSMUSG00000036473	Tbc1d24
mmu-miR-103-1-5p	ENSMUST00000162300	ENSMUSG00000030098	Grip2
mmu-miR-103-1-5p	ENSMUST00000167926	ENSMUSG00000028937	Acot7
mmu-miR-103-1-5p	ENSMUST00000161557	ENSMUSG00000048148	Nwd1
mmu-miR-103-1-5p	ENSMUST00000168776	ENSMUSG00000116048	Septin2
mmu-miR-103-1-5p	ENSMUST00000163329	ENSMUSG00000055720	Ubl7
mmu-miR-103-1-5p	ENSMUST00000168056	ENSMUSG00000044024	Rell2
mmu-miR-103-1-5p	ENSMUST00000163871	ENSMUSG00000017978	Cadps2
mmu-miR-103-1-5p	ENSMUST00000164786	ENSMUSG00000025185	Loxl4
mmu-miR-103-1-5p	ENSMUST00000165522	ENSMUSG00000025075	Habp2
mmu-miR-103-1-5p	ENSMUST00000162096	ENSMUSG00000066861	Oas1g
mmu-miR-103-1-5p	ENSMUST00000162491	ENSMUSG00000022386	Trmu
mmu-miR-103-1-5p	ENSMUST00000168097	ENSMUSG00000025142	Aspscr1
mmu-miR-103-1-5p	ENSMUST00000166458	ENSMUSG00000017978	Cadps2
mmu-miR-103-1-5p	ENSMUST00000180162	ENSMUSG00000039174	1700003H04Rik
mmu-miR-103-1-5p	ENSMUST00000172165	ENSMUSG00000116048	Septin2
mmu-miR-103-1-5p	ENSMUST00000178684	ENSMUSG00000112129	Pbld1
mmu-miR-103-1-5p	ENSMUST00000179162	ENSMUSG00000037432	Fer1l5
mmu-miR-103-1-5p	ENSMUST00000174874	ENSMUSG00000020173	Cobl
mmu-miR-103-1-5p	ENSMUST00000173573	ENSMUSG00000031543	Ank1
mmu-miR-103-1-5p	ENSMUST00000171300	ENSMUSG00000025538	Sumf2
mmu-miR-103-1-5p	ENSMUST00000173362	ENSMUSG00000064120	Mocs1
mmu-miR-103-1-5p	ENSMUST00000179353	ENSMUSG00000116048	Septin2
mmu-miR-103-1-5p	ENSMUST00000174228	ENSMUSG00000034254	Agpat1
mmu-miR-103-1-5p	ENSMUST00000172321	ENSMUSG00000053977	Cd8a
mmu-miR-103-1-5p	ENSMUST00000170813	ENSMUSG00000024043	Arhgap28
mmu-miR-103-1-5p	ENSMUST00000174704	ENSMUSG00000053644	Aldh7a1
mmu-miR-103-1-5p	ENSMUST00000172732	ENSMUSG00000029191	Rfc1
mmu-miR-103-1-5p	ENSMUST00000173004	ENSMUSG00000007050	Lsm2
mmu-miR-103-1-5p	ENSMUST00000172734	ENSMUSG00000053644	Aldh7a1
mmu-miR-103-1-5p	ENSMUST00000171165	ENSMUSG00000034343	Ube2f
mmu-miR-103-1-5p	ENSMUST00000182500	ENSMUSG00000025027	Xpnpep1
mmu-miR-103-1-5p	ENSMUST00000177069	ENSMUSG00000055817	Mta3
mmu-miR-103-1-5p	ENSMUST00000176727	ENSMUSG00000021000	Mia2
mmu-miR-103-1-5p	ENSMUST00000172919	ENSMUSG00000020173	Cobl
mmu-miR-103-1-5p	ENSMUST00000173973	ENSMUSG00000034254	Agpat1
mmu-miR-103-1-5p	ENSMUST00000190262	ENSMUSG00000022582	Ly6g
mmu-miR-103-1-5p	ENSMUST00000192222	ENSMUSG00000037395	Rcor3
mmu-miR-103-1-5p	ENSMUST00000182899	ENSMUSG00000041347	Bdkrb1
mmu-miR-103-1-5p	ENSMUST00000193303	ENSMUSG00000010044	Zmynd10
mmu-miR-103-1-5p	ENSMUST00000187994	ENSMUSG00000075602	Ly6a
mmu-miR-103-1-5p	ENSMUST00000191271	ENSMUSG00000096094	A630095N17Rik
mmu-miR-103-1-5p	ENSMUST00000183484	ENSMUSG00000028044	Cks1b
mmu-miR-103-1-5p	ENSMUST00000184261	ENSMUSG00000033191	Tie1
mmu-miR-103-1-5p	ENSMUST00000186219	ENSMUSG00000072774	Zfp951
mmu-miR-103-1-5p	ENSMUST00000186526	ENSMUSG00000075602	Ly6a
mmu-miR-103-1-5p	ENSMUST00000192369	ENSMUSG00000026564	Dusp27
mmu-miR-103-1-5p	ENSMUST00000187171	ENSMUSG00000075602	Ly6a
mmu-miR-103-1-5p	ENSMUST00000192491	ENSMUSG00000037395	Rcor3
mmu-miR-103-1-5p	ENSMUST00000190226	ENSMUSG00000032803	Cdv3
mmu-miR-103-1-5p	ENSMUST00000189068	ENSMUSG00000075602	Ly6a
mmu-miR-103-1-5p	ENSMUST00000186373	ENSMUSG00000026251	Chrnd
mmu-miR-103-1-5p	ENSMUST00000184139	ENSMUSG00000048186	Bend7
mmu-miR-103-1-5p	ENSMUST00000184105	ENSMUSG00000037514	Pank2
mmu-miR-103-1-5p	ENSMUST00000191941	ENSMUSG00000026721	Rabgap1l
mmu-miR-103-1-5p	ENSMUST00000186458	ENSMUSG00000021219	Rgs6
mmu-miR-103-1-5p	ENSMUST00000187832	ENSMUSG00000060036	Rpl3
mmu-miR-103-1-5p	ENSMUST00000183733	ENSMUSG00000074643	Cpne1
mmu-miR-103-1-5p	ENSMUST00000184970	ENSMUSG00000010097	Nxf1
mmu-miR-103-1-5p	ENSMUST00000199754	ENSMUSG00000042390	Gatad2b
mmu-miR-103-1-5p	ENSMUST00000202677	ENSMUSG00000029660	Tex26
mmu-miR-103-1-5p	ENSMUST00000203042	ENSMUSG00000070604	Vsig10l
mmu-miR-103-1-5p	ENSMUST00000205130	ENSMUSG00000079298	Klrb1b
mmu-miR-103-1-5p	ENSMUST00000201089	ENSMUSG00000036473	Tbc1d24
mmu-miR-103-1-5p	ENSMUST00000204965	ENSMUSG00000029191	Rfc1
mmu-miR-103-1-5p	ENSMUST00000202245	ENSMUSG00000071537	Klrg2
mmu-miR-103-1-5p	ENSMUST00000202419	ENSMUSG00000042105	Inpp5f
mmu-miR-103-1-5p	ENSMUST00000203581	ENSMUSG00000029191	Rfc1
mmu-miR-103-1-5p	ENSMUST00000202925	ENSMUSG00000036473	Tbc1d24
mmu-miR-103-1-5p	ENSMUST00000201960	ENSMUSG00000036473	Tbc1d24
mmu-miR-103-1-5p	ENSMUST00000195088	ENSMUSG00000034755	Pcdh11x
mmu-miR-103-1-5p	ENSMUST00000201805	ENSMUSG00000036473	Tbc1d24
mmu-miR-103-1-5p	ENSMUST00000200733	ENSMUSG00000026889	Rbm18
mmu-miR-103-1-5p	ENSMUST00000201301	ENSMUSG00000036473	Tbc1d24
mmu-miR-103-1-5p	ENSMUST00000204893	ENSMUSG00000057497	Fam136a
mmu-miR-103-1-5p	ENSMUST00000199563	ENSMUSG00000070420	Zscan25
mmu-miR-103-1-5p	ENSMUST00000212181	ENSMUSG00000025558	Dock9
mmu-miR-103-1-5p	ENSMUST00000216925	ENSMUSG00000055720	Ubl7
mmu-miR-103-1-5p	ENSMUST00000210137	ENSMUSG00000003269	Cyth2
mmu-miR-103-1-5p	ENSMUST00000214312
mmu-miR-103-1-5p	ENSMUST00000213416	ENSMUSG00000037808	Fam76b
mmu-miR-103-1-5p	ENSMUST00000217291
mmu-miR-103-1-5p	ENSMUST00000215178
mmu-miR-103-1-5p	ENSMUST00000216841	ENSMUSG00000055720	Ubl7
mmu-miR-103-1-5p	ENSMUST00000214454	ENSMUSG00000032175	Tyk2
mmu-miR-103-1-5p	ENSMUST00000215183
mmu-miR-103-1-5p	ENSMUST00000216874	ENSMUSG00000032175	Tyk2
mmu-miR-103-1-5p	ENSMUST00000211227	ENSMUSG00000040428	Plekha4
mmu-miR-103-1-5p	ENSMUST00000215817	ENSMUSG00000058301	Upf1
mmu-miR-103-1-5p	ENSMUST00000208949	ENSMUSG00000062861	Zfp28
mmu-miR-103-1-5p	ENSMUST00000211725	ENSMUSG00000003429	Rps11
mmu-miR-103-1-5p	ENSMUST00000214341
mmu-miR-103-1-5p	ENSMUST00000210146	ENSMUSG00000031697	Orc6
mmu-miR-103-1-5p	ENSMUST00000216650	ENSMUSG00000068574	Olfr458
mmu-miR-103-1-5p	ENSMUST00000209993	ENSMUSG00000063511	Snrnp70
mmu-miR-103-1-5p	ENSMUST00000214153	ENSMUSG00000050815	Olfr1441
mmu-miR-103-1-5p	ENSMUST00000213324	ENSMUSG00000032181	Scg3
mmu-miR-103-1-5p	ENSMUST00000210853	ENSMUSG00000003269	Cyth2
mmu-miR-103-1-5p	ENSMUST00000209015	ENSMUSG00000047517	Dmbt1
mmu-miR-103-1-5p	ENSMUST00000216754	ENSMUSG00000054141	Olfr24
mmu-miR-103-1-5p	ENSMUST00000213256	ENSMUSG00000095187	Olfr1381
mmu-miR-103-1-5p	ENSMUST00000216506	ENSMUSG00000050815	Olfr1441
mmu-miR-103-1-5p	ENSMUST00000209123	ENSMUSG00000035354	Uvrag
mmu-miR-103-1-5p	ENSMUST00000212777	ENSMUSG00000043251	Exoc3l
mmu-miR-103-1-5p	ENSMUST00000210786	ENSMUSG00000056204	Pgpep1
mmu-miR-103-1-5p	ENSMUST00000209245	ENSMUSG00000003269	Cyth2
mmu-miR-103-1-5p	ENSMUST00000208162	ENSMUSG00000032604	Qars
mmu-miR-103-1-5p	ENSMUST00000217406
mmu-miR-103-1-5p	ENSMUST00000207823	ENSMUSG00000043831	Lysmd4
mmu-miR-103-1-5p	ENSMUST00000217633
mmu-miR-103-1-5p	ENSMUST00000228627	ENSMUSG00000115018	Ndor1
mmu-miR-103-1-5p	ENSMUST00000227043	ENSMUSG00000046748	Tmem45a2
mmu-miR-103-1-5p	ENSMUST00000228052	ENSMUSG00000115074	Ndor1
mmu-miR-103-1-5p	ENSMUST00000222110	ENSMUSG00000039242	B3galnt2
mmu-miR-103-1-5p	ENSMUST00000219993	ENSMUSG00000021130	Galnt16
mmu-miR-103-1-5p	ENSMUST00000225666	ENSMUSG00000091680	Klhdc7b
mmu-miR-103-1-5p	ENSMUST00000224765	ENSMUSG00000021494	Ddx41
mmu-miR-103-1-5p	ENSMUST00000224477	ENSMUSG00000021428	Riok1
mmu-miR-103-1-5p	ENSMUST00000218978	ENSMUSG00000020067	Mypn
mmu-miR-103-1-5p	ENSMUST00000229411	ENSMUSG00000068114	Ccdc134
mmu-miR-103-1-5p	ENSMUST00000224402	ENSMUSG00000055254	Ntrk2
mmu-miR-103-1-5p	ENSMUST00000227944	ENSMUSG00000022098	Bmp1
mmu-miR-103-1-5p	ENSMUST00000236917	ENSMUSG00000024902	Mrpl11
mmu-miR-103-1-5p	ENSMUST00000229755	ENSMUSG00000015377	Dennd6b
mmu-miR-103-1-5p	ENSMUST00000231155
mmu-miR-103-1-5p	ENSMUST00000233525	ENSMUSG00000024219	Anks1
mmu-miR-103-1-5p	ENSMUST00000229647
mmu-miR-103-1-5p	ENSMUST00000229571	ENSMUSG00000022574	Naprt
mmu-miR-103-1-5p	ENSMUST00000233439	ENSMUSG00000024218	Taf11
mmu-miR-103-1-5p	ENSMUST00000233750	ENSMUSG00000024056	Ndc80
mmu-miR-103-1-5p	ENSMUST00000235904	ENSMUSG00000024442	Dele1
mmu-miR-103-1-5p	ENSMUST00000233661	ENSMUSG00000003208	Yju2
mmu-miR-103-1-5p	ENSMUST00000232872	ENSMUSG00000024219	Anks1
mmu-miR-103-1-5p	ENSMUST00000232139	ENSMUSG00000038965	Ube2l3
mmu-miR-103-1-5p	ENSMUST00000239077	ENSMUSG00000025558	Dock9
mmu-miR-103-1-5p	ENSMUST00000239494	ENSMUSG00000014195	Dnajc7
mmu-miR-103-3p	ENSMUST00000000010	ENSMUSG00000020875	Hoxb9
mmu-miR-103-3p	ENSMUST00000000348	ENSMUSG00000000339	Rtca
mmu-miR-103-3p	ENSMUST00000001826	ENSMUSG00000043943	Naalad2
mmu-miR-103-3p	ENSMUST00000001675	ENSMUSG00000001630	Stk38l
mmu-miR-103-3p	ENSMUST00000003117	ENSMUSG00000003033	Ap1m1
mmu-miR-103-3p	ENSMUST00000002412	ENSMUSG00000002341	Ncan
mmu-miR-103-3p	ENSMUST00000002891	ENSMUSG00000002814	Top3a
mmu-miR-103-3p	ENSMUST00000002677	ENSMUSG00000002602	Axl
mmu-miR-103-3p	ENSMUST00000006562	ENSMUSG00000006395	Hyi
mmu-miR-103-3p	ENSMUST00000006611	ENSMUSG00000006442	Srm
mmu-miR-103-3p	ENSMUST00000019677	ENSMUSG00000028708	Mknk1
mmu-miR-103-3p	ENSMUST00000015000	ENSMUSG00000014856	Tmem208
mmu-miR-103-3p	ENSMUST00000014917	ENSMUSG00000014773	Dll1
mmu-miR-103-3p	ENSMUST00000020311	ENSMUSG00000020111	Micu1
mmu-miR-103-3p	ENSMUST00000015460	ENSMUSG00000015316	Slamf1
mmu-miR-103-3p	ENSMUST00000020535	ENSMUSG00000020295	Hbq1a
mmu-miR-103-3p	ENSMUST00000017576	ENSMUSG00000025576	Rbfox3
mmu-miR-103-3p	ENSMUST00000021564	ENSMUSG00000021136	Smoc1
mmu-miR-103-3p	ENSMUST00000027688	ENSMUSG00000026430	Rassf5
mmu-miR-103-3p	ENSMUST00000021595	ENSMUSG00000021178	Psmc1
mmu-miR-103-3p	ENSMUST00000024647	ENSMUSG00000023868	Pde10a
mmu-miR-103-3p	ENSMUST00000027102	ENSMUSG00000025961	4933402D24Rik
mmu-miR-103-3p	ENSMUST00000024816	ENSMUSG00000024019	Cmtr1
mmu-miR-103-3p	ENSMUST00000021288	ENSMUSG00000020905	Usp43
mmu-miR-103-3p	ENSMUST00000023813	ENSMUSG00000023051	Tarbp2
mmu-miR-103-3p	ENSMUST00000025095	ENSMUSG00000024248	Cox7a2l
mmu-miR-103-3p	ENSMUST00000027062	ENSMUSG00000025930	Msc
mmu-miR-103-3p	ENSMUST00000026381	ENSMUSG00000025330	Padi4
mmu-miR-103-3p	ENSMUST00000025740	ENSMUSG00000024824	Rad9a
mmu-miR-103-3p	ENSMUST00000022153	ENSMUSG00000021650	Ptcd2
mmu-miR-103-3p	ENSMUST00000025215	ENSMUSG00000024357	Sil1
mmu-miR-103-3p	ENSMUST00000023112	ENSMUSG00000022474	Pmm1
mmu-miR-103-3p	ENSMUST00000031536	ENSMUSG00000029557	Mrm2
mmu-miR-103-3p	ENSMUST00000037974	ENSMUSG00000033278	Ptprm
mmu-miR-103-3p	ENSMUST00000030320	ENSMUSG00000028582	Cc2d1b
mmu-miR-103-3p	ENSMUST00000040324	ENSMUSG00000035829	Ppp1r26
mmu-miR-103-3p	ENSMUST00000043151	ENSMUSG00000041020	Map7d2
mmu-miR-103-3p	ENSMUST00000038431	ENSMUSG00000038967	Pdk2
mmu-miR-103-3p	ENSMUST00000041913	ENSMUSG00000032657	Fam189b
mmu-miR-103-3p	ENSMUST00000032422	ENSMUSG00000030284	Creld1
mmu-miR-103-3p	ENSMUST00000028825	ENSMUSG00000027349	Fam98b
mmu-miR-103-3p	ENSMUST00000043380	ENSMUSG00000038498	Catsper1
mmu-miR-103-3p	ENSMUST00000040624	ENSMUSG00000036568	Bicral
mmu-miR-103-3p	ENSMUST00000032479	ENSMUSG00000030329	Pianp
mmu-miR-103-3p	ENSMUST00000035991	ENSMUSG00000041684	Bivm
mmu-miR-103-3p	ENSMUST00000030814	ENSMUSG00000028969	Cdk5
mmu-miR-103-3p	ENSMUST00000028694	ENSMUSG00000027257	Pacsin3
mmu-miR-103-3p	ENSMUST00000063654	ENSMUSG00000052013	Btla
mmu-miR-103-3p	ENSMUST00000059468	ENSMUSG00000049489	Ccnq
mmu-miR-103-3p	ENSMUST00000060798	ENSMUSG00000046562	Unc119b
mmu-miR-103-3p	ENSMUST00000064775	ENSMUSG00000024256	Adcyap1
mmu-miR-103-3p	ENSMUST00000049703	ENSMUSG00000090202	4930503B20Rik
mmu-miR-103-3p	ENSMUST00000054730	ENSMUSG00000038212	Mfsd14b
mmu-miR-103-3p	ENSMUST00000070565	ENSMUSG00000056458	Mok
mmu-miR-103-3p	ENSMUST00000067252	ENSMUSG00000014444	Piezo1
mmu-miR-103-3p	ENSMUST00000052499	ENSMUSG00000051518	Rps19bp1
mmu-miR-103-3p	ENSMUST00000062369	ENSMUSG00000049672	Zbtb14
mmu-miR-103-3p	ENSMUST00000048557	ENSMUSG00000035528	Npffr2
mmu-miR-103-3p	ENSMUST00000055941	ENSMUSG00000033792	Atp7a
mmu-miR-103-3p	ENSMUST00000050446	ENSMUSG00000045751	Mms22l
mmu-miR-103-3p	ENSMUST00000049020	ENSMUSG00000041037	Irgq
mmu-miR-103-3p	ENSMUST00000059566	ENSMUSG00000027257	Pacsin3
mmu-miR-103-3p	ENSMUST00000071462	ENSMUSG00000022474	Pmm1
mmu-miR-103-3p	ENSMUST00000047936	ENSMUSG00000042190	Cmklr1
mmu-miR-103-3p	ENSMUST00000064231	ENSMUSG00000052396	Mogat2
mmu-miR-103-3p	ENSMUST00000071103	ENSMUSG00000037149	Ddx1
mmu-miR-103-3p	ENSMUST00000045621	ENSMUSG00000040054	Baz2a
mmu-miR-103-3p	ENSMUST00000068564	ENSMUSG00000026430	Rassf5
mmu-miR-103-3p	ENSMUST00000064701	ENSMUSG00000021504	B4galt7
mmu-miR-103-3p	ENSMUST00000059223	ENSMUSG00000045777	Ifitm10
mmu-miR-103-3p	ENSMUST00000049887	ENSMUSG00000048439	Nupl2
mmu-miR-103-3p	ENSMUST00000077004	ENSMUSG00000063522	Ly6m
mmu-miR-103-3p	ENSMUST00000076249	ENSMUSG00000062488	Ifit3b
mmu-miR-103-3p	ENSMUST00000085948	ENSMUSG00000002602	Axl
mmu-miR-103-3p	ENSMUST00000084986	ENSMUSG00000042797	Aqp11
mmu-miR-103-3p	ENSMUST00000078332	ENSMUSG00000026150	Mff
mmu-miR-103-3p	ENSMUST00000084941	ENSMUSG00000021288	Klc1
mmu-miR-103-3p	ENSMUST00000090558	ENSMUSG00000068740	Celsr2
mmu-miR-103-3p	ENSMUST00000092508	ENSMUSG00000020111	Micu1
mmu-miR-103-3p	ENSMUST00000084974	ENSMUSG00000056458	Mok
mmu-miR-103-3p	ENSMUST00000094467	ENSMUSG00000033068	Entpd6
mmu-miR-103-3p	ENSMUST00000084521	ENSMUSG00000059810	Rgs3
mmu-miR-103-3p	ENSMUST00000093223	ENSMUSG00000069922	Ces3a
mmu-miR-103-3p	ENSMUST00000074046	ENSMUSG00000017670	Elmo2
mmu-miR-103-3p	ENSMUST00000073025	ENSMUSG00000026150	Mff
mmu-miR-103-3p	ENSMUST00000081747	ENSMUSG00000060512	0610040J01Rik
mmu-miR-103-3p	ENSMUST00000095439	ENSMUSG00000054150	Syne3
mmu-miR-103-3p	ENSMUST00000079793	ENSMUSG00000059077	Pth
mmu-miR-103-3p	ENSMUST00000078918	ENSMUSG00000062797	Hikeshi
mmu-miR-103-3p	ENSMUST00000091493	ENSMUSG00000069189	Zdhhc11
mmu-miR-103-3p	ENSMUST00000093222	ENSMUSG00000069922	Ces3a
mmu-miR-103-3p	ENSMUST00000094329	ENSMUSG00000017670	Elmo2
mmu-miR-103-3p	ENSMUST00000085192	ENSMUSG00000021238	Aldh6a1
mmu-miR-103-3p	ENSMUST00000105701	ENSMUSG00000028979	Masp2
mmu-miR-103-3p	ENSMUST00000100251	ENSMUSG00000015846	Rxra
mmu-miR-103-3p	ENSMUST00000102825	ENSMUSG00000074896	Ifit3
mmu-miR-103-3p	ENSMUST00000104947	ENSMUSG00000078144	Capns2
mmu-miR-103-3p	ENSMUST00000107420	ENSMUSG00000059810	Rgs3
mmu-miR-103-3p	ENSMUST00000101351	ENSMUSG00000073043	Atoh1
mmu-miR-103-3p	ENSMUST00000103217	ENSMUSG00000028975	Pex14
mmu-miR-103-3p	ENSMUST00000100764	ENSMUSG00000021504	B4galt7
mmu-miR-103-3p	ENSMUST00000107029	ENSMUSG00000061859	Patj
mmu-miR-103-3p	ENSMUST00000106513	ENSMUSG00000028708	Mknk1
mmu-miR-103-3p	ENSMUST00000108251	ENSMUSG00000020716	Nf1
mmu-miR-103-3p	ENSMUST00000101560	ENSMUSG00000073176	Zfp449
mmu-miR-103-3p	ENSMUST00000108222	ENSMUSG00000045751	Mms22l
mmu-miR-103-3p	ENSMUST00000108677	ENSMUSG00000020905	Usp43
mmu-miR-103-3p	ENSMUST00000105930	ENSMUSG00000000215	Ins2
mmu-miR-103-3p	ENSMUST00000100168	ENSMUSG00000023051	Tarbp2
mmu-miR-103-3p	ENSMUST00000113807	ENSMUSG00000039826	Trub2
mmu-miR-103-3p	ENSMUST00000112442	ENSMUSG00000026430	Rassf5
mmu-miR-103-3p	ENSMUST00000111644	ENSMUSG00000001630	Stk38l
mmu-miR-103-3p	ENSMUST00000114553	ENSMUSG00000031344	Gabrq
mmu-miR-103-3p	ENSMUST00000110027	ENSMUSG00000027424	Mgme1
mmu-miR-103-3p	ENSMUST00000112471	ENSMUSG00000041020	Map7d2
mmu-miR-103-3p	ENSMUST00000113934	ENSMUSG00000015846	Rxra
mmu-miR-103-3p	ENSMUST00000113557	ENSMUSG00000033792	Atp7a
mmu-miR-103-3p	ENSMUST00000115720	ENSMUSG00000023868	Pde10a
mmu-miR-103-3p	ENSMUST00000110028	ENSMUSG00000027424	Mgme1
mmu-miR-103-3p	ENSMUST00000116309	ENSMUSG00000028601	Echdc2
mmu-miR-103-3p	ENSMUST00000117278	ENSMUSG00000032657	Fam189b
mmu-miR-103-3p	ENSMUST00000111349	ENSMUSG00000027257	Pacsin3
mmu-miR-103-3p	ENSMUST00000114165	ENSMUSG00000004661	Arid3b
mmu-miR-103-3p	ENSMUST00000110347	ENSMUSG00000021136	Smoc1
mmu-miR-103-3p	ENSMUST00000110865	ENSMUSG00000056413	Adap1
mmu-miR-103-3p	ENSMUST00000115286	ENSMUSG00000079652	Fam71f2
mmu-miR-103-3p	ENSMUST00000115724	ENSMUSG00000023868	Pde10a
mmu-miR-103-3p	ENSMUST00000115385	ENSMUSG00000040537	Adam22
mmu-miR-103-3p	ENSMUST00000114709	ENSMUSG00000041684	Bivm
mmu-miR-103-3p	ENSMUST00000111523	ENSMUSG00000075074	Olfr1254
mmu-miR-103-3p	ENSMUST00000117743	ENSMUSG00000002814	Top3a
mmu-miR-103-3p	ENSMUST00000112674	ENSMUSG00000049672	Zbtb14
mmu-miR-103-3p	ENSMUST00000113588	ENSMUSG00000026207	Speg
mmu-miR-103-3p	ENSMUST00000117728	ENSMUSG00000027660	Skil
mmu-miR-103-3p	ENSMUST00000115101	ENSMUSG00000048439	Nupl2
mmu-miR-103-3p	ENSMUST00000119315	ENSMUSG00000047867	Gimap6
mmu-miR-103-3p	ENSMUST00000122300	ENSMUSG00000021288	Klc1
mmu-miR-103-3p	ENSMUST00000125965	ENSMUSG00000048652	Samd13
mmu-miR-103-3p	ENSMUST00000125369	ENSMUSG00000059810	Rgs3
mmu-miR-103-3p	ENSMUST00000128348	ENSMUSG00000033157	Abhd10
mmu-miR-103-3p	ENSMUST00000127605	ENSMUSG00000024830	Rps6kb2
mmu-miR-103-3p	ENSMUST00000121725	ENSMUSG00000058624	Gda
mmu-miR-103-3p	ENSMUST00000119707	ENSMUSG00000032657	Fam189b
mmu-miR-103-3p	ENSMUST00000122266	ENSMUSG00000026207	Speg
mmu-miR-103-3p	ENSMUST00000121826	ENSMUSG00000028152	Tspan5
mmu-miR-103-3p	ENSMUST00000120056	ENSMUSG00000063445	Nmral1
mmu-miR-103-3p	ENSMUST00000126705	ENSMUSG00000014856	Tmem208
mmu-miR-103-3p	ENSMUST00000136307	ENSMUSG00000018900	Slc22a5
mmu-miR-103-3p	ENSMUST00000130911	ENSMUSG00000020248	Nfyb
mmu-miR-103-3p	ENSMUST00000134844	ENSMUSG00000028582	Cc2d1b
mmu-miR-103-3p	ENSMUST00000136592	ENSMUSG00000065952	Rps23rg1
mmu-miR-103-3p	ENSMUST00000131700	ENSMUSG00000001909	Trmt1
mmu-miR-103-3p	ENSMUST00000130502	ENSMUSG00000038126	Mphosph9
mmu-miR-103-3p	ENSMUST00000137439	ENSMUSG00000003282	Plag1
mmu-miR-103-3p	ENSMUST00000129362	ENSMUSG00000021136	Smoc1
mmu-miR-103-3p	ENSMUST00000133617	ENSMUSG00000032786	Alas1
mmu-miR-103-3p	ENSMUST00000132417	ENSMUSG00000028608	Czib
mmu-miR-103-3p	ENSMUST00000129375	ENSMUSG00000037446	Tulp1
mmu-miR-103-3p	ENSMUST00000143125	ENSMUSG00000032786	Alas1
mmu-miR-103-3p	ENSMUST00000146338	ENSMUSG00000020910	Adprm
mmu-miR-103-3p	ENSMUST00000144416	ENSMUSG00000043671	Dpy19l3
mmu-miR-103-3p	ENSMUST00000142554	ENSMUSG00000026842	Abl1
mmu-miR-103-3p	ENSMUST00000148643	ENSMUSG00000017670	Elmo2
mmu-miR-103-3p	ENSMUST00000144768	ENSMUSG00000032519	Slc25a38
mmu-miR-103-3p	ENSMUST00000144603	ENSMUSG00000029416	Slc15a4
mmu-miR-103-3p	ENSMUST00000141203	ENSMUSG00000038126	Mphosph9
mmu-miR-103-3p	ENSMUST00000147696	ENSMUSG00000032657	Fam189b
mmu-miR-103-3p	ENSMUST00000151543	ENSMUSG00000003282	Plag1
mmu-miR-103-3p	ENSMUST00000160087	ENSMUSG00000037989	Wnk2
mmu-miR-103-3p	ENSMUST00000159771	ENSMUSG00000033287	Kctd17
mmu-miR-103-3p	ENSMUST00000154975	ENSMUSG00000067367	Lyar
mmu-miR-103-3p	ENSMUST00000153146	ENSMUSG00000014856	Tmem208
mmu-miR-103-3p	ENSMUST00000159759	ENSMUSG00000047423	AI837181
mmu-miR-103-3p	ENSMUST00000156333	ENSMUSG00000014444	Piezo1
mmu-miR-103-3p	ENSMUST00000169573	ENSMUSG00000041361	Myzap
mmu-miR-103-3p	ENSMUST00000169099	ENSMUSG00000049134	Nrap
mmu-miR-103-3p	ENSMUST00000160786	ENSMUSG00000026150	Mff
mmu-miR-103-3p	ENSMUST00000162321	ENSMUSG00000033287	Kctd17
mmu-miR-103-3p	ENSMUST00000170271	ENSMUSG00000047428	Dlk2
mmu-miR-103-3p	ENSMUST00000170054	ENSMUSG00000040054	Baz2a
mmu-miR-103-3p	ENSMUST00000161648	ENSMUSG00000026150	Mff
mmu-miR-103-3p	ENSMUST00000166825	ENSMUSG00000043943	Naalad2
mmu-miR-103-3p	ENSMUST00000163397	ENSMUSG00000025243	Slc6a20b
mmu-miR-103-3p	ENSMUST00000164458	ENSMUSG00000022771	Ppil2
mmu-miR-103-3p	ENSMUST00000162170	ENSMUSG00000030329	Pianp
mmu-miR-103-3p	ENSMUST00000168916	ENSMUSG00000027257	Pacsin3
mmu-miR-103-3p	ENSMUST00000167741	ENSMUSG00000024248	Cox7a2l
mmu-miR-103-3p	ENSMUST00000167608	ENSMUSG00000079652	Fam71f2
mmu-miR-103-3p	ENSMUST00000161559	ENSMUSG00000005763	Cd247
mmu-miR-103-3p	ENSMUST00000160690	ENSMUSG00000040151	Hs2st1
mmu-miR-103-3p	ENSMUST00000165359	ENSMUSG00000031387	Renbp
mmu-miR-103-3p	ENSMUST00000162981	ENSMUSG00000036879	Phkb
mmu-miR-103-3p	ENSMUST00000162003	ENSMUSG00000026150	Mff
mmu-miR-103-3p	ENSMUST00000165563	ENSMUSG00000020111	Micu1
mmu-miR-103-3p	ENSMUST00000161156	ENSMUSG00000020121	Srgap1
mmu-miR-103-3p	ENSMUST00000160972	ENSMUSG00000026150	Mff
mmu-miR-103-3p	ENSMUST00000173863	ENSMUSG00000040929	Rfx3
mmu-miR-103-3p	ENSMUST00000173826	ENSMUSG00000045655	Fam216b
mmu-miR-103-3p	ENSMUST00000181415
mmu-miR-103-3p	ENSMUST00000174026	ENSMUSG00000007035	Msh5
mmu-miR-103-3p	ENSMUST00000177563	ENSMUSG00000095845	Gm5741
mmu-miR-103-3p	ENSMUST00000174603	ENSMUSG00000007035	Msh5
mmu-miR-103-3p	ENSMUST00000174042	ENSMUSG00000020875	Hoxb9
mmu-miR-103-3p	ENSMUST00000181329
mmu-miR-103-3p	ENSMUST00000178772	ENSMUSG00000096140	Ankrd66
mmu-miR-103-3p	ENSMUST00000179709	ENSMUSG00000020111	Micu1
mmu-miR-103-3p	ENSMUST00000173128	ENSMUSG00000092277	Gm19684
mmu-miR-103-3p	ENSMUST00000182459	ENSMUSG00000052920	Prkg1
mmu-miR-103-3p	ENSMUST00000184121	ENSMUSG00000027327	1700037H04Rik
mmu-miR-103-3p	ENSMUST00000189694	ENSMUSG00000035829	Ppp1r26
mmu-miR-103-3p	ENSMUST00000194248	ENSMUSG00000006395	Hyi
mmu-miR-103-3p	ENSMUST00000182869	ENSMUSG00000090812	Samd15
mmu-miR-103-3p	ENSMUST00000193140	ENSMUSG00000010048	Ifrd2
mmu-miR-103-3p	ENSMUST00000194046	ENSMUSG00000037872	Ackr1
mmu-miR-103-3p	ENSMUST00000184535	ENSMUSG00000027327	1700037H04Rik
mmu-miR-103-3p	ENSMUST00000206472	ENSMUSG00000034867	Ankrd27
mmu-miR-103-3p	ENSMUST00000202731	ENSMUSG00000029151	Slc30a3
mmu-miR-103-3p	ENSMUST00000199815	ENSMUSG00000032496	Ltf
mmu-miR-103-3p	ENSMUST00000217851	ENSMUSG00000040054	Baz2a
mmu-miR-103-3p	ENSMUST00000213003	ENSMUSG00000010936	Vac14
mmu-miR-103-3p	ENSMUST00000213199	ENSMUSG00000032300	1700017B05Rik
mmu-miR-103-3p	ENSMUST00000216587	ENSMUSG00000075074	Olfr1254
mmu-miR-103-3p	ENSMUST00000225484	ENSMUSG00000094870	Zfp131
mmu-miR-103-3p	ENSMUST00000220535	ENSMUSG00000017756	Slc12a7
mmu-miR-103-3p	ENSMUST00000223368	ENSMUSG00000002803	Btbd6
mmu-miR-103-3p	ENSMUST00000220049	ENSMUSG00000040054	Baz2a
mmu-miR-103-3p	ENSMUST00000222805	ENSMUSG00000057531	Dtnbp1
mmu-miR-103-3p	ENSMUST00000223287	ENSMUSG00000002803	Btbd6
mmu-miR-103-3p	ENSMUST00000222413	ENSMUSG00000109482	Gm4756
mmu-miR-103-3p	ENSMUST00000222487	ENSMUSG00000069189	Zdhhc11
mmu-miR-103-3p	ENSMUST00000238829	ENSMUSG00000040054	Baz2a
mmu-miR-103-3p	ENSMUST00000234081	ENSMUSG00000024256	Adcyap1
mmu-miR-103-3p	ENSMUST00000235619	ENSMUSG00000024357	Sil1
mmu-miR-103-3p	ENSMUST00000237896	ENSMUSG00000024357	Sil1
mmu-miR-103-3p	ENSMUST00000230380	ENSMUSG00000022453	Naga
mmu-miR-103-3p	ENSMUST00000229628	ENSMUSG00000094806	Cyp2d10
mmu-miR-103-3p	ENSMUST00000230139	ENSMUSG00000022453	Naga
mmu-miR-103-3p	ENSMUST00000235685	ENSMUSG00000034616	Ssh3
mmu-miR-10a-3p	ENSMUST00000103045	ENSMUSG00000027581	Stmn3
mmu-miR-10a-5p	ENSMUST00000027850	ENSMUSG00000026565	Pou2f1
mmu-miR-10a-5p	ENSMUST00000035419	ENSMUSG00000037202	Prf1
mmu-miR-10a-5p	ENSMUST00000032800	ENSMUSG00000030579	Tyrobp
mmu-miR-10a-5p	ENSMUST00000030813	ENSMUSG00000073705	Cenps
mmu-miR-10a-5p	ENSMUST00000041229	ENSMUSG00000041347	Bdkrb1
mmu-miR-10a-5p	ENSMUST00000065438	ENSMUSG00000053166	Cdh22
mmu-miR-10a-5p	ENSMUST00000069609	ENSMUSG00000026565	Pou2f1
mmu-miR-10a-5p	ENSMUST00000070390	ENSMUSG00000032268	Tmprss5
mmu-miR-10a-5p	ENSMUST00000064062	ENSMUSG00000052337	Immt
mmu-miR-10a-5p	ENSMUST00000069507	ENSMUSG00000073418	C4b
mmu-miR-10a-5p	ENSMUST00000064076	ENSMUSG00000040086	Tnni3k
mmu-miR-10a-5p	ENSMUST00000055872	ENSMUSG00000020793	Galr2
mmu-miR-10a-5p	ENSMUST00000058635	ENSMUSG00000050304	Slc25a2
mmu-miR-10a-5p	ENSMUST00000061185	ENSMUSG00000067615	Krt81
mmu-miR-10a-5p	ENSMUST00000061706	ENSMUSG00000048581	E130311K13Rik
mmu-miR-10a-5p	ENSMUST00000086535	ENSMUSG00000073702	Rpl31
mmu-miR-10a-5p	ENSMUST00000086544	ENSMUSG00000066936	Gm10188
mmu-miR-10a-5p	ENSMUST00000096547	ENSMUSG00000032818	Loxhd1
mmu-miR-10a-5p	ENSMUST00000109013	ENSMUSG00000018387	Shroom1
mmu-miR-10a-5p	ENSMUST00000117658	ENSMUSG00000043051	Disc1
mmu-miR-10a-5p	ENSMUST00000114151	ENSMUSG00000052337	Immt
mmu-miR-10a-5p	ENSMUST00000127477	ENSMUSG00000027673	Ndufb5
mmu-miR-10a-5p	ENSMUST00000118942	ENSMUSG00000043051	Disc1
mmu-miR-10a-5p	ENSMUST00000133248	ENSMUSG00000030282	Cmas
mmu-miR-10a-5p	ENSMUST00000143410	ENSMUSG00000040086	Tnni3k
mmu-miR-10a-5p	ENSMUST00000148341	ENSMUSG00000032818	Loxhd1
mmu-miR-10a-5p	ENSMUST00000142539	ENSMUSG00000048249	Crebrf
mmu-miR-10a-5p	ENSMUST00000141206	ENSMUSG00000020225	Tmbim4
mmu-miR-10a-5p	ENSMUST00000156702	ENSMUSG00000026853	Crat
mmu-miR-10a-5p	ENSMUST00000166938	ENSMUSG00000052337	Immt
mmu-miR-10a-5p	ENSMUST00000165088	ENSMUSG00000032268	Tmprss5
mmu-miR-10a-5p	ENSMUST00000173879	ENSMUSG00000067288	Rps28
mmu-miR-10a-5p	ENSMUST00000207982	ENSMUSG00000030579	Tyrobp
mmu-miR-10a-5p	ENSMUST00000219375	ENSMUSG00000037202	Prf1
mmu-miR-10a-5p	ENSMUST00000222107	ENSMUSG00000034617	Mtrr
mmu-miR-10b-5p	ENSMUST00000019441	ENSMUSG00000019297	Nop9
mmu-miR-10b-5p	ENSMUST00000027850	ENSMUSG00000026565	Pou2f1
mmu-miR-10b-5p	ENSMUST00000035419	ENSMUSG00000037202	Prf1
mmu-miR-10b-5p	ENSMUST00000069609	ENSMUSG00000026565	Pou2f1
mmu-miR-10b-5p	ENSMUST00000064062	ENSMUSG00000052337	Immt
mmu-miR-10b-5p	ENSMUST00000069507	ENSMUSG00000073418	C4b
mmu-miR-10b-5p	ENSMUST00000064076	ENSMUSG00000040086	Tnni3k
mmu-miR-10b-5p	ENSMUST00000058635	ENSMUSG00000050304	Slc25a2
mmu-miR-10b-5p	ENSMUST00000086535	ENSMUSG00000073702	Rpl31
mmu-miR-10b-5p	ENSMUST00000086544	ENSMUSG00000066936	Gm10188
mmu-miR-10b-5p	ENSMUST00000096547	ENSMUSG00000032818	Loxhd1
mmu-miR-10b-5p	ENSMUST00000113033	ENSMUSG00000057110	Cntrl
mmu-miR-10b-5p	ENSMUST00000114151	ENSMUSG00000052337	Immt
mmu-miR-10b-5p	ENSMUST00000127477	ENSMUSG00000027673	Ndufb5
mmu-miR-10b-5p	ENSMUST00000123884	ENSMUSG00000057110	Cntrl
mmu-miR-10b-5p	ENSMUST00000143410	ENSMUSG00000040086	Tnni3k
mmu-miR-10b-5p	ENSMUST00000148341	ENSMUSG00000032818	Loxhd1
mmu-miR-10b-5p	ENSMUST00000166938	ENSMUSG00000052337	Immt
mmu-miR-10b-5p	ENSMUST00000201787	ENSMUSG00000057110	Cntrl
mmu-miR-1249-3p	ENSMUST00000001534	ENSMUSG00000001494	Sost
mmu-miR-1249-3p	ENSMUST00000001867	ENSMUSG00000001815	Evx2
mmu-miR-1249-3p	ENSMUST00000001166	ENSMUSG00000001138	Cnnm3
mmu-miR-1249-3p	ENSMUST00000001963	ENSMUSG00000020681	Ace
mmu-miR-1249-3p	ENSMUST00000003561	ENSMUSG00000003469	Phyhip
mmu-miR-1249-3p	ENSMUST00000005470	ENSMUSG00000005338	Cadm3
mmu-miR-1249-3p	ENSMUST00000008088	ENSMUSG00000007944	Ttc9b
mmu-miR-1249-3p	ENSMUST00000005815	ENSMUSG00000005672	Kit
mmu-miR-1249-3p	ENSMUST00000018572	ENSMUSG00000018428	Akap1
mmu-miR-1249-3p	ENSMUST00000013559	ENSMUSG00000013415	Igf2bp1
mmu-miR-1249-3p	ENSMUST00000018287	ENSMUSG00000018143	Mafk
mmu-miR-1249-3p	ENSMUST00000017276	ENSMUSG00000017132	Cyth1
mmu-miR-1249-3p	ENSMUST00000014981	ENSMUSG00000014837	4931428F04Rik
mmu-miR-1249-3p	ENSMUST00000023882	ENSMUSG00000023118	Sympk
mmu-miR-1249-3p	ENSMUST00000022875	ENSMUSG00000022265	Ank
mmu-miR-1249-3p	ENSMUST00000027931	ENSMUSG00000026622	Nek2
mmu-miR-1249-3p	ENSMUST00000028132	ENSMUSG00000026792	Lrsam1
mmu-miR-1249-3p	ENSMUST00000024947	ENSMUSG00000024134	Six2
mmu-miR-1249-3p	ENSMUST00000021284	ENSMUSG00000020902	Ntn1
mmu-miR-1249-3p	ENSMUST00000026635	ENSMUSG00000025555	Farp1
mmu-miR-1249-3p	ENSMUST00000027114	ENSMUSG00000025971	Maip1
mmu-miR-1249-3p	ENSMUST00000027929	ENSMUSG00000026620	Mark1
mmu-miR-1249-3p	ENSMUST00000023750	ENSMUSG00000023011	Faim2
mmu-miR-1249-3p	ENSMUST00000034973	ENSMUSG00000032402	Smad3
mmu-miR-1249-3p	ENSMUST00000034359	ENSMUSG00000031887	Tradd
mmu-miR-1249-3p	ENSMUST00000028801	ENSMUSG00000027329	Spef1
mmu-miR-1249-3p	ENSMUST00000036350	ENSMUSG00000039496	Cdnf
mmu-miR-1249-3p	ENSMUST00000030179	ENSMUSG00000028459	Cd72
mmu-miR-1249-3p	ENSMUST00000034927	ENSMUSG00000032368	Zic1
mmu-miR-1249-3p	ENSMUST00000034277	ENSMUSG00000031819	Emc8
mmu-miR-1249-3p	ENSMUST00000037489	ENSMUSG00000034254	Agpat1
mmu-miR-1249-3p	ENSMUST00000043059	ENSMUSG00000038264	Sema7a
mmu-miR-1249-3p	ENSMUST00000044036	ENSMUSG00000058318	Phf21a
mmu-miR-1249-3p	ENSMUST00000041110	ENSMUSG00000036918	Ttc7
mmu-miR-1249-3p	ENSMUST00000039333	ENSMUSG00000033624	Pdpr
mmu-miR-1249-3p	ENSMUST00000034270	ENSMUSG00000031812	Map1lc3b
mmu-miR-1249-3p	ENSMUST00000031680	ENSMUSG00000029670	Ing3
mmu-miR-1249-3p	ENSMUST00000050373	ENSMUSG00000047654	Tssk6
mmu-miR-1249-3p	ENSMUST00000057829	ENSMUSG00000044018	Mrpl50
mmu-miR-1249-3p	ENSMUST00000053880	ENSMUSG00000030209	Grin2b
mmu-miR-1249-3p	ENSMUST00000071268	ENSMUSG00000059981	Taok2
mmu-miR-1249-3p	ENSMUST00000067689	ENSMUSG00000047888	Tnrc6b
mmu-miR-1249-3p	ENSMUST00000057897	ENSMUSG00000044477	Zfand3
mmu-miR-1249-3p	ENSMUST00000059078	ENSMUSG00000046546	Fam43a
mmu-miR-1249-3p	ENSMUST00000053094	ENSMUSG00000038022	Mindy4
mmu-miR-1249-3p	ENSMUST00000051674	ENSMUSG00000050966	Lin28a
mmu-miR-1249-3p	ENSMUST00000058764	ENSMUSG00000039108	Lsm14b
mmu-miR-1249-3p	ENSMUST00000068702	ENSMUSG00000058318	Phf21a
mmu-miR-1249-3p	ENSMUST00000058383	ENSMUSG00000045896	Paip2b
mmu-miR-1249-3p	ENSMUST00000049920	ENSMUSG00000034154	Ino80
mmu-miR-1249-3p	ENSMUST00000055341	ENSMUSG00000051335	Gfod1
mmu-miR-1249-3p	ENSMUST00000062292	ENSMUSG00000050295	Foxc1
mmu-miR-1249-3p	ENSMUST00000068023	ENSMUSG00000054793	Cadm4
mmu-miR-1249-3p	ENSMUST00000059699	ENSMUSG00000045912	C2cd4c
mmu-miR-1249-3p	ENSMUST00000052211	ENSMUSG00000044526	Znrf4
mmu-miR-1249-3p	ENSMUST00000052580	ENSMUSG00000050751	Pgbd5
mmu-miR-1249-3p	ENSMUST00000054343	ENSMUSG00000011096	Akt1s1
mmu-miR-1249-3p	ENSMUST00000047282	ENSMUSG00000031816	Mthfsd
mmu-miR-1249-3p	ENSMUST00000065360	ENSMUSG00000032368	Zic1
mmu-miR-1249-3p	ENSMUST00000055485	ENSMUSG00000039108	Lsm14b
mmu-miR-1249-3p	ENSMUST00000065134	ENSMUSG00000089762	Ier5l
mmu-miR-1249-3p	ENSMUST00000093940	ENSMUSG00000049807	Arhgap23
mmu-miR-1249-3p	ENSMUST00000097776	ENSMUSG00000001138	Cnnm3
mmu-miR-1249-3p	ENSMUST00000093905	ENSMUSG00000070330	Tmem235
mmu-miR-1249-3p	ENSMUST00000090127	ENSMUSG00000105504	Gbp5
mmu-miR-1249-3p	ENSMUST00000073961	ENSMUSG00000041836	Ptpre
mmu-miR-1249-3p	ENSMUST00000082170	ENSMUSG00000074505	Fat3
mmu-miR-1249-3p	ENSMUST00000094464	ENSMUSG00000028977	Casz1
mmu-miR-1249-3p	ENSMUST00000097888	ENSMUSG00000041530	Ago1
mmu-miR-1249-3p	ENSMUST00000089759	ENSMUSG00000046598	Bdh1
mmu-miR-1249-3p	ENSMUST00000080431	ENSMUSG00000006641	Slc5a6
mmu-miR-1249-3p	ENSMUST00000096365	ENSMUSG00000048385	Scrt1
mmu-miR-1249-3p	ENSMUST00000077741	ENSMUSG00000060681	Slc9a6
mmu-miR-1249-3p	ENSMUST00000098105	ENSMUSG00000028459	Cd72
mmu-miR-1249-3p	ENSMUST00000090821	ENSMUSG00000038777	Sema6c
mmu-miR-1249-3p	ENSMUST00000090823	ENSMUSG00000038777	Sema6c
mmu-miR-1249-3p	ENSMUST00000098104	ENSMUSG00000028459	Cd72
mmu-miR-1249-3p	ENSMUST00000075258	ENSMUSG00000040543	Pitpnm3
mmu-miR-1249-3p	ENSMUST00000078226	ENSMUSG00000027674	Pex5l
mmu-miR-1249-3p	ENSMUST00000090586	ENSMUSG00000058318	Phf21a
mmu-miR-1249-3p	ENSMUST00000109526	ENSMUSG00000067786	Nnat
mmu-miR-1249-3p	ENSMUST00000107974	ENSMUSG00000013367	Iglon5
mmu-miR-1249-3p	ENSMUST00000107926	ENSMUSG00000028459	Cd72
mmu-miR-1249-3p	ENSMUST00000100335	ENSMUSG00000020695	Mrc2
mmu-miR-1249-3p	ENSMUST00000107217	ENSMUSG00000038777	Sema6c
mmu-miR-1249-3p	ENSMUST00000109468	ENSMUSG00000070544	Top1
mmu-miR-1249-3p	ENSMUST00000107925	ENSMUSG00000028459	Cd72
mmu-miR-1249-3p	ENSMUST00000107938	ENSMUSG00000038738	Shank1
mmu-miR-1249-3p	ENSMUST00000107880	ENSMUSG00000011096	Akt1s1
mmu-miR-1249-3p	ENSMUST00000107601	ENSMUSG00000049807	Arhgap23
mmu-miR-1249-3p	ENSMUST00000099691	ENSMUSG00000037012	Hk1
mmu-miR-1249-3p	ENSMUST00000105866	ENSMUSG00000078521	Aunip
mmu-miR-1249-3p	ENSMUST00000107885	ENSMUSG00000011096	Akt1s1
mmu-miR-1249-3p	ENSMUST00000107903	ENSMUSG00000018428	Akap1
mmu-miR-1249-3p	ENSMUST00000108508	ENSMUSG00000040543	Pitpnm3
mmu-miR-1249-3p	ENSMUST00000106305	ENSMUSG00000017132	Cyth1
mmu-miR-1249-3p	ENSMUST00000108674	ENSMUSG00000020902	Ntn1
mmu-miR-1249-3p	ENSMUST00000106302	ENSMUSG00000017132	Cyth1
mmu-miR-1249-3p	ENSMUST00000099366	ENSMUSG00000058589	Anks1b
mmu-miR-1249-3p	ENSMUST00000099151	ENSMUSG00000074637	Sox2
mmu-miR-1249-3p	ENSMUST00000108225	ENSMUSG00000027674	Pex5l
mmu-miR-1249-3p	ENSMUST00000114668	ENSMUSG00000006641	Slc5a6
mmu-miR-1249-3p	ENSMUST00000115227	ENSMUSG00000046598	Bdh1
mmu-miR-1249-3p	ENSMUST00000110836	ENSMUSG00000018143	Mafk
mmu-miR-1249-3p	ENSMUST00000115389	ENSMUSG00000029670	Ing3
mmu-miR-1249-3p	ENSMUST00000111290	ENSMUSG00000058318	Phf21a
mmu-miR-1249-3p	ENSMUST00000113200	ENSMUSG00000026792	Lrsam1
mmu-miR-1249-3p	ENSMUST00000114144	ENSMUSG00000051243	Islr2
mmu-miR-1249-3p	ENSMUST00000113678	ENSMUSG00000033257	Ttll4
mmu-miR-1249-3p	ENSMUST00000109782	ENSMUSG00000056941	Commd7
mmu-miR-1249-3p	ENSMUST00000114784	ENSMUSG00000060681	Slc9a6
mmu-miR-1249-3p	ENSMUST00000114140	ENSMUSG00000034254	Agpat1
mmu-miR-1249-3p	ENSMUST00000111220	ENSMUSG00000005338	Cadm3
mmu-miR-1249-3p	ENSMUST00000111297	ENSMUSG00000058318	Phf21a
mmu-miR-1249-3p	ENSMUST00000110218	ENSMUSG00000027329	Spef1
mmu-miR-1249-3p	ENSMUST00000119014	ENSMUSG00000029263	Pigg
mmu-miR-1249-3p	ENSMUST00000124640	ENSMUSG00000020289	Nprl3
mmu-miR-1249-3p	ENSMUST00000123372	ENSMUSG00000070425	Xntrpc
mmu-miR-1249-3p	ENSMUST00000121799	ENSMUSG00000049807	Arhgap23
mmu-miR-1249-3p	ENSMUST00000136892	ENSMUSG00000050751	Pgbd5
mmu-miR-1249-3p	ENSMUST00000131736	ENSMUSG00000020234	4930404N11Rik
mmu-miR-1249-3p	ENSMUST00000133257	ENSMUSG00000117819	Gm50253
mmu-miR-1249-3p	ENSMUST00000133070	ENSMUSG00000075595	Zfp652
mmu-miR-1249-3p	ENSMUST00000136521	ENSMUSG00000053963	Stum
mmu-miR-1249-3p	ENSMUST00000142465	ENSMUSG00000049807	Arhgap23
mmu-miR-1249-3p	ENSMUST00000143720	ENSMUSG00000018428	Akap1
mmu-miR-1249-3p	ENSMUST00000140012	ENSMUSG00000050751	Pgbd5
mmu-miR-1249-3p	ENSMUST00000139104	ENSMUSG00000070425	Xntrpc
mmu-miR-1249-3p	ENSMUST00000144099	ENSMUSG00000039298	Cdk5rap2
mmu-miR-1249-3p	ENSMUST00000146233	ENSMUSG00000040483	Xaf1
mmu-miR-1249-3p	ENSMUST00000144270	ENSMUSG00000005672	Kit
mmu-miR-1249-3p	ENSMUST00000155078	ENSMUSG00000070425	Xntrpc
mmu-miR-1249-3p	ENSMUST00000157021	ENSMUSG00000026276	Septin2
mmu-miR-1249-3p	ENSMUST00000152389	ENSMUSG00000043036	Ccdc63
mmu-miR-1249-3p	ENSMUST00000154257	ENSMUSG00000027673	Ndufb5
mmu-miR-1249-3p	ENSMUST00000153739	ENSMUSG00000067786	Nnat
mmu-miR-1249-3p	ENSMUST00000155856	ENSMUSG00000052419	2610001J05Rik
mmu-miR-1249-3p	ENSMUST00000168321	ENSMUSG00000038777	Sema6c
mmu-miR-1249-3p	ENSMUST00000160721	ENSMUSG00000051375	Pcdh1
mmu-miR-1249-3p	ENSMUST00000166610	ENSMUSG00000033565	Rbfox2
mmu-miR-1249-3p	ENSMUST00000163200	ENSMUSG00000051243	Islr2
mmu-miR-1249-3p	ENSMUST00000165276	ENSMUSG00000051243	Islr2
mmu-miR-1249-3p	ENSMUST00000164703	ENSMUSG00000048385	Scrt1
mmu-miR-1249-3p	ENSMUST00000163897	ENSMUSG00000051243	Islr2
mmu-miR-1249-3p	ENSMUST00000165387	ENSMUSG00000024277	Mapre2
mmu-miR-1249-3p	ENSMUST00000163568	ENSMUSG00000024134	Six2
mmu-miR-1249-3p	ENSMUST00000170421	ENSMUSG00000051243	Islr2
mmu-miR-1249-3p	ENSMUST00000166250	ENSMUSG00000048897	Zfp710
mmu-miR-1249-3p	ENSMUST00000180392	ENSMUSG00000036112	Metap2
mmu-miR-1249-3p	ENSMUST00000171788	ENSMUSG00000014837	4931428F04Rik
mmu-miR-1249-3p	ENSMUST00000182284	ENSMUSG00000058589	Anks1b
mmu-miR-1249-3p	ENSMUST00000173823	ENSMUSG00000024462	Gabbr1
mmu-miR-1249-3p	ENSMUST00000182053	ENSMUSG00000058589	Anks1b
mmu-miR-1249-3p	ENSMUST00000182113	ENSMUSG00000058589	Anks1b
mmu-miR-1249-3p	ENSMUST00000182430	ENSMUSG00000058589	Anks1b
mmu-miR-1249-3p	ENSMUST00000170662	ENSMUSG00000061517	Sox21
mmu-miR-1249-3p	ENSMUST00000182550	ENSMUSG00000058589	Anks1b
mmu-miR-1249-3p	ENSMUST00000174595	ENSMUSG00000034254	Agpat1
mmu-miR-1249-3p	ENSMUST00000171751	ENSMUSG00000033565	Rbfox2
mmu-miR-1249-3p	ENSMUST00000179337	ENSMUSG00000058589	Anks1b
mmu-miR-1249-3p	ENSMUST00000178140	ENSMUSG00000095440	Fignl2
mmu-miR-1249-3p	ENSMUST00000179694	ENSMUSG00000058589	Anks1b
mmu-miR-1249-3p	ENSMUST00000173839	ENSMUSG00000067786	Nnat
mmu-miR-1249-3p	ENSMUST00000173595	ENSMUSG00000067786	Nnat
mmu-miR-1249-3p	ENSMUST00000172566	ENSMUSG00000050751	Pgbd5
mmu-miR-1249-3p	ENSMUST00000183136	ENSMUSG00000058589	Anks1b
mmu-miR-1249-3p	ENSMUST00000182786	ENSMUSG00000058589	Anks1b
mmu-miR-1249-3p	ENSMUST00000190196	ENSMUSG00000073600	Prob1
mmu-miR-1249-3p	ENSMUST00000184744	ENSMUSG00000098557	Kctd12
mmu-miR-1249-3p	ENSMUST00000185361	ENSMUSG00000052419	2610001J05Rik
mmu-miR-1249-3p	ENSMUST00000191440	ENSMUSG00000003346	Abhd17a
mmu-miR-1249-3p	ENSMUST00000183024	ENSMUSG00000058589	Anks1b
mmu-miR-1249-3p	ENSMUST00000192069	ENSMUSG00000015829	Tnr
mmu-miR-1249-3p	ENSMUST00000182960	ENSMUSG00000058589	Anks1b
mmu-miR-1249-3p	ENSMUST00000194746	ENSMUSG00000073702	Rpl31
mmu-miR-1249-3p	ENSMUST00000193289	ENSMUSG00000027674	Pex5l
mmu-miR-1249-3p	ENSMUST00000192093	ENSMUSG00000027674	Pex5l
mmu-miR-1249-3p	ENSMUST00000194016	ENSMUSG00000027674	Pex5l
mmu-miR-1249-3p	ENSMUST00000193681	ENSMUSG00000027674	Pex5l
mmu-miR-1249-3p	ENSMUST00000183156	ENSMUSG00000058589	Anks1b
mmu-miR-1249-3p	ENSMUST00000182595	ENSMUSG00000058589	Anks1b
mmu-miR-1249-3p	ENSMUST00000182600	ENSMUSG00000058589	Anks1b
mmu-miR-1249-3p	ENSMUST00000182966	ENSMUSG00000058589	Anks1b
mmu-miR-1249-3p	ENSMUST00000185219	ENSMUSG00000052419	2610001J05Rik
mmu-miR-1249-3p	ENSMUST00000206664	ENSMUSG00000030733	Sh2b1
mmu-miR-1249-3p	ENSMUST00000202520	ENSMUSG00000006641	Slc5a6
mmu-miR-1249-3p	ENSMUST00000202556	ENSMUSG00000006641	Slc5a6
mmu-miR-1249-3p	ENSMUST00000197880	ENSMUSG00000029560	Snx8
mmu-miR-1249-3p	ENSMUST00000201275	ENSMUSG00000037373	Ctbp1
mmu-miR-1249-3p	ENSMUST00000209979	ENSMUSG00000041836	Ptpre
mmu-miR-1249-3p	ENSMUST00000213610	ENSMUSG00000095440	Fignl2
mmu-miR-1249-3p	ENSMUST00000215950	ENSMUSG00000051243	Islr2
mmu-miR-1249-3p	ENSMUST00000208231	ENSMUSG00000030554	Synm
mmu-miR-1249-3p	ENSMUST00000212219	ENSMUSG00000014837	4931428F04Rik
mmu-miR-1249-3p	ENSMUST00000217308	ENSMUSG00000074505	Fat3
mmu-miR-1249-3p	ENSMUST00000217187	ENSMUSG00000074505	Fat3
mmu-miR-1249-3p	ENSMUST00000214525	ENSMUSG00000059981	Taok2
mmu-miR-1249-3p	ENSMUST00000212922	ENSMUSG00000014837	4931428F04Rik
mmu-miR-1249-3p	ENSMUST00000211140	ENSMUSG00000041836	Ptpre
mmu-miR-1249-3p	ENSMUST00000213394
mmu-miR-1249-3p	ENSMUST00000226208	ENSMUSG00000044477	Zfand3
mmu-miR-1249-3p	ENSMUST00000222822	ENSMUSG00000035560	Wdr20rt
mmu-miR-1249-3p	ENSMUST00000234968	ENSMUSG00000039183	Nubp2
mmu-miR-1249-3p	ENSMUST00000232433	ENSMUSG00000046598	Bdh1
mmu-miR-1249-3p	ENSMUST00000233543	ENSMUSG00000071073	Lrrc73
mmu-miR-1249-3p	ENSMUST00000235055	ENSMUSG00000039183	Nubp2
mmu-miR-1249-3p	ENSMUST00000234498	ENSMUSG00000090083	Rnf8
mmu-miR-1249-3p	ENSMUST00000234674	ENSMUSG00000039183	Nubp2
mmu-miR-1249-3p	ENSMUST00000231171	ENSMUSG00000023011	Faim2
mmu-miR-1249-3p	ENSMUST00000239399	ENSMUSG00000041530	Ago1
mmu-miR-1249-3p	ENSMUST00000239428	ENSMUSG00000041530	Ago1
mmu-miR-132-3p	ENSMUST00000012440	ENSMUSG00000012296	Tjap1
mmu-miR-132-3p	ENSMUST00000023289	ENSMUSG00000022617	Chkb
mmu-miR-132-3p	ENSMUST00000030942	ENSMUSG00000029066	Mrpl20
mmu-miR-132-3p	ENSMUST00000040751	ENSMUSG00000038077	Kcna6
mmu-miR-132-3p	ENSMUST00000040484	ENSMUSG00000034424	Gcsh
mmu-miR-132-3p	ENSMUST00000029013	ENSMUSG00000027509	Rae1
mmu-miR-132-3p	ENSMUST00000045041	ENSMUSG00000039774	Galnt12
mmu-miR-132-3p	ENSMUST00000049699	ENSMUSG00000048310	Pskh1
mmu-miR-132-3p	ENSMUST00000045907	ENSMUSG00000034601	2700049A03Rik
mmu-miR-132-3p	ENSMUST00000061242	ENSMUSG00000048076	Arf1
mmu-miR-132-3p	ENSMUST00000084207	ENSMUSG00000071176	Arhgef10
mmu-miR-132-3p	ENSMUST00000102929	ENSMUSG00000035517	Tdrd7
mmu-miR-132-3p	ENSMUST00000108648	ENSMUSG00000089669	Tnfsf13
mmu-miR-132-3p	ENSMUST00000107777	ENSMUSG00000035517	Tdrd7
mmu-miR-132-3p	ENSMUST00000108664	ENSMUSG00000020890	Gucy2e
mmu-miR-132-3p	ENSMUST00000107744	ENSMUSG00000039774	Galnt12
mmu-miR-132-3p	ENSMUST00000110800	ENSMUSG00000071176	Arhgef10
mmu-miR-132-3p	ENSMUST00000112242	ENSMUSG00000038077	Kcna6
mmu-miR-132-3p	ENSMUST00000149564	ENSMUSG00000034601	2700049A03Rik
mmu-miR-132-3p	ENSMUST00000155638	ENSMUSG00000014313	Cox6c
mmu-miR-132-3p	ENSMUST00000163300	ENSMUSG00000048076	Arf1
mmu-miR-132-3p	ENSMUST00000161711	ENSMUSG00000052214	Opa3
mmu-miR-132-3p	ENSMUST00000163062	ENSMUSG00000071176	Arhgef10
mmu-miR-132-3p	ENSMUST00000164342	ENSMUSG00000012296	Tjap1
mmu-miR-132-3p	ENSMUST00000174514	ENSMUSG00000024856	Cdk2ap2
mmu-miR-132-3p	ENSMUST00000180283	ENSMUSG00000012296	Tjap1
mmu-miR-132-3p	ENSMUST00000170555	ENSMUSG00000021557	Agtpbp1
mmu-miR-132-3p	ENSMUST00000174159	ENSMUSG00000018752	Tnfsfm13
mmu-miR-132-3p	ENSMUST00000180956
mmu-miR-132-3p	ENSMUST00000171666	ENSMUSG00000022617	Chkb
mmu-miR-132-3p	ENSMUST00000176559	ENSMUSG00000045658	Pid1
mmu-miR-132-3p	ENSMUST00000185148	ENSMUSG00000029066	Mrpl20
mmu-miR-132-3p	ENSMUST00000185333	ENSMUSG00000038077	Kcna6
mmu-miR-132-3p	ENSMUST00000215478	ENSMUSG00000053070	Cfap300
mmu-miR-132-3p	ENSMUST00000225080	ENSMUSG00000012296	Tjap1
mmu-miR-132-3p	ENSMUST00000225413	ENSMUSG00000012296	Tjap1
mmu-miR-132-5p	ENSMUST00000001335	ENSMUSG00000001289	Pfdn5
mmu-miR-132-5p	ENSMUST00000023931	ENSMUSG00000023165	Ssxb2
mmu-miR-132-5p	ENSMUST00000023112	ENSMUSG00000022474	Pmm1
mmu-miR-132-5p	ENSMUST00000071462	ENSMUSG00000022474	Pmm1
mmu-miR-132-5p	ENSMUST00000089374	ENSMUSG00000079701	Ssxb3
mmu-miR-132-5p	ENSMUST00000095270	ENSMUSG00000040441	Slc26a10
mmu-miR-132-5p	ENSMUST00000089370	ENSMUSG00000071816	Ssxb5
mmu-miR-132-5p	ENSMUST00000089379	ENSMUSG00000079701	Ssxb3
mmu-miR-132-5p	ENSMUST00000098858	ENSMUSG00000031576	Kcnu1
mmu-miR-132-5p	ENSMUST00000103003	ENSMUSG00000068219	Ssxb10
mmu-miR-132-5p	ENSMUST00000103000	ENSMUSG00000023165	Ssxb2
mmu-miR-132-5p	ENSMUST00000112063	ENSMUSG00000030165	Klrd1
mmu-miR-132-5p	ENSMUST00000115584	ENSMUSG00000068218	Ssxb9
mmu-miR-132-5p	ENSMUST00000120653	ENSMUSG00000031576	Kcnu1
mmu-miR-132-5p	ENSMUST00000119520	ENSMUSG00000030165	Klrd1
mmu-miR-132-5p	ENSMUST00000148715	ENSMUSG00000009246	Trpm5
mmu-miR-132-5p	ENSMUST00000148480	ENSMUSG00000035505	Cox18
mmu-miR-132-5p	ENSMUST00000159804	ENSMUSG00000030165	Klrd1
mmu-miR-132-5p	ENSMUST00000173826	ENSMUSG00000045655	Fam216b
mmu-miR-132-5p	ENSMUST00000205832	ENSMUSG00000054381	Zfp747
mmu-miR-132-5p	ENSMUST00000198247	ENSMUSG00000054836	Elp6
mmu-miR-132-5p	ENSMUST00000197575	ENSMUSG00000032496	Ltf
mmu-miR-132-5p	ENSMUST00000211518	ENSMUSG00000031485	Plpbp
mmu-miR-132-5p	ENSMUST00000222911	ENSMUSG00000040441	Slc26a10
mmu-miR-139-5p	ENSMUST00000009241	ENSMUSG00000009097	Tbx1
mmu-miR-139-5p	ENSMUST00000004774	ENSMUSG00000004655	Aqp1
mmu-miR-139-5p	ENSMUST00000023189	ENSMUSG00000022536	Glyr1
mmu-miR-139-5p	ENSMUST00000022551	ENSMUSG00000035469	Rcbtb1
mmu-miR-139-5p	ENSMUST00000028280	ENSMUSG00000026837	Col5a1
mmu-miR-139-5p	ENSMUST00000043227	ENSMUSG00000035469	Rcbtb1
mmu-miR-139-5p	ENSMUST00000033131	ENSMUSG00000030842	Lamtor1
mmu-miR-139-5p	ENSMUST00000035325	ENSMUSG00000033684	Qsox1
mmu-miR-139-5p	ENSMUST00000037014	ENSMUSG00000037594	Clba1
mmu-miR-139-5p	ENSMUST00000038197	ENSMUSG00000039956	Mrap
mmu-miR-139-5p	ENSMUST00000030643	ENSMUSG00000028838	Extl1
mmu-miR-139-5p	ENSMUST00000065486	ENSMUSG00000053194	Cib4
mmu-miR-139-5p	ENSMUST00000047951	ENSMUSG00000041556	Fbxo2
mmu-miR-139-5p	ENSMUST00000062626	ENSMUSG00000049232	Tigd2
mmu-miR-139-5p	ENSMUST00000048393	ENSMUSG00000037204	Atg101
mmu-miR-139-5p	ENSMUST00000047226	ENSMUSG00000041168	Lonp1
mmu-miR-139-5p	ENSMUST00000050687	ENSMUSG00000034271	Jdp2
mmu-miR-139-5p	ENSMUST00000057578	ENSMUSG00000013736	Trnt1
mmu-miR-139-5p	ENSMUST00000059983	ENSMUSG00000050732	Vamp8
mmu-miR-139-5p	ENSMUST00000087605	ENSMUSG00000024300	Myo1f
mmu-miR-139-5p	ENSMUST00000095752	ENSMUSG00000071337	Tia1
mmu-miR-139-5p	ENSMUST00000109099	ENSMUSG00000047388	Atmin
mmu-miR-139-5p	ENSMUST00000105687	ENSMUSG00000044700	Tmem201
mmu-miR-139-5p	ENSMUST00000109021	ENSMUSG00000044894	Uqcrq
mmu-miR-139-5p	ENSMUST00000102695	ENSMUSG00000032615	Nt5m
mmu-miR-139-5p	ENSMUST00000106478	ENSMUSG00000055900	Tmem69
mmu-miR-139-5p	ENSMUST00000105774	ENSMUSG00000070618	Pramel20
mmu-miR-139-5p	ENSMUST00000105778	ENSMUSG00000057637	Prdm2
mmu-miR-139-5p	ENSMUST00000105765
mmu-miR-139-5p	ENSMUST00000107179	ENSMUSG00000030643	Rab30
mmu-miR-139-5p	ENSMUST00000099444	ENSMUSG00000021461	Fancc
mmu-miR-139-5p	ENSMUST00000107180	ENSMUSG00000030643	Rab30
mmu-miR-139-5p	ENSMUST00000109019	ENSMUSG00000044894	Uqcrq
mmu-miR-139-5p	ENSMUST00000117389	ENSMUSG00000042496	Prdm10
mmu-miR-139-5p	ENSMUST00000115844	ENSMUSG00000022536	Glyr1
mmu-miR-139-5p	ENSMUST00000113713	ENSMUSG00000071337	Tia1
mmu-miR-139-5p	ENSMUST00000113249	ENSMUSG00000013736	Trnt1
mmu-miR-139-5p	ENSMUST00000111764	ENSMUSG00000033684	Qsox1
mmu-miR-139-5p	ENSMUST00000120532	ENSMUSG00000022702	Hira
mmu-miR-139-5p	ENSMUST00000125429	ENSMUSG00000039956	Mrap
mmu-miR-139-5p	ENSMUST00000120095	ENSMUSG00000028391	Wdr31
mmu-miR-139-5p	ENSMUST00000134532	ENSMUSG00000001098	Kctd10
mmu-miR-139-5p	ENSMUST00000129321	ENSMUSG00000043419	Rnf227
mmu-miR-139-5p	ENSMUST00000130108	ENSMUSG00000025609	Mkln1
mmu-miR-139-5p	ENSMUST00000136884	ENSMUSG00000032469	Dbr1
mmu-miR-139-5p	ENSMUST00000139801	ENSMUSG00000026921	Egfl7
mmu-miR-139-5p	ENSMUST00000142613	ENSMUSG00000050732	Vamp8
mmu-miR-139-5p	ENSMUST00000163091	ENSMUSG00000021461	Fancc
mmu-miR-139-5p	ENSMUST00000161977	ENSMUSG00000021461	Fancc
mmu-miR-139-5p	ENSMUST00000177587	ENSMUSG00000034271	Jdp2
mmu-miR-139-5p	ENSMUST00000181763
mmu-miR-139-5p	ENSMUST00000180918
mmu-miR-139-5p	ENSMUST00000171754	ENSMUSG00000034271	Jdp2
mmu-miR-139-5p	ENSMUST00000192870	ENSMUSG00000037957	Wdr20
mmu-miR-139-5p	ENSMUST00000194632	ENSMUSG00000033684	Qsox1
mmu-miR-139-5p	ENSMUST00000191947	ENSMUSG00000026575	Nme7
mmu-miR-139-5p	ENSMUST00000192980
mmu-miR-139-5p	ENSMUST00000190654	ENSMUSG00000025911	Adhfe1
mmu-miR-139-5p	ENSMUST00000193683	ENSMUSG00000026575	Nme7
mmu-miR-139-5p	ENSMUST00000195876
mmu-miR-139-5p	ENSMUST00000215476	ENSMUSG00000068535	Olfr169
mmu-miR-139-5p	ENSMUST00000216070	ENSMUSG00000068535	Olfr169
mmu-miR-139-5p	ENSMUST00000218008	ENSMUSG00000043419	Rnf227
mmu-miR-139-5p	ENSMUST00000215040	ENSMUSG00000068535	Olfr169
mmu-miR-139-5p	ENSMUST00000213269	ENSMUSG00000039480	Nt5dc1
mmu-miR-139-5p	ENSMUST00000209004	ENSMUSG00000066500	Izumo2
mmu-miR-139-5p	ENSMUST00000224052	ENSMUSG00000021692	Dimt1
mmu-miR-139-5p	ENSMUST00000235782	ENSMUSG00000040247	Tbc1d10c
mmu-miR-139-5p	ENSMUST00000236966
mmu-miR-139-5p	ENSMUST00000235487	ENSMUSG00000040247	Tbc1d10c
mmu-miR-139-5p	ENSMUST00000238748	ENSMUSG00000020376	Rnf130
mmu-miR-139-5p	ENSMUST00000234177	ENSMUSG00000036743	Psma8
mmu-miR-139-5p	ENSMUST00000235894
mmu-miR-139-5p	ENSMUST00000231188
mmu-miR-145a-5p	ENSMUST00000000304	ENSMUSG00000000295	Hddc2
mmu-miR-145a-5p	ENSMUST00000003628	ENSMUSG00000003534	Ddr1
mmu-miR-145a-5p	ENSMUST00000004913	ENSMUSG00000004791	Pgf
mmu-miR-145a-5p	ENSMUST00000004686	ENSMUSG00000069633	Pex11g
mmu-miR-145a-5p	ENSMUST00000018842	ENSMUSG00000018698	Lhx1
mmu-miR-145a-5p	ENSMUST00000017839	ENSMUSG00000020707	Rnf135
mmu-miR-145a-5p	ENSMUST00000020920	ENSMUSG00000020599	Rgs9
mmu-miR-145a-5p	ENSMUST00000018184	ENSMUSG00000018040	Rrp7a
mmu-miR-145a-5p	ENSMUST00000018875	ENSMUSG00000035152	Ap2b1
mmu-miR-145a-5p	ENSMUST00000018614	ENSMUSG00000018470	Kcnab3
mmu-miR-145a-5p	ENSMUST00000023075	ENSMUSG00000022440	C1qtnf6
mmu-miR-145a-5p	ENSMUST00000024831	ENSMUSG00000024032	Tff1
mmu-miR-145a-5p	ENSMUST00000021617	ENSMUSG00000021200	Asb2
mmu-miR-145a-5p	ENSMUST00000025312	ENSMUSG00000054128	H2-T3
mmu-miR-145a-5p	ENSMUST00000021544	ENSMUSG00000021118	Plek2
mmu-miR-145a-5p	ENSMUST00000026377	ENSMUSG00000025328	Padi3
mmu-miR-145a-5p	ENSMUST00000027684	ENSMUSG00000026426	Arl8a
mmu-miR-145a-5p	ENSMUST00000027198	ENSMUSG00000026037	Orc2
mmu-miR-145a-5p	ENSMUST00000040089	ENSMUSG00000034177	Rnf43
mmu-miR-145a-5p	ENSMUST00000042701	ENSMUSG00000037235	Mxd4
mmu-miR-145a-5p	ENSMUST00000032969	ENSMUSG00000030726	Pold3
mmu-miR-145a-5p	ENSMUST00000037117	ENSMUSG00000035666	Gtf3c4
mmu-miR-145a-5p	ENSMUST00000034829	ENSMUSG00000032289	Thsd4
mmu-miR-145a-5p	ENSMUST00000042390	ENSMUSG00000036646	Man1b1
mmu-miR-145a-5p	ENSMUST00000041142	ENSMUSG00000042784	Muc1
mmu-miR-145a-5p	ENSMUST00000042497	ENSMUSG00000037916	Ndufv1
mmu-miR-145a-5p	ENSMUST00000043938	ENSMUSG00000038910	Plcl2
mmu-miR-145a-5p	ENSMUST00000035029	ENSMUSG00000032454	Rbp2
mmu-miR-145a-5p	ENSMUST00000040863	ENSMUSG00000034683	Ppp1r1c
mmu-miR-145a-5p	ENSMUST00000034227	ENSMUSG00000031775	Pllp
mmu-miR-145a-5p	ENSMUST00000037235	ENSMUSG00000042631	Xkr7
mmu-miR-145a-5p	ENSMUST00000031355	ENSMUSG00000029407	Uso1
mmu-miR-145a-5p	ENSMUST00000040548	ENSMUSG00000036634	Mag
mmu-miR-145a-5p	ENSMUST00000036592	ENSMUSG00000040163	1700034J05Rik
mmu-miR-145a-5p	ENSMUST00000040856	ENSMUSG00000041255	Tmco5b
mmu-miR-145a-5p	ENSMUST00000070736	ENSMUSG00000029778	Adcyap1r1
mmu-miR-145a-5p	ENSMUST00000051849	ENSMUSG00000037994	Slc9b2
mmu-miR-145a-5p	ENSMUST00000068641	ENSMUSG00000055200	Sertad3
mmu-miR-145a-5p	ENSMUST00000070538	ENSMUSG00000023460	Rab12
mmu-miR-145a-5p	ENSMUST00000061890	ENSMUSG00000025821	Zfp282
mmu-miR-145a-5p	ENSMUST00000065527	ENSMUSG00000053219	Raet1e
mmu-miR-145a-5p	ENSMUST00000061799	ENSMUSG00000032334	Loxl1
mmu-miR-145a-5p	ENSMUST00000056416	ENSMUSG00000008658	Rbfox1
mmu-miR-145a-5p	ENSMUST00000065512	ENSMUSG00000034930	Rtkn
mmu-miR-145a-5p	ENSMUST00000052605	ENSMUSG00000049848	Ceacam19
mmu-miR-145a-5p	ENSMUST00000048656	ENSMUSG00000042345	Ubash3a
mmu-miR-145a-5p	ENSMUST00000056924	ENSMUSG00000051413	Plagl2
mmu-miR-145a-5p	ENSMUST00000057311	ENSMUSG00000047281	Sfn
mmu-miR-145a-5p	ENSMUST00000062709	ENSMUSG00000049604	Hoxb13
mmu-miR-145a-5p	ENSMUST00000069476	ENSMUSG00000055745	Rtl6
mmu-miR-145a-5p	ENSMUST00000069800	ENSMUSG00000055978	Fut2
mmu-miR-145a-5p	ENSMUST00000094866	ENSMUSG00000096743	Vmn2r32
mmu-miR-145a-5p	ENSMUST00000093381	ENSMUSG00000051427	Ccdc157
mmu-miR-145a-5p	ENSMUST00000097333	ENSMUSG00000003534	Ddr1
mmu-miR-145a-5p	ENSMUST00000075069	ENSMUSG00000059974	Ntm
mmu-miR-145a-5p	ENSMUST00000087938	ENSMUSG00000034930	Rtkn
mmu-miR-145a-5p	ENSMUST00000086104	ENSMUSG00000041187	Prkd2
mmu-miR-145a-5p	ENSMUST00000086083	ENSMUSG00000029478	Ncor2
mmu-miR-145a-5p	ENSMUST00000077666	ENSMUSG00000064105	Cnnm2
mmu-miR-145a-5p	ENSMUST00000084207	ENSMUSG00000071176	Arhgef10
mmu-miR-145a-5p	ENSMUST00000095795	ENSMUSG00000078452	Raet1d
mmu-miR-145a-5p	ENSMUST00000086282	ENSMUSG00000070844	Vmn2r42
mmu-miR-145a-5p	ENSMUST00000074515	ENSMUSG00000020696	Rffl
mmu-miR-145a-5p	ENSMUST00000080557	ENSMUSG00000005069	Pex5
mmu-miR-145a-5p	ENSMUST00000085818	ENSMUSG00000046410	Kcnk6
mmu-miR-145a-5p	ENSMUST00000077523	ENSMUSG00000037411	Serpine1
mmu-miR-145a-5p	ENSMUST00000092800	ENSMUSG00000034177	Rnf43
mmu-miR-145a-5p	ENSMUST00000101626	ENSMUSG00000051427	Ccdc157
mmu-miR-145a-5p	ENSMUST00000107456	ENSMUSG00000078670	Fam174b
mmu-miR-145a-5p	ENSMUST00000102572	ENSMUSG00000040963	Asgr2
mmu-miR-145a-5p	ENSMUST00000100528	ENSMUSG00000014349	Ube2z
mmu-miR-145a-5p	ENSMUST00000098660	ENSMUSG00000032289	Thsd4
mmu-miR-145a-5p	ENSMUST00000103084	ENSMUSG00000017667	Zfp334
mmu-miR-145a-5p	ENSMUST00000102805	ENSMUSG00000090176	Cd200r2
mmu-miR-145a-5p	ENSMUST00000102675	ENSMUSG00000054128	H2-T3
mmu-miR-145a-5p	ENSMUST00000103062	ENSMUSG00000020599	Rgs9
mmu-miR-145a-5p	ENSMUST00000117171	ENSMUSG00000030170	Wnt5b
mmu-miR-145a-5p	ENSMUST00000112532	ENSMUSG00000005069	Pex5
mmu-miR-145a-5p	ENSMUST00000117597	ENSMUSG00000001786	Fbxo7
mmu-miR-145a-5p	ENSMUST00000110800	ENSMUSG00000071176	Arhgef10
mmu-miR-145a-5p	ENSMUST00000111398	ENSMUSG00000029478	Ncor2
mmu-miR-145a-5p	ENSMUST00000117301	ENSMUSG00000003534	Ddr1
mmu-miR-145a-5p	ENSMUST00000111402	ENSMUSG00000029478	Ncor2
mmu-miR-145a-5p	ENSMUST00000109795	ENSMUSG00000051413	Plagl2
mmu-miR-145a-5p	ENSMUST00000112531	ENSMUSG00000005069	Pex5
mmu-miR-145a-5p	ENSMUST00000111393	ENSMUSG00000029478	Ncor2
mmu-miR-145a-5p	ENSMUST00000111622	ENSMUSG00000040163	1700034J05Rik
mmu-miR-145a-5p	ENSMUST00000112530	ENSMUSG00000005069	Pex5
mmu-miR-145a-5p	ENSMUST00000113459	ENSMUSG00000033768	Nrxn2
mmu-miR-145a-5p	ENSMUST00000125053	ENSMUSG00000029478	Ncor2
mmu-miR-145a-5p	ENSMUST00000125752	ENSMUSG00000093989	Rnasek
mmu-miR-145a-5p	ENSMUST00000119825	ENSMUSG00000003534	Ddr1
mmu-miR-145a-5p	ENSMUST00000121093	ENSMUSG00000034930	Rtkn
mmu-miR-145a-5p	ENSMUST00000118120	ENSMUSG00000030170	Wnt5b
mmu-miR-145a-5p	ENSMUST00000120344	ENSMUSG00000001786	Fbxo7
mmu-miR-145a-5p	ENSMUST00000123069	ENSMUSG00000035297	Cops4
mmu-miR-145a-5p	ENSMUST00000118539	ENSMUSG00000028179	Cth
mmu-miR-145a-5p	ENSMUST00000119369	ENSMUSG00000030170	Wnt5b
mmu-miR-145a-5p	ENSMUST00000125774	ENSMUSG00000026426	Arl8a
mmu-miR-145a-5p	ENSMUST00000122819	ENSMUSG00000000739	Sult5a1
mmu-miR-145a-5p	ENSMUST00000128944	ENSMUSG00000074259	Gramd2
mmu-miR-145a-5p	ENSMUST00000119096	ENSMUSG00000079852	Klra4
mmu-miR-145a-5p	ENSMUST00000118268	ENSMUSG00000029446	Psph
mmu-miR-145a-5p	ENSMUST00000121782	ENSMUSG00000034177	Rnf43
mmu-miR-145a-5p	ENSMUST00000136028	ENSMUSG00000089984	Fbxo24
mmu-miR-145a-5p	ENSMUST00000134479	ENSMUSG00000037916	Ndufv1
mmu-miR-145a-5p	ENSMUST00000146278	ENSMUSG00000070844	Vmn2r42
mmu-miR-145a-5p	ENSMUST00000143432	ENSMUSG00000040690	Col16a1
mmu-miR-145a-5p	ENSMUST00000152389	ENSMUSG00000043036	Ccdc63
mmu-miR-145a-5p	ENSMUST00000159109	ENSMUSG00000040524	Zfp609
mmu-miR-145a-5p	ENSMUST00000149431	ENSMUSG00000021200	Asb2
mmu-miR-145a-5p	ENSMUST00000154507	ENSMUSG00000024052	Lpin2
mmu-miR-145a-5p	ENSMUST00000159904	ENSMUSG00000048655	Ccdc169
mmu-miR-145a-5p	ENSMUST00000167962	ENSMUSG00000023460	Rab12
mmu-miR-145a-5p	ENSMUST00000165493	ENSMUSG00000028706	Nsun4
mmu-miR-145a-5p	ENSMUST00000166980	ENSMUSG00000003534	Ddr1
mmu-miR-145a-5p	ENSMUST00000168846	ENSMUSG00000067713	Prkag1
mmu-miR-145a-5p	ENSMUST00000160425	ENSMUSG00000068245	Phf11d
mmu-miR-145a-5p	ENSMUST00000168093	ENSMUSG00000041187	Prkd2
mmu-miR-145a-5p	ENSMUST00000165679	ENSMUSG00000034177	Rnf43
mmu-miR-145a-5p	ENSMUST00000161120	ENSMUSG00000048655	Ccdc169
mmu-miR-145a-5p	ENSMUST00000166912	ENSMUSG00000091144	Phf11c
mmu-miR-145a-5p	ENSMUST00000162096	ENSMUSG00000066861	Oas1g
mmu-miR-145a-5p	ENSMUST00000166121	ENSMUSG00000091649	Phf11b
mmu-miR-145a-5p	ENSMUST00000163062	ENSMUSG00000071176	Arhgef10
mmu-miR-145a-5p	ENSMUST00000173835	ENSMUSG00000051504	Siglech
mmu-miR-145a-5p	ENSMUST00000172098	ENSMUSG00000025328	Padi3
mmu-miR-145a-5p	ENSMUST00000172682	ENSMUSG00000031241	Tbx22
mmu-miR-145a-5p	ENSMUST00000171654	ENSMUSG00000032289	Thsd4
mmu-miR-145a-5p	ENSMUST00000178026	ENSMUSG00000053219	Raet1e
mmu-miR-145a-5p	ENSMUST00000171795	ENSMUSG00000024127	Prepl
mmu-miR-145a-5p	ENSMUST00000179531	ENSMUSG00000026269	Rnpepl1
mmu-miR-145a-5p	ENSMUST00000171404	ENSMUSG00000035666	Gtf3c4
mmu-miR-145a-5p	ENSMUST00000171789	ENSMUSG00000005262	Ufd1
mmu-miR-145a-5p	ENSMUST00000181645	ENSMUSG00000053219	Raet1e
mmu-miR-145a-5p	ENSMUST00000172013	ENSMUSG00000005262	Ufd1
mmu-miR-145a-5p	ENSMUST00000178696	ENSMUSG00000030170	Wnt5b
mmu-miR-145a-5p	ENSMUST00000184897	ENSMUSG00000032357	Tinag
mmu-miR-145a-5p	ENSMUST00000187137	ENSMUSG00000036634	Mag
mmu-miR-145a-5p	ENSMUST00000182677	ENSMUSG00000078452	Raet1d
mmu-miR-145a-5p	ENSMUST00000183499	ENSMUSG00000038671	Arfrp1
mmu-miR-145a-5p	ENSMUST00000190962	ENSMUSG00000030228	Pik3c2g
mmu-miR-145a-5p	ENSMUST00000187618	ENSMUSG00000030228	Pik3c2g
mmu-miR-145a-5p	ENSMUST00000189446	ENSMUSG00000032454	Rbp2
mmu-miR-145a-5p	ENSMUST00000198415	ENSMUSG00000043323	Fbrsl1
mmu-miR-145a-5p	ENSMUST00000200719
mmu-miR-145a-5p	ENSMUST00000205444	ENSMUSG00000032777	Gtf3c1
mmu-miR-145a-5p	ENSMUST00000206882	ENSMUSG00000033429	Mcee
mmu-miR-145a-5p	ENSMUST00000202155	ENSMUSG00000029407	Uso1
mmu-miR-145a-5p	ENSMUST00000213371	ENSMUSG00000057982	Zfp809
mmu-miR-145a-5p	ENSMUST00000209335	ENSMUSG00000073795	Spef1l
mmu-miR-145a-5p	ENSMUST00000212626	ENSMUSG00000034911	Ushbp1
mmu-miR-145a-5p	ENSMUST00000214961	ENSMUSG00000032184	Lysmd2
mmu-miR-145a-5p	ENSMUST00000210254	ENSMUSG00000073795	Spef1l
mmu-miR-145a-5p	ENSMUST00000223220	ENSMUSG00000004791	Pgf
mmu-miR-145a-5p	ENSMUST00000227920	ENSMUSG00000037465	Klf10
mmu-miR-145a-5p	ENSMUST00000228097	ENSMUSG00000115507	Vmn1r24
mmu-miR-145a-5p	ENSMUST00000218587	ENSMUSG00000019467	Arhgef25
mmu-miR-145a-5p	ENSMUST00000220535	ENSMUSG00000017756	Slc12a7
mmu-miR-145a-5p	ENSMUST00000222468	ENSMUSG00000021140	Pcnx
mmu-miR-145a-5p	ENSMUST00000218815	ENSMUSG00000020608	Smc6
mmu-miR-145a-5p	ENSMUST00000236560	ENSMUSG00000117789	Gm50388
mmu-miR-145a-5p	ENSMUST00000237077	ENSMUSG00000074818	Pdzd7
mmu-miR-145a-5p	ENSMUST00000237962	ENSMUSG00000074818	Pdzd7
mmu-miR-145a-5p	ENSMUST00000235870	ENSMUSG00000024032	Tff1
mmu-miR-145a-5p	ENSMUST00000237488	ENSMUSG00000032688	Malt1
mmu-miR-145a-5p	ENSMUST00000237833	ENSMUSG00000074818	Pdzd7
mmu-miR-145a-5p	ENSMUST00000237862	ENSMUSG00000037916	Ndufv1
mmu-miR-145a-5p	ENSMUST00000234746	ENSMUSG00000024386	Proc
mmu-miR-145a-5p	ENSMUST00000235720	ENSMUSG00000024518	Rax
mmu-miR-145a-5p	ENSMUST00000238074	ENSMUSG00000074818	Pdzd7
mmu-miR-145a-5p	ENSMUST00000233621	ENSMUSG00000024066	Xdh
mmu-miR-152-5p	ENSMUST00000003100	ENSMUSG00000052974	Cyp2f2
mmu-miR-152-5p	ENSMUST00000025095	ENSMUSG00000024248	Cox7a2l
mmu-miR-152-5p	ENSMUST00000035029	ENSMUSG00000032454	Rbp2
mmu-miR-152-5p	ENSMUST00000032591	ENSMUSG00000029587	Zfp12
mmu-miR-152-5p	ENSMUST00000079584	ENSMUSG00000062905	Vmn1r32
mmu-miR-152-5p	ENSMUST00000077485	ENSMUSG00000029587	Zfp12
mmu-miR-152-5p	ENSMUST00000075550	ENSMUSG00000045273	Cenph
mmu-miR-152-5p	ENSMUST00000081838	ENSMUSG00000015335	Zdhhc12
mmu-miR-152-5p	ENSMUST00000079496	ENSMUSG00000060860	Ube2s
mmu-miR-152-5p	ENSMUST00000102865	ENSMUSG00000015335	Zdhhc12
mmu-miR-152-5p	ENSMUST00000127003	ENSMUSG00000056260	Lrif1
mmu-miR-152-5p	ENSMUST00000137215	ENSMUSG00000026821	Ralgds
mmu-miR-152-5p	ENSMUST00000146423	ENSMUSG00000039195	1110008P14Rik
mmu-miR-152-5p	ENSMUST00000145657	ENSMUSG00000059890	Ube4a
mmu-miR-152-5p	ENSMUST00000155485	ENSMUSG00000068876	Cgn
mmu-miR-152-5p	ENSMUST00000155362	ENSMUSG00000035266	Helq
mmu-miR-152-5p	ENSMUST00000153263	ENSMUSG00000068876	Cgn
mmu-miR-152-5p	ENSMUST00000164730	ENSMUSG00000000562	Adora3
mmu-miR-152-5p	ENSMUST00000167741	ENSMUSG00000024248	Cox7a2l
mmu-miR-152-5p	ENSMUST00000168921	ENSMUSG00000025245	Lztfl1
mmu-miR-152-5p	ENSMUST00000189446	ENSMUSG00000032454	Rbp2
mmu-miR-152-5p	ENSMUST00000208288	ENSMUSG00000031493	Ggn
mmu-miR-152-5p	ENSMUST00000227014	ENSMUSG00000062905	Vmn1r32
mmu-miR-152-5p	ENSMUST00000225004	ENSMUSG00000056492	Adgrf5
mmu-miR-152-5p	ENSMUST00000224855	ENSMUSG00000074870	Cts3
mmu-miR-152-5p	ENSMUST00000234857	ENSMUSG00000024381	Bin1
mmu-miR-152-5p	ENSMUST00000239472	ENSMUSG00000118653	AC159819.1
mmu-miR-1843a-3p	ENSMUST00000053266	ENSMUSG00000041859	Mcm3
mmu-miR-1843a-3p	ENSMUST00000078856	ENSMUSG00000058488	Kl
mmu-miR-1843a-3p	ENSMUST00000137038	ENSMUSG00000030781	Slc5a2
mmu-miR-1843a-3p	ENSMUST00000212243	ENSMUSG00000002908	Kcnn1
mmu-miR-1843a-3p	ENSMUST00000214903
mmu-miR-1843a-3p	ENSMUST00000210317	ENSMUSG00000038515	Grtp1
mmu-miR-1843a-3p	ENSMUST00000223982	ENSMUSG00000033278	Ptprm
mmu-miR-1843b-5p	ENSMUST00000001036	ENSMUSG00000032175	Tyk2
mmu-miR-1843b-5p	ENSMUST00000001561	ENSMUSG00000001520	Nrip2
mmu-miR-1843b-5p	ENSMUST00000006754	ENSMUSG00000020923	Ubtf
mmu-miR-1843b-5p	ENSMUST00000020365	ENSMUSG00000020156	Pwwp3a
mmu-miR-1843b-5p	ENSMUST00000020710	ENSMUSG00000020432	Tcn2
mmu-miR-1843b-5p	ENSMUST00000020699	ENSMUSG00000020424	Castor1
mmu-miR-1843b-5p	ENSMUST00000020403	ENSMUSG00000020186	Csrp2
mmu-miR-1843b-5p	ENSMUST00000026666	ENSMUSG00000025579	Gaa
mmu-miR-1843b-5p	ENSMUST00000024035	ENSMUSG00000023267	Gabrr2
mmu-miR-1843b-5p	ENSMUST00000021920	ENSMUSG00000021468	Sptlc1
mmu-miR-1843b-5p	ENSMUST00000025322	ENSMUSG00000024448	H2-M10.1
mmu-miR-1843b-5p	ENSMUST00000021680	ENSMUSG00000021255	Esrrb
mmu-miR-1843b-5p	ENSMUST00000024896	ENSMUSG00000024088	4930583I09Rik
mmu-miR-1843b-5p	ENSMUST00000028148	ENSMUSG00000009566	Fpgs
mmu-miR-1843b-5p	ENSMUST00000021816	ENSMUSG00000021384	Susd3
mmu-miR-1843b-5p	ENSMUST00000030661	ENSMUSG00000028848	Gpn2
mmu-miR-1843b-5p	ENSMUST00000028907	ENSMUSG00000027420	Bfsp1
mmu-miR-1843b-5p	ENSMUST00000037722	ENSMUSG00000037307	Banf2
mmu-miR-1843b-5p	ENSMUST00000032386	ENSMUSG00000030256	Bhlhe41
mmu-miR-1843b-5p	ENSMUST00000039480	ENSMUSG00000035671	Zswim4
mmu-miR-1843b-5p	ENSMUST00000040202	ENSMUSG00000032637	Atxn2l
mmu-miR-1843b-5p	ENSMUST00000043087	ENSMUSG00000035845	Alg12
mmu-miR-1843b-5p	ENSMUST00000030690	ENSMUSG00000028873	Cdca8
mmu-miR-1843b-5p	ENSMUST00000042217	ENSMUSG00000032852	Rspo4
mmu-miR-1843b-5p	ENSMUST00000039144	ENSMUSG00000039953	Clstn1
mmu-miR-1843b-5p	ENSMUST00000041684	ENSMUSG00000034471	Caskin2
mmu-miR-1843b-5p	ENSMUST00000040577	ENSMUSG00000038046	Mrm3
mmu-miR-1843b-5p	ENSMUST00000069408	ENSMUSG00000031933	Izumo1r
mmu-miR-1843b-5p	ENSMUST00000050833	ENSMUSG00000030689	Ino80e
mmu-miR-1843b-5p	ENSMUST00000070656	ENSMUSG00000030782	Tgfb1i1
mmu-miR-1843b-5p	ENSMUST00000057502	ENSMUSG00000048231	H2-M10.4
mmu-miR-1843b-5p	ENSMUST00000070777	ENSMUSG00000052752	Traf7
mmu-miR-1843b-5p	ENSMUST00000044776	ENSMUSG00000044005	Gls2
mmu-miR-1843b-5p	ENSMUST00000057503	ENSMUSG00000027270	Lamp5
mmu-miR-1843b-5p	ENSMUST00000052281	ENSMUSG00000043439	Epop
mmu-miR-1843b-5p	ENSMUST00000058755	ENSMUSG00000049791	Fzd4
mmu-miR-1843b-5p	ENSMUST00000054260	ENSMUSG00000024771	Lipk
mmu-miR-1843b-5p	ENSMUST00000068693	ENSMUSG00000055235	Wdr86
mmu-miR-1843b-5p	ENSMUST00000057023	ENSMUSG00000051048	P4ha3
mmu-miR-1843b-5p	ENSMUST00000057465	ENSMUSG00000043122	A530016L24Rik
mmu-miR-1843b-5p	ENSMUST00000097536	ENSMUSG00000008475	Arpc5
mmu-miR-1843b-5p	ENSMUST00000088464	ENSMUSG00000052752	Traf7
mmu-miR-1843b-5p	ENSMUST00000088904	ENSMUSG00000049515	Espnl
mmu-miR-1843b-5p	ENSMUST00000097466	ENSMUSG00000073492	Gm10521
mmu-miR-1843b-5p	ENSMUST00000077755	ENSMUSG00000008475	Arpc5
mmu-miR-1843b-5p	ENSMUST00000097973	ENSMUSG00000028571	Cyp2j13
mmu-miR-1843b-5p	ENSMUST00000074046	ENSMUSG00000017670	Elmo2
mmu-miR-1843b-5p	ENSMUST00000075588	ENSMUSG00000010751	Tnfrsf22
mmu-miR-1843b-5p	ENSMUST00000094329	ENSMUSG00000017670	Elmo2
mmu-miR-1843b-5p	ENSMUST00000106343	ENSMUSG00000030689	Ino80e
mmu-miR-1843b-5p	ENSMUST00000109526	ENSMUSG00000067786	Nnat
mmu-miR-1843b-5p	ENSMUST00000103091	ENSMUSG00000017670	Elmo2
mmu-miR-1843b-5p	ENSMUST00000101080	ENSMUSG00000066363	Serpina3f
mmu-miR-1843b-5p	ENSMUST00000105648	ENSMUSG00000028931	Kcnab2
mmu-miR-1843b-5p	ENSMUST00000105049	ENSMUSG00000078252	Krtap17-1
mmu-miR-1843b-5p	ENSMUST00000099349	ENSMUSG00000074793	Hspa12b
mmu-miR-1843b-5p	ENSMUST00000106342	ENSMUSG00000030689	Ino80e
mmu-miR-1843b-5p	ENSMUST00000103127	ENSMUSG00000048013	Krt35
mmu-miR-1843b-5p	ENSMUST00000107078	ENSMUSG00000028571	Cyp2j13
mmu-miR-1843b-5p	ENSMUST00000099296	ENSMUSG00000027420	Bfsp1
mmu-miR-1843b-5p	ENSMUST00000105899	ENSMUSG00000028848	Gpn2
mmu-miR-1843b-5p	ENSMUST00000099191	ENSMUSG00000046020	Pofut1
mmu-miR-1843b-5p	ENSMUST00000106267	ENSMUSG00000030806	Stx1b
mmu-miR-1843b-5p	ENSMUST00000108633	ENSMUSG00000019461	Plscr3
mmu-miR-1843b-5p	ENSMUST00000108162	ENSMUSG00000023267	Gabrr2
mmu-miR-1843b-5p	ENSMUST00000100794	ENSMUSG00000000631	Myo18a
mmu-miR-1843b-5p	ENSMUST00000106259	ENSMUSG00000025579	Gaa
mmu-miR-1843b-5p	ENSMUST00000109990	ENSMUSG00000020432	Tcn2
mmu-miR-1843b-5p	ENSMUST00000110032	ENSMUSG00000037307	Banf2
mmu-miR-1843b-5p	ENSMUST00000110603	ENSMUSG00000027242	Wdr76
mmu-miR-1843b-5p	ENSMUST00000114552	ENSMUSG00000032078	Zpr1
mmu-miR-1843b-5p	ENSMUST00000109988	ENSMUSG00000020432	Tcn2
mmu-miR-1843b-5p	ENSMUST00000109989	ENSMUSG00000020432	Tcn2
mmu-miR-1843b-5p	ENSMUST00000109992	ENSMUSG00000020432	Tcn2
mmu-miR-1843b-5p	ENSMUST00000109991	ENSMUSG00000020432	Tcn2
mmu-miR-1843b-5p	ENSMUST00000109993	ENSMUSG00000020432	Tcn2
mmu-miR-1843b-5p	ENSMUST00000120585	ENSMUSG00000040675	Mthfd1l
mmu-miR-1843b-5p	ENSMUST00000127250	ENSMUSG00000026491	Ahctf1
mmu-miR-1843b-5p	ENSMUST00000121337	ENSMUSG00000066363	Serpina3f
mmu-miR-1843b-5p	ENSMUST00000128682	ENSMUSG00000017418	Arl5b
mmu-miR-1843b-5p	ENSMUST00000134104	ENSMUSG00000044005	Gls2
mmu-miR-1843b-5p	ENSMUST00000138671	ENSMUSG00000038909	Kat7
mmu-miR-1843b-5p	ENSMUST00000135375	ENSMUSG00000000631	Myo18a
mmu-miR-1843b-5p	ENSMUST00000129509	ENSMUSG00000017418	Arl5b
mmu-miR-1843b-5p	ENSMUST00000132441	ENSMUSG00000044005	Gls2
mmu-miR-1843b-5p	ENSMUST00000138465	ENSMUSG00000051048	P4ha3
mmu-miR-1843b-5p	ENSMUST00000148210	ENSMUSG00000070880	Gad1
mmu-miR-1843b-5p	ENSMUST00000148643	ENSMUSG00000017670	Elmo2
mmu-miR-1843b-5p	ENSMUST00000139069	ENSMUSG00000039768	Dnajc11
mmu-miR-1843b-5p	ENSMUST00000145459	ENSMUSG00000026199	Ankzf1
mmu-miR-1843b-5p	ENSMUST00000139287	ENSMUSG00000021326	Trim27
mmu-miR-1843b-5p	ENSMUST00000143827	ENSMUSG00000044005	Gls2
mmu-miR-1843b-5p	ENSMUST00000159186	ENSMUSG00000028931	Kcnab2
mmu-miR-1843b-5p	ENSMUST00000159440	ENSMUSG00000044005	Gls2
mmu-miR-1843b-5p	ENSMUST00000153739	ENSMUSG00000067786	Nnat
mmu-miR-1843b-5p	ENSMUST00000152902	ENSMUSG00000038704	Aspdh
mmu-miR-1843b-5p	ENSMUST00000169105	ENSMUSG00000000631	Myo18a
mmu-miR-1843b-5p	ENSMUST00000167049	ENSMUSG00000066363	Serpina3f
mmu-miR-1843b-5p	ENSMUST00000168772	ENSMUSG00000021636	Marveld2
mmu-miR-1843b-5p	ENSMUST00000165667	ENSMUSG00000030782	Tgfb1i1
mmu-miR-1843b-5p	ENSMUST00000168348	ENSMUSG00000000631	Myo18a
mmu-miR-1843b-5p	ENSMUST00000167965	ENSMUSG00000030782	Tgfb1i1
mmu-miR-1843b-5p	ENSMUST00000166172	ENSMUSG00000026596	Abl2
mmu-miR-1843b-5p	ENSMUST00000164311	ENSMUSG00000036131	Frmd7
mmu-miR-1843b-5p	ENSMUST00000162183	ENSMUSG00000035845	Alg12
mmu-miR-1843b-5p	ENSMUST00000161254	ENSMUSG00000048148	Nwd1
mmu-miR-1843b-5p	ENSMUST00000162029	ENSMUSG00000023999	Kif6
mmu-miR-1843b-5p	ENSMUST00000176668	ENSMUSG00000052752	Traf7
mmu-miR-1843b-5p	ENSMUST00000176911	ENSMUSG00000029556	Hnf1a
mmu-miR-1843b-5p	ENSMUST00000176353	ENSMUSG00000052752	Traf7
mmu-miR-1843b-5p	ENSMUST00000171066	ENSMUSG00000010751	Tnfrsf22
mmu-miR-1843b-5p	ENSMUST00000176781	ENSMUSG00000062478	Ctrc
mmu-miR-1843b-5p	ENSMUST00000177053	ENSMUSG00000011832	Evi5l
mmu-miR-1843b-5p	ENSMUST00000170640	ENSMUSG00000001576	Ergic1
mmu-miR-1843b-5p	ENSMUST00000180463	ENSMUSG00000049353	Rd3
mmu-miR-1843b-5p	ENSMUST00000176652	ENSMUSG00000052752	Traf7
mmu-miR-1843b-5p	ENSMUST00000173839	ENSMUSG00000067786	Nnat
mmu-miR-1843b-5p	ENSMUST00000176086	ENSMUSG00000052752	Traf7
mmu-miR-1843b-5p	ENSMUST00000172032	ENSMUSG00000091813	Ces2h
mmu-miR-1843b-5p	ENSMUST00000192852	ENSMUSG00000025652	Tmem89
mmu-miR-1843b-5p	ENSMUST00000188961	ENSMUSG00000010453	Kansl3
mmu-miR-1843b-5p	ENSMUST00000186729	ENSMUSG00000041459	Tardbp
mmu-miR-1843b-5p	ENSMUST00000194746	ENSMUSG00000073702	Rpl31
mmu-miR-1843b-5p	ENSMUST00000188134	ENSMUSG00000041459	Tardbp
mmu-miR-1843b-5p	ENSMUST00000195576	ENSMUSG00000095576	Fmo6
mmu-miR-1843b-5p	ENSMUST00000199157	ENSMUSG00000036565	Ttyh3
mmu-miR-1843b-5p	ENSMUST00000201875
mmu-miR-1843b-5p	ENSMUST00000206049	ENSMUSG00000030523	Trpm1
mmu-miR-1843b-5p	ENSMUST00000203874	ENSMUSG00000040818	Dennd6a
mmu-miR-1843b-5p	ENSMUST00000204936	ENSMUSG00000040029	Ipo8
mmu-miR-1843b-5p	ENSMUST00000206577	ENSMUSG00000032637	Atxn2l
mmu-miR-1843b-5p	ENSMUST00000214454	ENSMUSG00000032175	Tyk2
mmu-miR-1843b-5p	ENSMUST00000207462	ENSMUSG00000051735	Rinl
mmu-miR-1843b-5p	ENSMUST00000216874	ENSMUSG00000032175	Tyk2
mmu-miR-1843b-5p	ENSMUST00000208126	ENSMUSG00000109336	Samd4b
mmu-miR-1843b-5p	ENSMUST00000217889	ENSMUSG00000048833	Slc39a9
mmu-miR-1843b-5p	ENSMUST00000217431
mmu-miR-1843b-5p	ENSMUST00000215192	ENSMUSG00000062121	Olfr149
mmu-miR-1843b-5p	ENSMUST00000216919	ENSMUSG00000058014	Olfr502
mmu-miR-1843b-5p	ENSMUST00000218298	ENSMUSG00000074657	Kif5a
mmu-miR-1843b-5p	ENSMUST00000226915	ENSMUSG00000049092	Gpr137c
mmu-miR-1843b-5p	ENSMUST00000225505	ENSMUSG00000024771	Lipk
mmu-miR-1843b-5p	ENSMUST00000224738	ENSMUSG00000024771	Lipk
mmu-miR-1843b-5p	ENSMUST00000227848	ENSMUSG00000021838	Samd4
mmu-miR-1843b-5p	ENSMUST00000228312	ENSMUSG00000048148	Nwd1
mmu-miR-1843b-5p	ENSMUST00000232117	ENSMUSG00000022779	Top3b
mmu-miR-1843b-5p	ENSMUST00000236642	ENSMUSG00000001576	Ergic1
mmu-miR-1843b-5p	ENSMUST00000237902	ENSMUSG00000001576	Ergic1
mmu-miR-1843b-5p	ENSMUST00000235653	ENSMUSG00000001576	Ergic1
mmu-miR-1843b-5p	ENSMUST00000235197	ENSMUSG00000001576	Ergic1
mmu-miR-1843b-5p	ENSMUST00000229714
mmu-miR-1843b-5p	ENSMUST00000234594	ENSMUSG00000055202	Zfp811
mmu-miR-1843b-5p	ENSMUST00000239400	ENSMUSG00000011832	Evi5l
mmu-miR-185-5p	ENSMUST00000000369	ENSMUSG00000000359	Rem1
mmu-miR-185-5p	ENSMUST00000000317	ENSMUSG00000000308	Ckmt1
mmu-miR-185-5p	ENSMUST00000000746	ENSMUSG00000000730	Dnmt3l
mmu-miR-185-5p	ENSMUST00000001837	ENSMUSG00000001786	Fbxo7
mmu-miR-185-5p	ENSMUST00000003561	ENSMUSG00000003469	Phyhip
mmu-miR-185-5p	ENSMUST00000003436	ENSMUSG00000003346	Abhd17a
mmu-miR-185-5p	ENSMUST00000005651	ENSMUSG00000005514	Por
mmu-miR-185-5p	ENSMUST00000009875	ENSMUSG00000009731	Kcnd1
mmu-miR-185-5p	ENSMUST00000007803	ENSMUSG00000007659	Bcl2l1
mmu-miR-185-5p	ENSMUST00000004208	ENSMUSG00000004105	Angptl2
mmu-miR-185-5p	ENSMUST00000005824	ENSMUSG00000005681	Apoa2
mmu-miR-185-5p	ENSMUST00000021030	ENSMUSG00000020691	Mettl2
mmu-miR-185-5p	ENSMUST00000010804	ENSMUSG00000010660	Plcd1
mmu-miR-185-5p	ENSMUST00000021065	ENSMUSG00000020722	Cacng1
mmu-miR-185-5p	ENSMUST00000013497	ENSMUSG00000013353	4931406B18Rik
mmu-miR-185-5p	ENSMUST00000027384	ENSMUSG00000026192	Atic
mmu-miR-185-5p	ENSMUST00000025639	ENSMUSG00000024732	Ccdc86
mmu-miR-185-5p	ENSMUST00000023478	ENSMUSG00000022790	Igsf11
mmu-miR-185-5p	ENSMUST00000026459	ENSMUSG00000025393	Atp5b
mmu-miR-185-5p	ENSMUST00000028170	ENSMUSG00000026821	Ralgds
mmu-miR-185-5p	ENSMUST00000025909	ENSMUSG00000024958	Gpr137
mmu-miR-185-5p	ENSMUST00000026008	ENSMUSG00000025034	Trim8
mmu-miR-185-5p	ENSMUST00000021490	ENSMUSG00000021081	Serpina1f
mmu-miR-185-5p	ENSMUST00000021297	ENSMUSG00000020922	Lsm12
mmu-miR-185-5p	ENSMUST00000028137	ENSMUSG00000026798	Coq4
mmu-miR-185-5p	ENSMUST00000026475	ENSMUSG00000025408	Ddit3
mmu-miR-185-5p	ENSMUST00000027897	ENSMUSG00000026603	Smyd2
mmu-miR-185-5p	ENSMUST00000025804	ENSMUSG00000024870	Rab1b
mmu-miR-185-5p	ENSMUST00000030795	ENSMUSG00000028953	Abcf2
mmu-miR-185-5p	ENSMUST00000029188	ENSMUSG00000027656	Ccn5
mmu-miR-185-5p	ENSMUST00000041685	ENSMUSG00000038255	Neurod2
mmu-miR-185-5p	ENSMUST00000038760	ENSMUSG00000041782	Lad1
mmu-miR-185-5p	ENSMUST00000039818	ENSMUSG00000028737	Aldh4a1
mmu-miR-185-5p	ENSMUST00000029530	ENSMUSG00000068890	Lce1a2
mmu-miR-185-5p	ENSMUST00000029376	ENSMUSG00000027800	Tm4sf1
mmu-miR-185-5p	ENSMUST00000031655	ENSMUSG00000029650	Slc46a3
mmu-miR-185-5p	ENSMUST00000033081	ENSMUSG00000030811	Fbxl19
mmu-miR-185-5p	ENSMUST00000034869	ENSMUSG00000032318	Isl2
mmu-miR-185-5p	ENSMUST00000040766	ENSMUSG00000021248	Tmed10
mmu-miR-185-5p	ENSMUST00000043794	ENSMUSG00000063646	Jakmip1
mmu-miR-185-5p	ENSMUST00000041477	ENSMUSG00000037206	Islr
mmu-miR-185-5p	ENSMUST00000041059	ENSMUSG00000038324	Trpc4ap
mmu-miR-185-5p	ENSMUST00000036158	ENSMUSG00000033272	Slc35a4
mmu-miR-185-5p	ENSMUST00000041398	ENSMUSG00000037130	H2-M10.6
mmu-miR-185-5p	ENSMUST00000039672	ENSMUSG00000041945	Mfsd9
mmu-miR-185-5p	ENSMUST00000031289	ENSMUSG00000029346	Srrd
mmu-miR-185-5p	ENSMUST00000042261	ENSMUSG00000037490	Slc2a12
mmu-miR-185-5p	ENSMUST00000036176	ENSMUSG00000033697	Arhgap39
mmu-miR-185-5p	ENSMUST00000037783	ENSMUSG00000034083	Ccdc174
mmu-miR-185-5p	ENSMUST00000029013	ENSMUSG00000027509	Rae1
mmu-miR-185-5p	ENSMUST00000041023	ENSMUSG00000041879	Ipo9
mmu-miR-185-5p	ENSMUST00000037820	ENSMUSG00000038422	Hdhd3
mmu-miR-185-5p	ENSMUST00000033617	ENSMUSG00000031264	Btk
mmu-miR-185-5p	ENSMUST00000049699	ENSMUSG00000048310	Pskh1
mmu-miR-185-5p	ENSMUST00000070565	ENSMUSG00000056458	Mok
mmu-miR-185-5p	ENSMUST00000050476	ENSMUSG00000033272	Slc35a4
mmu-miR-185-5p	ENSMUST00000055221	ENSMUSG00000050138	Kcnk12
mmu-miR-185-5p	ENSMUST00000049852	ENSMUSG00000070368	Prok1
mmu-miR-185-5p	ENSMUST00000044783	ENSMUSG00000045983	Eif4g1
mmu-miR-185-5p	ENSMUST00000054665	ENSMUSG00000067653	Ankrd23
mmu-miR-185-5p	ENSMUST00000066576	ENSMUSG00000031391	L1cam
mmu-miR-185-5p	ENSMUST00000061174	ENSMUSG00000050132	Sarm1
mmu-miR-185-5p	ENSMUST00000057773	ENSMUSG00000049285	Mblac1
mmu-miR-185-5p	ENSMUST00000068023	ENSMUSG00000054793	Cadm4
mmu-miR-185-5p	ENSMUST00000057608	ENSMUSG00000051652	Lrrc3
mmu-miR-185-5p	ENSMUST00000072235	ENSMUSG00000060715	1700019A02Rik
mmu-miR-185-5p	ENSMUST00000048630	ENSMUSG00000042401	Crtac1
mmu-miR-185-5p	ENSMUST00000070284	ENSMUSG00000056270	Prr9
mmu-miR-185-5p	ENSMUST00000055444	ENSMUSG00000046438	Scgb2b24
mmu-miR-185-5p	ENSMUST00000066873	ENSMUSG00000054065	Pkp3
mmu-miR-185-5p	ENSMUST00000078886	ENSMUSG00000040761	Spen
mmu-miR-185-5p	ENSMUST00000080882	ENSMUSG00000040907	Atp1a3
mmu-miR-185-5p	ENSMUST00000073840	ENSMUSG00000045983	Eif4g1
mmu-miR-185-5p	ENSMUST00000077093	ENSMUSG00000042810	Krba1
mmu-miR-185-5p	ENSMUST00000097778	ENSMUSG00000037447	Arid5a
mmu-miR-185-5p	ENSMUST00000089765	ENSMUSG00000068391	Chrac1
mmu-miR-185-5p	ENSMUST00000092880	ENSMUSG00000019437	Tlcd1
mmu-miR-185-5p	ENSMUST00000076034	ENSMUSG00000059479	B3gnt8
mmu-miR-185-5p	ENSMUST00000076249	ENSMUSG00000062488	Ifit3b
mmu-miR-185-5p	ENSMUST00000090927	ENSMUSG00000068917	Clk2
mmu-miR-185-5p	ENSMUST00000096224	ENSMUSG00000022994	Adcy6
mmu-miR-185-5p	ENSMUST00000076106	ENSMUSG00000059648	Rnase11
mmu-miR-185-5p	ENSMUST00000095606	ENSMUSG00000071256	Zfp213
mmu-miR-185-5p	ENSMUST00000074142	ENSMUSG00000057609	Lce1a1
mmu-miR-185-5p	ENSMUST00000096275	ENSMUSG00000041115	Iqsec2
mmu-miR-185-5p	ENSMUST00000079970	ENSMUSG00000063802	Hspbp1
mmu-miR-185-5p	ENSMUST00000079881	ENSMUSG00000062519	Zfp398
mmu-miR-185-5p	ENSMUST00000084974	ENSMUSG00000056458	Mok
mmu-miR-185-5p	ENSMUST00000077821	ENSMUSG00000033697	Arhgap39
mmu-miR-185-5p	ENSMUST00000078222	ENSMUSG00000000308	Ckmt1
mmu-miR-185-5p	ENSMUST00000093271	ENSMUSG00000031785	Adgrg1
mmu-miR-185-5p	ENSMUST00000074018	ENSMUSG00000078672	Mup20
mmu-miR-185-5p	ENSMUST00000077385	ENSMUSG00000061374	Fiz1
mmu-miR-185-5p	ENSMUST00000078163	ENSMUSG00000021763	Cspg4b
mmu-miR-185-5p	ENSMUST00000073837	ENSMUSG00000009739	Pou6f1
mmu-miR-185-5p	ENSMUST00000105501	ENSMUSG00000048756	Foxo3
mmu-miR-185-5p	ENSMUST00000099060	ENSMUSG00000074569	Gcnt7
mmu-miR-185-5p	ENSMUST00000102825	ENSMUSG00000074896	Ifit3
mmu-miR-185-5p	ENSMUST00000100882	ENSMUSG00000072722	Gm6588
mmu-miR-185-5p	ENSMUST00000103055	ENSMUSG00000038914	Dido1
mmu-miR-185-5p	ENSMUST00000106332	ENSMUSG00000030683	Sez6l2
mmu-miR-185-5p	ENSMUST00000100813	ENSMUSG00000072676	Tmem254a
mmu-miR-185-5p	ENSMUST00000099091	ENSMUSG00000074591	Ankub1
mmu-miR-185-5p	ENSMUST00000105397	ENSMUSG00000020284	Cfap410
mmu-miR-185-5p	ENSMUST00000106177	ENSMUSG00000042988	Notum
mmu-miR-185-5p	ENSMUST00000106306	ENSMUSG00000030830	Itgal
mmu-miR-185-5p	ENSMUST00000107156	ENSMUSG00000020922	Lsm12
mmu-miR-185-5p	ENSMUST00000102858	ENSMUSG00000040907	Atp1a3
mmu-miR-185-5p	ENSMUST00000106039	ENSMUSG00000054065	Pkp3
mmu-miR-185-5p	ENSMUST00000105939	ENSMUSG00000054405	Dnajc8
mmu-miR-185-5p	ENSMUST00000103140	ENSMUSG00000038324	Trpc4ap
mmu-miR-185-5p	ENSMUST00000099776	ENSMUSG00000024958	Gpr137
mmu-miR-185-5p	ENSMUST00000106223	ENSMUSG00000078572	Ndufaf8
mmu-miR-185-5p	ENSMUST00000106178	ENSMUSG00000042988	Notum
mmu-miR-185-5p	ENSMUST00000099782	ENSMUSG00000024958	Gpr137
mmu-miR-185-5p	ENSMUST00000105786	ENSMUSG00000040761	Spen
mmu-miR-185-5p	ENSMUST00000099774	ENSMUSG00000024958	Gpr137
mmu-miR-185-5p	ENSMUST00000101442	ENSMUSG00000029168	Dpysl5
mmu-miR-185-5p	ENSMUST00000113893	ENSMUSG00000026821	Ralgds
mmu-miR-185-5p	ENSMUST00000111080	ENSMUSG00000004849	Ap1s1
mmu-miR-185-5p	ENSMUST00000110859	ENSMUSG00000040093	Bmf
mmu-miR-185-5p	ENSMUST00000111320	ENSMUSG00000005681	Apoa2
mmu-miR-185-5p	ENSMUST00000117597	ENSMUSG00000001786	Fbxo7
mmu-miR-185-5p	ENSMUST00000113213	ENSMUSG00000031264	Btk
mmu-miR-185-5p	ENSMUST00000112605	ENSMUSG00000041115	Iqsec2
mmu-miR-185-5p	ENSMUST00000112604	ENSMUSG00000041115	Iqsec2
mmu-miR-185-5p	ENSMUST00000114946	ENSMUSG00000024513	Mbd2
mmu-miR-185-5p	ENSMUST00000114128	ENSMUSG00000004221	Ikbkg
mmu-miR-185-5p	ENSMUST00000109820	ENSMUSG00000007659	Bcl2l1
mmu-miR-185-5p	ENSMUST00000115460	ENSMUSG00000045983	Eif4g1
mmu-miR-185-5p	ENSMUST00000114290	ENSMUSG00000032318	Isl2
mmu-miR-185-5p	ENSMUST00000115457	ENSMUSG00000045983	Eif4g1
mmu-miR-185-5p	ENSMUST00000115461	ENSMUSG00000045983	Eif4g1
mmu-miR-185-5p	ENSMUST00000115463	ENSMUSG00000045983	Eif4g1
mmu-miR-185-5p	ENSMUST00000114571	ENSMUSG00000042810	Krba1
mmu-miR-185-5p	ENSMUST00000117762	ENSMUSG00000030830	Itgal
mmu-miR-185-5p	ENSMUST00000113229	ENSMUSG00000006262	Mob1b
mmu-miR-185-5p	ENSMUST00000114129	ENSMUSG00000004221	Ikbkg
mmu-miR-185-5p	ENSMUST00000113904	ENSMUSG00000029179	Zcchc4
mmu-miR-185-5p	ENSMUST00000111321	ENSMUSG00000005681	Apoa2
mmu-miR-185-5p	ENSMUST00000116349	ENSMUSG00000020868	Xylt2
mmu-miR-185-5p	ENSMUST00000109867	ENSMUSG00000041961	Znrf3
mmu-miR-185-5p	ENSMUST00000111230	ENSMUSG00000026547	Tagln2
mmu-miR-185-5p	ENSMUST00000114886	ENSMUSG00000024213	Nudt3
mmu-miR-185-5p	ENSMUST00000114336	ENSMUSG00000048707	Tprn
mmu-miR-185-5p	ENSMUST00000118205	ENSMUSG00000036099	Vezt
mmu-miR-185-5p	ENSMUST00000121212	ENSMUSG00000068917	Clk2
mmu-miR-185-5p	ENSMUST00000128590	ENSMUSG00000029550	Sppl3
mmu-miR-185-5p	ENSMUST00000118515	ENSMUSG00000008140	Emc10
mmu-miR-185-5p	ENSMUST00000121931	ENSMUSG00000068917	Clk2
mmu-miR-185-5p	ENSMUST00000126536	ENSMUSG00000021824	Ap3m1
mmu-miR-185-5p	ENSMUST00000118527	ENSMUSG00000029650	Slc46a3
mmu-miR-185-5p	ENSMUST00000118101	ENSMUSG00000021081	Serpina1f
mmu-miR-185-5p	ENSMUST00000119564	ENSMUSG00000070691	Runx3
mmu-miR-185-5p	ENSMUST00000128384	ENSMUSG00000046826	Fam187b
mmu-miR-185-5p	ENSMUST00000128775	ENSMUSG00000022469	Rapgef3
mmu-miR-185-5p	ENSMUST00000120344	ENSMUSG00000001786	Fbxo7
mmu-miR-185-5p	ENSMUST00000119975	ENSMUSG00000029022	Miip
mmu-miR-185-5p	ENSMUST00000119595	ENSMUSG00000020100	Slc29a3
mmu-miR-185-5p	ENSMUST00000125875	ENSMUSG00000036918	Ttc7
mmu-miR-185-5p	ENSMUST00000126854	ENSMUSG00000022469	Rapgef3
mmu-miR-185-5p	ENSMUST00000124260	ENSMUSG00000041939	Mvk
mmu-miR-185-5p	ENSMUST00000118006	ENSMUSG00000034855	Cxcl10
mmu-miR-185-5p	ENSMUST00000118808	ENSMUSG00000008140	Emc10
mmu-miR-185-5p	ENSMUST00000118405	ENSMUSG00000030830	Itgal
mmu-miR-185-5p	ENSMUST00000123940	ENSMUSG00000000730	Dnmt3l
mmu-miR-185-5p	ENSMUST00000129223	ENSMUSG00000022469	Rapgef3
mmu-miR-185-5p	ENSMUST00000138286	ENSMUSG00000038665	Dgki
mmu-miR-185-5p	ENSMUST00000133313	ENSMUSG00000048271	Rbm33
mmu-miR-185-5p	ENSMUST00000129308	ENSMUSG00000042642	Flad1
mmu-miR-185-5p	ENSMUST00000131825	ENSMUSG00000000730	Dnmt3l
mmu-miR-185-5p	ENSMUST00000134885	ENSMUSG00000022469	Rapgef3
mmu-miR-185-5p	ENSMUST00000131566	ENSMUSG00000048442	Smim5
mmu-miR-185-5p	ENSMUST00000136755	ENSMUSG00000021763	Cspg4b
mmu-miR-185-5p	ENSMUST00000130986	ENSMUSG00000038914	Dido1
mmu-miR-185-5p	ENSMUST00000132053	ENSMUSG00000021643	Serf1
mmu-miR-185-5p	ENSMUST00000138785	ENSMUSG00000000730	Dnmt3l
mmu-miR-185-5p	ENSMUST00000131109	ENSMUSG00000026925	Inpp5e
mmu-miR-185-5p	ENSMUST00000129773	ENSMUSG00000046826	Fam187b
mmu-miR-185-5p	ENSMUST00000137167	ENSMUSG00000041939	Mvk
mmu-miR-185-5p	ENSMUST00000147393	ENSMUSG00000044783	Hjurp
mmu-miR-185-5p	ENSMUST00000143616	ENSMUSG00000026798	Coq4
mmu-miR-185-5p	ENSMUST00000143939	ENSMUSG00000045983	Eif4g1
mmu-miR-185-5p	ENSMUST00000143875	ENSMUSG00000000766	Oprm1
mmu-miR-185-5p	ENSMUST00000139539	ENSMUSG00000000730	Dnmt3l
mmu-miR-185-5p	ENSMUST00000144488	ENSMUSG00000029534	St7
mmu-miR-185-5p	ENSMUST00000153741	ENSMUSG00000022957	Itsn1
mmu-miR-185-5p	ENSMUST00000160201	ENSMUSG00000028138	Adh5
mmu-miR-185-5p	ENSMUST00000156226	ENSMUSG00000045983	Eif4g1
mmu-miR-185-5p	ENSMUST00000150281	ENSMUSG00000029534	St7
mmu-miR-185-5p	ENSMUST00000151242	ENSMUSG00000000730	Dnmt3l
mmu-miR-185-5p	ENSMUST00000155138	ENSMUSG00000030683	Sez6l2
mmu-miR-185-5p	ENSMUST00000150845	ENSMUSG00000020100	Slc29a3
mmu-miR-185-5p	ENSMUST00000155221	ENSMUSG00000022498	Txndc11
mmu-miR-185-5p	ENSMUST00000155370	ENSMUSG00000005881	Ergic3
mmu-miR-185-5p	ENSMUST00000169082	ENSMUSG00000044217	Aqp5
mmu-miR-185-5p	ENSMUST00000167804	ENSMUSG00000061374	Fiz1
mmu-miR-185-5p	ENSMUST00000162521	ENSMUSG00000029925	Tbxas1
mmu-miR-185-5p	ENSMUST00000168864	ENSMUSG00000037206	Islr
mmu-miR-185-5p	ENSMUST00000161934	ENSMUSG00000041879	Ipo9
mmu-miR-185-5p	ENSMUST00000168786	ENSMUSG00000041115	Iqsec2
mmu-miR-185-5p	ENSMUST00000165320	ENSMUSG00000061374	Fiz1
mmu-miR-185-5p	ENSMUST00000161032	ENSMUSG00000041879	Ipo9
mmu-miR-185-5p	ENSMUST00000161832	ENSMUSG00000044948	Cfap43
mmu-miR-185-5p	ENSMUST00000166791	ENSMUSG00000042502	Cd2bp2
mmu-miR-185-5p	ENSMUST00000166030	ENSMUSG00000022412	Mief1
mmu-miR-185-5p	ENSMUST00000166115	ENSMUSG00000024958	Gpr137
mmu-miR-185-5p	ENSMUST00000161189	ENSMUSG00000041879	Ipo9
mmu-miR-185-5p	ENSMUST00000161334	ENSMUSG00000074569	Gcnt7
mmu-miR-185-5p	ENSMUST00000168406	ENSMUSG00000023367	Tmem176a
mmu-miR-185-5p	ENSMUST00000166802	ENSMUSG00000061577	Adgrg5
mmu-miR-185-5p	ENSMUST00000164373	ENSMUSG00000032318	Isl2
mmu-miR-185-5p	ENSMUST00000165786	ENSMUSG00000029778	Adcyap1r1
mmu-miR-185-5p	ENSMUST00000176271	ENSMUSG00000009739	Pou6f1
mmu-miR-185-5p	ENSMUST00000177297	ENSMUSG00000029705	Cux1
mmu-miR-185-5p	ENSMUST00000179900	ENSMUSG00000096819	Srsy
mmu-miR-185-5p	ENSMUST00000179688	ENSMUSG00000096467	Scgb2b19
mmu-miR-185-5p	ENSMUST00000182299	ENSMUSG00000020056	Washc3
mmu-miR-185-5p	ENSMUST00000176299	ENSMUSG00000032400	Zwilch
mmu-miR-185-5p	ENSMUST00000171838	ENSMUSG00000023055	Calcoco1
mmu-miR-185-5p	ENSMUST00000179619	ENSMUSG00000031785	Adgrg1
mmu-miR-185-5p	ENSMUST00000176129	ENSMUSG00000043456	Zfp536
mmu-miR-185-5p	ENSMUST00000177234	ENSMUSG00000007655	Cav1
mmu-miR-185-5p	ENSMUST00000171172	ENSMUSG00000034509	Mad2l1bp
mmu-miR-185-5p	ENSMUST00000177352	ENSMUSG00000022469	Rapgef3
mmu-miR-185-5p	ENSMUST00000176140	ENSMUSG00000009739	Pou6f1
mmu-miR-185-5p	ENSMUST00000176325	ENSMUSG00000009585	Apobec3
mmu-miR-185-5p	ENSMUST00000186207	ENSMUSG00000030811	Fbxl19
mmu-miR-185-5p	ENSMUST00000187040	ENSMUSG00000053877	Srcap
mmu-miR-185-5p	ENSMUST00000194296	ENSMUSG00000070942	Il1rl2
mmu-miR-185-5p	ENSMUST00000183976
mmu-miR-185-5p	ENSMUST00000188580	ENSMUSG00000030811	Fbxl19
mmu-miR-185-5p	ENSMUST00000191849	ENSMUSG00000109510	Gm42417
mmu-miR-185-5p	ENSMUST00000186116	ENSMUSG00000030811	Fbxl19
mmu-miR-185-5p	ENSMUST00000191440	ENSMUSG00000003346	Abhd17a
mmu-miR-185-5p	ENSMUST00000185117	ENSMUSG00000032228	Tcf12
mmu-miR-185-5p	ENSMUST00000186538	ENSMUSG00000033272	Slc35a4
mmu-miR-185-5p	ENSMUST00000191255	ENSMUSG00000101401	Scgb1b18
mmu-miR-185-5p	ENSMUST00000193083	ENSMUSG00000067653	Ankrd23
mmu-miR-185-5p	ENSMUST00000189605	ENSMUSG00000003346	Abhd17a
mmu-miR-185-5p	ENSMUST00000186031	ENSMUSG00000101638	Scgb1b11
mmu-miR-185-5p	ENSMUST00000188293	ENSMUSG00000099729	Scgb2b11
mmu-miR-185-5p	ENSMUST00000184783	ENSMUSG00000032228	Tcf12
mmu-miR-185-5p	ENSMUST00000183195	ENSMUSG00000097982	Scgb2b12
mmu-miR-185-5p	ENSMUST00000190748	ENSMUSG00000060715	1700019A02Rik
mmu-miR-185-5p	ENSMUST00000184694	ENSMUSG00000030374	Strn4
mmu-miR-185-5p	ENSMUST00000186529	ENSMUSG00000100058	Scgb2b18
mmu-miR-185-5p	ENSMUST00000191829	ENSMUSG00000102692	Dchs2
mmu-miR-185-5p	ENSMUST00000196684	ENSMUSG00000040907	Atp1a3
mmu-miR-185-5p	ENSMUST00000206893	ENSMUSG00000030811	Fbxl19
mmu-miR-185-5p	ENSMUST00000203328	ENSMUSG00000068566	Myadm
mmu-miR-185-5p	ENSMUST00000202479	ENSMUSG00000017740	Slc12a5
mmu-miR-185-5p	ENSMUST00000202564	ENSMUSG00000029528	Pxn
mmu-miR-185-5p	ENSMUST00000202722	ENSMUSG00000107002	0610012G03Rik
mmu-miR-185-5p	ENSMUST00000212839	ENSMUSG00000036672	Cenpt
mmu-miR-185-5p	ENSMUST00000211741	ENSMUSG00000052833	Sae1
mmu-miR-185-5p	ENSMUST00000212431	ENSMUSG00000036672	Cenpt
mmu-miR-185-5p	ENSMUST00000212650	ENSMUSG00000038000	Acd
mmu-miR-185-5p	ENSMUST00000212642	ENSMUSG00000038000	Acd
mmu-miR-185-5p	ENSMUST00000213024	ENSMUSG00000058491	Olfr869
mmu-miR-185-5p	ENSMUST00000211683	ENSMUSG00000037234	Hook3
mmu-miR-185-5p	ENSMUST00000214470	ENSMUSG00000010660	Plcd1
mmu-miR-185-5p	ENSMUST00000212047	ENSMUSG00000063646	Jakmip1
mmu-miR-185-5p	ENSMUST00000215851	ENSMUSG00000040146	Rgl3
mmu-miR-185-5p	ENSMUST00000218311	ENSMUSG00000112858	Rnf212b
mmu-miR-185-5p	ENSMUST00000209172	ENSMUSG00000039728	Slc6a5
mmu-miR-185-5p	ENSMUST00000219662	ENSMUSG00000004356	Utp20
mmu-miR-185-5p	ENSMUST00000220208	ENSMUSG00000112858	Rnf212b
mmu-miR-185-5p	ENSMUST00000220403	ENSMUSG00000112858	Rnf212b
mmu-miR-185-5p	ENSMUST00000219451	ENSMUSG00000021027	Ralgapa1
mmu-miR-185-5p	ENSMUST00000222406	ENSMUSG00000021143	Pacs2
mmu-miR-185-5p	ENSMUST00000226561	ENSMUSG00000036552	Ermard
mmu-miR-185-5p	ENSMUST00000219350	ENSMUSG00000112858	Rnf212b
mmu-miR-185-5p	ENSMUST00000222180	ENSMUSG00000059114	Lrrc74a
mmu-miR-185-5p	ENSMUST00000235518	ENSMUSG00000024958	Gpr137
mmu-miR-185-5p	ENSMUST00000229549	ENSMUSG00000060992	Copz1
mmu-miR-185-5p	ENSMUST00000237747	ENSMUSG00000060224	Pyroxd2
mmu-miR-185-5p	ENSMUST00000232107	ENSMUSG00000052593	Adam17
mmu-miR-185-5p	ENSMUST00000237934	ENSMUSG00000024958	Gpr137
mmu-miR-185-5p	ENSMUST00000233701	ENSMUSG00000063952	Brpf3
mmu-miR-185-5p	ENSMUST00000238183	ENSMUSG00000024958	Gpr137
mmu-miR-185-5p	ENSMUST00000238797	ENSMUSG00000018474	Chd3
mmu-miR-185-5p	ENSMUST00000235881	ENSMUSG00000024958	Gpr137
mmu-miR-185-5p	ENSMUST00000230893	ENSMUSG00000060992	Copz1
mmu-miR-185-5p	ENSMUST00000234801	ENSMUSG00000024246	Thumpd2
mmu-miR-185-5p	ENSMUST00000236348	ENSMUSG00000024958	Gpr137
mmu-miR-185-5p	ENSMUST00000229728	ENSMUSG00000044217	Aqp5
mmu-miR-185-5p	ENSMUST00000239134	ENSMUSG00000033697	Arhgap39
mmu-miR-185-5p	ENSMUST00000239015	ENSMUSG00000008140	Emc10
mmu-miR-185-5p	ENSMUST00000239003	ENSMUSG00000033697	Arhgap39
mmu-miR-1934-3p	ENSMUST00000000394	ENSMUSG00000000384	Tbrg4
mmu-miR-1934-3p	ENSMUST00000001451	ENSMUSG00000001415	Smg5
mmu-miR-1934-3p	ENSMUST00000001455	ENSMUSG00000001419	Mef2d
mmu-miR-1934-3p	ENSMUST00000001975	ENSMUSG00000001910	Nacc1
mmu-miR-1934-3p	ENSMUST00000003442	ENSMUSG00000003352	Cacnb3
mmu-miR-1934-3p	ENSMUST00000007865	ENSMUSG00000007721	Ccdc124
mmu-miR-1934-3p	ENSMUST00000005487	ENSMUSG00000005354	Txn2
mmu-miR-1934-3p	ENSMUST00000008626	ENSMUSG00000008482	Rnf151
mmu-miR-1934-3p	ENSMUST00000005067	ENSMUSG00000004937	Sgta
mmu-miR-1934-3p	ENSMUST00000004137	ENSMUSG00000004035	Gstm7
mmu-miR-1934-3p	ENSMUST00000006626	ENSMUSG00000006457	Actn3
mmu-miR-1934-3p	ENSMUST00000006762	ENSMUSG00000006587	Snai3
mmu-miR-1934-3p	ENSMUST00000020864	ENSMUSG00000020553	Pctp
mmu-miR-1934-3p	ENSMUST00000017808	ENSMUSG00000017664	Slc35c2
mmu-miR-1934-3p	ENSMUST00000014892	ENSMUSG00000014748	Tex261
mmu-miR-1934-3p	ENSMUST00000012587	ENSMUSG00000012443	Kif11
mmu-miR-1934-3p	ENSMUST00000016673	ENSMUSG00000016529	Il10
mmu-miR-1934-3p	ENSMUST00000011391	ENSMUSG00000047257	Prss45
mmu-miR-1934-3p	ENSMUST00000020204	ENSMUSG00000020019	Ntn4
mmu-miR-1934-3p	ENSMUST00000016323	ENSMUSG00000016179	Camk1g
mmu-miR-1934-3p	ENSMUST00000018571	ENSMUSG00000018427	Ypel2
mmu-miR-1934-3p	ENSMUST00000013497	ENSMUSG00000013353	4931406B18Rik
mmu-miR-1934-3p	ENSMUST00000020581	ENSMUSG00000020331	Hcn2
mmu-miR-1934-3p	ENSMUST00000019708	ENSMUSG00000019564	Arid3a
mmu-miR-1934-3p	ENSMUST00000018186	ENSMUSG00000018042	Cyb5r3
mmu-miR-1934-3p	ENSMUST00000014221	ENSMUSG00000014077	Chp1
mmu-miR-1934-3p	ENSMUST00000019516	ENSMUSG00000075590	Nrbp2
mmu-miR-1934-3p	ENSMUST00000026892	ENSMUSG00000025786	Zdhhc3
mmu-miR-1934-3p	ENSMUST00000023788	ENSMUSG00000058354	Krt6a
mmu-miR-1934-3p	ENSMUST00000026985	ENSMUSG00000025867	Cplx2
mmu-miR-1934-3p	ENSMUST00000022013	ENSMUSG00000021536	Adcy2
mmu-miR-1934-3p	ENSMUST00000027826	ENSMUSG00000026544	Dusp23
mmu-miR-1934-3p	ENSMUST00000025211	ENSMUSG00000024353	Mzb1
mmu-miR-1934-3p	ENSMUST00000021734	ENSMUSG00000021303	Gng4
mmu-miR-1934-3p	ENSMUST00000025751	ENSMUSG00000024831	Ighmbp2
mmu-miR-1934-3p	ENSMUST00000022124	ENSMUSG00000021624	Cd180
mmu-miR-1934-3p	ENSMUST00000023212	ENSMUSG00000022553	Maf1
mmu-miR-1934-3p	ENSMUST00000025749	ENSMUSG00000024830	Rps6kb2
mmu-miR-1934-3p	ENSMUST00000021120	ENSMUSG00000020773	Trim47
mmu-miR-1934-3p	ENSMUST00000027421	ENSMUSG00000026219	Trip12
mmu-miR-1934-3p	ENSMUST00000023920	ENSMUSG00000023153	Tmem52
mmu-miR-1934-3p	ENSMUST00000025684	ENSMUSG00000024772	Ehd1
mmu-miR-1934-3p	ENSMUST00000025891	ENSMUSG00000024942	Capn1
mmu-miR-1934-3p	ENSMUST00000027288	ENSMUSG00000026114	Cnga3
mmu-miR-1934-3p	ENSMUST00000023820	ENSMUSG00000023057	Fabp2
mmu-miR-1934-3p	ENSMUST00000027241	ENSMUSG00000026072	Il1r1
mmu-miR-1934-3p	ENSMUST00000022051	ENSMUSG00000021567	Nkd2
mmu-miR-1934-3p	ENSMUST00000023810	ENSMUSG00000023048	Prr13
mmu-miR-1934-3p	ENSMUST00000027379	ENSMUSG00000026187	Xrcc5
mmu-miR-1934-3p	ENSMUST00000021362	ENSMUSG00000020978	Klhdc2
mmu-miR-1934-3p	ENSMUST00000037248	ENSMUSG00000042606	Hirip3
mmu-miR-1934-3p	ENSMUST00000028533	ENSMUSG00000027120	Fshb
mmu-miR-1934-3p	ENSMUST00000032114	ENSMUSG00000030036	Mogs
mmu-miR-1934-3p	ENSMUST00000036187	ENSMUSG00000036327	Qsox2
mmu-miR-1934-3p	ENSMUST00000030563	ENSMUSG00000028779	Pef1
mmu-miR-1934-3p	ENSMUST00000040324	ENSMUSG00000035829	Ppp1r26
mmu-miR-1934-3p	ENSMUST00000041500	ENSMUSG00000032802	Srxn1
mmu-miR-1934-3p	ENSMUST00000034740	ENSMUSG00000032216	Nedd4
mmu-miR-1934-3p	ENSMUST00000041555	ENSMUSG00000038740	Mvb12b
mmu-miR-1934-3p	ENSMUST00000031535	ENSMUSG00000029556	Hnf1a
mmu-miR-1934-3p	ENSMUST00000041005	ENSMUSG00000059412	Fxyd2
mmu-miR-1934-3p	ENSMUST00000036811	ENSMUSG00000034101	Ctnnd1
mmu-miR-1934-3p	ENSMUST00000041806	ENSMUSG00000019969	Psen1
mmu-miR-1934-3p	ENSMUST00000029158	ENSMUSG00000027628	Aar2
mmu-miR-1934-3p	ENSMUST00000034829	ENSMUSG00000032289	Thsd4
mmu-miR-1934-3p	ENSMUST00000041164	ENSMUSG00000033099	Nol12
mmu-miR-1934-3p	ENSMUST00000038608	ENSMUSG00000035596	Mboat7
mmu-miR-1934-3p	ENSMUST00000031311	ENSMUSG00000029366	Dck
mmu-miR-1934-3p	ENSMUST00000036206	ENSMUSG00000037979	Ccdc92
mmu-miR-1934-3p	ENSMUST00000040428	ENSMUSG00000093989	Rnasek
mmu-miR-1934-3p	ENSMUST00000035635	ENSMUSG00000034663	Bmp2k
mmu-miR-1934-3p	ENSMUST00000030562	ENSMUSG00000028778	Hcrtr1
mmu-miR-1934-3p	ENSMUST00000031117	ENSMUSG00000029209	Gnpda2
mmu-miR-1934-3p	ENSMUST00000030787	ENSMUSG00000028945	Rheb
mmu-miR-1934-3p	ENSMUST00000032132	ENSMUSG00000068263	Efcc1
mmu-miR-1934-3p	ENSMUST00000030471	ENSMUSG00000028703	Lrrc41
mmu-miR-1934-3p	ENSMUST00000040344	ENSMUSG00000034707	Gns
mmu-miR-1934-3p	ENSMUST00000038477	ENSMUSG00000036006	Ripor2
mmu-miR-1934-3p	ENSMUST00000034279	ENSMUSG00000031822	Gse1
mmu-miR-1934-3p	ENSMUST00000043266	ENSMUSG00000041068	4930596D02Rik
mmu-miR-1934-3p	ENSMUST00000039419	ENSMUSG00000036334	Igsf10
mmu-miR-1934-3p	ENSMUST00000034611	ENSMUSG00000048537	Phldb1
mmu-miR-1934-3p	ENSMUST00000031597	ENSMUSG00000029598	Plbd2
mmu-miR-1934-3p	ENSMUST00000035499	ENSMUSG00000032816	Igdcc4
mmu-miR-1934-3p	ENSMUST00000034385	ENSMUSG00000031910	Has3
mmu-miR-1934-3p	ENSMUST00000060225	ENSMUSG00000044317	Gpr4
mmu-miR-1934-3p	ENSMUST00000066177	ENSMUSG00000034101	Ctnnd1
mmu-miR-1934-3p	ENSMUST00000059825	ENSMUSG00000063681	Crb1
mmu-miR-1934-3p	ENSMUST00000059021	ENSMUSG00000040374	Pex2
mmu-miR-1934-3p	ENSMUST00000061882	ENSMUSG00000048755	Mcat
mmu-miR-1934-3p	ENSMUST00000051356	ENSMUSG00000004056	Akt2
mmu-miR-1934-3p	ENSMUST00000061446	ENSMUSG00000043388	Tmem130
mmu-miR-1934-3p	ENSMUST00000052366	ENSMUSG00000051663	Pcdhb1
mmu-miR-1934-3p	ENSMUST00000054174	ENSMUSG00000024292	Cyp4f14
mmu-miR-1934-3p	ENSMUST00000068261	ENSMUSG00000024403	Atp6v1g2
mmu-miR-1934-3p	ENSMUST00000052652	ENSMUSG00000056148	Rdh9
mmu-miR-1934-3p	ENSMUST00000048248	ENSMUSG00000035390	Brsk1
mmu-miR-1934-3p	ENSMUST00000068631	ENSMUSG00000055197	Fev
mmu-miR-1934-3p	ENSMUST00000053646	ENSMUSG00000044199	S1pr4
mmu-miR-1934-3p	ENSMUST00000066597	ENSMUSG00000055707	Klhl26
mmu-miR-1934-3p	ENSMUST00000068150	ENSMUSG00000020926	Adam11
mmu-miR-1934-3p	ENSMUST00000057907	ENSMUSG00000029001	Fbxo44
mmu-miR-1934-3p	ENSMUST00000055815	ENSMUSG00000035653	Lrfn5
mmu-miR-1934-3p	ENSMUST00000067757	ENSMUSG00000027695	Pld1
mmu-miR-1934-3p	ENSMUST00000053427	ENSMUSG00000049680	Urgcp
mmu-miR-1934-3p	ENSMUST00000067232	ENSMUSG00000034101	Ctnnd1
mmu-miR-1934-3p	ENSMUST00000068697	ENSMUSG00000055239	Kcmf1
mmu-miR-1934-3p	ENSMUST00000057910	ENSMUSG00000047417	Rexo1
mmu-miR-1934-3p	ENSMUST00000047889	ENSMUSG00000041329	Atp1b2
mmu-miR-1934-3p	ENSMUST00000054048	ENSMUSG00000048965	Mrgpre
mmu-miR-1934-3p	ENSMUST00000063719	ENSMUSG00000026411	Tmem9
mmu-miR-1934-3p	ENSMUST00000071782	ENSMUSG00000059991	Nptx2
mmu-miR-1934-3p	ENSMUST00000069385	ENSMUSG00000017734	Dbndd2
mmu-miR-1934-3p	ENSMUST00000071280	ENSMUSG00000040374	Pex2
mmu-miR-1934-3p	ENSMUST00000066994	ENSMUSG00000034522	Zfp395
mmu-miR-1934-3p	ENSMUST00000067936	ENSMUSG00000025132	Arhgdia
mmu-miR-1934-3p	ENSMUST00000072600	ENSMUSG00000057123	Gja5
mmu-miR-1934-3p	ENSMUST00000045091	ENSMUSG00000032036	Kirrel3
mmu-miR-1934-3p	ENSMUST00000057465	ENSMUSG00000043122	A530016L24Rik
mmu-miR-1934-3p	ENSMUST00000071826	ENSMUSG00000044279	Crb3
mmu-miR-1934-3p	ENSMUST00000057866	ENSMUSG00000048978	Nrsn1
mmu-miR-1934-3p	ENSMUST00000072678	ENSMUSG00000089873	Mup13
mmu-miR-1934-3p	ENSMUST00000065938	ENSMUSG00000027531	Impa1
mmu-miR-1934-3p	ENSMUST00000048409	ENSMUSG00000041986	Elmod1
mmu-miR-1934-3p	ENSMUST00000084238	ENSMUSG00000037553	Zdhhc18
mmu-miR-1934-3p	ENSMUST00000093362	ENSMUSG00000049680	Urgcp
mmu-miR-1934-3p	ENSMUST00000086101	ENSMUSG00000043017	Ptgir
mmu-miR-1934-3p	ENSMUST00000094821	ENSMUSG00000070808	Bicra
mmu-miR-1934-3p	ENSMUST00000081094	ENSMUSG00000028836	Slc30a2
mmu-miR-1934-3p	ENSMUST00000079362	ENSMUSG00000005871	Apc
mmu-miR-1934-3p	ENSMUST00000075637	ENSMUSG00000038764	Ptpn3
mmu-miR-1934-3p	ENSMUST00000090945	ENSMUSG00000068923	Syt11
mmu-miR-1934-3p	ENSMUST00000091694	ENSMUSG00000036006	Ripor2
mmu-miR-1934-3p	ENSMUST00000076155	ENSMUSG00000059040	Eno1b
mmu-miR-1934-3p	ENSMUST00000079724	ENSMUSG00000027944	Hax1
mmu-miR-1934-3p	ENSMUST00000080606	ENSMUSG00000078673	Mup19
mmu-miR-1934-3p	ENSMUST00000079970	ENSMUSG00000063802	Hspbp1
mmu-miR-1934-3p	ENSMUST00000092794	ENSMUSG00000069769	Msi2
mmu-miR-1934-3p	ENSMUST00000098040	ENSMUSG00000078674	Mup18
mmu-miR-1934-3p	ENSMUST00000080149	ENSMUSG00000063524	Eno1
mmu-miR-1934-3p	ENSMUST00000073879	ENSMUSG00000075415	Fnbp1
mmu-miR-1934-3p	ENSMUST00000079697	ENSMUSG00000073842	Mup7
mmu-miR-1934-3p	ENSMUST00000093912	ENSMUSG00000020747	Tmem94
mmu-miR-1934-3p	ENSMUST00000097936	ENSMUSG00000048583	Igf2
mmu-miR-1934-3p	ENSMUST00000075444	ENSMUSG00000059213	Ddn
mmu-miR-1934-3p	ENSMUST00000080926	ENSMUSG00000063524	Eno1
mmu-miR-1934-3p	ENSMUST00000098046	ENSMUSG00000073834	Mup11
mmu-miR-1934-3p	ENSMUST00000076228	ENSMUSG00000061979	Rcc1l
mmu-miR-1934-3p	ENSMUST00000079644	ENSMUSG00000028639	Ybx1
mmu-miR-1934-3p	ENSMUST00000074700	ENSMUSG00000078688	Mup2
mmu-miR-1934-3p	ENSMUST00000075206	ENSMUSG00000073830	Mup14
mmu-miR-1934-3p	ENSMUST00000098047	ENSMUSG00000078680	Mup10
mmu-miR-1934-3p	ENSMUST00000077696	ENSMUSG00000032816	Igdcc4
mmu-miR-1934-3p	ENSMUST00000097299	ENSMUSG00000044279	Crb3
mmu-miR-1934-3p	ENSMUST00000087514	ENSMUSG00000067367	Lyar
mmu-miR-1934-3p	ENSMUST00000094141	ENSMUSG00000032725	Folr2
mmu-miR-1934-3p	ENSMUST00000091089	ENSMUSG00000026825	Dnm1
mmu-miR-1934-3p	ENSMUST00000095058	ENSMUSG00000078687	Mup8
mmu-miR-1934-3p	ENSMUST00000078352	ENSMUSG00000026825	Dnm1
mmu-miR-1934-3p	ENSMUST00000095049	ENSMUSG00000096674	Mup15
mmu-miR-1934-3p	ENSMUST00000107579	ENSMUSG00000018541	Cwc25
mmu-miR-1934-3p	ENSMUST00000107503	ENSMUSG00000068923	Syt11
mmu-miR-1934-3p	ENSMUST00000106197	ENSMUSG00000025132	Arhgdia
mmu-miR-1934-3p	ENSMUST00000109298	ENSMUSG00000017664	Slc35c2
mmu-miR-1934-3p	ENSMUST00000098924	ENSMUSG00000027951	Adar
mmu-miR-1934-3p	ENSMUST00000108433	ENSMUSG00000038178	Slc43a2
mmu-miR-1934-3p	ENSMUST00000106441	ENSMUSG00000020773	Trim47
mmu-miR-1934-3p	ENSMUST00000107505	ENSMUSG00000068923	Syt11
mmu-miR-1934-3p	ENSMUST00000107909	ENSMUSG00000069769	Msi2
mmu-miR-1934-3p	ENSMUST00000105644	ENSMUSG00000029026	Trp73
mmu-miR-1934-3p	ENSMUST00000106774	ENSMUSG00000002227	Mov10
mmu-miR-1934-3p	ENSMUST00000108415	ENSMUSG00000008496	Pou2f2
mmu-miR-1934-3p	ENSMUST00000107405	ENSMUSG00000027951	Adar
mmu-miR-1934-3p	ENSMUST00000109300	ENSMUSG00000017664	Slc35c2
mmu-miR-1934-3p	ENSMUST00000102656	ENSMUSG00000052135	Foxo6
mmu-miR-1934-3p	ENSMUST00000100809
mmu-miR-1934-3p	ENSMUST00000108566	ENSMUSG00000044876	Zfp444
mmu-miR-1934-3p	ENSMUST00000099941	ENSMUSG00000034101	Ctnnd1
mmu-miR-1934-3p	ENSMUST00000108343	ENSMUSG00000004056	Akt2
mmu-miR-1934-3p	ENSMUST00000109150	ENSMUSG00000003352	Cacnb3
mmu-miR-1934-3p	ENSMUST00000105376	ENSMUSG00000019564	Arid3a
mmu-miR-1934-3p	ENSMUST00000103012	ENSMUSG00000078683	Mup1
mmu-miR-1934-3p	ENSMUST00000108705	ENSMUSG00000047342	Zfp286
mmu-miR-1934-3p	ENSMUST00000103033	ENSMUSG00000020747	Tmem94
mmu-miR-1934-3p	ENSMUST00000103036	ENSMUSG00000018858	Mrpl58
mmu-miR-1934-3p	ENSMUST00000107483	ENSMUSG00000078675	Mup16
mmu-miR-1934-3p	ENSMUST00000105377	ENSMUSG00000019564	Arid3a
mmu-miR-1934-3p	ENSMUST00000105778	ENSMUSG00000057637	Prdm2
mmu-miR-1934-3p	ENSMUST00000105872	ENSMUSG00000028836	Slc30a2
mmu-miR-1934-3p	ENSMUST00000105874	ENSMUSG00000028836	Slc30a2
mmu-miR-1934-3p	ENSMUST00000106687	ENSMUSG00000004035	Gstm7
mmu-miR-1934-3p	ENSMUST00000109299	ENSMUSG00000017664	Slc35c2
mmu-miR-1934-3p	ENSMUST00000109349	ENSMUSG00000017734	Dbndd2
mmu-miR-1934-3p	ENSMUST00000107484	ENSMUSG00000096688	Mup17
mmu-miR-1934-3p	ENSMUST00000109178	ENSMUSG00000020366	Mapk9
mmu-miR-1934-3p	ENSMUST00000102900	ENSMUSG00000015787	Abo
mmu-miR-1934-3p	ENSMUST00000098578	ENSMUSG00000004994	Ccdc130
mmu-miR-1934-3p	ENSMUST00000099513	ENSMUSG00000020331	Hcn2
mmu-miR-1934-3p	ENSMUST00000106539	ENSMUSG00000018858	Mrpl58
mmu-miR-1934-3p	ENSMUST00000114795	ENSMUSG00000026072	Il1r1
mmu-miR-1934-3p	ENSMUST00000111688	ENSMUSG00000034101	Ctnnd1
mmu-miR-1934-3p	ENSMUST00000111678	ENSMUSG00000034101	Ctnnd1
mmu-miR-1934-3p	ENSMUST00000111685	ENSMUSG00000034101	Ctnnd1
mmu-miR-1934-3p	ENSMUST00000111675	ENSMUSG00000034101	Ctnnd1
mmu-miR-1934-3p	ENSMUST00000109570	ENSMUSG00000027628	Aar2
mmu-miR-1934-3p	ENSMUST00000112969	ENSMUSG00000055725	Paqr3
mmu-miR-1934-3p	ENSMUST00000113560	ENSMUSG00000075415	Fnbp1
mmu-miR-1934-3p	ENSMUST00000111686	ENSMUSG00000034101	Ctnnd1
mmu-miR-1934-3p	ENSMUST00000111676	ENSMUSG00000034101	Ctnnd1
mmu-miR-1934-3p	ENSMUST00000112544	ENSMUSG00000090015	Gm15446
mmu-miR-1934-3p	ENSMUST00000115666	ENSMUSG00000031154	Otud5
mmu-miR-1934-3p	ENSMUST00000116629	ENSMUSG00000037447	Arid5a
mmu-miR-1934-3p	ENSMUST00000113352	ENSMUSG00000026825	Dnm1
mmu-miR-1934-3p	ENSMUST00000116388	ENSMUSG00000037896	Rcor1
mmu-miR-1934-3p	ENSMUST00000111677	ENSMUSG00000034101	Ctnnd1
mmu-miR-1934-3p	ENSMUST00000111687	ENSMUSG00000034101	Ctnnd1
mmu-miR-1934-3p	ENSMUST00000111690	ENSMUSG00000034101	Ctnnd1
mmu-miR-1934-3p	ENSMUST00000117510	ENSMUSG00000049041	Olfr398
mmu-miR-1934-3p	ENSMUST00000111684	ENSMUSG00000034101	Ctnnd1
mmu-miR-1934-3p	ENSMUST00000112050	ENSMUSG00000008226	Scrn3
mmu-miR-1934-3p	ENSMUST00000112536	ENSMUSG00000066613	Zfp932
mmu-miR-1934-3p	ENSMUST00000111332	ENSMUSG00000038370	Pcp4l1
mmu-miR-1934-3p	ENSMUST00000113562	ENSMUSG00000075415	Fnbp1
mmu-miR-1934-3p	ENSMUST00000111691	ENSMUSG00000034101	Ctnnd1
mmu-miR-1934-3p	ENSMUST00000111693	ENSMUSG00000034101	Ctnnd1
mmu-miR-1934-3p	ENSMUST00000113365	ENSMUSG00000026825	Dnm1
mmu-miR-1934-3p	ENSMUST00000111696	ENSMUSG00000034101	Ctnnd1
mmu-miR-1934-3p	ENSMUST00000113564	ENSMUSG00000075415	Fnbp1
mmu-miR-1934-3p	ENSMUST00000113559	ENSMUSG00000075415	Fnbp1
mmu-miR-1934-3p	ENSMUST00000114045	ENSMUSG00000015787	Abo
mmu-miR-1934-3p	ENSMUST00000111698	ENSMUSG00000034101	Ctnnd1
mmu-miR-1934-3p	ENSMUST00000114106	ENSMUSG00000067367	Lyar
mmu-miR-1934-3p	ENSMUST00000109748	ENSMUSG00000005354	Txn2
mmu-miR-1934-3p	ENSMUST00000111695	ENSMUSG00000034101	Ctnnd1
mmu-miR-1934-3p	ENSMUST00000115011	ENSMUSG00000001143	Lman2l
mmu-miR-1934-3p	ENSMUST00000111689	ENSMUSG00000034101	Ctnnd1
mmu-miR-1934-3p	ENSMUST00000111692	ENSMUSG00000034101	Ctnnd1
mmu-miR-1934-3p	ENSMUST00000111670	ENSMUSG00000034101	Ctnnd1
mmu-miR-1934-3p	ENSMUST00000115781	ENSMUSG00000005871	Apc
mmu-miR-1934-3p	ENSMUST00000111697	ENSMUSG00000034101	Ctnnd1
mmu-miR-1934-3p	ENSMUST00000111694	ENSMUSG00000034101	Ctnnd1
mmu-miR-1934-3p	ENSMUST00000113350	ENSMUSG00000026825	Dnm1
mmu-miR-1934-3p	ENSMUST00000110310	ENSMUSG00000069255	Dusp22
mmu-miR-1934-3p	ENSMUST00000112540	ENSMUSG00000066613	Zfp932
mmu-miR-1934-3p	ENSMUST00000120834	ENSMUSG00000027695	Pld1
mmu-miR-1934-3p	ENSMUST00000122078	ENSMUSG00000022798	Tex55
mmu-miR-1934-3p	ENSMUST00000120154	ENSMUSG00000028778	Hcrtr1
mmu-miR-1934-3p	ENSMUST00000119761	ENSMUSG00000027530	Fabp12
mmu-miR-1934-3p	ENSMUST00000117932	ENSMUSG00000094793	Mup12
mmu-miR-1934-3p	ENSMUST00000122381	ENSMUSG00000078686	Mup9
mmu-miR-1934-3p	ENSMUST00000128383	ENSMUSG00000014444	Piezo1
mmu-miR-1934-3p	ENSMUST00000125752	ENSMUSG00000093989	Rnasek
mmu-miR-1934-3p	ENSMUST00000128326	ENSMUSG00000048537	Phldb1
mmu-miR-1934-3p	ENSMUST00000118076	ENSMUSG00000049680	Urgcp
mmu-miR-1934-3p	ENSMUST00000120836	ENSMUSG00000035390	Brsk1
mmu-miR-1934-3p	ENSMUST00000128318	ENSMUSG00000068917	Clk2
mmu-miR-1934-3p	ENSMUST00000119929	ENSMUSG00000047554	Tmem41b
mmu-miR-1934-3p	ENSMUST00000119292	ENSMUSG00000024831	Ighmbp2
mmu-miR-1934-3p	ENSMUST00000117917	ENSMUSG00000027530	Fabp12
mmu-miR-1934-3p	ENSMUST00000119423	ENSMUSG00000028778	Hcrtr1
mmu-miR-1934-3p	ENSMUST00000119433	ENSMUSG00000053550	Shisa7
mmu-miR-1934-3p	ENSMUST00000125519	ENSMUSG00000022972	Cfap298
mmu-miR-1934-3p	ENSMUST00000125461	ENSMUSG00000073830	Mup14
mmu-miR-1934-3p	ENSMUST00000123066	ENSMUSG00000038173	Enpp6
mmu-miR-1934-3p	ENSMUST00000119172	ENSMUSG00000014077	Chp1
mmu-miR-1934-3p	ENSMUST00000118410	ENSMUSG00000027531	Impa1
mmu-miR-1934-3p	ENSMUST00000127737	ENSMUSG00000028639	Ybx1
mmu-miR-1934-3p	ENSMUST00000118096	ENSMUSG00000021567	Nkd2
mmu-miR-1934-3p	ENSMUST00000118136	ENSMUSG00000031822	Gse1
mmu-miR-1934-3p	ENSMUST00000120306	ENSMUSG00000049680	Urgcp
mmu-miR-1934-3p	ENSMUST00000127630	ENSMUSG00000027160	Ccdc34
mmu-miR-1934-3p	ENSMUST00000118429	ENSMUSG00000047554	Tmem41b
mmu-miR-1934-3p	ENSMUST00000120493	ENSMUSG00000031822	Gse1
mmu-miR-1934-3p	ENSMUST00000128247	ENSMUSG00000099009	Rdh16f1
mmu-miR-1934-3p	ENSMUST00000121694	ENSMUSG00000081225	Cyp2j12
mmu-miR-1934-3p	ENSMUST00000127106	ENSMUSG00000035596	Mboat7
mmu-miR-1934-3p	ENSMUST00000128502	ENSMUSG00000058740	Kcnt1
mmu-miR-1934-3p	ENSMUST00000118199	ENSMUSG00000028779	Pef1
mmu-miR-1934-3p	ENSMUST00000133362	ENSMUSG00000061731	Ext1
mmu-miR-1934-3p	ENSMUST00000134465	ENSMUSG00000048537	Phldb1
mmu-miR-1934-3p	ENSMUST00000132020	ENSMUSG00000002032	Tmem25
mmu-miR-1934-3p	ENSMUST00000133533	ENSMUSG00000029026	Trp73
mmu-miR-1934-3p	ENSMUST00000136965	ENSMUSG00000032462	Pik3cb
mmu-miR-1934-3p	ENSMUST00000135436	ENSMUSG00000048537	Phldb1
mmu-miR-1934-3p	ENSMUST00000135368	ENSMUSG00000003573	Homer3
mmu-miR-1934-3p	ENSMUST00000138356	ENSMUSG00000048537	Phldb1
mmu-miR-1934-3p	ENSMUST00000132053	ENSMUSG00000021643	Serf1
mmu-miR-1934-3p	ENSMUST00000138622	ENSMUSG00000025786	Zdhhc3
mmu-miR-1934-3p	ENSMUST00000130481	ENSMUSG00000087141	Plcxd2
mmu-miR-1934-3p	ENSMUST00000136375	ENSMUSG00000052142	Rasal3
mmu-miR-1934-3p	ENSMUST00000129862	ENSMUSG00000025786	Zdhhc3
mmu-miR-1934-3p	ENSMUST00000135225	ENSMUSG00000062234	Gak
mmu-miR-1934-3p	ENSMUST00000133617	ENSMUSG00000032786	Alas1
mmu-miR-1934-3p	ENSMUST00000129253	ENSMUSG00000029001	Fbxo44
mmu-miR-1934-3p	ENSMUST00000129156	ENSMUSG00000026825	Dnm1
mmu-miR-1934-3p	ENSMUST00000129825	ENSMUSG00000043740	B430306N03Rik
mmu-miR-1934-3p	ENSMUST00000147495	ENSMUSG00000048537	Phldb1
mmu-miR-1934-3p	ENSMUST00000148344	ENSMUSG00000048537	Phldb1
mmu-miR-1934-3p	ENSMUST00000144408	ENSMUSG00000043017	Ptgir
mmu-miR-1934-3p	ENSMUST00000140581	ENSMUSG00000027300	Ubox5
mmu-miR-1934-3p	ENSMUST00000143125	ENSMUSG00000032786	Alas1
mmu-miR-1934-3p	ENSMUST00000141880	ENSMUSG00000093989	Rnasek
mmu-miR-1934-3p	ENSMUST00000143739	ENSMUSG00000020622	Nt5c1b
mmu-miR-1934-3p	ENSMUST00000142295	ENSMUSG00000014039	Prdm15
mmu-miR-1934-3p	ENSMUST00000140541	ENSMUSG00000034853	Acot11
mmu-miR-1934-3p	ENSMUST00000148827	ENSMUSG00000027695	Pld1
mmu-miR-1934-3p	ENSMUST00000144251	ENSMUSG00000048537	Phldb1
mmu-miR-1934-3p	ENSMUST00000141573	ENSMUSG00000046709	Mapk10
mmu-miR-1934-3p	ENSMUST00000145467	ENSMUSG00000062234	Gak
mmu-miR-1934-3p	ENSMUST00000146794	ENSMUSG00000047257	Prss45
mmu-miR-1934-3p	ENSMUST00000139624	ENSMUSG00000026825	Dnm1
mmu-miR-1934-3p	ENSMUST00000147781	ENSMUSG00000025583	Rptor
mmu-miR-1934-3p	ENSMUST00000142663	ENSMUSG00000014418	Hps5
mmu-miR-1934-3p	ENSMUST00000148039	ENSMUSG00000061576	Dpp6
mmu-miR-1934-3p	ENSMUST00000152396	ENSMUSG00000025786	Zdhhc3
mmu-miR-1934-3p	ENSMUST00000149726	ENSMUSG00000002320	Tm9sf1
mmu-miR-1934-3p	ENSMUST00000160249	ENSMUSG00000041528	Rnf123
mmu-miR-1934-3p	ENSMUST00000156918	ENSMUSG00000048537	Phldb1
mmu-miR-1934-3p	ENSMUST00000155778	ENSMUSG00000025786	Zdhhc3
mmu-miR-1934-3p	ENSMUST00000156972	ENSMUSG00000032125	Robo4
mmu-miR-1934-3p	ENSMUST00000154724	ENSMUSG00000095538	Gm21983
mmu-miR-1934-3p	ENSMUST00000153721	ENSMUSG00000028923	Necap2
mmu-miR-1934-3p	ENSMUST00000159232	ENSMUSG00000055197	Fev
mmu-miR-1934-3p	ENSMUST00000151193	ENSMUSG00000089847	Timm10b
mmu-miR-1934-3p	ENSMUST00000159570	ENSMUSG00000068263	Efcc1
mmu-miR-1934-3p	ENSMUST00000152979	ENSMUSG00000020898	Ctc1
mmu-miR-1934-3p	ENSMUST00000153983	ENSMUSG00000018858	Mrpl58
mmu-miR-1934-3p	ENSMUST00000155223	ENSMUSG00000034755	Pcdh11x
mmu-miR-1934-3p	ENSMUST00000155638	ENSMUSG00000014313	Cox6c
mmu-miR-1934-3p	ENSMUST00000150697	ENSMUSG00000000384	Tbrg4
mmu-miR-1934-3p	ENSMUST00000153820	ENSMUSG00000036986	Pml
mmu-miR-1934-3p	ENSMUST00000160172	ENSMUSG00000022553	Maf1
mmu-miR-1934-3p	ENSMUST00000159196	ENSMUSG00000037989	Wnk2
mmu-miR-1934-3p	ENSMUST00000164688	ENSMUSG00000023048	Prr13
mmu-miR-1934-3p	ENSMUST00000170116	ENSMUSG00000049680	Urgcp
mmu-miR-1934-3p	ENSMUST00000169907	ENSMUSG00000016179	Camk1g
mmu-miR-1934-3p	ENSMUST00000167004	ENSMUSG00000031545	Gpat4
mmu-miR-1934-3p	ENSMUST00000166298	ENSMUSG00000029209	Gnpda2
mmu-miR-1934-3p	ENSMUST00000169415	ENSMUSG00000092074	Dynlt1a
mmu-miR-1934-3p	ENSMUST00000168412	ENSMUSG00000049300	Prmt6
mmu-miR-1934-3p	ENSMUST00000170226	ENSMUSG00000063268	Parp10
mmu-miR-1934-3p	ENSMUST00000168930	ENSMUSG00000022176	Rem2
mmu-miR-1934-3p	ENSMUST00000162293	ENSMUSG00000030098	Grip2
mmu-miR-1934-3p	ENSMUST00000170176	ENSMUSG00000024037	Wdr4
mmu-miR-1934-3p	ENSMUST00000160713	ENSMUSG00000038425	Poli
mmu-miR-1934-3p	ENSMUST00000169543	ENSMUSG00000044279	Crb3
mmu-miR-1934-3p	ENSMUST00000168561	ENSMUSG00000087230	Mroh3
mmu-miR-1934-3p	ENSMUST00000162834	ENSMUSG00000018042	Cyb5r3
mmu-miR-1934-3p	ENSMUST00000167435	ENSMUSG00000004056	Akt2
mmu-miR-1934-3p	ENSMUST00000166976	ENSMUSG00000055707	Klhl26
mmu-miR-1934-3p	ENSMUST00000164843	ENSMUSG00000024942	Capn1
mmu-miR-1934-3p	ENSMUST00000165838	ENSMUSG00000002274	Metrn
mmu-miR-1934-3p	ENSMUST00000164697	ENSMUSG00000022176	Rem2
mmu-miR-1934-3p	ENSMUST00000161527	ENSMUSG00000022553	Maf1
mmu-miR-1934-3p	ENSMUST00000161252	ENSMUSG00000025188	Hps1
mmu-miR-1934-3p	ENSMUST00000167160	ENSMUSG00000029001	Fbxo44
mmu-miR-1934-3p	ENSMUST00000160853	ENSMUSG00000022553	Maf1
mmu-miR-1934-3p	ENSMUST00000166580	ENSMUSG00000041986	Elmod1
mmu-miR-1934-3p	ENSMUST00000164076	ENSMUSG00000031872	Bean1
mmu-miR-1934-3p	ENSMUST00000164957	ENSMUSG00000023048	Prr13
mmu-miR-1934-3p	ENSMUST00000172284	ENSMUSG00000024037	Wdr4
mmu-miR-1934-3p	ENSMUST00000177294	ENSMUSG00000024913	Lrp5
mmu-miR-1934-3p	ENSMUST00000178687	ENSMUSG00000094626	Tmem121b
mmu-miR-1934-3p	ENSMUST00000175774	ENSMUSG00000008496	Pou2f2
mmu-miR-1934-3p	ENSMUST00000176268	ENSMUSG00000040904	Gm21988
mmu-miR-1934-3p	ENSMUST00000176116	ENSMUSG00000040904	Gm21988
mmu-miR-1934-3p	ENSMUST00000179549	ENSMUSG00000095098	Ccdc85b
mmu-miR-1934-3p	ENSMUST00000176145	ENSMUSG00000037845	Fdxacb1
mmu-miR-1934-3p	ENSMUST00000172126	ENSMUSG00000027530	Fabp12
mmu-miR-1934-3p	ENSMUST00000178188	ENSMUSG00000023153	Tmem52
mmu-miR-1934-3p	ENSMUST00000178238	ENSMUSG00000023153	Tmem52
mmu-miR-1934-3p	ENSMUST00000170893	ENSMUSG00000091618	H60c
mmu-miR-1934-3p	ENSMUST00000171433	ENSMUSG00000035299	Mid1
mmu-miR-1934-3p	ENSMUST00000171572	ENSMUSG00000003233	Dvl3
mmu-miR-1934-3p	ENSMUST00000171266	ENSMUSG00000005125	Ndrg1
mmu-miR-1934-3p	ENSMUST00000177114	ENSMUSG00000012609	Ttll5
mmu-miR-1934-3p	ENSMUST00000182260	ENSMUSG00000047417	Rexo1
mmu-miR-1934-3p	ENSMUST00000173133	ENSMUSG00000054128	H2-T3
mmu-miR-1934-3p	ENSMUST00000176472	ENSMUSG00000024347	Psd2
mmu-miR-1934-3p	ENSMUST00000176695	ENSMUSG00000012609	Ttll5
mmu-miR-1934-3p	ENSMUST00000179434	ENSMUSG00000024292	Cyp4f14
mmu-miR-1934-3p	ENSMUST00000171245	ENSMUSG00000023048	Prr13
mmu-miR-1934-3p	ENSMUST00000170883	ENSMUSG00000034088	Hdlbp
mmu-miR-1934-3p	ENSMUST00000182256	ENSMUSG00000031586	Rbpms
mmu-miR-1934-3p	ENSMUST00000175661	ENSMUSG00000020892	Aloxe3
mmu-miR-1934-3p	ENSMUST00000174183	ENSMUSG00000028033	Kcnq5
mmu-miR-1934-3p	ENSMUST00000179269	ENSMUSG00000096883	Shisa8
[truncated: 22,988 more rows]

## Sheet: Cluster2
Supplementary Table S4. Target gene predictions for twelve clusters miRNAs
Target gene predictions for cluster 2 miRNAs
miRNA ID	Transcript ID	Gene ID	Gene Symbol
mmu-let-7a-2-3p	ENSMUST00000002379	ENSMUSG00000002308	Cd320
mmu-let-7a-2-3p	ENSMUST00000019803	ENSMUSG00000019659	Ccdc12
mmu-let-7a-2-3p	ENSMUST00000025570	ENSMUSG00000024668	Sdhaf2
mmu-let-7a-2-3p	ENSMUST00000025418	ENSMUSG00000024537	Psmg2
mmu-let-7a-2-3p	ENSMUST00000025217	ENSMUSG00000024359	Hspa9
mmu-let-7a-2-3p	ENSMUST00000025906	ENSMUSG00000024955	Esrra
mmu-let-7a-2-3p	ENSMUST00000022589	ENSMUSG00000022012	Enox1
mmu-let-7a-2-3p	ENSMUST00000032555	ENSMUSG00000002984	Tomm40
mmu-let-7a-2-3p	ENSMUST00000030269	ENSMUSG00000028542	Slc6a9
mmu-let-7a-2-3p	ENSMUST00000035725	ENSMUSG00000033940	Brk1
mmu-let-7a-2-3p	ENSMUST00000032887	ENSMUSG00000030652	Coq7
mmu-let-7a-2-3p	ENSMUST00000056153	ENSMUSG00000044788	Fads6
mmu-let-7a-2-3p	ENSMUST00000059021	ENSMUSG00000040374	Pex2
mmu-let-7a-2-3p	ENSMUST00000063091	ENSMUSG00000019843	Fyn
mmu-let-7a-2-3p	ENSMUST00000071280	ENSMUSG00000040374	Pex2
mmu-let-7a-2-3p	ENSMUST00000063857	ENSMUSG00000028542	Slc6a9
mmu-let-7a-2-3p	ENSMUST00000087228	ENSMUSG00000029208	Guf1
mmu-let-7a-2-3p	ENSMUST00000093905	ENSMUSG00000070330	Tmem235
mmu-let-7a-2-3p	ENSMUST00000093552	ENSMUSG00000002984	Tomm40
mmu-let-7a-2-3p	ENSMUST00000092426	ENSMUSG00000070306	Ccdc153
mmu-let-7a-2-3p	ENSMUST00000080215	ENSMUSG00000030930	Chst15
mmu-let-7a-2-3p	ENSMUST00000077472	ENSMUSG00000030930	Chst15
mmu-let-7a-2-3p	ENSMUST00000099967	ENSMUSG00000019843	Fyn
mmu-let-7a-2-3p	ENSMUST00000127827	ENSMUSG00000000805	Car4
mmu-let-7a-2-3p	ENSMUST00000160075	ENSMUSG00000038722	Bud31
mmu-let-7a-2-3p	ENSMUST00000150596	ENSMUSG00000000805	Car4
mmu-let-7a-2-3p	ENSMUST00000156256	ENSMUSG00000035032	Nek11
mmu-let-7a-2-3p	ENSMUST00000159018	ENSMUSG00000038722	Bud31
mmu-let-7a-2-3p	ENSMUST00000156652	ENSMUSG00000069094	Pde7a
mmu-let-7a-2-3p	ENSMUST00000169408	ENSMUSG00000023027	Atf1
mmu-let-7a-2-3p	ENSMUST00000162594	ENSMUSG00000038722	Bud31
mmu-let-7a-2-3p	ENSMUST00000169114	ENSMUSG00000021583	Erap1
mmu-let-7a-2-3p	ENSMUST00000162308	ENSMUSG00000038722	Bud31
mmu-let-7a-2-3p	ENSMUST00000172975	ENSMUSG00000024955	Esrra
mmu-let-7a-2-3p	ENSMUST00000173854	ENSMUSG00000001120	Pcbp3
mmu-let-7a-2-3p	ENSMUST00000191916	ENSMUSG00000040374	Pex2
mmu-let-7a-2-3p	ENSMUST00000197713	ENSMUSG00000028017	Egf
mmu-let-7a-2-3p	ENSMUST00000200296	ENSMUSG00000019659	Ccdc12
mmu-let-7a-2-3p	ENSMUST00000205175	ENSMUSG00000071481	Olfr437
mmu-let-7a-2-3p	ENSMUST00000195855	ENSMUSG00000040374	Pex2
mmu-let-7a-2-3p	ENSMUST00000196316	ENSMUSG00000027715	Ccna2
mmu-let-7a-2-3p	ENSMUST00000237864	ENSMUSG00000024581	Napg
mmu-let-7a-2-3p	ENSMUST00000236087	ENSMUSG00000024581	Napg
mmu-let-7a-2-3p	ENSMUST00000235799	ENSMUSG00000024537	Psmg2
mmu-let-7a-2-3p	ENSMUST00000235853	ENSMUSG00000024668	Sdhaf2
mmu-let-7a-2-3p	ENSMUST00000237330	ENSMUSG00000025225	Nfkb2
mmu-let-7a-2-3p	ENSMUST00000239322	ENSMUSG00000024955	Esrra
mmu-miR-100-3p	ENSMUST00000005413	ENSMUSG00000052675	Zfp112
mmu-miR-100-3p	ENSMUST00000022977	ENSMUSG00000022351	Sqle
mmu-miR-100-3p	ENSMUST00000029908	ENSMUSG00000028246	Faxc
mmu-miR-100-3p	ENSMUST00000100640	ENSMUSG00000022351	Sqle
mmu-miR-100-3p	ENSMUST00000124544	ENSMUSG00000031626	Sorbs2
mmu-miR-100-3p	ENSMUST00000123108	ENSMUSG00000078786	BC024978
mmu-miR-100-3p	ENSMUST00000148532	ENSMUSG00000042918	Mamstr
mmu-miR-100-3p	ENSMUST00000139629	ENSMUSG00000050592	Fam78a
mmu-miR-100-3p	ENSMUST00000164486	ENSMUSG00000022801	Lrch3
mmu-miR-100-3p	ENSMUST00000177034	ENSMUSG00000052105	Mtcl1
mmu-miR-100-3p	ENSMUST00000179391	ENSMUSG00000078786	BC024978
mmu-miR-100-5p	ENSMUST00000162694	ENSMUSG00000020329	Polrmt
mmu-miR-1231-3p	ENSMUST00000000033	ENSMUSG00000048583	Igf2
mmu-miR-1231-3p	ENSMUST00000000707	ENSMUSG00000000693	Loxl3
mmu-miR-1231-3p	ENSMUST00000000924	ENSMUSG00000000901	Mmp11
mmu-miR-1231-3p	ENSMUST00000000704	ENSMUSG00000000690	Hoxb6
mmu-miR-1231-3p	ENSMUST00000001347	ENSMUSG00000001313	Rnd2
mmu-miR-1231-3p	ENSMUST00000001652	ENSMUSG00000021070	Bdkrb2
mmu-miR-1231-3p	ENSMUST00000001256	ENSMUSG00000001227	Sema6b
mmu-miR-1231-3p	ENSMUST00000001975	ENSMUSG00000001910	Nacc1
mmu-miR-1231-3p	ENSMUST00000003238	ENSMUSG00000003154	Foxj2
mmu-miR-1231-3p	ENSMUST00000002084	ENSMUSG00000031378	Abcd1
mmu-miR-1231-3p	ENSMUST00000002818	ENSMUSG00000002741	Ykt6
mmu-miR-1231-3p	ENSMUST00000003826	ENSMUSG00000032269	Htr3a
mmu-miR-1231-3p	ENSMUST00000005616	ENSMUSG00000057672	Pkn1
mmu-miR-1231-3p	ENSMUST00000008004	ENSMUSG00000057788	Ddx49
mmu-miR-1231-3p	ENSMUST00000009219	ENSMUSG00000009075	Cabp7
mmu-miR-1231-3p	ENSMUST00000007245	ENSMUSG00000007030	Vwa7
mmu-miR-1231-3p	ENSMUST00000008088	ENSMUSG00000007944	Ttc9b
mmu-miR-1231-3p	ENSMUST00000010211	ENSMUSG00000010067	Rassf1
mmu-miR-1231-3p	ENSMUST00000006311	ENSMUSG00000030353	Tead4
mmu-miR-1231-3p	ENSMUST00000004453	ENSMUSG00000004341	Gpx6
mmu-miR-1231-3p	ENSMUST00000016901	ENSMUSG00000016757	Ttll12
mmu-miR-1231-3p	ENSMUST00000020329	ENSMUSG00000020122	Egfr
mmu-miR-1231-3p	ENSMUST00000017881	ENSMUSG00000017737	Mmp9
mmu-miR-1231-3p	ENSMUST00000017920	ENSMUSG00000017776	Crk
mmu-miR-1231-3p	ENSMUST00000020926	ENSMUSG00000020607	Lratd1
mmu-miR-1231-3p	ENSMUST00000011407	ENSMUSG00000011263	Exoc3l2
mmu-miR-1231-3p	ENSMUST00000014927	ENSMUSG00000014782	Plekhg4
mmu-miR-1231-3p	ENSMUST00000011492	ENSMUSG00000027710	Acad9
mmu-miR-1231-3p	ENSMUST00000014686	ENSMUSG00000014542	Clec4f
mmu-miR-1231-3p	ENSMUST00000012664	ENSMUSG00000012520	Phox2b
mmu-miR-1231-3p	ENSMUST00000020949	ENSMUSG00000020623	Map2k6
mmu-miR-1231-3p	ENSMUST00000014743	ENSMUSG00000014599	Csf1
mmu-miR-1231-3p	ENSMUST00000014694	ENSMUSG00000014550	Rbsn
mmu-miR-1231-3p	ENSMUST00000018287	ENSMUSG00000018143	Mafk
mmu-miR-1231-3p	ENSMUST00000018710	ENSMUSG00000018566	Slc2a4
mmu-miR-1231-3p	ENSMUST00000021056	ENSMUSG00000001027	Scn4a
mmu-miR-1231-3p	ENSMUST00000016768	ENSMUSG00000016624	Phf21b
mmu-miR-1231-3p	ENSMUST00000015664	ENSMUSG00000028111	Ctsk
mmu-miR-1231-3p	ENSMUST00000019378	ENSMUSG00000021245	Mlh3
mmu-miR-1231-3p	ENSMUST00000020493	ENSMUSG00000020260	Pofut2
mmu-miR-1231-3p	ENSMUST00000020581	ENSMUSG00000020331	Hcn2
mmu-miR-1231-3p	ENSMUST00000020461	ENSMUSG00000055053	Nfic
mmu-miR-1231-3p	ENSMUST00000018691	ENSMUSG00000018547	Pip4k2b
mmu-miR-1231-3p	ENSMUST00000020573	ENSMUSG00000020323	Prss57
mmu-miR-1231-3p	ENSMUST00000018727	ENSMUSG00000018583	G3bp1
mmu-miR-1231-3p	ENSMUST00000016771	ENSMUSG00000022443	Myh9
mmu-miR-1231-3p	ENSMUST00000018875	ENSMUSG00000035152	Ap2b1
mmu-miR-1231-3p	ENSMUST00000025685	ENSMUSG00000056078	Lipm
mmu-miR-1231-3p	ENSMUST00000021296	ENSMUSG00000020921	Tmem101
mmu-miR-1231-3p	ENSMUST00000022690	ENSMUSG00000022095	Fam160b2
mmu-miR-1231-3p	ENSMUST00000025696	ENSMUSG00000024782	Ak3
mmu-miR-1231-3p	ENSMUST00000023554	ENSMUSG00000022848	Slc49a4
mmu-miR-1231-3p	ENSMUST00000022727	ENSMUSG00000022130	Tgds
mmu-miR-1231-3p	ENSMUST00000025053	ENSMUSG00000024212	Mllt1
mmu-miR-1231-3p	ENSMUST00000024987	ENSMUSG00000024170	Telo2
mmu-miR-1231-3p	ENSMUST00000021246	ENSMUSG00000020876	Snx11
mmu-miR-1231-3p	ENSMUST00000025826	ENSMUSG00000024891	Slc29a2
mmu-miR-1231-3p	ENSMUST00000022820	ENSMUSG00000022209	Dhrs2
mmu-miR-1231-3p	ENSMUST00000021307	ENSMUSG00000020930	Ccdc103
mmu-miR-1231-3p	ENSMUST00000023157	ENSMUSG00000022515	Anks3
mmu-miR-1231-3p	ENSMUST00000027592	ENSMUSG00000026353	Ubxn4
mmu-miR-1231-3p	ENSMUST00000025312	ENSMUSG00000054128	H2-T3
mmu-miR-1231-3p	ENSMUST00000023924	ENSMUSG00000023156	Rpp14
mmu-miR-1231-3p	ENSMUST00000025647	ENSMUSG00000024738	Pga5
mmu-miR-1231-3p	ENSMUST00000021880	ENSMUSG00000044258	Ctla2a
mmu-miR-1231-3p	ENSMUST00000024779	ENSMUSG00000090115	Usp49
mmu-miR-1231-3p	ENSMUST00000028214	ENSMUSG00000026860	Sh3glb2
mmu-miR-1231-3p	ENSMUST00000025897	ENSMUSG00000024948	Map4k2
mmu-miR-1231-3p	ENSMUST00000025567	ENSMUSG00000024665	Fads2
mmu-miR-1231-3p	ENSMUST00000022544	ENSMUSG00000021972	Hmbox1
mmu-miR-1231-3p	ENSMUST00000023225	ENSMUSG00000022564	Grina
mmu-miR-1231-3p	ENSMUST00000023562	ENSMUSG00000022856	Tmem41a
mmu-miR-1231-3p	ENSMUST00000022317	ENSMUSG00000021792	Prxl2a
mmu-miR-1231-3p	ENSMUST00000022693	ENSMUSG00000022098	Bmp1
mmu-miR-1231-3p	ENSMUST00000027464	ENSMUSG00000026248	Mrpl44
mmu-miR-1231-3p	ENSMUST00000023050	ENSMUSG00000022414	Tab1
mmu-miR-1231-3p	ENSMUST00000021665	ENSMUSG00000021239	Vsx2
mmu-miR-1231-3p	ENSMUST00000026999	ENSMUSG00000025880	Smad7
mmu-miR-1231-3p	ENSMUST00000027726	ENSMUSG00000026456	Cyb5r1
mmu-miR-1231-3p	ENSMUST00000028187	ENSMUSG00000026840	Lamc3
mmu-miR-1231-3p	ENSMUST00000021937	ENSMUSG00000021481	Zfp346
mmu-miR-1231-3p	ENSMUST00000021141	ENSMUSG00000020787	P2rx1
mmu-miR-1231-3p	ENSMUST00000023531	ENSMUSG00000022831	Hcls1
mmu-miR-1231-3p	ENSMUST00000026557	ENSMUSG00000025484	Bet1l
mmu-miR-1231-3p	ENSMUST00000026128	ENSMUSG00000025135	Anapc11
mmu-miR-1231-3p	ENSMUST00000023432	ENSMUSG00000022751	Nit2
mmu-miR-1231-3p	ENSMUST00000022646	ENSMUSG00000022061	Nkx3-1
mmu-miR-1231-3p	ENSMUST00000023806	ENSMUSG00000023045	Soat2
mmu-miR-1231-3p	ENSMUST00000025804	ENSMUSG00000024870	Rab1b
mmu-miR-1231-3p	ENSMUST00000039008	ENSMUSG00000037172	Dennd11
mmu-miR-1231-3p	ENSMUST00000034240	ENSMUSG00000031788	Kifc3
mmu-miR-1231-3p	ENSMUST00000029135	ENSMUSG00000027605	Acss2
mmu-miR-1231-3p	ENSMUST00000040359	ENSMUSG00000036412	Arsi
mmu-miR-1231-3p	ENSMUST00000034316	ENSMUSG00000031853	Map3k21
mmu-miR-1231-3p	ENSMUST00000034756	ENSMUSG00000032231	Anxa2
mmu-miR-1231-3p	ENSMUST00000029178	ENSMUSG00000027649	Ctnnbl1
mmu-miR-1231-3p	ENSMUST00000042078	ENSMUSG00000040310	Alx4
mmu-miR-1231-3p	ENSMUST00000030897	ENSMUSG00000057751	Megf6
mmu-miR-1231-3p	ENSMUST00000042601	ENSMUSG00000037993	Dhx38
mmu-miR-1231-3p	ENSMUST00000036247	ENSMUSG00000116138	C030006K11Rik
mmu-miR-1231-3p	ENSMUST00000033769	ENSMUSG00000031392	Irak1
mmu-miR-1231-3p	ENSMUST00000037977	ENSMUSG00000034563	Ccpg1
mmu-miR-1231-3p	ENSMUST00000043650	ENSMUSG00000041930	Fam222a
mmu-miR-1231-3p	ENSMUST00000040474	ENSMUSG00000036473	Tbc1d24
mmu-miR-1231-3p	ENSMUST00000031101	ENSMUSG00000029199	Lias
mmu-miR-1231-3p	ENSMUST00000030439	ENSMUSG00000028677	Rnf220
mmu-miR-1231-3p	ENSMUST00000032491	ENSMUSG00000030341	Tnfrsf1a
mmu-miR-1231-3p	ENSMUST00000030884	ENSMUSG00000029020	Mfn2
mmu-miR-1231-3p	ENSMUST00000032570	ENSMUSG00000030410	Dmwd
mmu-miR-1231-3p	ENSMUST00000041477	ENSMUSG00000037206	Islr
mmu-miR-1231-3p	ENSMUST00000033131	ENSMUSG00000030842	Lamtor1
mmu-miR-1231-3p	ENSMUST00000034159	ENSMUSG00000031723	Txnl4b
mmu-miR-1231-3p	ENSMUST00000032823	ENSMUSG00000030602	Pak4
mmu-miR-1231-3p	ENSMUST00000037246	ENSMUSG00000034108	Ccs
mmu-miR-1231-3p	ENSMUST00000033567	ENSMUSG00000031220	Awat2
mmu-miR-1231-3p	ENSMUST00000033292	ENSMUSG00000030990	Pgap2
mmu-miR-1231-3p	ENSMUST00000041683	ENSMUSG00000042506	Usp22
mmu-miR-1231-3p	ENSMUST00000032410	ENSMUSG00000048930	Tada3
mmu-miR-1231-3p	ENSMUST00000032185	ENSMUSG00000030096	Slc6a6
mmu-miR-1231-3p	ENSMUST00000041048	ENSMUSG00000039747	Orai2
mmu-miR-1231-3p	ENSMUST00000029186	ENSMUSG00000027655	Dhx35
mmu-miR-1231-3p	ENSMUST00000034863	ENSMUSG00000032312	Csk
mmu-miR-1231-3p	ENSMUST00000034597	ENSMUSG00000037129	Tmprss13
mmu-miR-1231-3p	ENSMUST00000040987	ENSMUSG00000038641	Akr1d1
mmu-miR-1231-3p	ENSMUST00000040689	ENSMUSG00000033124	Atg9a
mmu-miR-1231-3p	ENSMUST00000029665	ENSMUSG00000028031	Dkk2
mmu-miR-1231-3p	ENSMUST00000038890	ENSMUSG00000053641	Dennd4a
mmu-miR-1231-3p	ENSMUST00000032709	ENSMUSG00000030499	Kctd15
mmu-miR-1231-3p	ENSMUST00000031215	ENSMUSG00000029279	Brdt
mmu-miR-1231-3p	ENSMUST00000038693	ENSMUSG00000038064	Cldn22
mmu-miR-1231-3p	ENSMUST00000033154	ENSMUSG00000030867	Plk1
mmu-miR-1231-3p	ENSMUST00000034185	ENSMUSG00000031738	Irx6
mmu-miR-1231-3p	ENSMUST00000043059	ENSMUSG00000038264	Sema7a
mmu-miR-1231-3p	ENSMUST00000036215	ENSMUSG00000034227	Foxj1
mmu-miR-1231-3p	ENSMUST00000032766	ENSMUSG00000030549	Rhcg
mmu-miR-1231-3p	ENSMUST00000039674	ENSMUSG00000035934	Pknox2
mmu-miR-1231-3p	ENSMUST00000043843	ENSMUSG00000038366	Lasp1
mmu-miR-1231-3p	ENSMUST00000034654	ENSMUSG00000034739	Mfrp
mmu-miR-1231-3p	ENSMUST00000028335	ENSMUSG00000026959	Grin1
mmu-miR-1231-3p	ENSMUST00000030613	ENSMUSG00000028809	Srrm1
mmu-miR-1231-3p	ENSMUST00000038753	ENSMUSG00000040711	Sh3pxd2b
mmu-miR-1231-3p	ENSMUST00000033160	ENSMUSG00000030872	Gga2
mmu-miR-1231-3p	ENSMUST00000030138	ENSMUSG00000028430	Nol6
mmu-miR-1231-3p	ENSMUST00000041012	ENSMUSG00000036858	Ptcra
mmu-miR-1231-3p	ENSMUST00000037235	ENSMUSG00000042631	Xkr7
mmu-miR-1231-3p	ENSMUST00000035346	ENSMUSG00000061411	Nol4l
mmu-miR-1231-3p	ENSMUST00000042889	ENSMUSG00000034269	Setd5
mmu-miR-1231-3p	ENSMUST00000029815	ENSMUSG00000028165	Cisd2
mmu-miR-1231-3p	ENSMUST00000043983	ENSMUSG00000042035	Igsf3
mmu-miR-1231-3p	ENSMUST00000042666	ENSMUSG00000039878	Slc39a5
mmu-miR-1231-3p	ENSMUST00000034378	ENSMUSG00000031904	Slc7a6
mmu-miR-1231-3p	ENSMUST00000039680	ENSMUSG00000037997	Parp11
mmu-miR-1231-3p	ENSMUST00000041391	ENSMUSG00000037126	Psd
mmu-miR-1231-3p	ENSMUST00000035045	ENSMUSG00000032470	Mras
mmu-miR-1231-3p	ENSMUST00000031317	ENSMUSG00000029370	Rassf6
mmu-miR-1231-3p	ENSMUST00000037422	ENSMUSG00000034928	Rnf44
mmu-miR-1231-3p	ENSMUST00000035700	ENSMUSG00000032936	Camkv
mmu-miR-1231-3p	ENSMUST00000036019	ENSMUSG00000034687	Fras1
mmu-miR-1231-3p	ENSMUST00000035540	ENSMUSG00000038025	Phf2
mmu-miR-1231-3p	ENSMUST00000046659	ENSMUSG00000042388	Dlgap3
mmu-miR-1231-3p	ENSMUST00000065196	ENSMUSG00000032511	Scn5a
mmu-miR-1231-3p	ENSMUST00000071889	ENSMUSG00000032373	Car12
mmu-miR-1231-3p	ENSMUST00000071268	ENSMUSG00000059981	Taok2
mmu-miR-1231-3p	ENSMUST00000058464	ENSMUSG00000058260	Serpina9
mmu-miR-1231-3p	ENSMUST00000060820	ENSMUSG00000049691	Nkx3-2
mmu-miR-1231-3p	ENSMUST00000061786	ENSMUSG00000050270	Tmem220
mmu-miR-1231-3p	ENSMUST00000068237	ENSMUSG00000038342	Mlxip
mmu-miR-1231-3p	ENSMUST00000065028	ENSMUSG00000017631	Abr
mmu-miR-1231-3p	ENSMUST00000046945	ENSMUSG00000035863	Palm
mmu-miR-1231-3p	ENSMUST00000053986	ENSMUSG00000051067	Lingo3
mmu-miR-1231-3p	ENSMUST00000052437	ENSMUSG00000049988	Lrrc25
mmu-miR-1231-3p	ENSMUST00000053094	ENSMUSG00000038022	Mindy4
mmu-miR-1231-3p	ENSMUST00000064709	ENSMUSG00000052712	BC004004
mmu-miR-1231-3p	ENSMUST00000062530	ENSMUSG00000043372	Hexim2
mmu-miR-1231-3p	ENSMUST00000068133	ENSMUSG00000037992	Rara
mmu-miR-1231-3p	ENSMUST00000059026	ENSMUSG00000018381	Abi3
mmu-miR-1231-3p	ENSMUST00000061859	ENSMUSG00000043311	D17H6S53E
mmu-miR-1231-3p	ENSMUST00000071233	ENSMUSG00000058881	Zfp516
mmu-miR-1231-3p	ENSMUST00000047526	ENSMUSG00000036995	Asap3
mmu-miR-1231-3p	ENSMUST00000065587	ENSMUSG00000044337	Ackr3
mmu-miR-1231-3p	ENSMUST00000050372	ENSMUSG00000035403	Crb2
mmu-miR-1231-3p	ENSMUST00000053109	ENSMUSG00000050428	Fbxo46
mmu-miR-1231-3p	ENSMUST00000049242	ENSMUSG00000037151	Lrrc20
mmu-miR-1231-3p	ENSMUST00000044949	ENSMUSG00000078789	Dph1
mmu-miR-1231-3p	ENSMUST00000058764	ENSMUSG00000039108	Lsm14b
mmu-miR-1231-3p	ENSMUST00000069941	ENSMUSG00000020490	Btnl10
mmu-miR-1231-3p	ENSMUST00000066163	ENSMUSG00000054057	A930004D18Rik
mmu-miR-1231-3p	ENSMUST00000064104	ENSMUSG00000052298	Cdc42se2
mmu-miR-1231-3p	ENSMUST00000068457	ENSMUSG00000036167	Pphln1
mmu-miR-1231-3p	ENSMUST00000055131	ENSMUSG00000043411	Usp48
mmu-miR-1231-3p	ENSMUST00000066058	ENSMUSG00000033902	Mapkbp1
mmu-miR-1231-3p	ENSMUST00000048248	ENSMUSG00000035390	Brsk1
mmu-miR-1231-3p	ENSMUST00000048646	ENSMUSG00000037646	Vps13b
mmu-miR-1231-3p	ENSMUST00000049122	ENSMUSG00000036167	Pphln1
mmu-miR-1231-3p	ENSMUST00000057627	ENSMUSG00000047030	Spata2
mmu-miR-1231-3p	ENSMUST00000054266	ENSMUSG00000079020	Slc45a4
mmu-miR-1231-3p	ENSMUST00000047206	ENSMUSG00000040852	Plekhh2
mmu-miR-1231-3p	ENSMUST00000068944	ENSMUSG00000050721	Plekho2
mmu-miR-1231-3p	ENSMUST00000049454	ENSMUSG00000040841	Six5
mmu-miR-1231-3p	ENSMUST00000058866	ENSMUSG00000046719	Nxph3
mmu-miR-1231-3p	ENSMUST00000066987	ENSMUSG00000020520	Galnt10
mmu-miR-1231-3p	ENSMUST00000047737	ENSMUSG00000041515	Irf8
mmu-miR-1231-3p	ENSMUST00000052885	ENSMUSG00000013858	Tmem259
mmu-miR-1231-3p	ENSMUST00000063761	ENSMUSG00000007783	Cpt1c
mmu-miR-1231-3p	ENSMUST00000059082	ENSMUSG00000040554	Aipl1
mmu-miR-1231-3p	ENSMUST00000053232	ENSMUSG00000059895	Ptp4a3
mmu-miR-1231-3p	ENSMUST00000056484	ENSMUSG00000051790	Nlgn2
mmu-miR-1231-3p	ENSMUST00000057950	ENSMUSG00000024565	Sall3
mmu-miR-1231-3p	ENSMUST00000054665	ENSMUSG00000067653	Ankrd23
mmu-miR-1231-3p	ENSMUST00000052457	ENSMUSG00000033763	Mtss2
mmu-miR-1231-3p	ENSMUST00000048359	ENSMUSG00000041949	Tango6
mmu-miR-1231-3p	ENSMUST00000049567	ENSMUSG00000003308	Keap1
mmu-miR-1231-3p	ENSMUST00000065539	ENSMUSG00000053226	Dand5
mmu-miR-1231-3p	ENSMUST00000062483	ENSMUSG00000048402	Gli2
mmu-miR-1231-3p	ENSMUST00000048129	ENSMUSG00000033644	Piwil2
mmu-miR-1231-3p	ENSMUST00000069695	ENSMUSG00000055912	Tmem150a
mmu-miR-1231-3p	ENSMUST00000049294	ENSMUSG00000040824	Snrpd2
mmu-miR-1231-3p	ENSMUST00000062000	ENSMUSG00000042903	Foxo4
mmu-miR-1231-3p	ENSMUST00000046903	ENSMUSG00000040350	Trim7
mmu-miR-1231-3p	ENSMUST00000055296	ENSMUSG00000049553	Polr1a
mmu-miR-1231-3p	ENSMUST00000058429	ENSMUSG00000044701	Il27
mmu-miR-1231-3p	ENSMUST00000070080	ENSMUSG00000056124	B4galt6
mmu-miR-1231-3p	ENSMUST00000046373	ENSMUSG00000040797	Iqsec3
mmu-miR-1231-3p	ENSMUST00000061986	ENSMUSG00000044813	Shb
mmu-miR-1231-3p	ENSMUST00000064244	ENSMUSG00000052406	Rexo4
mmu-miR-1231-3p	ENSMUST00000071585	ENSMUSG00000027584	Oprl1
mmu-miR-1231-3p	ENSMUST00000046485	ENSMUSG00000021176	Efcab11
mmu-miR-1231-3p	ENSMUST00000069742	ENSMUSG00000055945	Prr18
mmu-miR-1231-3p	ENSMUST00000046518	ENSMUSG00000057963	Itpk1
mmu-miR-1231-3p	ENSMUST00000047199	ENSMUSG00000040134	Rdh7
mmu-miR-1231-3p	ENSMUST00000052404	ENSMUSG00000026383	Epb41l5
mmu-miR-1231-3p	ENSMUST00000072740	ENSMUSG00000017631	Abr
mmu-miR-1231-3p	ENSMUST00000072182	ENSMUSG00000062713	Sim2
mmu-miR-1231-3p	ENSMUST00000065001	ENSMUSG00000026883	Dab2ip
mmu-miR-1231-3p	ENSMUST00000070246	ENSMUSG00000012126	Ubxn11
mmu-miR-1231-3p	ENSMUST00000069195	ENSMUSG00000051351	Zfp46
mmu-miR-1231-3p	ENSMUST00000057279	ENSMUSG00000046618	Olfml2a
mmu-miR-1231-3p	ENSMUST00000069994	ENSMUSG00000056091	St3gal5
mmu-miR-1231-3p	ENSMUST00000070173	ENSMUSG00000056204	Pgpep1
mmu-miR-1231-3p	ENSMUST00000049048	ENSMUSG00000040620	Dhx33
mmu-miR-1231-3p	ENSMUST00000067936	ENSMUSG00000025132	Arhgdia
mmu-miR-1231-3p	ENSMUST00000050909	ENSMUSG00000050947	Amigo1
mmu-miR-1231-3p	ENSMUST00000068106	ENSMUSG00000054850	Smim10l2a
mmu-miR-1231-3p	ENSMUST00000048421	ENSMUSG00000036948	Map11
mmu-miR-1231-3p	ENSMUST00000070990	ENSMUSG00000056698	Elmod3
mmu-miR-1231-3p	ENSMUST00000068563	ENSMUSG00000029098	Acox3
mmu-miR-1231-3p	ENSMUST00000068700	ENSMUSG00000066357	Wdr6
mmu-miR-1231-3p	ENSMUST00000055447	ENSMUSG00000049411	Tmem241
mmu-miR-1231-3p	ENSMUST00000053156	ENSMUSG00000051314	Ffar2
mmu-miR-1231-3p	ENSMUST00000060444	ENSMUSG00000043602	Zfp3
mmu-miR-1231-3p	ENSMUST00000070552	ENSMUSG00000020435	Osbp2
mmu-miR-1231-3p	ENSMUST00000064307	ENSMUSG00000025375	Aatk
mmu-miR-1231-3p	ENSMUST00000048289	ENSMUSG00000037868	Egr2
mmu-miR-1231-3p	ENSMUST00000055485	ENSMUSG00000039108	Lsm14b
mmu-miR-1231-3p	ENSMUST00000050228	ENSMUSG00000049411	Tmem241
mmu-miR-1231-3p	ENSMUST00000056113	ENSMUSG00000045019	Acer1
mmu-miR-1231-3p	ENSMUST00000061720	ENSMUSG00000007216	Zfp775
mmu-miR-1231-3p	ENSMUST00000051011	ENSMUSG00000047090	Tmem198b
mmu-miR-1231-3p	ENSMUST00000059857	ENSMUSG00000051735	Rinl
mmu-miR-1231-3p	ENSMUST00000077977	ENSMUSG00000026858	Miga2
mmu-miR-1231-3p	ENSMUST00000094823	ENSMUSG00000066058	Cldn19
mmu-miR-1231-3p	ENSMUST00000088081	ENSMUSG00000029168	Dpysl5
mmu-miR-1231-3p	ENSMUST00000089651	ENSMUSG00000068335	Dok1
mmu-miR-1231-3p	ENSMUST00000096246	ENSMUSG00000071650	Ganab
mmu-miR-1231-3p	ENSMUST00000081214	ENSMUSG00000058486	Wdr91
mmu-miR-1231-3p	ENSMUST00000078694	ENSMUSG00000061718	Ppp1r1b
mmu-miR-1231-3p	ENSMUST00000084621	ENSMUSG00000039813	Tbc1d2
mmu-miR-1231-3p	ENSMUST00000092162	ENSMUSG00000069515	Lyz1
mmu-miR-1231-3p	ENSMUST00000092305	ENSMUSG00000069565	Dazap1
mmu-miR-1231-3p	ENSMUST00000075181	ENSMUSG00000040268	Plekha1
mmu-miR-1231-3p	ENSMUST00000094014	ENSMUSG00000069808	Tlcd3a
mmu-miR-1231-3p	ENSMUST00000078409	ENSMUSG00000109718	Trim61
mmu-miR-1231-3p	ENSMUST00000089655	ENSMUSG00000061751	Kalrn
mmu-miR-1231-3p	ENSMUST00000087703	ENSMUSG00000024050	Wiz
mmu-miR-1231-3p	ENSMUST00000096259	ENSMUSG00000071658	Gng3
mmu-miR-1231-3p	ENSMUST00000093786	ENSMUSG00000010067	Rassf1
mmu-miR-1231-3p	ENSMUST00000094012	ENSMUSG00000017631	Abr
mmu-miR-1231-3p	ENSMUST00000088809	ENSMUSG00000067941	Gm7168
mmu-miR-1231-3p	ENSMUST00000093993	ENSMUSG00000060260	Pwwp2b
mmu-miR-1231-3p	ENSMUST00000087600	ENSMUSG00000058624	Gda
mmu-miR-1231-3p	ENSMUST00000073556	ENSMUSG00000043557	Mdga1
mmu-miR-1231-3p	ENSMUST00000087122	ENSMUSG00000026207	Speg
mmu-miR-1231-3p	ENSMUST00000097376	ENSMUSG00000036473	Tbc1d24
mmu-miR-1231-3p	ENSMUST00000077909	ENSMUSG00000031024	Denn2b
mmu-miR-1231-3p	ENSMUST00000079423	ENSMUSG00000058966	Tlcd3b
mmu-miR-1231-3p	ENSMUST00000084664	ENSMUSG00000045659	Plekha7
mmu-miR-1231-3p	ENSMUST00000091884	ENSMUSG00000024622	Hmgxb3
mmu-miR-1231-3p	ENSMUST00000086461	ENSMUSG00000029363	Rfc5
mmu-miR-1231-3p	ENSMUST00000096029	ENSMUSG00000037126	Psd
mmu-miR-1231-3p	ENSMUST00000087675	ENSMUSG00000030225	Dera
mmu-miR-1231-3p	ENSMUST00000073352	ENSMUSG00000062175	Tgif2
mmu-miR-1231-3p	ENSMUST00000087143	ENSMUSG00000067194	Eif1ax
mmu-miR-1231-3p	ENSMUST00000085420	ENSMUSG00000032373	Car12
mmu-miR-1231-3p	ENSMUST00000090553	ENSMUSG00000068739	Sars
mmu-miR-1231-3p	ENSMUST00000079465	ENSMUSG00000110970	Olfr156
mmu-miR-1231-3p	ENSMUST00000079323	ENSMUSG00000032776	Mctp2
mmu-miR-1231-3p	ENSMUST00000087923	ENSMUSG00000067571	Ms4a15
mmu-miR-1231-3p	ENSMUST00000078615	ENSMUSG00000057246	BC051142
mmu-miR-1231-3p	ENSMUST00000084296	ENSMUSG00000028873	Cdca8
mmu-miR-1231-3p	ENSMUST00000078185	ENSMUSG00000055053	Nfic
mmu-miR-1231-3p	ENSMUST00000085254	ENSMUSG00000066441	Rdh11
mmu-miR-1231-3p	ENSMUST00000097936	ENSMUSG00000048583	Igf2
mmu-miR-1231-3p	ENSMUST00000084500	ENSMUSG00000030934	Oat
mmu-miR-1231-3p	ENSMUST00000094769	ENSMUSG00000044730	9930104L06Rik
mmu-miR-1231-3p	ENSMUST00000096257	ENSMUSG00000071656	Lrrn4cl
mmu-miR-1231-3p	ENSMUST00000095938	ENSMUSG00000053297	AI854703
mmu-miR-1231-3p	ENSMUST00000074991	ENSMUSG00000009035	Tmem184b
mmu-miR-1231-3p	ENSMUST00000075414	ENSMUSG00000036744	Olfr701
mmu-miR-1231-3p	ENSMUST00000084738	ENSMUSG00000031024	Denn2b
mmu-miR-1231-3p	ENSMUST00000094819	ENSMUSG00000070806	Zmynd12
mmu-miR-1231-3p	ENSMUST00000094853	ENSMUSG00000028677	Rnf220
mmu-miR-1231-3p	ENSMUST00000080975	ENSMUSG00000040462	Os9
mmu-miR-1231-3p	ENSMUST00000091010	ENSMUSG00000026883	Dab2ip
mmu-miR-1231-3p	ENSMUST00000098032	ENSMUSG00000058966	Tlcd3b
mmu-miR-1231-3p	ENSMUST00000091560	ENSMUSG00000021458	Aopep
mmu-miR-1231-3p	ENSMUST00000091132	ENSMUSG00000079484	Phyhd1
mmu-miR-1231-3p	ENSMUST00000081654	ENSMUSG00000001435	Col18a1
mmu-miR-1231-3p	ENSMUST00000080797	ENSMUSG00000061048	Cdh3
mmu-miR-1231-3p	ENSMUST00000080754	ENSMUSG00000035934	Pknox2
mmu-miR-1231-3p	ENSMUST00000093019	ENSMUSG00000042377	Fam83g
mmu-miR-1231-3p	ENSMUST00000078961	ENSMUSG00000024301	Kifc5b
mmu-miR-1231-3p	ENSMUST00000095259	ENSMUSG00000007610	Gtpbp3
mmu-miR-1231-3p	ENSMUST00000093165	ENSMUSG00000020340	Cyfip2
mmu-miR-1231-3p	ENSMUST00000074425	ENSMUSG00000034210	Efcab14
mmu-miR-1231-3p	ENSMUST00000079282	ENSMUSG00000031024	Denn2b
mmu-miR-1231-3p	ENSMUST00000076224	ENSMUSG00000079020	Slc45a4
mmu-miR-1231-3p	ENSMUST00000093100	ENSMUSG00000031831	Dnaaf1
mmu-miR-1231-3p	ENSMUST00000088494	ENSMUSG00000067787	Blcap
mmu-miR-1231-3p	ENSMUST00000079234	ENSMUSG00000110970	Olfr156
mmu-miR-1231-3p	ENSMUST00000076349	ENSMUSG00000001986	Gria3
mmu-miR-1231-3p	ENSMUST00000088200	ENSMUSG00000044217	Aqp5
mmu-miR-1231-3p	ENSMUST00000094870	ENSMUSG00000046792	Zfp787
mmu-miR-1231-3p	ENSMUST00000093166	ENSMUSG00000020340	Cyfip2
mmu-miR-1231-3p	ENSMUST00000085350	ENSMUSG00000034563	Ccpg1
mmu-miR-1231-3p	ENSMUST00000081335	ENSMUSG00000062175	Tgif2
mmu-miR-1231-3p	ENSMUST00000105840	ENSMUSG00000043411	Usp48
mmu-miR-1231-3p	ENSMUST00000103019	ENSMUSG00000025375	Aatk
mmu-miR-1231-3p	ENSMUST00000103051	ENSMUSG00000016346	Kcnq2
mmu-miR-1231-3p	ENSMUST00000105987	ENSMUSG00000028909	Ptpru
mmu-miR-1231-3p	ENSMUST00000102787	ENSMUSG00000035392	Dennd1a
mmu-miR-1231-3p	ENSMUST00000106197	ENSMUSG00000025132	Arhgdia
mmu-miR-1231-3p	ENSMUST00000098924	ENSMUSG00000027951	Adar
mmu-miR-1231-3p	ENSMUST00000108537	ENSMUSG00000033961	Zfp446
mmu-miR-1231-3p	ENSMUST00000102546	ENSMUSG00000037157	Il22ra1
mmu-miR-1231-3p	ENSMUST00000106015	ENSMUSG00000028782	Adgrb2
mmu-miR-1231-3p	ENSMUST00000103049	ENSMUSG00000016346	Kcnq2
mmu-miR-1231-3p	ENSMUST00000109528	ENSMUSG00000067787	Blcap
mmu-miR-1231-3p	ENSMUST00000106656	ENSMUSG00000050947	Amigo1
mmu-miR-1231-3p	ENSMUST00000106017	ENSMUSG00000028782	Adgrb2
mmu-miR-1231-3p	ENSMUST00000101495	ENSMUSG00000073130	Gm1141
mmu-miR-1231-3p	ENSMUST00000103020	ENSMUSG00000025375	Aatk
mmu-miR-1231-3p	ENSMUST00000101632	ENSMUSG00000020435	Osbp2
mmu-miR-1231-3p	ENSMUST00000108768	ENSMUSG00000027584	Oprl1
mmu-miR-1231-3p	ENSMUST00000105936	ENSMUSG00000048583	Igf2
mmu-miR-1231-3p	ENSMUST00000107661	ENSMUSG00000020876	Snx11
mmu-miR-1231-3p	ENSMUST00000107405	ENSMUSG00000027951	Adar
mmu-miR-1231-3p	ENSMUST00000109478	ENSMUSG00000027655	Dhx35
mmu-miR-1231-3p	ENSMUST00000105379	ENSMUSG00000035863	Palm
mmu-miR-1231-3p	ENSMUST00000098273	ENSMUSG00000048458	Inka2
mmu-miR-1231-3p	ENSMUST00000108763	ENSMUSG00000027584	Oprl1
mmu-miR-1231-3p	ENSMUST00000098513	ENSMUSG00000074170	Plekhf1
mmu-miR-1231-3p	ENSMUST00000102690	ENSMUSG00000028677	Rnf220
mmu-miR-1231-3p	ENSMUST00000105715	ENSMUSG00000029020	Mfn2
mmu-miR-1231-3p	ENSMUST00000105371	ENSMUSG00000003068	Stk11
mmu-miR-1231-3p	ENSMUST00000107151	ENSMUSG00000008855	Hdac5
mmu-miR-1231-3p	ENSMUST00000108407	ENSMUSG00000017631	Abr
mmu-miR-1231-3p	ENSMUST00000105438	ENSMUSG00000037868	Egr2
mmu-miR-1231-3p	ENSMUST00000105321	ENSMUSG00000055053	Nfic
mmu-miR-1231-3p	ENSMUST00000106094	ENSMUSG00000042388	Dlgap3
mmu-miR-1231-3p	ENSMUST00000101295	ENSMUSG00000069892	9930111J21Rik2
mmu-miR-1231-3p	ENSMUST00000100214	ENSMUSG00000026858	Miga2
mmu-miR-1231-3p	ENSMUST00000100052	ENSMUSG00000033581	Igf2bp2
mmu-miR-1231-3p	ENSMUST00000108634	ENSMUSG00000051790	Nlgn2
mmu-miR-1231-3p	ENSMUST00000105716	ENSMUSG00000029020	Mfn2
mmu-miR-1231-3p	ENSMUST00000103081	ENSMUSG00000020926	Adam11
mmu-miR-1231-3p	ENSMUST00000102950	ENSMUSG00000020435	Osbp2
mmu-miR-1231-3p	ENSMUST00000107906	ENSMUSG00000062785	Kcnc3
mmu-miR-1231-3p	ENSMUST00000102849	ENSMUSG00000026854	Usp20
mmu-miR-1231-3p	ENSMUST00000107473	ENSMUSG00000037992	Rara
mmu-miR-1231-3p	ENSMUST00000106223	ENSMUSG00000078572	Ndufaf8
mmu-miR-1231-3p	ENSMUST00000102597	ENSMUSG00000028800	Hdac1
mmu-miR-1231-3p	ENSMUST00000105415	ENSMUSG00000009114	2610028H24Rik
mmu-miR-1231-3p	ENSMUST00000108070	ENSMUSG00000030499	Kctd15
mmu-miR-1231-3p	ENSMUST00000108069	ENSMUSG00000030499	Kctd15
mmu-miR-1231-3p	ENSMUST00000101257	ENSMUSG00000000693	Loxl3
mmu-miR-1231-3p	ENSMUST00000100215	ENSMUSG00000026860	Sh3glb2
mmu-miR-1231-3p	ENSMUST00000105362	ENSMUSG00000069565	Dazap1
mmu-miR-1231-3p	ENSMUST00000108283	ENSMUSG00000030602	Pak4
mmu-miR-1231-3p	ENSMUST00000108479	ENSMUSG00000030410	Dmwd
mmu-miR-1231-3p	ENSMUST00000109554	ENSMUSG00000022390	Zc3h7b
mmu-miR-1231-3p	ENSMUST00000107907	ENSMUSG00000062785	Kcnc3
mmu-miR-1231-3p	ENSMUST00000109248	ENSMUSG00000059883	Irak4
mmu-miR-1231-3p	ENSMUST00000102675	ENSMUSG00000054128	H2-T3
mmu-miR-1231-3p	ENSMUST00000106752	ENSMUSG00000020720	Psmd12
mmu-miR-1231-3p	ENSMUST00000109213	ENSMUSG00000040350	Trim7
mmu-miR-1231-3p	ENSMUST00000099513	ENSMUSG00000020331	Hcn2
mmu-miR-1231-3p	ENSMUST00000099061	ENSMUSG00000074570	Cass4
mmu-miR-1231-3p	ENSMUST00000110778	ENSMUSG00000029578	Wipi2
mmu-miR-1231-3p	ENSMUST00000115181	ENSMUSG00000024170	Telo2
mmu-miR-1231-3p	ENSMUST00000113645	ENSMUSG00000079484	Phyhd1
mmu-miR-1231-3p	ENSMUST00000114238	ENSMUSG00000029098	Acox3
mmu-miR-1231-3p	ENSMUST00000112191	ENSMUSG00000037997	Parp11
mmu-miR-1231-3p	ENSMUST00000114397	ENSMUSG00000057406	Nsd2
mmu-miR-1231-3p	ENSMUST00000112992	ENSMUSG00000026883	Dab2ip
mmu-miR-1231-3p	ENSMUST00000114069	ENSMUSG00000056698	Elmod3
mmu-miR-1231-3p	ENSMUST00000111265	ENSMUSG00000027217	Tspan18
mmu-miR-1231-3p	ENSMUST00000115227	ENSMUSG00000046598	Bdh1
mmu-miR-1231-3p	ENSMUST00000114308	ENSMUSG00000026959	Grin1
mmu-miR-1231-3p	ENSMUST00000114020	ENSMUSG00000052406	Rexo4
mmu-miR-1231-3p	ENSMUST00000117780	ENSMUSG00000020894	Vamp2
mmu-miR-1231-3p	ENSMUST00000113643	ENSMUSG00000079484	Phyhd1
mmu-miR-1231-3p	ENSMUST00000114236	ENSMUSG00000044162	Tnip3
mmu-miR-1231-3p	ENSMUST00000114112	ENSMUSG00000056091	St3gal5
mmu-miR-1231-3p	ENSMUST00000110836	ENSMUSG00000018143	Mafk
mmu-miR-1231-3p	ENSMUST00000114310	ENSMUSG00000026959	Grin1
mmu-miR-1231-3p	ENSMUST00000115379	ENSMUSG00000033581	Igf2bp2
mmu-miR-1231-3p	ENSMUST00000112295	ENSMUSG00000070284	Gmppb
mmu-miR-1231-3p	ENSMUST00000114699	ENSMUSG00000024011	Pi16
mmu-miR-1231-3p	ENSMUST00000113621	ENSMUSG00000026860	Sh3glb2
mmu-miR-1231-3p	ENSMUST00000113631	ENSMUSG00000049191	Rtl5
mmu-miR-1231-3p	ENSMUST00000112862	ENSMUSG00000026755	Arpc5l
mmu-miR-1231-3p	ENSMUST00000117392	ENSMUSG00000045374	Wdr81
mmu-miR-1231-3p	ENSMUST00000114307	ENSMUSG00000026959	Grin1
mmu-miR-1231-3p	ENSMUST00000112512	ENSMUSG00000029502	Golga3
mmu-miR-1231-3p	ENSMUST00000114729	ENSMUSG00000029168	Dpysl5
mmu-miR-1231-3p	ENSMUST00000114175	ENSMUSG00000057246	BC051142
mmu-miR-1231-3p	ENSMUST00000110969	ENSMUSG00000079157	Fam155a
mmu-miR-1231-3p	ENSMUST00000114701	ENSMUSG00000024011	Pi16
mmu-miR-1231-3p	ENSMUST00000114991	ENSMUSG00000026121	Sema4c
mmu-miR-1231-3p	ENSMUST00000112987	ENSMUSG00000026883	Dab2ip
mmu-miR-1231-3p	ENSMUST00000110052	ENSMUSG00000002396	Ocel1
mmu-miR-1231-3p	ENSMUST00000113155	ENSMUSG00000034269	Setd5
mmu-miR-1231-3p	ENSMUST00000113878	ENSMUSG00000025656	Arhgef9
mmu-miR-1231-3p	ENSMUST00000114318	ENSMUSG00000026959	Grin1
mmu-miR-1231-3p	ENSMUST00000112937	ENSMUSG00000032456	Nmnat3
mmu-miR-1231-3p	ENSMUST00000113885	ENSMUSG00000025656	Arhgef9
mmu-miR-1231-3p	ENSMUST00000114953	ENSMUSG00000061751	Kalrn
mmu-miR-1231-3p	ENSMUST00000113620	ENSMUSG00000026860	Sh3glb2
mmu-miR-1231-3p	ENSMUST00000111296	ENSMUSG00000013997	Nit1
mmu-miR-1231-3p	ENSMUST00000113883	ENSMUSG00000025656	Arhgef9
mmu-miR-1231-3p	ENSMUST00000109784	ENSMUSG00000061411	Nol4l
mmu-miR-1231-3p	ENSMUST00000115068	ENSMUSG00000032122	Slc37a2
mmu-miR-1231-3p	ENSMUST00000113876	ENSMUSG00000025656	Arhgef9
mmu-miR-1231-3p	ENSMUST00000114154	ENSMUSG00000029122	Evc
mmu-miR-1231-3p	ENSMUST00000114960	ENSMUSG00000061751	Kalrn
mmu-miR-1231-3p	ENSMUST00000112983	ENSMUSG00000026883	Dab2ip
mmu-miR-1231-3p	ENSMUST00000114954	ENSMUSG00000061751	Kalrn
mmu-miR-1231-3p	ENSMUST00000112986	ENSMUSG00000026883	Dab2ip
mmu-miR-1231-3p	ENSMUST00000114799	ENSMUSG00000002249	Tead3
mmu-miR-1231-3p	ENSMUST00000117728	ENSMUSG00000027660	Skil
mmu-miR-1231-3p	ENSMUST00000114312	ENSMUSG00000026959	Grin1
mmu-miR-1231-3p	ENSMUST00000114317	ENSMUSG00000026959	Grin1
mmu-miR-1231-3p	ENSMUST00000112935	ENSMUSG00000032456	Nmnat3
mmu-miR-1231-3p	ENSMUST00000113157	ENSMUSG00000034269	Setd5
mmu-miR-1231-3p	ENSMUST00000115043	ENSMUSG00000028959	Fastk
mmu-miR-1231-3p	ENSMUST00000113884	ENSMUSG00000025656	Arhgef9
mmu-miR-1231-3p	ENSMUST00000114314	ENSMUSG00000026959	Grin1
mmu-miR-1231-3p	ENSMUST00000111254	ENSMUSG00000040310	Alx4
mmu-miR-1231-3p	ENSMUST00000118886	ENSMUSG00000038145	Snrk
mmu-miR-1231-3p	ENSMUST00000119472	ENSMUSG00000032470	Mras
mmu-miR-1231-3p	ENSMUST00000124380	ENSMUSG00000036062	Phf24
mmu-miR-1231-3p	ENSMUST00000117911	ENSMUSG00000032511	Scn5a
mmu-miR-1231-3p	ENSMUST00000118466	ENSMUSG00000021792	Prxl2a
mmu-miR-1231-3p	ENSMUST00000119816	ENSMUSG00000030990	Pgap2
mmu-miR-1231-3p	ENSMUST00000118412	ENSMUSG00000044117	Bmerb1
mmu-miR-1231-3p	ENSMUST00000120204	ENSMUSG00000028782	Adgrb2
mmu-miR-1231-3p	ENSMUST00000127569	ENSMUSG00000032376	Usp3
mmu-miR-1231-3p	ENSMUST00000121404	ENSMUSG00000058022	Adtrp
mmu-miR-1231-3p	ENSMUST00000120836	ENSMUSG00000035390	Brsk1
mmu-miR-1231-3p	ENSMUST00000119076	ENSMUSG00000049191	Rtl5
mmu-miR-1231-3p	ENSMUST00000125172	ENSMUSG00000038845	Phb
mmu-miR-1231-3p	ENSMUST00000127820	ENSMUSG00000037868	Egr2
mmu-miR-1231-3p	ENSMUST00000119292	ENSMUSG00000024831	Ighmbp2
mmu-miR-1231-3p	ENSMUST00000121128	ENSMUSG00000048583	Igf2
mmu-miR-1231-3p	ENSMUST00000122384	ENSMUSG00000032470	Mras
mmu-miR-1231-3p	ENSMUST00000120119	ENSMUSG00000030990	Pgap2
mmu-miR-1231-3p	ENSMUST00000118169	ENSMUSG00000030781	Slc5a2
mmu-miR-1231-3p	ENSMUST00000126119	ENSMUSG00000078350	Smim1
mmu-miR-1231-3p	ENSMUST00000121287	ENSMUSG00000020847	Rph3al
mmu-miR-1231-3p	ENSMUST00000127305	ENSMUSG00000010080	Epn3
mmu-miR-1231-3p	ENSMUST00000126534	ENSMUSG00000033685	Ucp2
mmu-miR-1231-3p	ENSMUST00000129021	ENSMUSG00000028411	Aptx
mmu-miR-1231-3p	ENSMUST00000118204	ENSMUSG00000027660	Skil
mmu-miR-1231-3p	ENSMUST00000123556	ENSMUSG00000049565	Aknad1
mmu-miR-1231-3p	ENSMUST00000121049	ENSMUSG00000028782	Adgrb2
mmu-miR-1231-3p	ENSMUST00000124355	ENSMUSG00000013033	Adgrl1
mmu-miR-1231-3p	ENSMUST00000128788	ENSMUSG00000001105	Ift20
mmu-miR-1231-3p	ENSMUST00000118771	ENSMUSG00000061559	Wdr61
mmu-miR-1231-3p	ENSMUST00000123716	ENSMUSG00000040938	Slc16a11
mmu-miR-1231-3p	ENSMUST00000124640	ENSMUSG00000020289	Nprl3
mmu-miR-1231-3p	ENSMUST00000124566	ENSMUSG00000030872	Gga2
mmu-miR-1231-3p	ENSMUST00000120879	ENSMUSG00000030990	Pgap2
mmu-miR-1231-3p	ENSMUST00000127689	ENSMUSG00000079484	Phyhd1
mmu-miR-1231-3p	ENSMUST00000125871	ENSMUSG00000034928	Rnf44
mmu-miR-1231-3p	ENSMUST00000127741	ENSMUSG00000007610	Gtpbp3
mmu-miR-1231-3p	ENSMUST00000125733	ENSMUSG00000050671	Ism2
mmu-miR-1231-3p	ENSMUST00000121435	ENSMUSG00000081769	Gm12216
mmu-miR-1231-3p	ENSMUST00000118593	ENSMUSG00000014599	Csf1
mmu-miR-1231-3p	ENSMUST00000125533	ENSMUSG00000078350	Smim1
mmu-miR-1231-3p	ENSMUST00000120173	ENSMUSG00000038145	Snrk
mmu-miR-1231-3p	ENSMUST00000128052	ENSMUSG00000031816	Mthfsd
mmu-miR-1231-3p	ENSMUST00000128502	ENSMUSG00000058740	Kcnt1
mmu-miR-1231-3p	ENSMUST00000122225	ENSMUSG00000010067	Rassf1
mmu-miR-1231-3p	ENSMUST00000130645	ENSMUSG00000027601	Mtfr1
mmu-miR-1231-3p	ENSMUST00000132397	ENSMUSG00000023984	Gm20517
mmu-miR-1231-3p	ENSMUST00000131386	ENSMUSG00000028556	Dock7
mmu-miR-1231-3p	ENSMUST00000135074	ENSMUSG00000062646	Ganc
mmu-miR-1231-3p	ENSMUST00000133427	ENSMUSG00000002980	Bcam
mmu-miR-1231-3p	ENSMUST00000130451	ENSMUSG00000029616	Erp29
mmu-miR-1231-3p	ENSMUST00000137472	ENSMUSG00000011958	Bnip2
mmu-miR-1231-3p	ENSMUST00000136148	ENSMUSG00000002227	Mov10
mmu-miR-1231-3p	ENSMUST00000129340	ENSMUSG00000030990	Pgap2
mmu-miR-1231-3p	ENSMUST00000132243	ENSMUSG00000055912	Tmem150a
mmu-miR-1231-3p	ENSMUST00000134862	ENSMUSG00000034928	Rnf44
mmu-miR-1231-3p	ENSMUST00000131446	ENSMUSG00000030881	Arfip2
mmu-miR-1231-3p	ENSMUST00000133724	ENSMUSG00000004359	Spic
mmu-miR-1231-3p	ENSMUST00000133279	ENSMUSG00000074141	Il4i1
mmu-miR-1231-3p	ENSMUST00000133930	ENSMUSG00000034773	Hrob
mmu-miR-1231-3p	ENSMUST00000137868	ENSMUSG00000026207	Speg
mmu-miR-1231-3p	ENSMUST00000133454	ENSMUSG00000023088	Abcc1
mmu-miR-1231-3p	ENSMUST00000137079	ENSMUSG00000024018	Ccdc167
mmu-miR-1231-3p	ENSMUST00000136066	ENSMUSG00000016757	Ttll12
mmu-miR-1231-3p	ENSMUST00000132207	ENSMUSG00000033740	St18
mmu-miR-1231-3p	ENSMUST00000135961	ENSMUSG00000038342	Mlxip
mmu-miR-1231-3p	ENSMUST00000137150	ENSMUSG00000001082	Mfsd10
mmu-miR-1231-3p	ENSMUST00000129695	ENSMUSG00000016346	Kcnq2
mmu-miR-1231-3p	ENSMUST00000133942	ENSMUSG00000022960	Donson
mmu-miR-1231-3p	ENSMUST00000132367	ENSMUSG00000029049	Morn1
mmu-miR-1231-3p	ENSMUST00000134963	ENSMUSG00000037138	Aff3
mmu-miR-1231-3p	ENSMUST00000137999	ENSMUSG00000034949	Zfr2
mmu-miR-1231-3p	ENSMUST00000135053	ENSMUSG00000030534	Vps33b
mmu-miR-1231-3p	ENSMUST00000136882	ENSMUSG00000029287	Tgfbr3
mmu-miR-1231-3p	ENSMUST00000130778	ENSMUSG00000027879	Sec22b
mmu-miR-1231-3p	ENSMUST00000137634	ENSMUSG00000061718	Ppp1r1b
mmu-miR-1231-3p	ENSMUST00000132442	ENSMUSG00000045374	Wdr81
mmu-miR-1231-3p	ENSMUST00000132309	ENSMUSG00000025877	Hk3
mmu-miR-1231-3p	ENSMUST00000138254	ENSMUSG00000079484	Phyhd1
mmu-miR-1231-3p	ENSMUST00000144389	ENSMUSG00000028959	Fastk
mmu-miR-1231-3p	ENSMUST00000143616	ENSMUSG00000026798	Coq4
mmu-miR-1231-3p	ENSMUST00000146157	ENSMUSG00000044361	BC024139
mmu-miR-1231-3p	ENSMUST00000139547	ENSMUSG00000032376	Usp3
mmu-miR-1231-3p	ENSMUST00000144936	ENSMUSG00000079020	Slc45a4
mmu-miR-1231-3p	ENSMUST00000148639	ENSMUSG00000029671	Wnt16
mmu-miR-1231-3p	ENSMUST00000148773	ENSMUSG00000029504	Ddx51
mmu-miR-1231-3p	ENSMUST00000139383	ENSMUSG00000041565	L3mbtl4
mmu-miR-1231-3p	ENSMUST00000139965	ENSMUSG00000001986	Gria3
mmu-miR-1231-3p	ENSMUST00000146030	ENSMUSG00000034958	Atcay
mmu-miR-1231-3p	ENSMUST00000142945	ENSMUSG00000004451	Ralb
mmu-miR-1231-3p	ENSMUST00000143814	ENSMUSG00000030034	Ino80b
mmu-miR-1231-3p	ENSMUST00000143047	ENSMUSG00000078350	Smim1
mmu-miR-1231-3p	ENSMUST00000146968	ENSMUSG00000058486	Wdr91
mmu-miR-1231-3p	ENSMUST00000145013	ENSMUSG00000020273	Papolg
mmu-miR-1231-3p	ENSMUST00000147204	ENSMUSG00000079484	Phyhd1
mmu-miR-1231-3p	ENSMUST00000144920	ENSMUSG00000030282	Cmas
mmu-miR-1231-3p	ENSMUST00000148686	ENSMUSG00000043410	Hfm1
mmu-miR-1231-3p	ENSMUST00000142740	ENSMUSG00000001998	Ap4e1
mmu-miR-1231-3p	ENSMUST00000147103	ENSMUSG00000031220	Awat2
mmu-miR-1231-3p	ENSMUST00000150806	ENSMUSG00000034928	Rnf44
mmu-miR-1231-3p	ENSMUST00000155485	ENSMUSG00000068876	Cgn
mmu-miR-1231-3p	ENSMUST00000159278	ENSMUSG00000021481	Zfp346
mmu-miR-1231-3p	ENSMUST00000156187	ENSMUSG00000022441	Efcab6
mmu-miR-1231-3p	ENSMUST00000155044	ENSMUSG00000040620	Dhx33
mmu-miR-1231-3p	ENSMUST00000159146	ENSMUSG00000036948	Map11
mmu-miR-1231-3p	ENSMUST00000159286	ENSMUSG00000014782	Plekhg4
mmu-miR-1231-3p	ENSMUST00000155023	ENSMUSG00000040606	Kazn
mmu-miR-1231-3p	ENSMUST00000154193	ENSMUSG00000033705	Stard9
mmu-miR-1231-3p	ENSMUST00000159123	ENSMUSG00000036948	Map11
mmu-miR-1231-3p	ENSMUST00000154873	ENSMUSG00000002249	Tead3
mmu-miR-1231-3p	ENSMUST00000155348	ENSMUSG00000024011	Pi16
mmu-miR-1231-3p	ENSMUST00000156356	ENSMUSG00000029600	Rita1
mmu-miR-1231-3p	ENSMUST00000155655	ENSMUSG00000024948	Map4k2
mmu-miR-1231-3p	ENSMUST00000156529	ENSMUSG00000030990	Pgap2
mmu-miR-1231-3p	ENSMUST00000155411	ENSMUSG00000019822	Smpd2
mmu-miR-1231-3p	ENSMUST00000153843	ENSMUSG00000048794	Cfap100
mmu-miR-1231-3p	ENSMUST00000152233	ENSMUSG00000026199	Ankzf1
mmu-miR-1231-3p	ENSMUST00000152420	ENSMUSG00000074063	Osgin1
mmu-miR-1231-3p	ENSMUST00000159147	ENSMUSG00000021481	Zfp346
mmu-miR-1231-3p	ENSMUST00000159649	ENSMUSG00000036948	Map11
mmu-miR-1231-3p	ENSMUST00000149236	ENSMUSG00000046613	Vwa5b2
mmu-miR-1231-3p	ENSMUST00000154647	ENSMUSG00000079484	Phyhd1
mmu-miR-1231-3p	ENSMUST00000154551	ENSMUSG00000036452	Arhgap26
mmu-miR-1231-3p	ENSMUST00000153703	ENSMUSG00000029001	Fbxo44
mmu-miR-1231-3p	ENSMUST00000151829	ENSMUSG00000028677	Rnf220
mmu-miR-1231-3p	ENSMUST00000149228	ENSMUSG00000005267	Zfp287
mmu-miR-1231-3p	ENSMUST00000150585	ENSMUSG00000030534	Vps33b
mmu-miR-1231-3p	ENSMUST00000156862	ENSMUSG00000002249	Tead3
mmu-miR-1231-3p	ENSMUST00000155126	ENSMUSG00000005677	Nr1i3
mmu-miR-1231-3p	ENSMUST00000154570	ENSMUSG00000053297	AI854703
mmu-miR-1231-3p	ENSMUST00000154780	ENSMUSG00000073130	Gm1141
mmu-miR-1231-3p	ENSMUST00000149964	ENSMUSG00000016346	Kcnq2
mmu-miR-1231-3p	ENSMUST00000153263	ENSMUSG00000068876	Cgn
mmu-miR-1231-3p	ENSMUST00000160217	ENSMUSG00000025646	Atrip
mmu-miR-1231-3p	ENSMUST00000159939	ENSMUSG00000016624	Phf21b
mmu-miR-1231-3p	ENSMUST00000150762	ENSMUSG00000061718	Ppp1r1b
mmu-miR-1231-3p	ENSMUST00000156669	ENSMUSG00000026883	Dab2ip
mmu-miR-1231-3p	ENSMUST00000151999	ENSMUSG00000072487	Mroh5
mmu-miR-1231-3p	ENSMUST00000149918	ENSMUSG00000068335	Dok1
mmu-miR-1231-3p	ENSMUST00000155676	ENSMUSG00000015290	Ubl4a
mmu-miR-1231-3p	ENSMUST00000156652	ENSMUSG00000069094	Pde7a
mmu-miR-1231-3p	ENSMUST00000162476	ENSMUSG00000021481	Zfp346
mmu-miR-1231-3p	ENSMUST00000169082	ENSMUSG00000044217	Aqp5
mmu-miR-1231-3p	ENSMUST00000166101	ENSMUSG00000021061	Sptb
mmu-miR-1231-3p	ENSMUST00000168378	ENSMUSG00000036473	Tbc1d24
mmu-miR-1231-3p	ENSMUST00000161756	ENSMUSG00000037434	Slc30a1
mmu-miR-1231-3p	ENSMUST00000164404	ENSMUSG00000038838	Vars2
mmu-miR-1231-3p	ENSMUST00000168864	ENSMUSG00000037206	Islr
mmu-miR-1231-3p	ENSMUST00000164259	ENSMUSG00000040462	Os9
mmu-miR-1231-3p	ENSMUST00000169748	ENSMUSG00000031788	Kifc3
mmu-miR-1231-3p	ENSMUST00000167261	ENSMUSG00000031738	Irx6
mmu-miR-1231-3p	ENSMUST00000163668	ENSMUSG00000026860	Sh3glb2
mmu-miR-1231-3p	ENSMUST00000168824	ENSMUSG00000025243	Slc6a20b
mmu-miR-1231-3p	ENSMUST00000163504	ENSMUSG00000051314	Ffar2
mmu-miR-1231-3p	ENSMUST00000167791	ENSMUSG00000036473	Tbc1d24
mmu-miR-1231-3p	ENSMUST00000161237	ENSMUSG00000059022	Kcp
mmu-miR-1231-3p	ENSMUST00000163397	ENSMUSG00000025243	Slc6a20b
mmu-miR-1231-3p	ENSMUST00000169488	ENSMUSG00000024050	Wiz
mmu-miR-1231-3p	ENSMUST00000163265	ENSMUSG00000025154	Arhgap19
mmu-miR-1231-3p	ENSMUST00000166821	ENSMUSG00000021245	Mlh3
mmu-miR-1231-3p	ENSMUST00000165935	ENSMUSG00000036167	Pphln1
mmu-miR-1231-3p	ENSMUST00000167190	ENSMUSG00000043557	Mdga1
mmu-miR-1231-3p	ENSMUST00000165541	ENSMUSG00000059895	Ptp4a3
mmu-miR-1231-3p	ENSMUST00000161204	ENSMUSG00000066441	Rdh11
mmu-miR-1231-3p	ENSMUST00000168410	ENSMUSG00000036473	Tbc1d24
mmu-miR-1231-3p	ENSMUST00000161448	ENSMUSG00000046658	Zfp316
mmu-miR-1231-3p	ENSMUST00000166791	ENSMUSG00000042502	Cd2bp2
mmu-miR-1231-3p	ENSMUST00000167759	ENSMUSG00000032637	Atxn2l
mmu-miR-1231-3p	ENSMUST00000169020	ENSMUSG00000003316	Glg1
mmu-miR-1231-3p	ENSMUST00000165599	ENSMUSG00000020340	Cyfip2
mmu-miR-1231-3p	ENSMUST00000167582	ENSMUSG00000059895	Ptp4a3
mmu-miR-1231-3p	ENSMUST00000168645	ENSMUSG00000037652	Phc3
mmu-miR-1231-3p	ENSMUST00000168918	ENSMUSG00000025880	Smad7
mmu-miR-1231-3p	ENSMUST00000165711	ENSMUSG00000036908	Unc93b1
mmu-miR-1231-3p	ENSMUST00000167859	ENSMUSG00000039878	Slc39a5
mmu-miR-1231-3p	ENSMUST00000164812	ENSMUSG00000003308	Keap1
mmu-miR-1231-3p	ENSMUST00000169684	ENSMUSG00000020323	Prss57
mmu-miR-1231-3p	ENSMUST00000168276	ENSMUSG00000060671	Atp8b2
mmu-miR-1231-3p	ENSMUST00000163887	ENSMUSG00000055945	Prr18
mmu-miR-1231-3p	ENSMUST00000169851	ENSMUSG00000032479	Map4
mmu-miR-1231-3p	ENSMUST00000169353	ENSMUSG00000031788	Kifc3
mmu-miR-1231-3p	ENSMUST00000170476	ENSMUSG00000026854	Usp20
mmu-miR-1231-3p	ENSMUST00000162054	ENSMUSG00000022335	Zfat
mmu-miR-1231-3p	ENSMUST00000169560	ENSMUSG00000069808	Tlcd3a
mmu-miR-1231-3p	ENSMUST00000161381	ENSMUSG00000034739	Mfrp
mmu-miR-1231-3p	ENSMUST00000168005	ENSMUSG00000031024	Denn2b
mmu-miR-1231-3p	ENSMUST00000169093	ENSMUSG00000038838	Vars2
mmu-miR-1231-3p	ENSMUST00000164748	ENSMUSG00000037992	Rara
mmu-miR-1231-3p	ENSMUST00000169934	ENSMUSG00000021239	Vsx2
mmu-miR-1231-3p	ENSMUST00000179685	ENSMUSG00000096546	Smlr1
mmu-miR-1231-3p	ENSMUST00000171691	ENSMUSG00000043557	Mdga1
mmu-miR-1231-3p	ENSMUST00000172138	ENSMUSG00000021624	Cd180
mmu-miR-1231-3p	ENSMUST00000176751	ENSMUSG00000093593	Gm20683
mmu-miR-1231-3p	ENSMUST00000176286	ENSMUSG00000031970	Dbndd1
mmu-miR-1231-3p	ENSMUST00000171189	ENSMUSG00000036473	Tbc1d24
mmu-miR-1231-3p	ENSMUST00000181998	ENSMUSG00000045659	Plekha7
mmu-miR-1231-3p	ENSMUST00000173102	ENSMUSG00000033249	Hsf4
mmu-miR-1231-3p	ENSMUST00000175881	ENSMUSG00000048756	Foxo3
mmu-miR-1231-3p	ENSMUST00000172136	ENSMUSG00000060260	Pwwp2b
mmu-miR-1231-3p	ENSMUST00000173432	ENSMUSG00000000690	Hoxb6
mmu-miR-1231-3p	ENSMUST00000171838	ENSMUSG00000023055	Calcoco1
mmu-miR-1231-3p	ENSMUST00000172681	ENSMUSG00000025316	Banp
mmu-miR-1231-3p	ENSMUST00000182001	ENSMUSG00000025656	Arhgef9
mmu-miR-1231-3p	ENSMUST00000178401	ENSMUSG00000095325	Zfp870
mmu-miR-1231-3p	ENSMUST00000174743	ENSMUSG00000017428	Psmd11
mmu-miR-1231-3p	ENSMUST00000182338	ENSMUSG00000004562	Arhgef40
mmu-miR-1231-3p	ENSMUST00000178522	ENSMUSG00000009035	Tmem184b
mmu-miR-1231-3p	ENSMUST00000177218	ENSMUSG00000035934	Pknox2
mmu-miR-1231-3p	ENSMUST00000173133	ENSMUSG00000054128	H2-T3
mmu-miR-1231-3p	ENSMUST00000174510	ENSMUSG00000009293	Ube2g2
mmu-miR-1231-3p	ENSMUST00000174805	ENSMUSG00000024393	Prrc2a
mmu-miR-1231-3p	ENSMUST00000173287	ENSMUSG00000070469	Adamtsl3
mmu-miR-1231-3p	ENSMUST00000171238	ENSMUSG00000058881	Zfp516
mmu-miR-1231-3p	ENSMUST00000173922	ENSMUSG00000033545	Znrf1
mmu-miR-1231-3p	ENSMUST00000182151	ENSMUSG00000078350	Smim1
mmu-miR-1231-3p	ENSMUST00000182191	ENSMUSG00000078350	Smim1
mmu-miR-1231-3p	ENSMUST00000172847	ENSMUSG00000017428	Psmd11
mmu-miR-1231-3p	ENSMUST00000177927	ENSMUSG00000003154	Foxj2
mmu-miR-1231-3p	ENSMUST00000173506	ENSMUSG00000033545	Znrf1
mmu-miR-1231-3p	ENSMUST00000177950	ENSMUSG00000034928	Rnf44
mmu-miR-1231-3p	ENSMUST00000182341	ENSMUSG00000035189	Ano4
mmu-miR-1231-3p	ENSMUST00000173320	ENSMUSG00000045374	Wdr81
mmu-miR-1231-3p	ENSMUST00000170878	ENSMUSG00000021624	Cd180
mmu-miR-1231-3p	ENSMUST00000170511	ENSMUSG00000090486	BC035947
mmu-miR-1231-3p	ENSMUST00000172499	ENSMUSG00000007030	Vwa7
mmu-miR-1231-3p	ENSMUST00000171802	ENSMUSG00000046101	Mcmdc2
mmu-miR-1231-3p	ENSMUST00000186437	ENSMUSG00000020963	Tshr
mmu-miR-1231-3p	ENSMUST00000182790	ENSMUSG00000035189	Ano4
mmu-miR-1231-3p	ENSMUST00000193874	ENSMUSG00000023259	Slc26a6
mmu-miR-1231-3p	ENSMUST00000191335	ENSMUSG00000056267	Cep70
mmu-miR-1231-3p	ENSMUST00000190719	ENSMUSG00000025930	Msc
mmu-miR-1231-3p	ENSMUST00000185558	ENSMUSG00000078572	Ndufaf8
mmu-miR-1231-3p	ENSMUST00000188731	ENSMUSG00000049191	Rtl5
mmu-miR-1231-3p	ENSMUST00000189361	ENSMUSG00000026458	Ppfia4
mmu-miR-1231-3p	ENSMUST00000189820	ENSMUSG00000033124	Atg9a
mmu-miR-1231-3p	ENSMUST00000191849	ENSMUSG00000109510	Gm42417
mmu-miR-1231-3p	ENSMUST00000184862	ENSMUSG00000039069	Mtg2
mmu-miR-1231-3p	ENSMUST00000194853	ENSMUSG00000067653	Ankrd23
mmu-miR-1231-3p	ENSMUST00000189702	ENSMUSG00000033124	Atg9a
mmu-miR-1231-3p	ENSMUST00000189665	ENSMUSG00000033124	Atg9a
mmu-miR-1231-3p	ENSMUST00000185656	ENSMUSG00000005267	Zfp287
mmu-miR-1231-3p	ENSMUST00000194598	ENSMUSG00000067629	Syngap1
mmu-miR-1231-3p	ENSMUST00000191124	ENSMUSG00000023826	Prkn
mmu-miR-1231-3p	ENSMUST00000183059	ENSMUSG00000046101	Mcmdc2
mmu-miR-1231-3p	ENSMUST00000192559	ENSMUSG00000023259	Slc26a6
mmu-miR-1231-3p	ENSMUST00000194206	ENSMUSG00000032936	Camkv
mmu-miR-1231-3p	ENSMUST00000188347	ENSMUSG00000033124	Atg9a
mmu-miR-1231-3p	ENSMUST00000193693
mmu-miR-1231-3p	ENSMUST00000193083	ENSMUSG00000067653	Ankrd23
mmu-miR-1231-3p	ENSMUST00000185006	ENSMUSG00000072676	Tmem254a
mmu-miR-1231-3p	ENSMUST00000182834	ENSMUSG00000045659	Plekha7
mmu-miR-1231-3p	ENSMUST00000194542	ENSMUSG00000003308	Keap1
mmu-miR-1231-3p	ENSMUST00000189314
mmu-miR-1231-3p	ENSMUST00000182613	ENSMUSG00000035189	Ano4
mmu-miR-1231-3p	ENSMUST00000186636	ENSMUSG00000101361	Gm7358
mmu-miR-1231-3p	ENSMUST00000191237	ENSMUSG00000042305	Tmem183a
mmu-miR-1231-3p	ENSMUST00000194404
mmu-miR-1231-3p	ENSMUST00000191677	ENSMUSG00000026121	Sema4c
mmu-miR-1231-3p	ENSMUST00000190691	ENSMUSG00000071398	2410004P03Rik
mmu-miR-1231-3p	ENSMUST00000188931	ENSMUSG00000026203	Dnajb2
mmu-miR-1231-3p	ENSMUST00000191642	ENSMUSG00000026121	Sema4c
mmu-miR-1231-3p	ENSMUST00000206308	ENSMUSG00000034739	Mfrp
mmu-miR-1231-3p	ENSMUST00000201359	ENSMUSG00000036473	Tbc1d24
mmu-miR-1231-3p	ENSMUST00000195432	ENSMUSG00000037174	Elf2
mmu-miR-1231-3p	ENSMUST00000206089	ENSMUSG00000030532	Hddc3
mmu-miR-1231-3p	ENSMUST00000206389	ENSMUSG00000042797	Aqp11
mmu-miR-1231-3p	ENSMUST00000197015	ENSMUSG00000016346	Kcnq2
mmu-miR-1231-3p	ENSMUST00000196454	ENSMUSG00000039747	Orai2
mmu-miR-1231-3p	ENSMUST00000195620	ENSMUSG00000026121	Sema4c
mmu-miR-1231-3p	ENSMUST00000197679	ENSMUSG00000027947	Il6ra
mmu-miR-1231-3p	ENSMUST00000205324	ENSMUSG00000058966	Tlcd3b
mmu-miR-1231-3p	ENSMUST00000206807	ENSMUSG00000038886	Man2a2
mmu-miR-1231-3p	ENSMUST00000200109	ENSMUSG00000029471	Camkk2
mmu-miR-1231-3p	ENSMUST00000202549
mmu-miR-1231-3p	ENSMUST00000201089	ENSMUSG00000036473	Tbc1d24
mmu-miR-1231-3p	ENSMUST00000202784	ENSMUSG00000029370	Rassf6
mmu-miR-1231-3p	ENSMUST00000197186	ENSMUSG00000005474	Myl10
mmu-miR-1231-3p	ENSMUST00000202255
mmu-miR-1231-3p	ENSMUST00000204757	ENSMUSG00000033735	Spr
mmu-miR-1231-3p	ENSMUST00000206026	ENSMUSG00000042502	Cd2bp2
mmu-miR-1231-3p	ENSMUST00000198914	ENSMUSG00000039831	Arhgap29
mmu-miR-1231-3p	ENSMUST00000206641	ENSMUSG00000030491	Tdrd12
mmu-miR-1231-3p	ENSMUST00000205517	ENSMUSG00000049553	Polr1a
mmu-miR-1231-3p	ENSMUST00000201630
mmu-miR-1231-3p	ENSMUST00000202925	ENSMUSG00000036473	Tbc1d24
mmu-miR-1231-3p	ENSMUST00000205316	ENSMUSG00000042502	Cd2bp2
mmu-miR-1231-3p	ENSMUST00000201960	ENSMUSG00000036473	Tbc1d24
mmu-miR-1231-3p	ENSMUST00000201805	ENSMUSG00000036473	Tbc1d24
mmu-miR-1231-3p	ENSMUST00000198437	ENSMUSG00000027797	Dclk1
mmu-miR-1231-3p	ENSMUST00000196068	ENSMUSG00000005474	Myl10
mmu-miR-1231-3p	ENSMUST00000194967	ENSMUSG00000037190	Cyb561d2
mmu-miR-1231-3p	ENSMUST00000195271	ENSMUSG00000004031	Brinp2
mmu-miR-1231-3p	ENSMUST00000196436	ENSMUSG00000005474	Myl10
mmu-miR-1231-3p	ENSMUST00000201301	ENSMUSG00000036473	Tbc1d24
mmu-miR-1231-3p	ENSMUST00000198412	ENSMUSG00000027797	Dclk1
mmu-miR-1231-3p	ENSMUST00000204095	ENSMUSG00000007216	Zfp775
mmu-miR-1231-3p	ENSMUST00000200679
mmu-miR-1231-3p	ENSMUST00000207020	ENSMUSG00000058966	Tlcd3b
mmu-miR-1231-3p	ENSMUST00000214725	ENSMUSG00000050788	Olfr419
mmu-miR-1231-3p	ENSMUST00000214588
mmu-miR-1231-3p	ENSMUST00000208714	ENSMUSG00000038520	Tbc1d17
mmu-miR-1231-3p	ENSMUST00000217466	ENSMUSG00000073926	Olfr653
mmu-miR-1231-3p	ENSMUST00000215572	ENSMUSG00000061614	Olfr845
mmu-miR-1231-3p	ENSMUST00000213203	ENSMUSG00000002032	Tmem25
mmu-miR-1231-3p	ENSMUST00000213344	ENSMUSG00000061614	Olfr845
mmu-miR-1231-3p	ENSMUST00000217289	ENSMUSG00000032269	Htr3a
mmu-miR-1231-3p	ENSMUST00000211298	ENSMUSG00000049411	Tmem241
mmu-miR-1231-3p	ENSMUST00000209766	ENSMUSG00000025485	Ric8a
mmu-miR-1231-3p	ENSMUST00000215585	ENSMUSG00000073926	Olfr653
mmu-miR-1231-3p	ENSMUST00000210950	ENSMUSG00000031536	Polb
mmu-miR-1231-3p	ENSMUST00000207498	ENSMUSG00000030435	U2af2
mmu-miR-1231-3p	ENSMUST00000216951	ENSMUSG00000100899	Olfr1167
mmu-miR-1231-3p	ENSMUST00000214141	ENSMUSG00000075174	Olfr1087
mmu-miR-1231-3p	ENSMUST00000211301	ENSMUSG00000032536	Trak1
mmu-miR-1231-3p	ENSMUST00000208397	ENSMUSG00000031156	Slc35a2
mmu-miR-1231-3p	ENSMUST00000210298	ENSMUSG00000063626	Unc5d
mmu-miR-1231-3p	ENSMUST00000212836	ENSMUSG00000007783	Cpt1c
mmu-miR-1231-3p	ENSMUST00000209248	ENSMUSG00000110404	Rnf223
mmu-miR-1231-3p	ENSMUST00000216436	ENSMUSG00000003308	Keap1
mmu-miR-1231-3p	ENSMUST00000209661	ENSMUSG00000031502	Col4a1
mmu-miR-1231-3p	ENSMUST00000215406	ENSMUSG00000110970	Olfr156
mmu-miR-1231-3p	ENSMUST00000213370
mmu-miR-1231-3p	ENSMUST00000214302
mmu-miR-1231-3p	ENSMUST00000214525	ENSMUSG00000059981	Taok2
mmu-miR-1231-3p	ENSMUST00000211448	ENSMUSG00000063626	Unc5d
mmu-miR-1231-3p	ENSMUST00000217314	ENSMUSG00000032312	Csk
mmu-miR-1231-3p	ENSMUST00000209035	ENSMUSG00000051735	Rinl
mmu-miR-1231-3p	ENSMUST00000209809	ENSMUSG00000030996	Art1
mmu-miR-1231-3p	ENSMUST00000214843	ENSMUSG00000110970	Olfr156
mmu-miR-1231-3p	ENSMUST00000214700	ENSMUSG00000045659	Plekha7
mmu-miR-1231-3p	ENSMUST00000213738	ENSMUSG00000111842	Gm49318
mmu-miR-1231-3p	ENSMUST00000217046	ENSMUSG00000045659	Plekha7
mmu-miR-1231-3p	ENSMUST00000209041	ENSMUSG00000032875	Arhgef17
mmu-miR-1231-3p	ENSMUST00000217739	ENSMUSG00000036744	Olfr701
mmu-miR-1231-3p	ENSMUST00000208933	ENSMUSG00000079157	Fam155a
mmu-miR-1231-3p	ENSMUST00000210785	ENSMUSG00000063626	Unc5d
mmu-miR-1231-3p	ENSMUST00000215396	ENSMUSG00000032312	Csk
mmu-miR-1231-3p	ENSMUST00000212361	ENSMUSG00000033862	Cdk10
mmu-miR-1231-3p	ENSMUST00000218471	ENSMUSG00000032572	Col6a4
mmu-miR-1231-3p	ENSMUST00000209401	ENSMUSG00000063626	Unc5d
mmu-miR-1231-3p	ENSMUST00000212377	ENSMUSG00000031904	Slc7a6
mmu-miR-1231-3p	ENSMUST00000224813	ENSMUSG00000047094	Ofcc1
mmu-miR-1231-3p	ENSMUST00000226225	ENSMUSG00000069294	Vmn1r197
mmu-miR-1231-3p	ENSMUST00000225323	ENSMUSG00000037126	Psd
mmu-miR-1231-3p	ENSMUST00000219981	ENSMUSG00000020327	Fgf22
mmu-miR-1231-3p	ENSMUST00000219228	ENSMUSG00000020327	Fgf22
mmu-miR-1231-3p	ENSMUST00000225528	ENSMUSG00000024268	Celf4
mmu-miR-1231-3p	ENSMUST00000221654	ENSMUSG00000028677	Rnf220
mmu-miR-1231-3p	ENSMUST00000221042	ENSMUSG00000054309	Cpsf3
mmu-miR-1231-3p	ENSMUST00000225477	ENSMUSG00000024268	Celf4
mmu-miR-1231-3p	ENSMUST00000224553	ENSMUSG00000024268	Celf4
mmu-miR-1231-3p	ENSMUST00000224556	ENSMUSG00000037126	Psd
mmu-miR-1231-3p	ENSMUST00000228075	ENSMUSG00000095325	Zfp870
mmu-miR-1231-3p	ENSMUST00000220359	ENSMUSG00000053329	Gatd3a
mmu-miR-1231-3p	ENSMUST00000221943	ENSMUSG00000021640	Naip1
mmu-miR-1231-3p	ENSMUST00000223263	ENSMUSG00000037364	Srrt
mmu-miR-1231-3p	ENSMUST00000228002	ENSMUSG00000009035	Tmem184b
mmu-miR-1231-3p	ENSMUST00000226965	ENSMUSG00000094898	Vmn1r201
mmu-miR-1231-3p	ENSMUST00000226330	ENSMUSG00000094898	Vmn1r201
mmu-miR-1231-3p	ENSMUST00000226305	ENSMUSG00000096405	4930474N05Rik
mmu-miR-1231-3p	ENSMUST00000227017	ENSMUSG00000069294	Vmn1r197
mmu-miR-1231-3p	ENSMUST00000223230	ENSMUSG00000021245	Mlh3
mmu-miR-1231-3p	ENSMUST00000228543	ENSMUSG00000022130	Tgds
mmu-miR-1231-3p	ENSMUST00000221556	ENSMUSG00000021113	Snapc1
mmu-miR-1231-3p	ENSMUST00000228850	ENSMUSG00000115302	Gm49394
mmu-miR-1231-3p	ENSMUST00000223704	ENSMUSG00000024268	Celf4
mmu-miR-1231-3p	ENSMUST00000238684	ENSMUSG00000017631	Abr
mmu-miR-1231-3p	ENSMUST00000234064	ENSMUSG00000033022	Cdo1
mmu-miR-1231-3p	ENSMUST00000231046
mmu-miR-1231-3p	ENSMUST00000237620	ENSMUSG00000044201	Cdc25c
mmu-miR-1231-3p	ENSMUST00000234377	ENSMUSG00000052712	BC004004
mmu-miR-1231-3p	ENSMUST00000232634	ENSMUSG00000043391	2510009E07Rik
mmu-miR-1231-3p	ENSMUST00000231082
mmu-miR-1231-3p	ENSMUST00000231733	ENSMUSG00000022751	Nit2
mmu-miR-1231-3p	ENSMUST00000236178	ENSMUSG00000034108	Ccs
mmu-miR-1231-3p	ENSMUST00000234361	ENSMUSG00000024087	Cyp1b1
mmu-miR-1231-3p	ENSMUST00000231036	ENSMUSG00000022515	Anks3
mmu-miR-1231-3p	ENSMUST00000231719	ENSMUSG00000053414	Hunk
mmu-miR-1231-3p	ENSMUST00000230698	ENSMUSG00000049076	Acap2
mmu-miR-1231-3p	ENSMUST00000235245	ENSMUSG00000034108	Ccs
mmu-miR-1231-3p	ENSMUST00000235274	ENSMUSG00000071650	Ganab
mmu-miR-1231-3p	ENSMUST00000232862	ENSMUSG00000062252	Lhfpl5
mmu-miR-1231-3p	ENSMUST00000231163	ENSMUSG00000044217	Aqp5
mmu-miR-1231-3p	ENSMUST00000229738
mmu-miR-1231-3p	ENSMUST00000230753	ENSMUSG00000071714	Csf2rb2
mmu-miR-1231-3p	ENSMUST00000237371	ENSMUSG00000024891	Slc29a2
mmu-miR-1231-3p	ENSMUST00000229701
mmu-miR-1231-3p	ENSMUST00000234782	ENSMUSG00000024011	Pi16
mmu-miR-1231-3p	ENSMUST00000236451	ENSMUSG00000034108	Ccs
mmu-miR-1231-3p	ENSMUST00000234711	ENSMUSG00000052712	BC004004
mmu-miR-1231-3p	ENSMUST00000238942	ENSMUSG00000027584	Oprl1
mmu-miR-1231-3p	ENSMUST00000237887	ENSMUSG00000006705	Pknox1
mmu-miR-1231-3p	ENSMUST00000236152	ENSMUSG00000024891	Slc29a2
mmu-miR-1231-3p	ENSMUST00000238230	ENSMUSG00000095315	Gm10130
mmu-miR-1231-3p	ENSMUST00000236747	ENSMUSG00000034445	Cyb561a3
mmu-miR-1231-3p	ENSMUST00000237752	ENSMUSG00000013662	Atad1
mmu-miR-1231-3p	ENSMUST00000235683	ENSMUSG00000071656	Lrrn4cl
mmu-miR-1231-3p	ENSMUST00000236078	ENSMUSG00000024442	Dele1
mmu-miR-1231-3p	ENSMUST00000235480	ENSMUSG00000024622	Hmgxb3
mmu-miR-1231-3p	ENSMUST00000229728	ENSMUSG00000044217	Aqp5
mmu-miR-1231-3p	ENSMUST00000239085	ENSMUSG00000033124	Atg9a
mmu-miR-1231-3p	ENSMUST00000239041	ENSMUSG00000040711	Sh3pxd2b
mmu-miR-1231-3p	ENSMUST00000238982	ENSMUSG00000030409	Dmpk
mmu-miR-125b-1-3p	ENSMUST00000002180	ENSMUSG00000002111	Spi1
mmu-miR-125b-1-3p	ENSMUST00000023491	ENSMUSG00000022801	Lrch3
mmu-miR-125b-1-3p	ENSMUST00000028209	ENSMUSG00000026856	Dolpp1
mmu-miR-125b-1-3p	ENSMUST00000033842	ENSMUSG00000031461	Myom2
mmu-miR-125b-1-3p	ENSMUST00000031914	ENSMUSG00000029875	Ccdc184
mmu-miR-125b-1-3p	ENSMUST00000032134	ENSMUSG00000030055	Rab43
mmu-miR-125b-1-3p	ENSMUST00000035540	ENSMUSG00000038025	Phf2
mmu-miR-125b-1-3p	ENSMUST00000056028	ENSMUSG00000042978	Sbk1
mmu-miR-125b-1-3p	ENSMUST00000051118	ENSMUSG00000050908	Tvp23a
mmu-miR-125b-1-3p	ENSMUST00000064545	ENSMUSG00000040699	Limd2
mmu-miR-125b-1-3p	ENSMUST00000084184	ENSMUSG00000066026	Dhrs3
mmu-miR-125b-1-3p	ENSMUST00000078647	ENSMUSG00000030055	Rab43
mmu-miR-125b-1-3p	ENSMUST00000077874
mmu-miR-125b-1-3p	ENSMUST00000106498	ENSMUSG00000028700	Pomgnt1
mmu-miR-125b-1-3p	ENSMUST00000105744	ENSMUSG00000066026	Dhrs3
mmu-miR-125b-1-3p	ENSMUST00000106496	ENSMUSG00000028700	Pomgnt1
mmu-miR-125b-1-3p	ENSMUST00000113612	ENSMUSG00000026856	Dolpp1
mmu-miR-125b-1-3p	ENSMUST00000121052	ENSMUSG00000028700	Pomgnt1
mmu-miR-125b-1-3p	ENSMUST00000123202	ENSMUSG00000026856	Dolpp1
mmu-miR-125b-1-3p	ENSMUST00000137248	ENSMUSG00000026856	Dolpp1
mmu-miR-125b-1-3p	ENSMUST00000147737	ENSMUSG00000038126	Mphosph9
mmu-miR-125b-1-3p	ENSMUST00000140757	ENSMUSG00000068874	Selenbp1
mmu-miR-125b-1-3p	ENSMUST00000153570	ENSMUSG00000012609	Ttll5
mmu-miR-125b-1-3p	ENSMUST00000167403	ENSMUSG00000081058	H3c15
mmu-miR-125b-1-3p	ENSMUST00000171001	ENSMUSG00000066026	Dhrs3
mmu-miR-125b-1-3p	ENSMUST00000184951	ENSMUSG00000038126	Mphosph9
mmu-miR-125b-1-3p	ENSMUST00000205495	ENSMUSG00000030779	Rbbp6
mmu-miR-125b-1-3p	ENSMUST00000206541	ENSMUSG00000042978	Sbk1
mmu-miR-125b-1-3p	ENSMUST00000204419	ENSMUSG00000107928	Gm45140
mmu-miR-125b-1-3p	ENSMUST00000226757	ENSMUSG00000022211	Carmil3
mmu-miR-125b-1-3p	ENSMUST00000228877	ENSMUSG00000022211	Carmil3
mmu-miR-125b-1-3p	ENSMUST00000229651	ENSMUSG00000048154	Kmt2d
mmu-miR-125b-2-3p	ENSMUST00000006036	ENSMUSG00000005882	Uqcc1
mmu-miR-125b-2-3p	ENSMUST00000008528	ENSMUSG00000008384	Sertad1
mmu-miR-125b-2-3p	ENSMUST00000020490	ENSMUSG00000020257	Wdr82
mmu-miR-125b-2-3p	ENSMUST00000023191	ENSMUSG00000022540	Rogdi
mmu-miR-125b-2-3p	ENSMUST00000027298	ENSMUSG00000026124	Cfc1
mmu-miR-125b-2-3p	ENSMUST00000024839	ENSMUSG00000024042	Sik1
mmu-miR-125b-2-3p	ENSMUST00000025329	ENSMUSG00000050747	Trim15
mmu-miR-125b-2-3p	ENSMUST00000022501	ENSMUSG00000021933	Gucy1b2
mmu-miR-125b-2-3p	ENSMUST00000029355	ENSMUSG00000027784	Ppm1l
mmu-miR-125b-2-3p	ENSMUST00000044415	ENSMUSG00000039263	Npepl1
mmu-miR-125b-2-3p	ENSMUST00000032237	ENSMUSG00000030138	Bms1
mmu-miR-125b-2-3p	ENSMUST00000029547	ENSMUSG00000027938	Creb3l4
mmu-miR-125b-2-3p	ENSMUST00000030842	ENSMUSG00000028990	Lzic
mmu-miR-125b-2-3p	ENSMUST00000030128	ENSMUSG00000028419	Chmp5
mmu-miR-125b-2-3p	ENSMUST00000035244	ENSMUSG00000041377	Ninj2
mmu-miR-125b-2-3p	ENSMUST00000035242	ENSMUSG00000034789	Rab24
mmu-miR-125b-2-3p	ENSMUST00000071944	ENSMUSG00000029217	Tec
mmu-miR-125b-2-3p	ENSMUST00000050709	ENSMUSG00000044716	Dok7
mmu-miR-125b-2-3p	ENSMUST00000070191	ENSMUSG00000056216	Cebpg
mmu-miR-125b-2-3p	ENSMUST00000048391	ENSMUSG00000042489	Clspn
mmu-miR-125b-2-3p	ENSMUST00000055655	ENSMUSG00000025153	Fasn
mmu-miR-125b-2-3p	ENSMUST00000062657	ENSMUSG00000043807	Ly6g5b
mmu-miR-125b-2-3p	ENSMUST00000048490	ENSMUSG00000025762	Larp1b
mmu-miR-125b-2-3p	ENSMUST00000069476	ENSMUSG00000055745	Rtl6
mmu-miR-125b-2-3p	ENSMUST00000066208	ENSMUSG00000053644	Aldh7a1
mmu-miR-125b-2-3p	ENSMUST00000093775	ENSMUSG00000070280	Slc22a14
mmu-miR-125b-2-3p	ENSMUST00000084891	ENSMUSG00000021143	Pacs2
mmu-miR-125b-2-3p	ENSMUST00000077988	ENSMUSG00000060332	Tmc2
mmu-miR-125b-2-3p	ENSMUST00000073843	ENSMUSG00000029217	Tec
mmu-miR-125b-2-3p	ENSMUST00000107456	ENSMUSG00000078670	Fam174b
mmu-miR-125b-2-3p	ENSMUST00000108859	ENSMUSG00000027575	Arfgap1
mmu-miR-125b-2-3p	ENSMUST00000108862	ENSMUSG00000027575	Arfgap1
mmu-miR-125b-2-3p	ENSMUST00000108136	ENSMUSG00000028294	Cfap206
mmu-miR-125b-2-3p	ENSMUST00000112711	ENSMUSG00000041377	Ninj2
mmu-miR-125b-2-3p	ENSMUST00000109632	ENSMUSG00000005882	Uqcc1
mmu-miR-125b-2-3p	ENSMUST00000113594	ENSMUSG00000029217	Tec
mmu-miR-125b-2-3p	ENSMUST00000109921	ENSMUSG00000034675	Dbn1
mmu-miR-125b-2-3p	ENSMUST00000109636	ENSMUSG00000005882	Uqcc1
mmu-miR-125b-2-3p	ENSMUST00000109631	ENSMUSG00000005882	Uqcc1
mmu-miR-125b-2-3p	ENSMUST00000111280	ENSMUSG00000044916	1700029I15Rik
mmu-miR-125b-2-3p	ENSMUST00000123797	ENSMUSG00000037446	Tulp1
mmu-miR-125b-2-3p	ENSMUST00000123228	ENSMUSG00000019647	Sema6a
mmu-miR-125b-2-3p	ENSMUST00000125923	ENSMUSG00000039754	Alkbh4
mmu-miR-125b-2-3p	ENSMUST00000131981	ENSMUSG00000041729	Coro2b
mmu-miR-125b-2-3p	ENSMUST00000141489	ENSMUSG00000047989	Ino80c
mmu-miR-125b-2-3p	ENSMUST00000148055	ENSMUSG00000026768	Itga8
mmu-miR-125b-2-3p	ENSMUST00000145726	ENSMUSG00000062210	Tnfaip8
mmu-miR-125b-2-3p	ENSMUST00000153360	ENSMUSG00000047989	Ino80c
mmu-miR-125b-2-3p	ENSMUST00000162727	ENSMUSG00000025812	Pard3
mmu-miR-125b-2-3p	ENSMUST00000170400	ENSMUSG00000070280	Slc22a14
mmu-miR-125b-2-3p	ENSMUST00000174195	ENSMUSG00000050747	Trim15
mmu-miR-125b-2-3p	ENSMUST00000172854	ENSMUSG00000043807	Ly6g5b
mmu-miR-125b-2-3p	ENSMUST00000172240	ENSMUSG00000049600	Zbtb45
mmu-miR-125b-2-3p	ENSMUST00000191805	ENSMUSG00000025762	Larp1b
mmu-miR-125b-2-3p	ENSMUST00000184389	ENSMUSG00000079469	Pigb
mmu-miR-125b-2-3p	ENSMUST00000186388	ENSMUSG00000019818	Cd164
mmu-miR-125b-2-3p	ENSMUST00000202281	ENSMUSG00000022540	Rogdi
mmu-miR-125b-2-3p	ENSMUST00000197738	ENSMUSG00000028048	Gba
mmu-miR-125b-2-3p	ENSMUST00000206589	ENSMUSG00000025153	Fasn
mmu-miR-125b-2-3p	ENSMUST00000213649	ENSMUSG00000094669	Olfr441
mmu-miR-125b-2-3p	ENSMUST00000215136	ENSMUSG00000042757	Tmem108
mmu-miR-125b-2-3p	ENSMUST00000224691	ENSMUSG00000114865	Gm29776
mmu-miR-125b-2-3p	ENSMUST00000223920	ENSMUSG00000039126	Prune2
mmu-miR-125b-5p	ENSMUST00000002737	ENSMUSG00000002661	Alkbh7
mmu-miR-125b-5p	ENSMUST00000002989	ENSMUSG00000002910	Arrdc2
mmu-miR-125b-5p	ENSMUST00000004780	ENSMUSG00000004661	Arid3b
mmu-miR-125b-5p	ENSMUST00000004156	ENSMUSG00000004054	Map3k11
mmu-miR-125b-5p	ENSMUST00000004327	ENSMUSG00000031400	G6pdx
mmu-miR-125b-5p	ENSMUST00000020821	ENSMUSG00000020513	Tubd1
mmu-miR-125b-5p	ENSMUST00000016094	ENSMUSG00000015950	Ncf1
mmu-miR-125b-5p	ENSMUST00000021036	ENSMUSG00000020696	Rffl
mmu-miR-125b-5p	ENSMUST00000015197	ENSMUSG00000015053	Gata2
mmu-miR-125b-5p	ENSMUST00000022459	ENSMUSG00000021902	Phf7
mmu-miR-125b-5p	ENSMUST00000025834	ENSMUSG00000024901	Peli3
mmu-miR-125b-5p	ENSMUST00000024518	ENSMUSG00000023755	Rhebl1
mmu-miR-125b-5p	ENSMUST00000022416	ENSMUSG00000021866	Anxa11
mmu-miR-125b-5p	ENSMUST00000023225	ENSMUSG00000022564	Grina
mmu-miR-125b-5p	ENSMUST00000026890	ENSMUSG00000025784	Clec3b
mmu-miR-125b-5p	ENSMUST00000023856	ENSMUSG00000023094	Msrb2
mmu-miR-125b-5p	ENSMUST00000028113	ENSMUSG00000026774	Potegl
mmu-miR-125b-5p	ENSMUST00000022529	ENSMUSG00000021957	Tkt
mmu-miR-125b-5p	ENSMUST00000040971	ENSMUSG00000035547	Capn5
mmu-miR-125b-5p	ENSMUST00000035715	ENSMUSG00000044664	Prss42
mmu-miR-125b-5p	ENSMUST00000034233	ENSMUSG00000031781	Ciapin1
mmu-miR-125b-5p	ENSMUST00000039146	ENSMUSG00000039337	Tex19.2
mmu-miR-125b-5p	ENSMUST00000036877	ENSMUSG00000038456	Dennd2a
mmu-miR-125b-5p	ENSMUST00000029131	ENSMUSG00000027603	Ggt7
mmu-miR-125b-5p	ENSMUST00000034478	ENSMUSG00000031995	St14
mmu-miR-125b-5p	ENSMUST00000029499	ENSMUSG00000027894	Slc6a17
mmu-miR-125b-5p	ENSMUST00000032214	ENSMUSG00000030120	Mlf2
mmu-miR-125b-5p	ENSMUST00000040750	ENSMUSG00000034394	Lif
mmu-miR-125b-5p	ENSMUST00000034344	ENSMUSG00000074127	Cmtm2a
mmu-miR-125b-5p	ENSMUST00000040149	ENSMUSG00000060131	Atp8b4
mmu-miR-125b-5p	ENSMUST00000028694	ENSMUSG00000027257	Pacsin3
mmu-miR-125b-5p	ENSMUST00000047157	ENSMUSG00000042308	Setd1a
mmu-miR-125b-5p	ENSMUST00000057288	ENSMUSG00000020571	Pdia6
mmu-miR-125b-5p	ENSMUST00000057870	ENSMUSG00000046215	Rprml
mmu-miR-125b-5p	ENSMUST00000068641	ENSMUSG00000055200	Sertad3
mmu-miR-125b-5p	ENSMUST00000056328	ENSMUSG00000053128	Rnf26
mmu-miR-125b-5p	ENSMUST00000066283	ENSMUSG00000034394	Lif
mmu-miR-125b-5p	ENSMUST00000064444	ENSMUSG00000042763	Maneal
mmu-miR-125b-5p	ENSMUST00000067120	ENSMUSG00000027577	Chrna4
mmu-miR-125b-5p	ENSMUST00000047075	ENSMUSG00000042308	Setd1a
mmu-miR-125b-5p	ENSMUST00000060752	ENSMUSG00000034729	Mrps10
mmu-miR-125b-5p	ENSMUST00000069503	ENSMUSG00000020513	Tubd1
mmu-miR-125b-5p	ENSMUST00000059566	ENSMUSG00000027257	Pacsin3
mmu-miR-125b-5p	ENSMUST00000045286	ENSMUSG00000035964	Tmem59l
mmu-miR-125b-5p	ENSMUST00000063672	ENSMUSG00000039137	Whrn
mmu-miR-125b-5p	ENSMUST00000094312	ENSMUSG00000070509	Rgma
mmu-miR-125b-5p	ENSMUST00000074141	ENSMUSG00000002661	Alkbh7
mmu-miR-125b-5p	ENSMUST00000074806	ENSMUSG00000091705	H2-Q2
mmu-miR-125b-5p	ENSMUST00000092730	ENSMUSG00000069733	Ube2u
mmu-miR-125b-5p	ENSMUST00000080560	ENSMUSG00000034684	Sema3f
mmu-miR-125b-5p	ENSMUST00000081042	ENSMUSG00000042828	Trim72
mmu-miR-125b-5p	ENSMUST00000097218	ENSMUSG00000072476	Gm9008
mmu-miR-125b-5p	ENSMUST00000098853	ENSMUSG00000059851	Kmt5c
mmu-miR-125b-5p	ENSMUST00000108582	ENSMUSG00000059851	Kmt5c
mmu-miR-125b-5p	ENSMUST00000108566	ENSMUSG00000044876	Zfp444
mmu-miR-125b-5p	ENSMUST00000108583	ENSMUSG00000059851	Kmt5c
mmu-miR-125b-5p	ENSMUST00000105809	ENSMUSG00000043621	Ubxn10
mmu-miR-125b-5p	ENSMUST00000108030	ENSMUSG00000020513	Tubd1
mmu-miR-125b-5p	ENSMUST00000103050	ENSMUSG00000016346	Kcnq2
mmu-miR-125b-5p	ENSMUST00000106248	ENSMUSG00000042828	Trim72
mmu-miR-125b-5p	ENSMUST00000115100	ENSMUSG00000035578	Iqcg
mmu-miR-125b-5p	ENSMUST00000111275	ENSMUSG00000015950	Ncf1
mmu-miR-125b-5p	ENSMUST00000111349	ENSMUSG00000027257	Pacsin3
mmu-miR-125b-5p	ENSMUST00000116556	ENSMUSG00000024101	Washc1
mmu-miR-125b-5p	ENSMUST00000113737	ENSMUSG00000026135	Zfp142
mmu-miR-125b-5p	ENSMUST00000119841	ENSMUSG00000034729	Mrps10
mmu-miR-125b-5p	ENSMUST00000119206	ENSMUSG00000070509	Rgma
mmu-miR-125b-5p	ENSMUST00000120737	ENSMUSG00000034729	Mrps10
mmu-miR-125b-5p	ENSMUST00000125670	ENSMUSG00000001103	Sebox
mmu-miR-125b-5p	ENSMUST00000128683	ENSMUSG00000038241	Cep250
mmu-miR-125b-5p	ENSMUST00000128897	ENSMUSG00000038208	Pgap3
mmu-miR-125b-5p	ENSMUST00000119945	ENSMUSG00000034729	Mrps10
mmu-miR-125b-5p	ENSMUST00000124812	ENSMUSG00000074646	6430550D23Rik
mmu-miR-125b-5p	ENSMUST00000131736	ENSMUSG00000020234	4930404N11Rik
mmu-miR-125b-5p	ENSMUST00000136263	ENSMUSG00000030271	Ogg1
mmu-miR-125b-5p	ENSMUST00000133493	ENSMUSG00000069733	Ube2u
mmu-miR-125b-5p	ENSMUST00000129847	ENSMUSG00000040952	Rps19
mmu-miR-125b-5p	ENSMUST00000143288	ENSMUSG00000025579	Gaa
mmu-miR-125b-5p	ENSMUST00000144780	ENSMUSG00000027198	Ext2
mmu-miR-125b-5p	ENSMUST00000144041	ENSMUSG00000033763	Mtss2
mmu-miR-125b-5p	ENSMUST00000144086	ENSMUSG00000015950	Ncf1
mmu-miR-125b-5p	ENSMUST00000139780	ENSMUSG00000070509	Rgma
mmu-miR-125b-5p	ENSMUST00000152618	ENSMUSG00000020821	Kif1c
mmu-miR-125b-5p	ENSMUST00000154256	ENSMUSG00000085795	Zfp703
mmu-miR-125b-5p	ENSMUST00000160021	ENSMUSG00000021578	Ccdc127
mmu-miR-125b-5p	ENSMUST00000156514	ENSMUSG00000031789	Cngb1
mmu-miR-125b-5p	ENSMUST00000162433	ENSMUSG00000040913	Fbxw4
mmu-miR-125b-5p	ENSMUST00000167703	ENSMUSG00000031553	Adam3
mmu-miR-125b-5p	ENSMUST00000167178	ENSMUSG00000020513	Tubd1
mmu-miR-125b-5p	ENSMUST00000164931	ENSMUSG00000020513	Tubd1
mmu-miR-125b-5p	ENSMUST00000170089	ENSMUSG00000015053	Gata2
mmu-miR-125b-5p	ENSMUST00000168211	ENSMUSG00000027894	Slc6a17
mmu-miR-125b-5p	ENSMUST00000169598	ENSMUSG00000031553	Adam3
mmu-miR-125b-5p	ENSMUST00000168916	ENSMUSG00000027257	Pacsin3
mmu-miR-125b-5p	ENSMUST00000169449	ENSMUSG00000027894	Slc6a17
mmu-miR-125b-5p	ENSMUST00000160495	ENSMUSG00000040113	Mettl11b
mmu-miR-125b-5p	ENSMUST00000174525	ENSMUSG00000067235	H2-Q10
mmu-miR-125b-5p	ENSMUST00000180095	ENSMUSG00000030120	Mlf2
mmu-miR-125b-5p	ENSMUST00000171444	ENSMUSG00000004661	Arid3b
mmu-miR-125b-5p	ENSMUST00000182368	ENSMUSG00000041617	Ccdc74a
mmu-miR-125b-5p	ENSMUST00000173209	ENSMUSG00000025473	Adam8
mmu-miR-125b-5p	ENSMUST00000204834	ENSMUSG00000030271	Ogg1
mmu-miR-125b-5p	ENSMUST00000199113	ENSMUSG00000027709	Mccc1
mmu-miR-125b-5p	ENSMUST00000207121	ENSMUSG00000047767	Atg16l2
mmu-miR-125b-5p	ENSMUST00000204105	ENSMUSG00000043541	Casc1
mmu-miR-125b-5p	ENSMUST00000195235	ENSMUSG00000037190	Cyb561d2
mmu-miR-125b-5p	ENSMUST00000204626	ENSMUSG00000001632	Brpf1
mmu-miR-125b-5p	ENSMUST00000202201	ENSMUSG00000029134	Plb1
mmu-miR-125b-5p	ENSMUST00000205981	ENSMUSG00000039236	Isg20
mmu-miR-125b-5p	ENSMUST00000215203
mmu-miR-125b-5p	ENSMUST00000212433	ENSMUSG00000054400	Cklf
mmu-miR-125b-5p	ENSMUST00000210619	ENSMUSG00000004500	Zfp324
mmu-miR-125b-5p	ENSMUST00000216239
mmu-miR-125b-5p	ENSMUST00000210071	ENSMUSG00000031848	Lsm4
mmu-miR-125b-5p	ENSMUST00000216511	ENSMUSG00000053128	Rnf26
mmu-miR-125b-5p	ENSMUST00000211945	ENSMUSG00000019194	Scn1b
mmu-miR-125b-5p	ENSMUST00000229348	ENSMUSG00000023755	Rhebl1
mmu-miR-125b-5p	ENSMUST00000229021
mmu-miR-125b-5p	ENSMUST00000226310	ENSMUSG00000021902	Phf7
mmu-miR-125b-5p	ENSMUST00000228930	ENSMUSG00000021902	Phf7
mmu-miR-125b-5p	ENSMUST00000226565	ENSMUSG00000021902	Phf7
mmu-miR-125b-5p	ENSMUST00000228437	ENSMUSG00000021902	Phf7
mmu-miR-125b-5p	ENSMUST00000231762	ENSMUSG00000051483	Cbr1
mmu-miR-125b-5p	ENSMUST00000230548
mmu-miR-125b-5p	ENSMUST00000237888	ENSMUSG00000024965	Fermt3
mmu-miR-125b-5p	ENSMUST00000232945	ENSMUSG00000000127	Fer
mmu-miR-125b-5p	ENSMUST00000237960	ENSMUSG00000024965	Fermt3
mmu-miR-125b-5p	ENSMUST00000230755
mmu-miR-125b-5p	ENSMUST00000230928
mmu-miR-125b-5p	ENSMUST00000235891	ENSMUSG00000004054	Map3k11
mmu-miR-125b-5p	ENSMUST00000239402	ENSMUSG00000020571	Pdia6
mmu-miR-130a-3p	ENSMUST00000002128	ENSMUSG00000002059	Rab34
mmu-miR-130a-3p	ENSMUST00000033465	ENSMUSG00000031131	Vgll1
mmu-miR-130a-3p	ENSMUST00000037853	ENSMUSG00000034487	Poglut3
mmu-miR-130a-3p	ENSMUST00000037941	ENSMUSG00000037706	Cd81
mmu-miR-130a-3p	ENSMUST00000049985	ENSMUSG00000044156	Hepacam2
mmu-miR-130a-3p	ENSMUST00000056241	ENSMUSG00000002059	Rab34
mmu-miR-130a-3p	ENSMUST00000064664	ENSMUSG00000052688	Rab7b
mmu-miR-130a-3p	ENSMUST00000087026	ENSMUSG00000067148	Polr1c
mmu-miR-130a-3p	ENSMUST00000108322	ENSMUSG00000002059	Rab34
mmu-miR-130a-3p	ENSMUST00000114746	ENSMUSG00000031131	Vgll1
mmu-miR-130a-3p	ENSMUST00000142663	ENSMUSG00000014418	Hps5
mmu-miR-130a-3p	ENSMUST00000156435	ENSMUSG00000002059	Rab34
mmu-miR-130a-3p	ENSMUST00000164220	ENSMUSG00000040599	Mis12
mmu-miR-130a-3p	ENSMUST00000206622	ENSMUSG00000046591	Ticrr
mmu-miR-130a-3p	ENSMUST00000227630	ENSMUSG00000094586	Vmn1r41
mmu-miR-130a-3p	ENSMUST00000226337	ENSMUSG00000094586	Vmn1r41
mmu-miR-130a-3p	ENSMUST00000226562	ENSMUSG00000094586	Vmn1r41
mmu-miR-130a-3p	ENSMUST00000227039	ENSMUSG00000094586	Vmn1r41
mmu-miR-130a-3p	ENSMUST00000236793	ENSMUSG00000024034	Tmprss3
mmu-miR-130a-3p	ENSMUST00000232513	ENSMUSG00000006998	Psmd2
mmu-miR-130a-3p	ENSMUST00000237740	ENSMUSG00000024034	Tmprss3
mmu-miR-135a-5p	ENSMUST00000016901	ENSMUSG00000016757	Ttll12
mmu-miR-135a-5p	ENSMUST00000033699	ENSMUSG00000031328	Flna
mmu-miR-135a-5p	ENSMUST00000036382	ENSMUSG00000020258	Glyctk
mmu-miR-135a-5p	ENSMUST00000032130	ENSMUSG00000030051	Aplf
mmu-miR-135a-5p	ENSMUST00000035202	ENSMUSG00000032583	Mon1a
mmu-miR-135a-5p	ENSMUST00000065461	ENSMUSG00000032010	Usp2
mmu-miR-135a-5p	ENSMUST00000049009	ENSMUSG00000038569	Rad9b
mmu-miR-135a-5p	ENSMUST00000046399	ENSMUSG00000033096	Apmap
mmu-miR-135a-5p	ENSMUST00000053107	ENSMUSG00000049128	Ivl
mmu-miR-135a-5p	ENSMUST00000112543	ENSMUSG00000020258	Glyctk
mmu-miR-135a-5p	ENSMUST00000128731	ENSMUSG00000045639	Zfp629
mmu-miR-135a-5p	ENSMUST00000149600	ENSMUSG00000038569	Rad9b
mmu-miR-135a-5p	ENSMUST00000221884	ENSMUSG00000066027	Pramel51
mmu-miR-135a-5p	ENSMUST00000224337	ENSMUSG00000024981	Acsl5
mmu-miR-135a-5p	ENSMUST00000223172	ENSMUSG00000066027	Pramel51
mmu-miR-135b-5p	ENSMUST00000016901	ENSMUSG00000016757	Ttll12
mmu-miR-135b-5p	ENSMUST00000028132	ENSMUSG00000026792	Lrsam1
mmu-miR-135b-5p	ENSMUST00000036382	ENSMUSG00000020258	Glyctk
mmu-miR-135b-5p	ENSMUST00000034285	ENSMUSG00000031827	Cotl1
mmu-miR-135b-5p	ENSMUST00000032130	ENSMUSG00000030051	Aplf
mmu-miR-135b-5p	ENSMUST00000035202	ENSMUSG00000032583	Mon1a
mmu-miR-135b-5p	ENSMUST00000065461	ENSMUSG00000032010	Usp2
mmu-miR-135b-5p	ENSMUST00000049009	ENSMUSG00000038569	Rad9b
mmu-miR-135b-5p	ENSMUST00000044819	ENSMUSG00000098781	Gm28044
mmu-miR-135b-5p	ENSMUST00000069862	ENSMUSG00000056014	A430033K04Rik
mmu-miR-135b-5p	ENSMUST00000046399	ENSMUSG00000033096	Apmap
mmu-miR-135b-5p	ENSMUST00000086361	ENSMUSG00000057191	AB124611
mmu-miR-135b-5p	ENSMUST00000090086	ENSMUSG00000000884	Gnb1l
mmu-miR-135b-5p	ENSMUST00000108608	ENSMUSG00000078812	Eif5a
mmu-miR-135b-5p	ENSMUST00000108607	ENSMUSG00000078812	Eif5a
mmu-miR-135b-5p	ENSMUST00000108609	ENSMUSG00000078812	Eif5a
mmu-miR-135b-5p	ENSMUST00000112543	ENSMUSG00000020258	Glyctk
mmu-miR-135b-5p	ENSMUST00000113200	ENSMUSG00000026792	Lrsam1
mmu-miR-135b-5p	ENSMUST00000115601	ENSMUSG00000000884	Gnb1l
mmu-miR-135b-5p	ENSMUST00000128731	ENSMUSG00000045639	Zfp629
mmu-miR-135b-5p	ENSMUST00000123106	ENSMUSG00000029127	Zbtb49
mmu-miR-135b-5p	ENSMUST00000136066	ENSMUSG00000016757	Ttll12
mmu-miR-135b-5p	ENSMUST00000149600	ENSMUSG00000038569	Rad9b
mmu-miR-135b-5p	ENSMUST00000168698	ENSMUSG00000031827	Cotl1
mmu-miR-135b-5p	ENSMUST00000167778	ENSMUSG00000000884	Gnb1l
mmu-miR-135b-5p	ENSMUST00000173769	ENSMUSG00000057191	AB124611
mmu-miR-135b-5p	ENSMUST00000216129	ENSMUSG00000111239	Olfr1248
mmu-miR-135b-5p	ENSMUST00000221884	ENSMUSG00000066027	Pramel51
mmu-miR-135b-5p	ENSMUST00000224337	ENSMUSG00000024981	Acsl5
mmu-miR-135b-5p	ENSMUST00000220963	ENSMUSG00000042700	Sipa1l1
mmu-miR-135b-5p	ENSMUST00000223172	ENSMUSG00000066027	Pramel51
mmu-miR-139-3p	ENSMUST00000000924	ENSMUSG00000000901	Mmp11
mmu-miR-139-3p	ENSMUST00000001845	ENSMUSG00000001794	Capns1
mmu-miR-139-3p	ENSMUST00000003762	ENSMUSG00000003665	Has1
mmu-miR-139-3p	ENSMUST00000006027	ENSMUSG00000005873	Reep5
mmu-miR-139-3p	ENSMUST00000005508	ENSMUSG00000005374	Tbl2
mmu-miR-139-3p	ENSMUST00000009425	ENSMUSG00000009281	Rarres2
mmu-miR-139-3p	ENSMUST00000009234	ENSMUSG00000009090	Ap1b1
mmu-miR-139-3p	ENSMUST00000005815	ENSMUSG00000005672	Kit
mmu-miR-139-3p	ENSMUST00000020106	ENSMUSG00000019947	Arid5b
mmu-miR-139-3p	ENSMUST00000018644	ENSMUSG00000018500	Adora2b
mmu-miR-139-3p	ENSMUST00000017530	ENSMUSG00000017386	Traf4
mmu-miR-139-3p	ENSMUST00000020262	ENSMUSG00000020072	Pbld2
mmu-miR-139-3p	ENSMUST00000023101	ENSMUSG00000022464	Slc38a4
mmu-miR-139-3p	ENSMUST00000022416	ENSMUSG00000021866	Anxa11
mmu-miR-139-3p	ENSMUST00000026816	ENSMUSG00000025722	Wdr73
mmu-miR-139-3p	ENSMUST00000024206	ENSMUSG00000023439	Gnb3
mmu-miR-139-3p	ENSMUST00000023396	ENSMUSG00000022711	Pmm2
mmu-miR-139-3p	ENSMUST00000021715	ENSMUSG00000021287	Xrcc3
mmu-miR-139-3p	ENSMUST00000026428	ENSMUSG00000039824	Myl6b
mmu-miR-139-3p	ENSMUST00000041415	ENSMUSG00000037579	Kcnh3
mmu-miR-139-3p	ENSMUST00000030723	ENSMUSG00000028890	Mtf1
mmu-miR-139-3p	ENSMUST00000034370	ENSMUSG00000017765	Slc12a4
mmu-miR-139-3p	ENSMUST00000038161	ENSMUSG00000040706	Agmat
mmu-miR-139-3p	ENSMUST00000030316	ENSMUSG00000028581	Laptm5
mmu-miR-139-3p	ENSMUST00000034361	ENSMUSG00000031889	D230025D16Rik
mmu-miR-139-3p	ENSMUST00000034287	ENSMUSG00000031828	Klhl36
mmu-miR-139-3p	ENSMUST00000037489	ENSMUSG00000034254	Agpat1
mmu-miR-139-3p	ENSMUST00000032717	ENSMUSG00000030507	Dbx1
mmu-miR-139-3p	ENSMUST00000037472	ENSMUSG00000035545	Leng8
mmu-miR-139-3p	ENSMUST00000034650	ENSMUSG00000032135	Mcam
mmu-miR-139-3p	ENSMUST00000035540	ENSMUSG00000038025	Phf2
mmu-miR-139-3p	ENSMUST00000034648	ENSMUSG00000032131	Abcg4
mmu-miR-139-3p	ENSMUST00000045372	ENSMUSG00000038871	Bpgm
mmu-miR-139-3p	ENSMUST00000056518	ENSMUSG00000050821	Fam131a
mmu-miR-139-3p	ENSMUST00000058747	ENSMUSG00000045555	Mettl24
mmu-miR-139-3p	ENSMUST00000045620	ENSMUSG00000058173	Smco4
mmu-miR-139-3p	ENSMUST00000068271	ENSMUSG00000026817	Ak1
mmu-miR-139-3p	ENSMUST00000045543	ENSMUSG00000035228	Ccdc106
mmu-miR-139-3p	ENSMUST00000049369	ENSMUSG00000042694	Stn1
mmu-miR-139-3p	ENSMUST00000056955	ENSMUSG00000047988	4933428G20Rik
mmu-miR-139-3p	ENSMUST00000049968	ENSMUSG00000047394	Odf3b
mmu-miR-139-3p	ENSMUST00000061326	ENSMUSG00000044894	Uqcrq
mmu-miR-139-3p	ENSMUST00000044804	ENSMUSG00000039518	Cdsn
mmu-miR-139-3p	ENSMUST00000061135	ENSMUSG00000039693	Msantd3
mmu-miR-139-3p	ENSMUST00000066078	ENSMUSG00000038517	Tbkbp1
mmu-miR-139-3p	ENSMUST00000056683	ENSMUSG00000087598	Zfp111
mmu-miR-139-3p	ENSMUST00000063278	ENSMUSG00000031980	Agt
mmu-miR-139-3p	ENSMUST00000080882	ENSMUSG00000040907	Atp1a3
mmu-miR-139-3p	ENSMUST00000081094	ENSMUSG00000028836	Slc30a2
mmu-miR-139-3p	ENSMUST00000091321	ENSMUSG00000021645	Smn1
mmu-miR-139-3p	ENSMUST00000093099	ENSMUSG00000031832	Taf1c
mmu-miR-139-3p	ENSMUST00000074259	ENSMUSG00000059791	Nrm
mmu-miR-139-3p	ENSMUST00000087143	ENSMUSG00000067194	Eif1ax
mmu-miR-139-3p	ENSMUST00000086006	ENSMUSG00000087598	Zfp111
mmu-miR-139-3p	ENSMUST00000084521	ENSMUSG00000059810	Rgs3
mmu-miR-139-3p	ENSMUST00000085102	ENSMUSG00000032578	Cish
mmu-miR-139-3p	ENSMUST00000075724	ENSMUSG00000036120	Rfxank
mmu-miR-139-3p	ENSMUST00000073572	ENSMUSG00000064068	Mtx1
mmu-miR-139-3p	ENSMUST00000077582	ENSMUSG00000058908	Pla2g2a
mmu-miR-139-3p	ENSMUST00000094870	ENSMUSG00000046792	Zfp787
mmu-miR-139-3p	ENSMUST00000108196	ENSMUSG00000001794	Capns1
mmu-miR-139-3p	ENSMUST00000107615	ENSMUSG00000038517	Tbkbp1
mmu-miR-139-3p	ENSMUST00000100723	ENSMUSG00000072473	1700024G13Rik
mmu-miR-139-3p	ENSMUST00000109372	ENSMUSG00000014856	Tmem208
mmu-miR-139-3p	ENSMUST00000107420	ENSMUSG00000059810	Rgs3
mmu-miR-139-3p	ENSMUST00000098852	ENSMUSG00000032135	Mcam
mmu-miR-139-3p	ENSMUST00000105644	ENSMUSG00000029026	Trp73
mmu-miR-139-3p	ENSMUST00000107704	ENSMUSG00000039693	Msantd3
mmu-miR-139-3p	ENSMUST00000101613	ENSMUSG00000009090	Ap1b1
mmu-miR-139-3p	ENSMUST00000106193	ENSMUSG00000028890	Mtf1
mmu-miR-139-3p	ENSMUST00000107614	ENSMUSG00000038517	Tbkbp1
mmu-miR-139-3p	ENSMUST00000108571	ENSMUSG00000035228	Ccdc106
mmu-miR-139-3p	ENSMUST00000105873	ENSMUSG00000028836	Slc30a2
mmu-miR-139-3p	ENSMUST00000105812	ENSMUSG00000028753	Vwa5b1
mmu-miR-139-3p	ENSMUST00000108789	ENSMUSG00000000823	Zfp512b
mmu-miR-139-3p	ENSMUST00000102858	ENSMUSG00000040907	Atp1a3
mmu-miR-139-3p	ENSMUST00000107825	ENSMUSG00000014030	Pax5
mmu-miR-139-3p	ENSMUST00000102646	ENSMUSG00000076437	Selenoh
mmu-miR-139-3p	ENSMUST00000102932	ENSMUSG00000014030	Pax5
mmu-miR-139-3p	ENSMUST00000098783	ENSMUSG00000003505	Psg18
mmu-miR-139-3p	ENSMUST00000100188	ENSMUSG00000046854	Pip5kl1
mmu-miR-139-3p	ENSMUST00000111089	ENSMUSG00000022054	Nefm
mmu-miR-139-3p	ENSMUST00000113277	ENSMUSG00000026817	Ak1
mmu-miR-139-3p	ENSMUST00000113278	ENSMUSG00000026817	Ak1
mmu-miR-139-3p	ENSMUST00000113470	ENSMUSG00000079466	Prdm12
mmu-miR-139-3p	ENSMUST00000109897	ENSMUSG00000009090	Ap1b1
mmu-miR-139-3p	ENSMUST00000116429	ENSMUSG00000017765	Slc12a4
mmu-miR-139-3p	ENSMUST00000117082	ENSMUSG00000003166	Dgcr2
mmu-miR-139-3p	ENSMUST00000114140	ENSMUSG00000034254	Agpat1
mmu-miR-139-3p	ENSMUST00000111254	ENSMUSG00000040310	Alx4
mmu-miR-139-3p	ENSMUST00000124113	ENSMUSG00000031889	D230025D16Rik
mmu-miR-139-3p	ENSMUST00000119848	ENSMUSG00000073436	Eme2
mmu-miR-139-3p	ENSMUST00000118375	ENSMUSG00000038517	Tbkbp1
mmu-miR-139-3p	ENSMUST00000125369	ENSMUSG00000059810	Rgs3
mmu-miR-139-3p	ENSMUST00000127281	ENSMUSG00000021287	Xrcc3
mmu-miR-139-3p	ENSMUST00000118919	ENSMUSG00000050821	Fam131a
mmu-miR-139-3p	ENSMUST00000118964	ENSMUSG00000064068	Mtx1
mmu-miR-139-3p	ENSMUST00000126116	ENSMUSG00000001794	Capns1
mmu-miR-139-3p	ENSMUST00000118243	ENSMUSG00000038188	Scarf1
mmu-miR-139-3p	ENSMUST00000126391	ENSMUSG00000018920	Cxcl16
mmu-miR-139-3p	ENSMUST00000128553	ENSMUSG00000000823	Zfp512b
mmu-miR-139-3p	ENSMUST00000119222	ENSMUSG00000064068	Mtx1
mmu-miR-139-3p	ENSMUST00000133041	ENSMUSG00000021196	Pfkp
mmu-miR-139-3p	ENSMUST00000134208	ENSMUSG00000020752	Recql5
mmu-miR-139-3p	ENSMUST00000137090	ENSMUSG00000028797	Tmem234
mmu-miR-139-3p	ENSMUST00000133533	ENSMUSG00000029026	Trp73
mmu-miR-139-3p	ENSMUST00000131024	ENSMUSG00000010358	Ifi35
mmu-miR-139-3p	ENSMUST00000135748	ENSMUSG00000058908	Pla2g2a
mmu-miR-139-3p	ENSMUST00000129055	ENSMUSG00000064068	Mtx1
mmu-miR-139-3p	ENSMUST00000134207	ENSMUSG00000031789	Cngb1
mmu-miR-139-3p	ENSMUST00000133393	ENSMUSG00000038545	Cul7
mmu-miR-139-3p	ENSMUST00000144609	ENSMUSG00000022702	Hira
mmu-miR-139-3p	ENSMUST00000147600	ENSMUSG00000035403	Crb2
mmu-miR-139-3p	ENSMUST00000143235	ENSMUSG00000014030	Pax5
mmu-miR-139-3p	ENSMUST00000144120	ENSMUSG00000027394	Ttl
mmu-miR-139-3p	ENSMUST00000144270	ENSMUSG00000005672	Kit
mmu-miR-139-3p	ENSMUST00000141957	ENSMUSG00000031889	D230025D16Rik
mmu-miR-139-3p	ENSMUST00000153875	ENSMUSG00000059810	Rgs3
mmu-miR-139-3p	ENSMUST00000156514	ENSMUSG00000031789	Cngb1
mmu-miR-139-3p	ENSMUST00000159043	ENSMUSG00000019952	Poc1b
mmu-miR-139-3p	ENSMUST00000154100	ENSMUSG00000021196	Pfkp
mmu-miR-139-3p	ENSMUST00000161354	ENSMUSG00000032131	Abcg4
mmu-miR-139-3p	ENSMUST00000166223	ENSMUSG00000022464	Slc38a4
mmu-miR-139-3p	ENSMUST00000161545	ENSMUSG00000030098	Grip2
mmu-miR-139-3p	ENSMUST00000163619	ENSMUSG00000013353	4931406B18Rik
mmu-miR-139-3p	ENSMUST00000160634	ENSMUSG00000040514	Tex47
mmu-miR-139-3p	ENSMUST00000160934	ENSMUSG00000027692	Tnik
mmu-miR-139-3p	ENSMUST00000176268	ENSMUSG00000040904	Gm21988
mmu-miR-139-3p	ENSMUST00000176116	ENSMUSG00000040904	Gm21988
mmu-miR-139-3p	ENSMUST00000178999	ENSMUSG00000058173	Smco4
mmu-miR-139-3p	ENSMUST00000173475	ENSMUSG00000064068	Mtx1
mmu-miR-139-3p	ENSMUST00000173110	ENSMUSG00000030126	Tmcc1
mmu-miR-139-3p	ENSMUST00000173846	ENSMUSG00000007036	Abhd16a
mmu-miR-139-3p	ENSMUST00000171381	ENSMUSG00000041642	Kif21b
mmu-miR-139-3p	ENSMUST00000180248	ENSMUSG00000094936	Rbm4
mmu-miR-139-3p	ENSMUST00000176674	ENSMUSG00000046519	Golph3l
mmu-miR-139-3p	ENSMUST00000177399	ENSMUSG00000046519	Golph3l
mmu-miR-139-3p	ENSMUST00000174228	ENSMUSG00000034254	Agpat1
mmu-miR-139-3p	ENSMUST00000174595	ENSMUSG00000034254	Agpat1
mmu-miR-139-3p	ENSMUST00000174857	ENSMUSG00000020185	E2f7
mmu-miR-139-3p	ENSMUST00000180350	ENSMUSG00000113949	Scamp4
mmu-miR-139-3p	ENSMUST00000184332	ENSMUSG00000026991	Pkp4
mmu-miR-139-3p	ENSMUST00000190050	ENSMUSG00000099908	Gm28539
mmu-miR-139-3p	ENSMUST00000196684	ENSMUSG00000040907	Atp1a3
mmu-miR-139-3p	ENSMUST00000204267	ENSMUSG00000009281	Rarres2
mmu-miR-139-3p	ENSMUST00000204930	ENSMUSG00000009281	Rarres2
mmu-miR-139-3p	ENSMUST00000207152	ENSMUSG00000044433	Camsap3
mmu-miR-139-3p	ENSMUST00000204182	ENSMUSG00000009281	Rarres2
mmu-miR-139-3p	ENSMUST00000211991	ENSMUSG00000031902	Nfatc3
mmu-miR-139-3p	ENSMUST00000213773	ENSMUSG00000038233	Gask1a
mmu-miR-139-3p	ENSMUST00000215907	ENSMUSG00000058173	Smco4
mmu-miR-139-3p	ENSMUST00000215990	ENSMUSG00000038233	Gask1a
mmu-miR-139-3p	ENSMUST00000216413	ENSMUSG00000019854	Reps1
mmu-miR-139-3p	ENSMUST00000214283	ENSMUSG00000037949	Ano10
mmu-miR-139-3p	ENSMUST00000208819	ENSMUSG00000062991	Nrg1
mmu-miR-139-3p	ENSMUST00000217227	ENSMUSG00000050853	Olfr958
mmu-miR-139-3p	ENSMUST00000208617	ENSMUSG00000062991	Nrg1
mmu-miR-139-3p	ENSMUST00000215505	ENSMUSG00000050853	Olfr958
mmu-miR-139-3p	ENSMUST00000215928	ENSMUSG00000063106	Olfr1510
mmu-miR-139-3p	ENSMUST00000225884	ENSMUSG00000021662	Arhgef28
mmu-miR-139-3p	ENSMUST00000228921	ENSMUSG00000040618	Pck2
mmu-miR-139-3p	ENSMUST00000227834	ENSMUSG00000047394	Odf3b
mmu-miR-139-3p	ENSMUST00000221080	ENSMUSG00000048856	Slc25a47
mmu-miR-139-3p	ENSMUST00000228407	ENSMUSG00000022175	Lrp10
mmu-miR-139-3p	ENSMUST00000226275	ENSMUSG00000002325	Irf9
mmu-miR-139-3p	ENSMUST00000229031	ENSMUSG00000033039	Micall1
mmu-miR-139-3p	ENSMUST00000223926	ENSMUSG00000024566	Atp9b
mmu-miR-139-3p	ENSMUST00000219939	ENSMUSG00000020598	Nrcam
mmu-miR-139-3p	ENSMUST00000218610	ENSMUSG00000020198	Ap3d1
mmu-miR-139-3p	ENSMUST00000231039	ENSMUSG00000022464	Slc38a4
mmu-miR-139-3p	ENSMUST00000237791	ENSMUSG00000025225	Nfkb2
mmu-miR-139-3p	ENSMUST00000238139	ENSMUSG00000024601	Isoc1
mmu-miR-139-3p	ENSMUST00000229990	ENSMUSG00000033669	Zfp7
mmu-miR-139-3p	ENSMUST00000237603	ENSMUSG00000024875	Yif1a
mmu-miR-139-3p	ENSMUST00000238882	ENSMUSG00000031980	Agt
mmu-miR-139-3p	ENSMUST00000230086	ENSMUSG00000022464	Slc38a4
mmu-miR-139-3p	ENSMUST00000239448	ENSMUSG00000029026	Trp73
mmu-miR-139-3p	ENSMUST00000239452	ENSMUSG00000064068	Mtx1
mmu-miR-143-5p	ENSMUST00000000010	ENSMUSG00000020875	Hoxb9
mmu-miR-143-5p	ENSMUST00000000910	ENSMUSG00000000889	Dbh
mmu-miR-143-5p	ENSMUST00000001115	ENSMUSG00000074886	Grk6
mmu-miR-143-5p	ENSMUST00000001148	ENSMUSG00000001120	Pcbp3
mmu-miR-143-5p	ENSMUST00000001927	ENSMUSG00000001870	Ltbp1
mmu-miR-143-5p	ENSMUST00000009241	ENSMUSG00000009097	Tbx1
mmu-miR-143-5p	ENSMUST00000006557	ENSMUSG00000006390	Elovl1
mmu-miR-143-5p	ENSMUST00000007318	ENSMUSG00000048981	Krt31
mmu-miR-143-5p	ENSMUST00000004681	ENSMUSG00000004565	Pnpla6
mmu-miR-143-5p	ENSMUST00000003961	ENSMUSG00000003863	Ppfia3
mmu-miR-143-5p	ENSMUST00000016553	ENSMUSG00000016409	Nkap
mmu-miR-143-5p	ENSMUST00000015981	ENSMUSG00000015837	Sqstm1
mmu-miR-143-5p	ENSMUST00000015427	ENSMUSG00000031399	Fam3a
mmu-miR-143-5p	ENSMUST00000019439	ENSMUSG00000019295	Tmem129
mmu-miR-143-5p	ENSMUST00000016771	ENSMUSG00000022443	Myh9
mmu-miR-143-5p	ENSMUST00000025290	ENSMUSG00000024423	Impact
mmu-miR-143-5p	ENSMUST00000021667	ENSMUSG00000021241	Isca2
mmu-miR-143-5p	ENSMUST00000024647	ENSMUSG00000023868	Pde10a
mmu-miR-143-5p	ENSMUST00000028224	ENSMUSG00000026867	Gapvd1
mmu-miR-143-5p	ENSMUST00000025850	ENSMUSG00000024912	Fosl1
mmu-miR-143-5p	ENSMUST00000026703	ENSMUSG00000025612	Bach1
mmu-miR-143-5p	ENSMUST00000026665	ENSMUSG00000039989	Cbx4
mmu-miR-143-5p	ENSMUST00000025462	ENSMUSG00000024570	Rbfa
mmu-miR-143-5p	ENSMUST00000022102	ENSMUSG00000021610	Clptm1l
mmu-miR-143-5p	ENSMUST00000024627	ENSMUSG00000023852	Chd1
mmu-miR-143-5p	ENSMUST00000028155	ENSMUSG00000026812	Tsc1
mmu-miR-143-5p	ENSMUST00000023206	ENSMUSG00000022545	Ercc4
mmu-miR-143-5p	ENSMUST00000023040	ENSMUSG00000022404	Slc25a17
mmu-miR-143-5p	ENSMUST00000033643	ENSMUSG00000031286	Glt28d2
mmu-miR-143-5p	ENSMUST00000035608	ENSMUSG00000039830	Olig2
mmu-miR-143-5p	ENSMUST00000035980	ENSMUSG00000033219	Gm9758
mmu-miR-143-5p	ENSMUST00000035083	ENSMUSG00000032502	Stac
mmu-miR-143-5p	ENSMUST00000039538	ENSMUSG00000039219	Arid4b
mmu-miR-143-5p	ENSMUST00000035648	ENSMUSG00000032905	Atg12
mmu-miR-143-5p	ENSMUST00000040561	ENSMUSG00000035007	Rundc1
mmu-miR-143-5p	ENSMUST00000036362	ENSMUSG00000040751	Lat2
mmu-miR-143-5p	ENSMUST00000039160	ENSMUSG00000040133	Gpr176
mmu-miR-143-5p	ENSMUST00000031845	ENSMUSG00000029821	Gsdme
mmu-miR-143-5p	ENSMUST00000037696	ENSMUSG00000039215	Svs1
mmu-miR-143-5p	ENSMUST00000034515	ENSMUSG00000032017	Grik4
mmu-miR-143-5p	ENSMUST00000040924	ENSMUSG00000037013	Ss18
mmu-miR-143-5p	ENSMUST00000037146	ENSMUSG00000034201	Gas2l1
mmu-miR-143-5p	ENSMUST00000030643	ENSMUSG00000028838	Extl1
mmu-miR-143-5p	ENSMUST00000040307	ENSMUSG00000040502	Marchf9
mmu-miR-143-5p	ENSMUST00000032152	ENSMUSG00000030069	Prok2
mmu-miR-143-5p	ENSMUST00000062613	ENSMUSG00000050052	Tdrp
mmu-miR-143-5p	ENSMUST00000050309	ENSMUSG00000043727	F830045P16Rik
mmu-miR-143-5p	ENSMUST00000067692	ENSMUSG00000007646	Rad51c
mmu-miR-143-5p	ENSMUST00000060632	ENSMUSG00000033009	Ogfod1
mmu-miR-143-5p	ENSMUST00000047835	ENSMUSG00000033228	Scaf11
mmu-miR-143-5p	ENSMUST00000060797	ENSMUSG00000043541	Casc1
mmu-miR-143-5p	ENSMUST00000051831	ENSMUSG00000040812	Agbl2
mmu-miR-143-5p	ENSMUST00000071698	ENSMUSG00000025198	Erlin1
mmu-miR-143-5p	ENSMUST00000067896	ENSMUSG00000006390	Elovl1
mmu-miR-143-5p	ENSMUST00000069604	ENSMUSG00000029009	Mthfr
mmu-miR-143-5p	ENSMUST00000065001	ENSMUSG00000026883	Dab2ip
mmu-miR-143-5p	ENSMUST00000059401	ENSMUSG00000038295	Atg9b
mmu-miR-143-5p	ENSMUST00000054910	ENSMUSG00000043795	Prr33
mmu-miR-143-5p	ENSMUST00000044492	ENSMUSG00000040407	Akap9
mmu-miR-143-5p	ENSMUST00000046651	ENSMUSG00000040771	Oard1
mmu-miR-143-5p	ENSMUST00000086372	ENSMUSG00000006154	Eps8l1
mmu-miR-143-5p	ENSMUST00000093169	ENSMUSG00000069899	Gm12166
mmu-miR-143-5p	ENSMUST00000097788	ENSMUSG00000029009	Mthfr
mmu-miR-143-5p	ENSMUST00000095998	ENSMUSG00000117975	Itprip
mmu-miR-143-5p	ENSMUST00000082365	ENSMUSG00000018865	Sult4a1
mmu-miR-143-5p	ENSMUST00000097474	ENSMUSG00000040723	Rcsd1
mmu-miR-143-5p	ENSMUST00000092406	ENSMUSG00000009114	2610028H24Rik
mmu-miR-143-5p	ENSMUST00000077636	ENSMUSG00000040751	Lat2
mmu-miR-143-5p	ENSMUST00000095006	ENSMUSG00000070933	Speer4d
mmu-miR-143-5p	ENSMUST00000084763	ENSMUSG00000016626	Nlrp14
mmu-miR-143-5p	ENSMUST00000074372	ENSMUSG00000001504	Irx2
mmu-miR-143-5p	ENSMUST00000093301	ENSMUSG00000033009	Ogfod1
mmu-miR-143-5p	ENSMUST00000095005	ENSMUSG00000073208	Speer4c
mmu-miR-143-5p	ENSMUST00000092041	ENSMUSG00000037013	Ss18
mmu-miR-143-5p	ENSMUST00000091010	ENSMUSG00000026883	Dab2ip
mmu-miR-143-5p	ENSMUST00000096318	ENSMUSG00000049562	Ap5b1
mmu-miR-143-5p	ENSMUST00000084414	ENSMUSG00000046248	Krtap5-3
mmu-miR-143-5p	ENSMUST00000102774	ENSMUSG00000015837	Sqstm1
mmu-miR-143-5p	ENSMUST00000109521	ENSMUSG00000031783	Polr2c
mmu-miR-143-5p	ENSMUST00000106015	ENSMUSG00000028782	Adgrb2
mmu-miR-143-5p	ENSMUST00000106017	ENSMUSG00000028782	Adgrb2
mmu-miR-143-5p	ENSMUST00000102815	ENSMUSG00000040594	Ranbp17
mmu-miR-143-5p	ENSMUST00000102811	ENSMUSG00000038900	Rpl12
mmu-miR-143-5p	ENSMUST00000103005	ENSMUSG00000068270	Shroom4
mmu-miR-143-5p	ENSMUST00000100986	ENSMUSG00000021171	Esyt2
mmu-miR-143-5p	ENSMUST00000105930	ENSMUSG00000000215	Ins2
mmu-miR-143-5p	ENSMUST00000109460	ENSMUSG00000035877	Zhx3
mmu-miR-143-5p	ENSMUST00000109556	ENSMUSG00000033009	Ogfod1
mmu-miR-143-5p	ENSMUST00000101120	ENSMUSG00000030069	Prok2
mmu-miR-143-5p	ENSMUST00000105415	ENSMUSG00000009114	2610028H24Rik
mmu-miR-143-5p	ENSMUST00000098464	ENSMUSG00000054400	Cklf
mmu-miR-143-5p	ENSMUST00000102673	ENSMUSG00000006390	Elovl1
mmu-miR-143-5p	ENSMUST00000105411	ENSMUSG00000001120	Pcbp3
mmu-miR-143-5p	ENSMUST00000111070	ENSMUSG00000004565	Pnpla6
mmu-miR-143-5p	ENSMUST00000110322	ENSMUSG00000038206	Fbxo8
mmu-miR-143-5p	ENSMUST00000112028	ENSMUSG00000025198	Erlin1
mmu-miR-143-5p	ENSMUST00000112992	ENSMUSG00000026883	Dab2ip
mmu-miR-143-5p	ENSMUST00000111600	ENSMUSG00000057132	Rpgrip1
mmu-miR-143-5p	ENSMUST00000114143	ENSMUSG00000031399	Fam3a
mmu-miR-143-5p	ENSMUST00000115720	ENSMUSG00000023868	Pde10a
mmu-miR-143-5p	ENSMUST00000112516	ENSMUSG00000001870	Ltbp1
mmu-miR-143-5p	ENSMUST00000113869	ENSMUSG00000026812	Tsc1
mmu-miR-143-5p	ENSMUST00000113870	ENSMUSG00000026812	Tsc1
mmu-miR-143-5p	ENSMUST00000114126	ENSMUSG00000029125	Stx18
mmu-miR-143-5p	ENSMUST00000113751	ENSMUSG00000054226	Tprkb
mmu-miR-143-5p	ENSMUST00000112514	ENSMUSG00000001870	Ltbp1
mmu-miR-143-5p	ENSMUST00000114142	ENSMUSG00000031399	Fam3a
mmu-miR-143-5p	ENSMUST00000111728	ENSMUSG00000043541	Casc1
mmu-miR-143-5p	ENSMUST00000112987	ENSMUSG00000026883	Dab2ip
mmu-miR-143-5p	ENSMUST00000110052	ENSMUSG00000002396	Ocel1
mmu-miR-143-5p	ENSMUST00000115724	ENSMUSG00000023868	Pde10a
mmu-miR-143-5p	ENSMUST00000115442	ENSMUSG00000009376	Met
mmu-miR-143-5p	ENSMUST00000110947	ENSMUSG00000041219	Arhgap11a
mmu-miR-143-5p	ENSMUST00000112983	ENSMUSG00000026883	Dab2ip
mmu-miR-143-5p	ENSMUST00000111603	ENSMUSG00000057132	Rpgrip1
mmu-miR-143-5p	ENSMUST00000113099	ENSMUSG00000026867	Gapvd1
mmu-miR-143-5p	ENSMUST00000113993	ENSMUSG00000022957	Itsn1
mmu-miR-143-5p	ENSMUST00000110451	ENSMUSG00000044912	Syt16
mmu-miR-143-5p	ENSMUST00000110557	ENSMUSG00000029642	Polr1d
mmu-miR-143-5p	ENSMUST00000110918	ENSMUSG00000040282	Cdin1
mmu-miR-143-5p	ENSMUST00000113101	ENSMUSG00000026867	Gapvd1
mmu-miR-143-5p	ENSMUST00000113867	ENSMUSG00000026812	Tsc1
mmu-miR-143-5p	ENSMUST00000112370	ENSMUSG00000059149	Mfsd4a
mmu-miR-143-5p	ENSMUST00000112167	ENSMUSG00000041966	Dcaf17
mmu-miR-143-5p	ENSMUST00000121805	ENSMUSG00000024501	Dpysl3
mmu-miR-143-5p	ENSMUST00000120204	ENSMUSG00000028782	Adgrb2
mmu-miR-143-5p	ENSMUST00000118785	ENSMUSG00000045655	Fam216b
mmu-miR-143-5p	ENSMUST00000124098	ENSMUSG00000026883	Dab2ip
mmu-miR-143-5p	ENSMUST00000119373	ENSMUSG00000040111	Gramd1b
mmu-miR-143-5p	ENSMUST00000121049	ENSMUSG00000028782	Adgrb2
mmu-miR-143-5p	ENSMUST00000126071	ENSMUSG00000025873	Faf2
mmu-miR-143-5p	ENSMUST00000118539	ENSMUSG00000028179	Cth
mmu-miR-143-5p	ENSMUST00000124731	ENSMUSG00000040389	Wdr47
mmu-miR-143-5p	ENSMUST00000119055	ENSMUSG00000019066	Rab3d
mmu-miR-143-5p	ENSMUST00000131716	ENSMUSG00000087236	Kif28
mmu-miR-143-5p	ENSMUST00000138268	ENSMUSG00000045503	Sys1
mmu-miR-143-5p	ENSMUST00000129096	ENSMUSG00000004864	Mapk13
mmu-miR-143-5p	ENSMUST00000137071	ENSMUSG00000013787	Ehmt2
mmu-miR-143-5p	ENSMUST00000131656	ENSMUSG00000048351	Coa7
mmu-miR-143-5p	ENSMUST00000136936	ENSMUSG00000015837	Sqstm1
mmu-miR-143-5p	ENSMUST00000131166	ENSMUSG00000057068	Fam47e
mmu-miR-143-5p	ENSMUST00000132048	ENSMUSG00000039176	Polg
mmu-miR-143-5p	ENSMUST00000137454	ENSMUSG00000040111	Gramd1b
mmu-miR-143-5p	ENSMUST00000131261	ENSMUSG00000039678	Tbc1d13
mmu-miR-143-5p	ENSMUST00000144897	ENSMUSG00000059772	Slx1b
mmu-miR-143-5p	ENSMUST00000145276	ENSMUSG00000073468	Sft2d1
mmu-miR-143-5p	ENSMUST00000141449	ENSMUSG00000068551	Zfp467
mmu-miR-143-5p	ENSMUST00000142892	ENSMUSG00000045503	Sys1
mmu-miR-143-5p	ENSMUST00000147101	ENSMUSG00000001930	Vwf
mmu-miR-143-5p	ENSMUST00000142623	ENSMUSG00000016626	Nlrp14
mmu-miR-143-5p	ENSMUST00000156857	ENSMUSG00000026812	Tsc1
mmu-miR-143-5p	ENSMUST00000152498	ENSMUSG00000029009	Mthfr
mmu-miR-143-5p	ENSMUST00000156113	ENSMUSG00000029009	Mthfr
mmu-miR-143-5p	ENSMUST00000153073	ENSMUSG00000007646	Rad51c
mmu-miR-143-5p	ENSMUST00000152039	ENSMUSG00000039620	Trmt9b
mmu-miR-143-5p	ENSMUST00000156898	ENSMUSG00000079426	Arpc4
mmu-miR-143-5p	ENSMUST00000153343	ENSMUSG00000024843	Chka
mmu-miR-143-5p	ENSMUST00000154454	ENSMUSG00000031453	Rasa3
mmu-miR-143-5p	ENSMUST00000154553	ENSMUSG00000073468	Sft2d1
mmu-miR-143-5p	ENSMUST00000151927	ENSMUSG00000044098	Rsbn1
mmu-miR-143-5p	ENSMUST00000166472	ENSMUSG00000040282	Cdin1
mmu-miR-143-5p	ENSMUST00000167250	ENSMUSG00000035835	Plppr3
mmu-miR-143-5p	ENSMUST00000168465	ENSMUSG00000001120	Pcbp3
mmu-miR-143-5p	ENSMUST00000169099	ENSMUSG00000049134	Nrap
mmu-miR-143-5p	ENSMUST00000160784	ENSMUSG00000022550	Adck5
mmu-miR-143-5p	ENSMUST00000170142	ENSMUSG00000029821	Gsdme
mmu-miR-143-5p	ENSMUST00000167636	ENSMUSG00000006390	Elovl1
mmu-miR-143-5p	ENSMUST00000161290	ENSMUSG00000040669	Phc1
mmu-miR-143-5p	ENSMUST00000161779	ENSMUSG00000061436	Hipk2
mmu-miR-143-5p	ENSMUST00000167908	ENSMUSG00000091897	Gm17019
mmu-miR-143-5p	ENSMUST00000163442	ENSMUSG00000046329	Slc25a23
mmu-miR-143-5p	ENSMUST00000165104	ENSMUSG00000040111	Gramd1b
mmu-miR-143-5p	ENSMUST00000163929	ENSMUSG00000025019	Lcor
mmu-miR-143-5p	ENSMUST00000167201	ENSMUSG00000001424	Snd1
mmu-miR-143-5p	ENSMUST00000162503	ENSMUSG00000022550	Adck5
mmu-miR-143-5p	ENSMUST00000160495	ENSMUSG00000040113	Mettl11b
mmu-miR-143-5p	ENSMUST00000167180	ENSMUSG00000040771	Oard1
mmu-miR-143-5p	ENSMUST00000176668	ENSMUSG00000052752	Traf7
mmu-miR-143-5p	ENSMUST00000181736	ENSMUSG00000057132	Rpgrip1
mmu-miR-143-5p	ENSMUST00000170801	ENSMUSG00000025198	Erlin1
mmu-miR-143-5p	ENSMUST00000172353	ENSMUSG00000001504	Irx2
mmu-miR-143-5p	ENSMUST00000173514	ENSMUSG00000026069	Il1rl1
mmu-miR-143-5p	ENSMUST00000174042	ENSMUSG00000020875	Hoxb9
mmu-miR-143-5p	ENSMUST00000173372	ENSMUSG00000024300	Myo1f
mmu-miR-143-5p	ENSMUST00000178006	ENSMUSG00000043747	1520401A03Rik
mmu-miR-143-5p	ENSMUST00000175974	ENSMUSG00000057068	Fam47e
mmu-miR-143-5p	ENSMUST00000176566	ENSMUSG00000032594	Ip6k1
mmu-miR-143-5p	ENSMUST00000173854	ENSMUSG00000001120	Pcbp3
mmu-miR-143-5p	ENSMUST00000180847
mmu-miR-143-5p	ENSMUST00000176035	ENSMUSG00000050022	Amz1
mmu-miR-143-5p	ENSMUST00000176086	ENSMUSG00000052752	Traf7
mmu-miR-143-5p	ENSMUST00000176550	ENSMUSG00000029556	Hnf1a
mmu-miR-143-5p	ENSMUST00000193947	ENSMUSG00000040209	Zfp704
mmu-miR-143-5p	ENSMUST00000187512	ENSMUSG00000046248	Krtap5-3
mmu-miR-143-5p	ENSMUST00000183268	ENSMUSG00000035189	Ano4
mmu-miR-143-5p	ENSMUST00000185879	ENSMUSG00000041144	Dnah7b
mmu-miR-143-5p	ENSMUST00000188302	ENSMUSG00000041763	Tpp2
mmu-miR-143-5p	ENSMUST00000187899	ENSMUSG00000026159	Agfg1
mmu-miR-143-5p	ENSMUST00000186125	ENSMUSG00000068117	Mei1
mmu-miR-143-5p	ENSMUST00000206971	ENSMUSG00000030406	Gipr
mmu-miR-143-5p	ENSMUST00000200100	ENSMUSG00000028156	Eif4e
mmu-miR-143-5p	ENSMUST00000206802	ENSMUSG00000030538	Cib1
mmu-miR-143-5p	ENSMUST00000203853	ENSMUSG00000001518	Itfg2
mmu-miR-143-5p	ENSMUST00000200998	ENSMUSG00000040751	Lat2
mmu-miR-143-5p	ENSMUST00000206425	ENSMUSG00000037621	Atoh8
mmu-miR-143-5p	ENSMUST00000198071	ENSMUSG00000039934	Gsap
mmu-miR-143-5p	ENSMUST00000200148	ENSMUSG00000029472	Anapc5
mmu-miR-143-5p	ENSMUST00000205876	ENSMUSG00000025133	Ints4
mmu-miR-143-5p	ENSMUST00000195969	ENSMUSG00000039934	Gsap
mmu-miR-143-5p	ENSMUST00000203578	ENSMUSG00000079426	Arpc4
mmu-miR-143-5p	ENSMUST00000201734	ENSMUSG00000043747	1520401A03Rik
mmu-miR-143-5p	ENSMUST00000204145	ENSMUSG00000030231	Plekha5
mmu-miR-143-5p	ENSMUST00000202444	ENSMUSG00000029642	Polr1d
mmu-miR-143-5p	ENSMUST00000200993	ENSMUSG00000029642	Polr1d
mmu-miR-143-5p	ENSMUST00000211067	ENSMUSG00000003863	Ppfia3
mmu-miR-143-5p	ENSMUST00000213787	ENSMUSG00000032264	Zw10
mmu-miR-143-5p	ENSMUST00000208512	ENSMUSG00000043831	Lysmd4
mmu-miR-143-5p	ENSMUST00000212396	ENSMUSG00000025195	Dnmbp
mmu-miR-143-5p	ENSMUST00000212592	ENSMUSG00000025195	Dnmbp
mmu-miR-143-5p	ENSMUST00000214601	ENSMUSG00000001349	Cnn1
mmu-miR-143-5p	ENSMUST00000215691	ENSMUSG00000043314	Olfr30
mmu-miR-143-5p	ENSMUST00000210248	ENSMUSG00000003863	Ppfia3
mmu-miR-143-5p	ENSMUST00000207941	ENSMUSG00000004565	Pnpla6
mmu-miR-143-5p	ENSMUST00000215685	ENSMUSG00000053128	Rnf26
mmu-miR-143-5p	ENSMUST00000208002	ENSMUSG00000004565	Pnpla6
mmu-miR-143-5p	ENSMUST00000212848	ENSMUSG00000031783	Polr2c
mmu-miR-143-5p	ENSMUST00000224995	ENSMUSG00000074886	Grk6
mmu-miR-143-5p	ENSMUST00000222982	ENSMUSG00000021241	Isca2
mmu-miR-143-5p	ENSMUST00000228627	ENSMUSG00000115018	Ndor1
mmu-miR-143-5p	ENSMUST00000228052	ENSMUSG00000115074	Ndor1
mmu-miR-143-5p	ENSMUST00000218906	ENSMUSG00000090824	Olfr1344
mmu-miR-143-5p	ENSMUST00000225259	ENSMUSG00000021490	Slc34a1
mmu-miR-143-5p	ENSMUST00000229012	ENSMUSG00000037353	Letmd1
mmu-miR-143-5p	ENSMUST00000221136	ENSMUSG00000087236	Kif28
mmu-miR-143-5p	ENSMUST00000228210	ENSMUSG00000022120	Obi1
mmu-miR-143-5p	ENSMUST00000220485	ENSMUSG00000021458	Aopep
mmu-miR-143-5p	ENSMUST00000224653	ENSMUSG00000074886	Grk6
mmu-miR-143-5p	ENSMUST00000225475	ENSMUSG00000024908	Ppp6r3
mmu-miR-143-5p	ENSMUST00000222239	ENSMUSG00000038546	Ranbp9
mmu-miR-143-5p	ENSMUST00000227069	ENSMUSG00000033228	Scaf11
mmu-miR-143-5p	ENSMUST00000222658	ENSMUSG00000038286	Bphl
mmu-miR-143-5p	ENSMUST00000222022	ENSMUSG00000021241	Isca2
mmu-miR-143-5p	ENSMUST00000225925	ENSMUSG00000074886	Grk6
mmu-miR-143-5p	ENSMUST00000234490	ENSMUSG00000001870	Ltbp1
mmu-miR-143-5p	ENSMUST00000231374
mmu-miR-143-5p	ENSMUST00000235011	ENSMUSG00000037013	Ss18
mmu-miR-143-5p	ENSMUST00000238808	ENSMUSG00000024565	Sall3
mmu-miR-143-5p	ENSMUST00000235845	ENSMUSG00000024493	Lars
mmu-miR-143-5p	ENSMUST00000233984	ENSMUSG00000004864	Mapk13
mmu-miR-143-5p	ENSMUST00000230828	ENSMUSG00000022711	Pmm2
mmu-miR-143-5p	ENSMUST00000237707	ENSMUSG00000024501	Dpysl3
mmu-miR-143-5p	ENSMUST00000234524	ENSMUSG00000037013	Ss18
mmu-miR-143-5p	ENSMUST00000235575	ENSMUSG00000049562	Ap5b1
mmu-miR-143-5p	ENSMUST00000230100
mmu-miR-143-5p	ENSMUST00000231369	ENSMUSG00000090777	Ccdc188
mmu-miR-143-5p	ENSMUST00000231173	ENSMUSG00000023010	Tmbim6
mmu-miR-143-5p	ENSMUST00000230012
mmu-miR-145a-3p	ENSMUST00000021107	ENSMUSG00000020758	Itgb4
mmu-miR-145a-3p	ENSMUST00000020017	ENSMUSG00000019866	Crybg1
mmu-miR-145a-3p	ENSMUST00000025186	ENSMUSG00000024327	Slc39a7
mmu-miR-145a-3p	ENSMUST00000043087	ENSMUSG00000035845	Alg12
mmu-miR-145a-3p	ENSMUST00000039659	ENSMUSG00000051483	Cbr1
mmu-miR-145a-3p	ENSMUST00000039855	ENSMUSG00000034243	Golgb1
mmu-miR-145a-3p	ENSMUST00000046186	ENSMUSG00000037379	Spon2
mmu-miR-145a-3p	ENSMUST00000062769	ENSMUSG00000050996	Cetn1
mmu-miR-145a-3p	ENSMUST00000070334	ENSMUSG00000034793	G6pc3
mmu-miR-145a-3p	ENSMUST00000068981	ENSMUSG00000020758	Itgb4
mmu-miR-145a-3p	ENSMUST00000060539	ENSMUSG00000044122	Proca1
mmu-miR-145a-3p	ENSMUST00000058491	ENSMUSG00000049036	Tmem121
mmu-miR-145a-3p	ENSMUST00000082065	ENSMUSG00000062433	Krtap6-2
mmu-miR-145a-3p	ENSMUST00000086363	ENSMUSG00000046456	Tmem150b
mmu-miR-145a-3p	ENSMUST00000082429	ENSMUSG00000063856	Gpx1
mmu-miR-145a-3p	ENSMUST00000081438	ENSMUSG00000031489	Adrb3
mmu-miR-145a-3p	ENSMUST00000088796	ENSMUSG00000040514	Tex47
mmu-miR-145a-3p	ENSMUST00000078975	ENSMUSG00000034793	G6pc3
mmu-miR-145a-3p	ENSMUST00000106461	ENSMUSG00000020758	Itgb4
mmu-miR-145a-3p	ENSMUST00000106460	ENSMUSG00000020758	Itgb4
mmu-miR-145a-3p	ENSMUST00000106458	ENSMUSG00000020758	Itgb4
mmu-miR-145a-3p	ENSMUST00000100211	ENSMUSG00000022518	4930562C15Rik
mmu-miR-145a-3p	ENSMUST00000113659	ENSMUSG00000039648	Kyat1
mmu-miR-145a-3p	ENSMUST00000113055	ENSMUSG00000029381	Shroom3
mmu-miR-145a-3p	ENSMUST00000113662	ENSMUSG00000039648	Kyat1
mmu-miR-145a-3p	ENSMUST00000113051	ENSMUSG00000029381	Shroom3
mmu-miR-145a-3p	ENSMUST00000113661	ENSMUSG00000039648	Kyat1
mmu-miR-145a-3p	ENSMUST00000113663	ENSMUSG00000039648	Kyat1
mmu-miR-145a-3p	ENSMUST00000113054	ENSMUSG00000029381	Shroom3
mmu-miR-145a-3p	ENSMUST00000113385	ENSMUSG00000070031	Sp140
mmu-miR-145a-3p	ENSMUST00000113660	ENSMUSG00000039648	Kyat1
mmu-miR-145a-3p	ENSMUST00000114812	ENSMUSG00000034243	Golgb1
mmu-miR-145a-3p	ENSMUST00000126559	ENSMUSG00000043243	Niban3
mmu-miR-145a-3p	ENSMUST00000169067	ENSMUSG00000015474	Ppt2
mmu-miR-145a-3p	ENSMUST00000169969	ENSMUSG00000015474	Ppt2
mmu-miR-145a-3p	ENSMUST00000169928	ENSMUSG00000020758	Itgb4
mmu-miR-145a-3p	ENSMUST00000162183	ENSMUSG00000035845	Alg12
mmu-miR-145a-3p	ENSMUST00000168391	ENSMUSG00000015474	Ppt2
mmu-miR-145a-3p	ENSMUST00000166040	ENSMUSG00000015474	Ppt2
mmu-miR-145a-3p	ENSMUST00000171105	ENSMUSG00000022518	4930562C15Rik
mmu-miR-145a-3p	ENSMUST00000173726	ENSMUSG00000033545	Znrf1
mmu-miR-145a-3p	ENSMUST00000173742	ENSMUSG00000057836	Xlr3a
mmu-miR-145a-3p	ENSMUST00000191997	ENSMUSG00000063856	Gpx1
mmu-miR-145a-3p	ENSMUST00000193987	ENSMUSG00000063856	Gpx1
mmu-miR-145a-3p	ENSMUST00000205720	ENSMUSG00000030781	Slc5a2
mmu-miR-145a-3p	ENSMUST00000200401	ENSMUSG00000019866	Crybg1
mmu-miR-145a-3p	ENSMUST00000206703	ENSMUSG00000030781	Slc5a2
mmu-miR-145a-3p	ENSMUST00000220901	ENSMUSG00000072949	Acot1
mmu-miR-145a-3p	ENSMUST00000227505	ENSMUSG00000038760	Trhr
mmu-miR-145a-3p	ENSMUST00000234590	ENSMUSG00000050996	Cetn1
mmu-miR-150-3p	ENSMUST00000000608	ENSMUSG00000000594	Gm2a
mmu-miR-150-3p	ENSMUST00000000543	ENSMUSG00000000531	Tamalin
mmu-miR-150-3p	ENSMUST00000003434	ENSMUSG00000003344	Btbd2
mmu-miR-150-3p	ENSMUST00000003850	ENSMUSG00000003752	Itpkc
mmu-miR-150-3p	ENSMUST00000005651	ENSMUSG00000005514	Por
mmu-miR-150-3p	ENSMUST00000007735	ENSMUSG00000007591	Tssk4
mmu-miR-150-3p	ENSMUST00000020908	ENSMUSG00000057469	E2f6
mmu-miR-150-3p	ENSMUST00000012028	ENSMUSG00000011884	Gltp
mmu-miR-150-3p	ENSMUST00000021052	ENSMUSG00000078619	Smarcd2
mmu-miR-150-3p	ENSMUST00000020493	ENSMUSG00000020260	Pofut2
mmu-miR-150-3p	ENSMUST00000019986	ENSMUSG00000019841	Rev3l
mmu-miR-150-3p	ENSMUST00000018295	ENSMUSG00000068206	Pick1
mmu-miR-150-3p	ENSMUST00000020208	ENSMUSG00000020021	Fgd6
mmu-miR-150-3p	ENSMUST00000027752	ENSMUSG00000026478	Lamc1
mmu-miR-150-3p	ENSMUST00000023283	ENSMUSG00000022614	Lmf2
mmu-miR-150-3p	ENSMUST00000021164	ENSMUSG00000020808	Pimreg
mmu-miR-150-3p	ENSMUST00000027384	ENSMUSG00000026192	Atic
mmu-miR-150-3p	ENSMUST00000026737	ENSMUSG00000025647	Shisa5
mmu-miR-150-3p	ENSMUST00000026495	ENSMUSG00000025428	Atp5a1
mmu-miR-150-3p	ENSMUST00000027053	ENSMUSG00000025921	Rdh10
mmu-miR-150-3p	ENSMUST00000024044	ENSMUSG00000023274	Cd4
mmu-miR-150-3p	ENSMUST00000025054	ENSMUSG00000024215	Spdef
mmu-miR-150-3p	ENSMUST00000023669	ENSMUSG00000022948	Setd4
mmu-miR-150-3p	ENSMUST00000027425	ENSMUSG00000026223	Itm2c
mmu-miR-150-3p	ENSMUST00000025841	ENSMUSG00000024906	Mus81
mmu-miR-150-3p	ENSMUST00000023095	ENSMUSG00000022456	Septin3
mmu-miR-150-3p	ENSMUST00000025740	ENSMUSG00000024824	Rad9a
mmu-miR-150-3p	ENSMUST00000023561	ENSMUSG00000022855	Senp2
mmu-miR-150-3p	ENSMUST00000025356	ENSMUSG00000024479	Mal2
mmu-miR-150-3p	ENSMUST00000028121	ENSMUSG00000026781	Acbd5
mmu-miR-150-3p	ENSMUST00000022262	ENSMUSG00000021743	Fezf2
mmu-miR-150-3p	ENSMUST00000028190	ENSMUSG00000026842	Abl1
mmu-miR-150-3p	ENSMUST00000023220	ENSMUSG00000022560	Slc52a2
mmu-miR-150-3p	ENSMUST00000026833	ENSMUSG00000025737	Wdr24
mmu-miR-150-3p	ENSMUST00000023105	ENSMUSG00000022468	Endou
mmu-miR-150-3p	ENSMUST00000025476	ENSMUSG00000024583	Txnl1
mmu-miR-150-3p	ENSMUST00000037618	ENSMUSG00000039191	Rbpj
mmu-miR-150-3p	ENSMUST00000032388	ENSMUSG00000030259	Rassf8
mmu-miR-150-3p	ENSMUST00000039733	ENSMUSG00000022807	Osbpl11
mmu-miR-150-3p	ENSMUST00000036437	ENSMUSG00000029486	Mrpl1
mmu-miR-150-3p	ENSMUST00000038580	ENSMUSG00000016206	H2-M3
mmu-miR-150-3p	ENSMUST00000032920	ENSMUSG00000030682	Cdipt
mmu-miR-150-3p	ENSMUST00000029142	ENSMUSG00000027613	Eif6
mmu-miR-150-3p	ENSMUST00000034585	ENSMUSG00000032080	Apoa4
mmu-miR-150-3p	ENSMUST00000038757	ENSMUSG00000042109	Csdc2
mmu-miR-150-3p	ENSMUST00000032754	ENSMUSG00000030539	Sema4b
mmu-miR-150-3p	ENSMUST00000035121	ENSMUSG00000032531	Amotl2
mmu-miR-150-3p	ENSMUST00000029748	ENSMUSG00000015947	Fcgr1
mmu-miR-150-3p	ENSMUST00000037708	ENSMUSG00000033007	Asic4
mmu-miR-150-3p	ENSMUST00000035112	ENSMUSG00000032525	Nktr
mmu-miR-150-3p	ENSMUST00000043794	ENSMUSG00000063646	Jakmip1
mmu-miR-150-3p	ENSMUST00000043814	ENSMUSG00000038417	Fig4
mmu-miR-150-3p	ENSMUST00000030931	ENSMUSG00000029056	Pank4
mmu-miR-150-3p	ENSMUST00000041008	ENSMUSG00000033373	Fntb
mmu-miR-150-3p	ENSMUST00000035842	ENSMUSG00000042129	Rassf4
mmu-miR-150-3p	ENSMUST00000028995	ENSMUSG00000027495	Fam210b
mmu-miR-150-3p	ENSMUST00000034988	ENSMUSG00000032417	Rwdd2a
mmu-miR-150-3p	ENSMUST00000032472	ENSMUSG00000079298	Klrb1b
mmu-miR-150-3p	ENSMUST00000034361	ENSMUSG00000031889	D230025D16Rik
mmu-miR-150-3p	ENSMUST00000034927	ENSMUSG00000032368	Zic1
mmu-miR-150-3p	ENSMUST00000033418	ENSMUSG00000017057	Il13ra1
mmu-miR-150-3p	ENSMUST00000029796	ENSMUSG00000028149	Rap1gds1
mmu-miR-150-3p	ENSMUST00000043870	ENSMUSG00000038489	Polr2l
mmu-miR-150-3p	ENSMUST00000033179	ENSMUSG00000030888	Rrp8
mmu-miR-150-3p	ENSMUST00000037146	ENSMUSG00000034201	Gas2l1
mmu-miR-150-3p	ENSMUST00000032143	ENSMUSG00000030062	Rpn1
mmu-miR-150-3p	ENSMUST00000028794	ENSMUSG00000027322	Siglec1
mmu-miR-150-3p	ENSMUST00000034171	ENSMUSG00000031731	Ap1g1
mmu-miR-150-3p	ENSMUST00000041732	ENSMUSG00000041734	Kirrel
mmu-miR-150-3p	ENSMUST00000051757	ENSMUSG00000046959	Slc26a1
mmu-miR-150-3p	ENSMUST00000054674	ENSMUSG00000044783	Hjurp
mmu-miR-150-3p	ENSMUST00000070953	ENSMUSG00000029056	Pank4
mmu-miR-150-3p	ENSMUST00000062117	ENSMUSG00000051615	Rap2a
mmu-miR-150-3p	ENSMUST00000071263	ENSMUSG00000061118	Dnajc30
mmu-miR-150-3p	ENSMUST00000064709	ENSMUSG00000052712	BC004004
mmu-miR-150-3p	ENSMUST00000062232	ENSMUSG00000040632	Nrl
mmu-miR-150-3p	ENSMUST00000059018	ENSMUSG00000052934	Fbxo31
mmu-miR-150-3p	ENSMUST00000061193	ENSMUSG00000049123	Catsperg2
mmu-miR-150-3p	ENSMUST00000068225	ENSMUSG00000027306	Nusap1
mmu-miR-150-3p	ENSMUST00000054764	ENSMUSG00000049858	Suox
mmu-miR-150-3p	ENSMUST00000052069	ENSMUSG00000037280	Galnt6
mmu-miR-150-3p	ENSMUST00000062957	ENSMUSG00000033530	Ttc7b
mmu-miR-150-3p	ENSMUST00000063272	ENSMUSG00000013495	Tmem175
mmu-miR-150-3p	ENSMUST00000055604	ENSMUSG00000046541	Zfp526
mmu-miR-150-3p	ENSMUST00000045174	ENSMUSG00000039770	Ypel5
mmu-miR-150-3p	ENSMUST00000046603	ENSMUSG00000062234	Gak
mmu-miR-150-3p	ENSMUST00000069604	ENSMUSG00000029009	Mthfr
mmu-miR-150-3p	ENSMUST00000046207	ENSMUSG00000037361	Sf3b6
mmu-miR-150-3p	ENSMUST00000072187	ENSMUSG00000020821	Kif1c
mmu-miR-150-3p	ENSMUST00000068904	ENSMUSG00000023039	Krt7
mmu-miR-150-3p	ENSMUST00000078323	ENSMUSG00000013495	Tmem175
mmu-miR-150-3p	ENSMUST00000086523	ENSMUSG00000029528	Pxn
mmu-miR-150-3p	ENSMUST00000088652	ENSMUSG00000067873	Htatsf1
mmu-miR-150-3p	ENSMUST00000072873	ENSMUSG00000020827	Mink1
mmu-miR-150-3p	ENSMUST00000087360	ENSMUSG00000039191	Rbpj
mmu-miR-150-3p	ENSMUST00000090480	ENSMUSG00000039637	Coro7
mmu-miR-150-3p	ENSMUST00000095724	ENSMUSG00000021470	Ercc6l2
mmu-miR-150-3p	ENSMUST00000079817	ENSMUSG00000063410	Stk24
mmu-miR-150-3p	ENSMUST00000094499	ENSMUSG00000020821	Kif1c
mmu-miR-150-3p	ENSMUST00000087155	ENSMUSG00000067199	Frat1
mmu-miR-150-3p	ENSMUST00000076226	ENSMUSG00000030451	Herc2
mmu-miR-150-3p	ENSMUST00000075759	ENSMUSG00000026842	Abl1
mmu-miR-150-3p	ENSMUST00000075421	ENSMUSG00000094012	Gm10024
mmu-miR-150-3p	ENSMUST00000095754	ENSMUSG00000071337	Tia1
mmu-miR-150-3p	ENSMUST00000080664	ENSMUSG00000025932	Eya1
mmu-miR-150-3p	ENSMUST00000094339	ENSMUSG00000070526	Peg12
mmu-miR-150-3p	ENSMUST00000091089	ENSMUSG00000026825	Dnm1
mmu-miR-150-3p	ENSMUST00000092366	ENSMUSG00000069581	Tspear
mmu-miR-150-3p	ENSMUST00000078352	ENSMUSG00000026825	Dnm1
mmu-miR-150-3p	ENSMUST00000078686	ENSMUSG00000060402	Chst8
mmu-miR-150-3p	ENSMUST00000106843	ENSMUSG00000078619	Smarcd2
mmu-miR-150-3p	ENSMUST00000103143	ENSMUSG00000020883	Fbxl20
mmu-miR-150-3p	ENSMUST00000100584	ENSMUSG00000072511	Hhla1
mmu-miR-150-3p	ENSMUST00000098148	ENSMUSG00000030888	Rrp8
mmu-miR-150-3p	ENSMUST00000106727	ENSMUSG00000028608	Czib
mmu-miR-150-3p	ENSMUST00000099112	ENSMUSG00000025348	Itga7
mmu-miR-150-3p	ENSMUST00000098574	ENSMUSG00000028149	Rap1gds1
mmu-miR-150-3p	ENSMUST00000100162	ENSMUSG00000060992	Copz1
mmu-miR-150-3p	ENSMUST00000102829	ENSMUSG00000020299	4930524B15Rik
mmu-miR-150-3p	ENSMUST00000107337	ENSMUSG00000008305	Tle1
mmu-miR-150-3p	ENSMUST00000111719	ENSMUSG00000040370	Etfrf1
mmu-miR-150-3p	ENSMUST00000111430	ENSMUSG00000002100	Mybpc3
mmu-miR-150-3p	ENSMUST00000112957	ENSMUSG00000068011	Mkrn2os
mmu-miR-150-3p	ENSMUST00000111404	ENSMUSG00000040632	Nrl
mmu-miR-150-3p	ENSMUST00000111916	ENSMUSG00000030207	Fam234b
mmu-miR-150-3p	ENSMUST00000113247	ENSMUSG00000013736	Trnt1
mmu-miR-150-3p	ENSMUST00000113352	ENSMUSG00000026825	Dnm1
mmu-miR-150-3p	ENSMUST00000114165	ENSMUSG00000004661	Arid3b
mmu-miR-150-3p	ENSMUST00000114529	ENSMUSG00000026781	Acbd5
mmu-miR-150-3p	ENSMUST00000110031	ENSMUSG00000021460	Auh
mmu-miR-150-3p	ENSMUST00000112059	ENSMUSG00000025647	Shisa5
mmu-miR-150-3p	ENSMUST00000113577	ENSMUSG00000033007	Asic4
mmu-miR-150-3p	ENSMUST00000114523	ENSMUSG00000026781	Acbd5
mmu-miR-150-3p	ENSMUST00000113365	ENSMUSG00000026825	Dnm1
mmu-miR-150-3p	ENSMUST00000114526	ENSMUSG00000026781	Acbd5
mmu-miR-150-3p	ENSMUST00000116596	ENSMUSG00000023092	Fhl1
mmu-miR-150-3p	ENSMUST00000111742	ENSMUSG00000030268	Bcat1
mmu-miR-150-3p	ENSMUST00000113344	ENSMUSG00000026226	Spata3
mmu-miR-150-3p	ENSMUST00000113865	ENSMUSG00000039191	Rbpj
mmu-miR-150-3p	ENSMUST00000111725	ENSMUSG00000040370	Etfrf1
mmu-miR-150-3p	ENSMUST00000111723	ENSMUSG00000040370	Etfrf1
mmu-miR-150-3p	ENSMUST00000109825	ENSMUSG00000019188	H13
mmu-miR-150-3p	ENSMUST00000112751	ENSMUSG00000057329	Bcl2
mmu-miR-150-3p	ENSMUST00000117766	ENSMUSG00000029486	Mrpl1
mmu-miR-150-3p	ENSMUST00000114748	ENSMUSG00000025428	Atp5a1
mmu-miR-150-3p	ENSMUST00000113350	ENSMUSG00000026825	Dnm1
mmu-miR-150-3p	ENSMUST00000124113	ENSMUSG00000031889	D230025D16Rik
mmu-miR-150-3p	ENSMUST00000126207	ENSMUSG00000028621	Cyb5rl
mmu-miR-150-3p	ENSMUST00000121184	ENSMUSG00000025478	Dpysl4
mmu-miR-150-3p	ENSMUST00000126318	ENSMUSG00000017670	Elmo2
mmu-miR-150-3p	ENSMUST00000119270	ENSMUSG00000046959	Slc26a1
mmu-miR-150-3p	ENSMUST00000126980	ENSMUSG00000003344	Btbd2
mmu-miR-150-3p	ENSMUST00000125906	ENSMUSG00000002342	Tmem161a
mmu-miR-150-3p	ENSMUST00000125107	ENSMUSG00000028608	Czib
mmu-miR-150-3p	ENSMUST00000127800	ENSMUSG00000041530	Ago1
mmu-miR-150-3p	ENSMUST00000124342	ENSMUSG00000029432	Nipsnap2
mmu-miR-150-3p	ENSMUST00000124812	ENSMUSG00000074646	6430550D23Rik
mmu-miR-150-3p	ENSMUST00000122113	ENSMUSG00000005514	Por
mmu-miR-150-3p	ENSMUST00000128923	ENSMUSG00000031969	Acad8
mmu-miR-150-3p	ENSMUST00000134732	ENSMUSG00000018669	Cdk5rap3
mmu-miR-150-3p	ENSMUST00000129870	ENSMUSG00000056938	Acbd4
mmu-miR-150-3p	ENSMUST00000134254	ENSMUSG00000028608	Czib
mmu-miR-150-3p	ENSMUST00000130320	ENSMUSG00000001786	Fbxo7
mmu-miR-150-3p	ENSMUST00000133436	ENSMUSG00000024906	Mus81
mmu-miR-150-3p	ENSMUST00000135678	ENSMUSG00000025428	Atp5a1
mmu-miR-150-3p	ENSMUST00000136375	ENSMUSG00000052142	Rasal3
mmu-miR-150-3p	ENSMUST00000135225	ENSMUSG00000062234	Gak
mmu-miR-150-3p	ENSMUST00000138090	ENSMUSG00000040663	Clcf1
mmu-miR-150-3p	ENSMUST00000137942	ENSMUSG00000002100	Mybpc3
mmu-miR-150-3p	ENSMUST00000129156	ENSMUSG00000026825	Dnm1
mmu-miR-150-3p	ENSMUST00000130602	ENSMUSG00000032531	Amotl2
mmu-miR-150-3p	ENSMUST00000145622	ENSMUSG00000012640	Zfp715
mmu-miR-150-3p	ENSMUST00000143055	ENSMUSG00000028599	Tnfrsf1b
mmu-miR-150-3p	ENSMUST00000142742	ENSMUSG00000029361	Nos1
mmu-miR-150-3p	ENSMUST00000145942	ENSMUSG00000032643	Fhl3
mmu-miR-150-3p	ENSMUST00000147079	ENSMUSG00000005124	Ccn4
mmu-miR-150-3p	ENSMUST00000142011	ENSMUSG00000032531	Amotl2
mmu-miR-150-3p	ENSMUST00000142615	ENSMUSG00000001518	Itfg2
mmu-miR-150-3p	ENSMUST00000139820	ENSMUSG00000031949	Adat1
mmu-miR-150-3p	ENSMUST00000145467	ENSMUSG00000062234	Gak
mmu-miR-150-3p	ENSMUST00000148301	ENSMUSG00000036986	Pml
mmu-miR-150-3p	ENSMUST00000139624	ENSMUSG00000026825	Dnm1
mmu-miR-150-3p	ENSMUST00000141957	ENSMUSG00000031889	D230025D16Rik
mmu-miR-150-3p	ENSMUST00000152498	ENSMUSG00000029009	Mthfr
mmu-miR-150-3p	ENSMUST00000156358	ENSMUSG00000042404	Dennd4b
mmu-miR-150-3p	ENSMUST00000159771	ENSMUSG00000033287	Kctd17
mmu-miR-150-3p	ENSMUST00000149453	ENSMUSG00000028621	Cyb5rl
mmu-miR-150-3p	ENSMUST00000149858	ENSMUSG00000052087	Rgs14
mmu-miR-150-3p	ENSMUST00000152434	ENSMUSG00000025736	Jmjd8
mmu-miR-150-3p	ENSMUST00000151458	ENSMUSG00000042719	Naa25
mmu-miR-150-3p	ENSMUST00000156110	ENSMUSG00000062234	Gak
mmu-miR-150-3p	ENSMUST00000159715	ENSMUSG00000037280	Galnt6
mmu-miR-150-3p	ENSMUST00000153965	ENSMUSG00000032531	Amotl2
mmu-miR-150-3p	ENSMUST00000169776	ENSMUSG00000002100	Mybpc3
mmu-miR-150-3p	ENSMUST00000163094	ENSMUSG00000062031	Pgghg
mmu-miR-150-3p	ENSMUST00000164095	ENSMUSG00000030451	Herc2
mmu-miR-150-3p	ENSMUST00000167196	ENSMUSG00000020692	Nle1
mmu-miR-150-3p	ENSMUST00000161744	ENSMUSG00000026478	Lamc1
mmu-miR-150-3p	ENSMUST00000170046	ENSMUSG00000022369	Mtbp
mmu-miR-150-3p	ENSMUST00000164763	ENSMUSG00000019841	Rev3l
mmu-miR-150-3p	ENSMUST00000163328	ENSMUSG00000046959	Slc26a1
mmu-miR-150-3p	ENSMUST00000162405	ENSMUSG00000071324	Armc2
mmu-miR-150-3p	ENSMUST00000164035	ENSMUSG00000004661	Arid3b
mmu-miR-150-3p	ENSMUST00000164809	ENSMUSG00000007591	Tssk4
mmu-miR-150-3p	ENSMUST00000163571	ENSMUSG00000068206	Pick1
mmu-miR-150-3p	ENSMUST00000166142	ENSMUSG00000033287	Kctd17
mmu-miR-150-3p	ENSMUST00000162808	ENSMUSG00000033287	Kctd17
mmu-miR-150-3p	ENSMUST00000173033	ENSMUSG00000064120	Mocs1
mmu-miR-150-3p	ENSMUST00000173297	ENSMUSG00000055027	Smyd1
mmu-miR-150-3p	ENSMUST00000179556	ENSMUSG00000045252	Zfp574
mmu-miR-150-3p	ENSMUST00000179212	ENSMUSG00000032417	Rwdd2a
mmu-miR-150-3p	ENSMUST00000170596	ENSMUSG00000091468	Vmn2r82
mmu-miR-150-3p	ENSMUST00000170617	ENSMUSG00000024050	Wiz
mmu-miR-150-3p	ENSMUST00000173372	ENSMUSG00000024300	Myo1f
mmu-miR-150-3p	ENSMUST00000181329
mmu-miR-150-3p	ENSMUST00000181917
mmu-miR-150-3p	ENSMUST00000173895	ENSMUSG00000042719	Naa25
mmu-miR-150-3p	ENSMUST00000173232	ENSMUSG00000067148	Polr1c
mmu-miR-150-3p	ENSMUST00000171284	ENSMUSG00000055660	Mettl4
mmu-miR-150-3p	ENSMUST00000172887	ENSMUSG00000079298	Klrb1b
mmu-miR-150-3p	ENSMUST00000185128	ENSMUSG00000040412	Elapor1
mmu-miR-150-3p	ENSMUST00000183855	ENSMUSG00000028524	Sgip1
mmu-miR-150-3p	ENSMUST00000186265	ENSMUSG00000029432	Nipsnap2
mmu-miR-150-3p	ENSMUST00000185569	ENSMUSG00000026223	Itm2c
mmu-miR-150-3p	ENSMUST00000183273	ENSMUSG00000072720	Myo18b
mmu-miR-150-3p	ENSMUST00000192103	ENSMUSG00000102918	Pcdhgc3
mmu-miR-150-3p	ENSMUST00000183836	ENSMUSG00000038605	Samd10
mmu-miR-150-3p	ENSMUST00000201883	ENSMUSG00000039191	Rbpj
mmu-miR-150-3p	ENSMUST00000196280	ENSMUSG00000028149	Rap1gds1
mmu-miR-150-3p	ENSMUST00000205259	ENSMUSG00000060402	Chst8
mmu-miR-150-3p	ENSMUST00000205808	ENSMUSG00000060376	Bckdha
mmu-miR-150-3p	ENSMUST00000199406	ENSMUSG00000029472	Anapc5
mmu-miR-150-3p	ENSMUST00000201433	ENSMUSG00000026825	Dnm1
mmu-miR-150-3p	ENSMUST00000205822	ENSMUSG00000030539	Sema4b
mmu-miR-150-3p	ENSMUST00000201912	ENSMUSG00000039191	Rbpj
mmu-miR-150-3p	ENSMUST00000205830	ENSMUSG00000030682	Cdipt
mmu-miR-150-3p	ENSMUST00000206388	ENSMUSG00000066568	Lsm14a
mmu-miR-150-3p	ENSMUST00000200835	ENSMUSG00000016308	Ube2a
mmu-miR-150-3p	ENSMUST00000218290	ENSMUSG00000025348	Itga7
mmu-miR-150-3p	ENSMUST00000213523
mmu-miR-150-3p	ENSMUST00000212297	ENSMUSG00000003657	Calb2
mmu-miR-150-3p	ENSMUST00000212854	ENSMUSG00000035824	Tk2
mmu-miR-150-3p	ENSMUST00000215693	ENSMUSG00000031969	Acad8
mmu-miR-150-3p	ENSMUST00000215248	ENSMUSG00000032123	Dpagt1
mmu-miR-150-3p	ENSMUST00000212047	ENSMUSG00000063646	Jakmip1
mmu-miR-150-3p	ENSMUST00000224714	ENSMUSG00000021743	Fezf2
mmu-miR-150-3p	ENSMUST00000229290	ENSMUSG00000033287	Kctd17
mmu-miR-150-3p	ENSMUST00000229284
mmu-miR-150-3p	ENSMUST00000226571	ENSMUSG00000026781	Acbd5
mmu-miR-150-3p	ENSMUST00000227142	ENSMUSG00000022359	Wdyhv1
mmu-miR-150-3p	ENSMUST00000219427	ENSMUSG00000025348	Itga7
mmu-miR-150-3p	ENSMUST00000228041	ENSMUSG00000007591	Tssk4
mmu-miR-150-3p	ENSMUST00000223020	ENSMUSG00000033530	Ttc7b
mmu-miR-150-3p	ENSMUST00000226497	ENSMUSG00000007591	Tssk4
mmu-miR-150-3p	ENSMUST00000227663	ENSMUSG00000026781	Acbd5
mmu-miR-150-3p	ENSMUST00000228050	ENSMUSG00000026781	Acbd5
mmu-miR-150-3p	ENSMUST00000237541	ENSMUSG00000002280	Ciao3
mmu-miR-150-3p	ENSMUST00000233444	ENSMUSG00000091468	Vmn2r82
mmu-miR-150-3p	ENSMUST00000232181	ENSMUSG00000022807	Osbpl11
mmu-miR-150-3p	ENSMUST00000234377	ENSMUSG00000052712	BC004004
mmu-miR-150-3p	ENSMUST00000237747	ENSMUSG00000060224	Pyroxd2
mmu-miR-150-3p	ENSMUST00000232870	ENSMUSG00000022948	Setd4
mmu-miR-150-3p	ENSMUST00000230776
mmu-miR-150-3p	ENSMUST00000237402	ENSMUSG00000037649	H2-DMa
mmu-miR-150-3p	ENSMUST00000232835	ENSMUSG00000022948	Setd4
mmu-miR-150-3p	ENSMUST00000237681	ENSMUSG00000060275	Nrg2
mmu-miR-150-3p	ENSMUST00000233963	ENSMUSG00000091468	Vmn2r82
mmu-miR-150-3p	ENSMUST00000232082	ENSMUSG00000050240	Hic2
mmu-miR-150-3p	ENSMUST00000229622	ENSMUSG00000033287	Kctd17
mmu-miR-150-3p	ENSMUST00000238166
mmu-miR-150-3p	ENSMUST00000232100	ENSMUSG00000022807	Osbpl11
mmu-miR-150-3p	ENSMUST00000233447	ENSMUSG00000091468	Vmn2r82
mmu-miR-150-3p	ENSMUST00000233694	ENSMUSG00000091468	Vmn2r82
mmu-miR-150-3p	ENSMUST00000229857
mmu-miR-150-3p	ENSMUST00000238947	ENSMUSG00000060402	Chst8
mmu-miR-150-3p	ENSMUST00000237082	ENSMUSG00000079563	Pglyrp2
mmu-miR-150-3p	ENSMUST00000232116	ENSMUSG00000005899	Smpd4
mmu-miR-150-3p	ENSMUST00000231086
mmu-miR-150-3p	ENSMUST00000230893	ENSMUSG00000060992	Copz1
mmu-miR-150-3p	ENSMUST00000236364	ENSMUSG00000117873	Gm45928
mmu-miR-150-3p	ENSMUST00000232824	ENSMUSG00000091468	Vmn2r82
mmu-miR-150-3p	ENSMUST00000230365	ENSMUSG00000022456	Septin3
mmu-miR-150-3p	ENSMUST00000233931	ENSMUSG00000022948	Setd4
mmu-miR-150-3p	ENSMUST00000239048	ENSMUSG00000022456	Septin3
mmu-miR-1839-3p	ENSMUST00000068856	ENSMUSG00000055334	Snupn
mmu-miR-1839-3p	ENSMUST00000071937	ENSMUSG00000058743	Kcnj14
mmu-miR-1839-3p	ENSMUST00000108513	ENSMUSG00000041583	Obox6
mmu-miR-1839-3p	ENSMUST00000101506	ENSMUSG00000073139	Tmem185a
mmu-miR-1839-3p	ENSMUST00000173447	ENSMUSG00000024176	Sox8
mmu-miR-1839-3p	ENSMUST00000193460	ENSMUSG00000016181	Utp25
mmu-miR-185-3p	ENSMUST00000000087	ENSMUSG00000000085	Scmh1
mmu-miR-185-3p	ENSMUST00000000939	ENSMUSG00000000915	Hip1r
mmu-miR-185-3p	ENSMUST00000001548	ENSMUSG00000001507	Itga3
mmu-miR-185-3p	ENSMUST00000001179	ENSMUSG00000001151	Pcnt
mmu-miR-185-3p	ENSMUST00000001319	ENSMUSG00000001300	Efnb2
mmu-miR-185-3p	ENSMUST00000001452	ENSMUSG00000001416	Cct3
mmu-miR-185-3p	ENSMUST00000003501	ENSMUSG00000003410	Elavl3
mmu-miR-185-3p	ENSMUST00000003154	ENSMUSG00000003070	Efna2
mmu-miR-185-3p	ENSMUST00000002100	ENSMUSG00000002032	Tmem25
[truncated: 14,910 more rows]

## Sheet: Cluster3
Supplementary Table S4. Target gene predictions for twelve clusters miRNAs
Target gene predictions for cluster 3 miRNAs
miRNA ID	Transcript ID	Gene ID	Gene Symbol
mmu-let-7b-5p	ENSMUST00000139227	ENSMUSG00000047090	Tmem198b
novel-mmu-miR3-5p	ENSMUST00000139227	ENSMUSG00000047090	Tmem198b
mmu-let-7b-5p	ENSMUST00000100168	ENSMUSG00000023051	Tarbp2
mmu-let-7b-5p	ENSMUST00000231386	ENSMUSG00000033809	Alg3
novel-mmu-miR3-5p	ENSMUST00000231386	ENSMUSG00000033809	Alg3
mmu-let-7b-5p	ENSMUST00000006838	ENSMUSG00000032604	Qars
novel-mmu-miR3-5p	ENSMUST00000006838	ENSMUSG00000032604	Qars
mmu-let-7b-5p	ENSMUST00000206794	ENSMUSG00000030682	Cdipt
mmu-miR-296-5p	ENSMUST00000206794	ENSMUSG00000030682	Cdipt
novel-mmu-miR174-5p	ENSMUST00000206794	ENSMUSG00000030682	Cdipt
novel-mmu-miR274-5p	ENSMUST00000206794	ENSMUSG00000030682	Cdipt
mmu-let-7b-5p	ENSMUST00000208697	ENSMUSG00000031381	Piga
mmu-let-7b-5p	ENSMUST00000076463	ENSMUSG00000041762	Gpr155
mmu-let-7b-5p	ENSMUST00000006762	ENSMUSG00000006587	Snai3
mmu-let-7b-5p	ENSMUST00000195465	ENSMUSG00000028068	Iqgap3
mmu-miR-7648-3p	ENSMUST00000195465	ENSMUSG00000028068	Iqgap3
mmu-let-7b-5p	ENSMUST00000119816	ENSMUSG00000030990	Pgap2
mmu-miR-125a-3p	ENSMUST00000119816	ENSMUSG00000030990	Pgap2
mmu-let-7b-5p	ENSMUST00000051011	ENSMUSG00000047090	Tmem198b
novel-mmu-miR3-5p	ENSMUST00000051011	ENSMUSG00000047090	Tmem198b
mmu-let-7b-5p	ENSMUST00000131184	ENSMUSG00000023051	Tarbp2
mmu-let-7b-5p	ENSMUST00000186777	ENSMUSG00000026409	Pfkfb2
novel-mmu-miR3-5p	ENSMUST00000186777	ENSMUSG00000026409	Pfkfb2
mmu-let-7b-5p	ENSMUST00000228521	ENSMUSG00000044250	Pced1b
mmu-let-7b-5p	ENSMUST00000231874	ENSMUSG00000046711	Hmga1
mmu-miR-296-5p	ENSMUST00000231874	ENSMUSG00000046711	Hmga1
mmu-miR-7648-3p	ENSMUST00000231874	ENSMUSG00000046711	Hmga1
novel-mmu-miR205-5p	ENSMUST00000231874	ENSMUSG00000046711	Hmga1
novel-mmu-miR34-3p	ENSMUST00000231874	ENSMUSG00000046711	Hmga1
mmu-let-7b-5p	ENSMUST00000236967	ENSMUSG00000024177	Nme4
novel-mmu-miR193-5p	ENSMUST00000236967	ENSMUSG00000024177	Nme4
mmu-let-7b-5p	ENSMUST00000201203	ENSMUSG00000038828	Tmem214
mmu-miR-5627-5p	ENSMUST00000201203	ENSMUSG00000038828	Tmem214
mmu-let-7b-5p	ENSMUST00000168260	ENSMUSG00000032578	Cish
mmu-miR-7648-3p	ENSMUST00000168260	ENSMUSG00000032578	Cish
mmu-let-7b-5p	ENSMUST00000014058	ENSMUSG00000030693	Klk10
mmu-miR-5113	ENSMUST00000014058	ENSMUSG00000030693	Klk10
mmu-let-7b-5p	ENSMUST00000236547	ENSMUSG00000024177	Nme4
novel-mmu-miR193-5p	ENSMUST00000236547	ENSMUSG00000024177	Nme4
mmu-let-7b-5p	ENSMUST00000099774	ENSMUSG00000024958	Gpr137
mmu-miR-5113	ENSMUST00000099774	ENSMUSG00000024958	Gpr137
novel-mmu-miR274-5p	ENSMUST00000099774	ENSMUSG00000024958	Gpr137
mmu-let-7b-5p	ENSMUST00000030432	ENSMUSG00000028672	Hmgcl
mmu-miR-5104b-5p	ENSMUST00000030432	ENSMUSG00000028672	Hmgcl
novel-mmu-miR36-3p	ENSMUST00000030432	ENSMUSG00000028672	Hmgcl
mmu-let-7b-5p	ENSMUST00000047877	ENSMUSG00000035711	Dok3
mmu-miR-5104b-5p	ENSMUST00000047877	ENSMUSG00000035711	Dok3
novel-mmu-miR3-5p	ENSMUST00000047877	ENSMUSG00000035711	Dok3
mmu-let-7b-5p	ENSMUST00000231471	ENSMUSG00000033809	Alg3
novel-mmu-miR3-5p	ENSMUST00000231471	ENSMUSG00000033809	Alg3
mmu-let-7b-5p	ENSMUST00000054310	ENSMUSG00000044881	Coa4
mmu-miR-7049-5p	ENSMUST00000054310	ENSMUSG00000044881	Coa4
mmu-let-7b-5p	ENSMUST00000028761	ENSMUSG00000027300	Ubox5
mmu-let-7b-5p	ENSMUST00000213281	ENSMUSG00000066268	Olfr586
mmu-let-7b-5p	ENSMUST00000206068	ENSMUSG00000030802	Bckdk
mmu-miR-6955-3p	ENSMUST00000206068	ENSMUSG00000030802	Bckdk
novel-mmu-miR178-3p	ENSMUST00000206068	ENSMUSG00000030802	Bckdk
mmu-let-7b-5p	ENSMUST00000098489	ENSMUSG00000074151	Nlrc5
mmu-miR-5104b-5p	ENSMUST00000098489	ENSMUSG00000074151	Nlrc5
mmu-miR-7667-5p	ENSMUST00000098489	ENSMUSG00000074151	Nlrc5
mmu-let-7b-5p	ENSMUST00000145352	ENSMUSG00000030990	Pgap2
mmu-miR-125a-3p	ENSMUST00000145352	ENSMUSG00000030990	Pgap2
mmu-let-7b-5p	ENSMUST00000098179	ENSMUSG00000060441	Trim5
novel-mmu-miR2-5p	ENSMUST00000098179	ENSMUSG00000060441	Trim5
mmu-let-7b-5p	ENSMUST00000220345	ENSMUSG00000037669	Ldah
novel-mmu-miR3-5p	ENSMUST00000220345	ENSMUSG00000037669	Ldah
mmu-let-7b-5p	ENSMUST00000237934	ENSMUSG00000024958	Gpr137
mmu-miR-5113	ENSMUST00000237934	ENSMUSG00000024958	Gpr137
novel-mmu-miR274-5p	ENSMUST00000237934	ENSMUSG00000024958	Gpr137
mmu-let-7b-5p	ENSMUST00000146104	ENSMUSG00000007570	Fance
mmu-miR-3098-3p	ENSMUST00000146104	ENSMUSG00000007570	Fance
novel-mmu-miR274-5p	ENSMUST00000146104	ENSMUSG00000007570	Fance
novel-mmu-miR43-5p	ENSMUST00000146104	ENSMUSG00000007570	Fance
mmu-let-7b-5p	ENSMUST00000114479	ENSMUSG00000031376	Atp2b3
novel-mmu-miR2-5p	ENSMUST00000114479	ENSMUSG00000031376	Atp2b3
mmu-let-7b-5p	ENSMUST00000166603	ENSMUSG00000020307	Cdc34
mmu-miR-7648-3p	ENSMUST00000166603	ENSMUSG00000020307	Cdc34
novel-mmu-miR193-5p	ENSMUST00000166603	ENSMUSG00000020307	Cdc34
mmu-let-7b-5p	ENSMUST00000220266	ENSMUSG00000021135	Slc10a1
novel-mmu-miR3-5p	ENSMUST00000220266	ENSMUSG00000021135	Slc10a1
mmu-let-7b-5p	ENSMUST00000071826	ENSMUSG00000044279	Crb3
novel-mmu-miR174-5p	ENSMUST00000071826	ENSMUSG00000044279	Crb3
novel-mmu-miR274-5p	ENSMUST00000071826	ENSMUSG00000044279	Crb3
mmu-let-7b-5p	ENSMUST00000034109	ENSMUSG00000031682	1700011L22Rik
novel-mmu-miR2-5p	ENSMUST00000034109	ENSMUSG00000031682	1700011L22Rik
mmu-let-7b-5p	ENSMUST00000010969	ENSMUSG00000010825	Grid2ip
mmu-miR-3470b	ENSMUST00000010969	ENSMUSG00000010825	Grid2ip
novel-mmu-miR43-5p	ENSMUST00000010969	ENSMUSG00000010825	Grid2ip
mmu-let-7b-5p	ENSMUST00000034519	ENSMUSG00000032021	Crtam
mmu-miR-6989-3p	ENSMUST00000034519	ENSMUSG00000032021	Crtam
novel-mmu-miR274-5p	ENSMUST00000034519	ENSMUSG00000032021	Crtam
mmu-let-7b-5p	ENSMUST00000149394	ENSMUSG00000061589	Dot1l
mmu-miR-24-3p	ENSMUST00000149394	ENSMUSG00000061589	Dot1l
novel-mmu-miR274-5p	ENSMUST00000149394	ENSMUSG00000061589	Dot1l
novel-mmu-miR36-3p	ENSMUST00000149394	ENSMUSG00000061589	Dot1l
novel-mmu-miR43-5p	ENSMUST00000149394	ENSMUSG00000061589	Dot1l
mmu-let-7b-5p	ENSMUST00000102719	ENSMUSG00000028544	Slc5a9
mmu-let-7b-5p	ENSMUST00000118570	ENSMUSG00000046711	Hmga1
mmu-miR-296-5p	ENSMUST00000118570	ENSMUSG00000046711	Hmga1
mmu-miR-7648-3p	ENSMUST00000118570	ENSMUSG00000046711	Hmga1
novel-mmu-miR205-5p	ENSMUST00000118570	ENSMUSG00000046711	Hmga1
novel-mmu-miR34-3p	ENSMUST00000118570	ENSMUSG00000046711	Hmga1
mmu-let-7b-5p	ENSMUST00000112884	ENSMUSG00000037784	Dzip1l
novel-mmu-miR34-3p	ENSMUST00000112884	ENSMUSG00000037784	Dzip1l
novel-mmu-miR3-5p	ENSMUST00000112884	ENSMUSG00000037784	Dzip1l
mmu-let-7b-5p	ENSMUST00000042647	ENSMUSG00000038167	Plekhg6
novel-mmu-miR3-5p	ENSMUST00000042647	ENSMUSG00000038167	Plekhg6
mmu-let-7b-5p	ENSMUST00000118483	ENSMUSG00000024830	Rps6kb2
mmu-let-7b-5p	ENSMUST00000106069	ENSMUSG00000025473	Adam8
mmu-miR-12186-5p	ENSMUST00000106069	ENSMUSG00000025473	Adam8
novel-mmu-miR3-5p	ENSMUST00000106069	ENSMUSG00000025473	Adam8
mmu-let-7b-5p	ENSMUST00000059644	ENSMUSG00000048271	Rbm33
novel-mmu-miR3-5p	ENSMUST00000059644	ENSMUSG00000048271	Rbm33
mmu-let-7b-5p	ENSMUST00000195959	ENSMUSG00000029423	Piwil1
mmu-miR-12186-5p	ENSMUST00000195959	ENSMUSG00000029423	Piwil1
mmu-miR-7668-3p	ENSMUST00000195959	ENSMUSG00000029423	Piwil1
mmu-let-7b-5p	ENSMUST00000174004	ENSMUSG00000050088	1600012H06Rik
mmu-let-7b-5p	ENSMUST00000040751	ENSMUSG00000038077	Kcna6
mmu-let-7b-5p	ENSMUST00000043380	ENSMUSG00000038498	Catsper1
mmu-miR-5104b-5p	ENSMUST00000043380	ENSMUSG00000038498	Catsper1
novel-mmu-miR274-5p	ENSMUST00000043380	ENSMUSG00000038498	Catsper1
novel-mmu-miR3-5p	ENSMUST00000043380	ENSMUSG00000038498	Catsper1
mmu-let-7b-5p	ENSMUST00000208354	ENSMUSG00000035211	Xrra1
mmu-let-7b-5p	ENSMUST00000059037	ENSMUSG00000057143	Trim12c
novel-mmu-miR2-5p	ENSMUST00000059037	ENSMUSG00000057143	Trim12c
mmu-let-7b-5p	ENSMUST00000131550	ENSMUSG00000090115	Usp49
novel-mmu-miR3-5p	ENSMUST00000131550	ENSMUSG00000090115	Usp49
mmu-let-7b-5p	ENSMUST00000173631	ENSMUSG00000005354	Txn2
mmu-let-7b-5p	ENSMUST00000025402	ENSMUSG00000024524	Gnal
mmu-miR-3470b	ENSMUST00000025402	ENSMUSG00000024524	Gnal
novel-mmu-miR193-5p	ENSMUST00000025402	ENSMUSG00000024524	Gnal
novel-mmu-miR2-5p	ENSMUST00000025402	ENSMUSG00000024524	Gnal
mmu-let-7b-5p	ENSMUST00000109375	ENSMUSG00000014791	Elmo3
novel-mmu-miR274-5p	ENSMUST00000109375	ENSMUSG00000014791	Elmo3
novel-mmu-miR43-5p	ENSMUST00000109375	ENSMUSG00000014791	Elmo3
mmu-let-7b-5p	ENSMUST00000000544	ENSMUSG00000000532	Acvr1b
novel-mmu-miR43-5p	ENSMUST00000000544	ENSMUSG00000000532	Acvr1b
mmu-let-7b-5p	ENSMUST00000232646	ENSMUSG00000006958	Chrd
mmu-let-7b-5p	ENSMUST00000171174	ENSMUSG00000013353	4931406B18Rik
mmu-miR-7648-3p	ENSMUST00000171174	ENSMUSG00000013353	4931406B18Rik
mmu-let-7b-5p	ENSMUST00000165725	ENSMUSG00000022212	Cpne6
mmu-miR-7049-5p	ENSMUST00000165725	ENSMUSG00000022212	Cpne6
novel-mmu-miR3-5p	ENSMUST00000165725	ENSMUSG00000022212	Cpne6
mmu-let-7b-5p	ENSMUST00000160897	ENSMUSG00000071657	Bscl2
mmu-miR-7667-5p	ENSMUST00000160897	ENSMUSG00000071657	Bscl2
mmu-let-7b-5p	ENSMUST00000065664	ENSMUSG00000048796	Cyb561d1
mmu-let-7b-5p	ENSMUST00000112650	ENSMUSG00000033773	Rpap2
novel-mmu-miR193-5p	ENSMUST00000112650	ENSMUSG00000033773	Rpap2
mmu-let-7b-5p	ENSMUST00000112655	ENSMUSG00000033773	Rpap2
novel-mmu-miR193-5p	ENSMUST00000112655	ENSMUSG00000033773	Rpap2
mmu-let-7b-5p	ENSMUST00000231387	ENSMUSG00000033809	Alg3
novel-mmu-miR3-5p	ENSMUST00000231387	ENSMUSG00000033809	Alg3
mmu-let-7b-5p	ENSMUST00000121583	ENSMUSG00000034690	Nlrp4c
novel-mmu-miR3-5p	ENSMUST00000121583	ENSMUSG00000034690	Nlrp4c
mmu-let-7b-5p	ENSMUST00000176970	ENSMUSG00000023021	Cers5
novel-mmu-miR274-5p	ENSMUST00000176970	ENSMUSG00000023021	Cers5
mmu-let-7b-5p	ENSMUST00000025909	ENSMUSG00000024958	Gpr137
mmu-miR-5113	ENSMUST00000025909	ENSMUSG00000024958	Gpr137
novel-mmu-miR274-5p	ENSMUST00000025909	ENSMUSG00000024958	Gpr137
mmu-let-7b-5p	ENSMUST00000235915	ENSMUSG00000001576	Ergic1
mmu-miR-5113	ENSMUST00000235915	ENSMUSG00000001576	Ergic1
mmu-let-7b-5p	ENSMUST00000185333	ENSMUSG00000038077	Kcna6
mmu-let-7b-5p	ENSMUST00000152349	ENSMUSG00000024948	Map4k2
novel-mmu-miR133-3p	ENSMUST00000152349	ENSMUSG00000024948	Map4k2
mmu-let-7b-5p	ENSMUST00000049346	ENSMUSG00000038276	Asic3
mmu-let-7b-5p	ENSMUST00000037762	ENSMUSG00000004328	Hif3a
mmu-miR-5113	ENSMUST00000037762	ENSMUSG00000004328	Hif3a
novel-mmu-miR274-5p	ENSMUST00000037762	ENSMUSG00000004328	Hif3a
novel-mmu-miR3-5p	ENSMUST00000037762	ENSMUSG00000004328	Hif3a
mmu-let-7b-5p	ENSMUST00000020650	ENSMUSG00000020383	Il13
novel-mmu-miR36-3p	ENSMUST00000020650	ENSMUSG00000020383	Il13
mmu-let-7b-5p	ENSMUST00000178486	ENSMUSG00000048154	Kmt2d
mmu-miR-296-5p	ENSMUST00000178486	ENSMUSG00000048154	Kmt2d
novel-mmu-miR193-5p	ENSMUST00000178486	ENSMUSG00000048154	Kmt2d
novel-mmu-miR43-5p	ENSMUST00000178486	ENSMUSG00000048154	Kmt2d
mmu-let-7b-5p	ENSMUST00000131103	ENSMUSG00000062825	Actg1
mmu-miR-3058-3p	ENSMUST00000131103	ENSMUSG00000062825	Actg1
novel-mmu-miR3-5p	ENSMUST00000131103	ENSMUSG00000062825	Actg1
mmu-let-7b-5p	ENSMUST00000134729	ENSMUSG00000031826	Usp10
novel-mmu-miR3-5p	ENSMUST00000134729	ENSMUSG00000031826	Usp10
novel-mmu-miR36-3p	ENSMUST00000134729	ENSMUSG00000031826	Usp10
mmu-let-7b-5p	ENSMUST00000134551	ENSMUSG00000026727	Rsu1
mmu-let-7b-5p	ENSMUST00000075253	ENSMUSG00000024055	Cyp4f13
novel-mmu-miR274-5p	ENSMUST00000075253	ENSMUSG00000024055	Cyp4f13
novel-mmu-miR3-5p	ENSMUST00000075253	ENSMUSG00000024055	Cyp4f13
mmu-let-7b-5p	ENSMUST00000002284	ENSMUSG00000046223	Plaur
mmu-let-7b-5p	ENSMUST00000125752	ENSMUSG00000093989	Rnasek
mmu-miR-7648-3p	ENSMUST00000125752	ENSMUSG00000093989	Rnasek
mmu-miR-92b-5p	ENSMUST00000125752	ENSMUSG00000093989	Rnasek
novel-mmu-miR193-5p	ENSMUST00000125752	ENSMUSG00000093989	Rnasek
novel-mmu-miR450-5p	ENSMUST00000125752	ENSMUSG00000093989	Rnasek
mmu-let-7b-5p	ENSMUST00000114884	ENSMUSG00000048271	Rbm33
novel-mmu-miR3-5p	ENSMUST00000114884	ENSMUSG00000048271	Rbm33
mmu-let-7b-5p	ENSMUST00000129990	ENSMUSG00000049571	Cfap46
mmu-let-7b-5p	ENSMUST00000013458	ENSMUSG00000037797	Adh4
mmu-let-7b-5p	ENSMUST00000218964	ENSMUSG00000020307	Cdc34
mmu-miR-7648-3p	ENSMUST00000218964	ENSMUSG00000020307	Cdc34
novel-mmu-miR193-5p	ENSMUST00000218964	ENSMUSG00000020307	Cdc34
mmu-let-7b-5p	ENSMUST00000206610	ENSMUSG00000045282	Tmem86b
novel-mmu-miR3-5p	ENSMUST00000206610	ENSMUSG00000045282	Tmem86b
mmu-let-7b-5p	ENSMUST00000093517	ENSMUSG00000031628	Casp3
novel-mmu-miR274-5p	ENSMUST00000093517	ENSMUSG00000031628	Casp3
novel-mmu-miR3-5p	ENSMUST00000093517	ENSMUSG00000031628	Casp3
mmu-let-7b-5p	ENSMUST00000176011	ENSMUSG00000093445	Lrch4
mmu-miR-24-3p	ENSMUST00000176011	ENSMUSG00000093445	Lrch4
novel-mmu-miR274-5p	ENSMUST00000176011	ENSMUSG00000093445	Lrch4
novel-mmu-miR3-5p	ENSMUST00000176011	ENSMUSG00000093445	Lrch4
mmu-let-7b-5p	ENSMUST00000235380	ENSMUSG00000038498	Catsper1
novel-mmu-miR274-5p	ENSMUST00000235380	ENSMUSG00000038498	Catsper1
novel-mmu-miR3-5p	ENSMUST00000235380	ENSMUSG00000038498	Catsper1
mmu-let-7b-5p	ENSMUST00000088007	ENSMUSG00000007570	Fance
mmu-miR-3098-3p	ENSMUST00000088007	ENSMUSG00000007570	Fance
novel-mmu-miR274-5p	ENSMUST00000088007	ENSMUSG00000007570	Fance
novel-mmu-miR43-5p	ENSMUST00000088007	ENSMUSG00000007570	Fance
mmu-let-7b-5p	ENSMUST00000235922	ENSMUSG00000036585	Fgf1
mmu-let-7b-5p	ENSMUST00000033809	ENSMUSG00000031432	Prps1
novel-mmu-miR274-5p	ENSMUST00000033809	ENSMUSG00000031432	Prps1
mmu-let-7b-5p	ENSMUST00000087316	ENSMUSG00000067276	Capn6
novel-mmu-miR2-5p	ENSMUST00000087316	ENSMUSG00000067276	Capn6
mmu-let-7b-5p	ENSMUST00000082197	ENSMUSG00000062906	Hdac10
novel-mmu-miR274-5p	ENSMUST00000082197	ENSMUSG00000062906	Hdac10
mmu-let-7b-5p	ENSMUST00000020550	ENSMUSG00000020307	Cdc34
mmu-miR-7648-3p	ENSMUST00000020550	ENSMUSG00000020307	Cdc34
novel-mmu-miR193-5p	ENSMUST00000020550	ENSMUSG00000020307	Cdc34
mmu-let-7b-5p	ENSMUST00000114991	ENSMUSG00000026121	Sema4c
mmu-miR-5113	ENSMUST00000114991	ENSMUSG00000026121	Sema4c
mmu-let-7b-5p	ENSMUST00000233381	ENSMUSG00000007570	Fance
mmu-miR-3098-3p	ENSMUST00000233381	ENSMUSG00000007570	Fance
novel-mmu-miR274-5p	ENSMUST00000233381	ENSMUSG00000007570	Fance
novel-mmu-miR43-5p	ENSMUST00000233381	ENSMUSG00000007570	Fance
mmu-let-7b-5p	ENSMUST00000129228	ENSMUSG00000032046	Abhd12
mmu-let-7b-5p	ENSMUST00000218064	ENSMUSG00000020260	Pofut2
mmu-miR-125a-3p	ENSMUST00000218064	ENSMUSG00000020260	Pofut2
novel-mmu-miR274-5p	ENSMUST00000218064	ENSMUSG00000020260	Pofut2
mmu-let-7b-5p	ENSMUST00000053734	ENSMUSG00000068452	Duox2
mmu-let-7b-5p	ENSMUST00000040636	ENSMUSG00000040364	Sec1
novel-mmu-miR174-5p	ENSMUST00000040636	ENSMUSG00000040364	Sec1
mmu-let-7b-5p	ENSMUST00000030400	ENSMUSG00000028647	Mycbp
mmu-let-7b-5p	ENSMUST00000191192	ENSMUSG00000030717	Nupr1
mmu-let-7b-5p	ENSMUST00000053862	ENSMUSG00000028744	Slc66a1
mmu-miR-7049-5p	ENSMUST00000053862	ENSMUSG00000028744	Slc66a1
mmu-let-7b-5p	ENSMUST00000211075	ENSMUSG00000066268	Olfr586
mmu-let-7b-5p	ENSMUST00000236348	ENSMUSG00000024958	Gpr137
novel-mmu-miR205-5p	ENSMUST00000236348	ENSMUSG00000024958	Gpr137
novel-mmu-miR249-5p	ENSMUST00000236348	ENSMUSG00000024958	Gpr137
novel-mmu-miR34-3p	ENSMUST00000236348	ENSMUSG00000024958	Gpr137
mmu-let-7b-5p	ENSMUST00000183120	ENSMUSG00000070564	Ntn5
mmu-miR-12186-5p	ENSMUST00000183120	ENSMUSG00000070564	Ntn5
novel-mmu-miR274-5p	ENSMUST00000183120	ENSMUSG00000070564	Ntn5
mmu-let-7b-5p	ENSMUST00000136872	ENSMUSG00000027282	Mtch2
mmu-let-7b-5p	ENSMUST00000150723	ENSMUSG00000017264	Exosc10
novel-mmu-miR274-5p	ENSMUST00000150723	ENSMUSG00000017264	Exosc10
mmu-let-7b-5p	ENSMUST00000134939	ENSMUSG00000032604	Qars
novel-mmu-miR3-5p	ENSMUST00000134939	ENSMUSG00000032604	Qars
mmu-let-7b-5p	ENSMUST00000178445	ENSMUSG00000031723	Txnl4b
mmu-miR-7049-5p	ENSMUST00000178445	ENSMUSG00000031723	Txnl4b
mmu-let-7b-5p	ENSMUST00000205935	ENSMUSG00000030697	Ppp4c
mmu-let-7b-5p	ENSMUST00000106005	ENSMUSG00000025507	Pidd1
novel-mmu-miR274-5p	ENSMUST00000106005	ENSMUSG00000025507	Pidd1
mmu-let-7b-5p	ENSMUST00000026546	ENSMUSG00000025473	Adam8
mmu-miR-12186-5p	ENSMUST00000026546	ENSMUSG00000025473	Adam8
novel-mmu-miR3-5p	ENSMUST00000026546	ENSMUSG00000025473	Adam8
mmu-let-7b-5p	ENSMUST00000059433	ENSMUSG00000044250	Pced1b
mmu-let-7b-5p	ENSMUST00000114888	ENSMUSG00000046711	Hmga1
mmu-miR-296-5p	ENSMUST00000114888	ENSMUSG00000046711	Hmga1
mmu-miR-7648-3p	ENSMUST00000114888	ENSMUSG00000046711	Hmga1
novel-mmu-miR205-5p	ENSMUST00000114888	ENSMUSG00000046711	Hmga1
novel-mmu-miR34-3p	ENSMUST00000114888	ENSMUSG00000046711	Hmga1
mmu-let-7b-5p	ENSMUST00000117611	ENSMUSG00000003363	Pld3
mmu-let-7b-5p	ENSMUST00000159653	ENSMUSG00000071657	Bscl2
mmu-miR-7667-5p	ENSMUST00000159653	ENSMUSG00000071657	Bscl2
novel-mmu-miR3-5p	ENSMUST00000159653	ENSMUSG00000071657	Bscl2
mmu-let-7b-5p	ENSMUST00000172747	ENSMUSG00000028744	Slc66a1
mmu-miR-7049-5p	ENSMUST00000172747	ENSMUSG00000028744	Slc66a1
mmu-let-7b-5p	ENSMUST00000232265	ENSMUSG00000046711	Hmga1
mmu-miR-296-5p	ENSMUST00000232265	ENSMUSG00000046711	Hmga1
mmu-miR-7648-3p	ENSMUST00000232265	ENSMUSG00000046711	Hmga1
novel-mmu-miR205-5p	ENSMUST00000232265	ENSMUSG00000046711	Hmga1
novel-mmu-miR34-3p	ENSMUST00000232265	ENSMUSG00000046711	Hmga1
mmu-let-7b-5p	ENSMUST00000237546	ENSMUSG00000068452	Duox2
mmu-let-7b-5p	ENSMUST00000126523	ENSMUSG00000024410	Rmc1
mmu-let-7b-5p	ENSMUST00000211816	ENSMUSG00000074151	Nlrc5
mmu-miR-5104b-5p	ENSMUST00000211816	ENSMUSG00000074151	Nlrc5
mmu-miR-7667-5p	ENSMUST00000211816	ENSMUSG00000074151	Nlrc5
mmu-let-7b-5p	ENSMUST00000191677	ENSMUSG00000026121	Sema4c
mmu-miR-5113	ENSMUST00000191677	ENSMUSG00000026121	Sema4c
mmu-let-7b-5p	ENSMUST00000039327	ENSMUSG00000035735	Dagla
mmu-miR-296-5p	ENSMUST00000039327	ENSMUSG00000035735	Dagla
mmu-miR-7648-3p	ENSMUST00000039327	ENSMUSG00000035735	Dagla
mmu-let-7b-5p	ENSMUST00000105046	ENSMUSG00000078249	Hmga1b
mmu-miR-296-5p	ENSMUST00000105046	ENSMUSG00000078249	Hmga1b
novel-mmu-miR205-5p	ENSMUST00000105046	ENSMUSG00000078249	Hmga1b
novel-mmu-miR34-3p	ENSMUST00000105046	ENSMUSG00000078249	Hmga1b
mmu-let-7b-5p	ENSMUST00000076605	ENSMUSG00000024524	Gnal
novel-mmu-miR193-5p	ENSMUST00000076605	ENSMUSG00000024524	Gnal
mmu-let-7b-5p	ENSMUST00000120825	ENSMUSG00000010825	Grid2ip
novel-mmu-miR43-5p	ENSMUST00000120825	ENSMUSG00000010825	Grid2ip
mmu-let-7b-5p	ENSMUST00000050342	ENSMUSG00000043468	Adam30
mmu-let-7b-5p	ENSMUST00000138843	ENSMUSG00000023030	Slc11a2
mmu-let-7b-5p	ENSMUST00000177006	ENSMUSG00000009585	Apobec3
mmu-let-7b-5p	ENSMUST00000097299	ENSMUSG00000044279	Crb3
novel-mmu-miR174-5p	ENSMUST00000097299	ENSMUSG00000044279	Crb3
novel-mmu-miR274-5p	ENSMUST00000097299	ENSMUSG00000044279	Crb3
mmu-let-7b-5p	ENSMUST00000110816	ENSMUSG00000027315	Spint1
novel-mmu-miR3-5p	ENSMUST00000110816	ENSMUSG00000027315	Spint1
mmu-let-7b-5p	ENSMUST00000120454	ENSMUSG00000044881	Coa4
novel-mmu-miR3-5p	ENSMUST00000120454	ENSMUSG00000044881	Coa4
mmu-let-7b-5p	ENSMUST00000103420	ENSMUSG00000076614	Ighg1
novel-mmu-miR3-5p	ENSMUST00000103420	ENSMUSG00000076614	Ighg1
mmu-let-7b-5p	ENSMUST00000191516	ENSMUSG00000013353	4931406B18Rik
mmu-miR-7648-3p	ENSMUST00000191516	ENSMUSG00000013353	4931406B18Rik
mmu-let-7b-5p	ENSMUST00000185137	ENSMUSG00000028064	Sema4a
mmu-let-7b-5p	ENSMUST00000029521	ENSMUSG00000027913	Crct1
mmu-let-7b-5p	ENSMUST00000025007	ENSMUSG00000024177	Nme4
novel-mmu-miR193-5p	ENSMUST00000025007	ENSMUSG00000024177	Nme4
mmu-let-7b-5p	ENSMUST00000112654	ENSMUSG00000033773	Rpap2
novel-mmu-miR193-5p	ENSMUST00000112654	ENSMUSG00000033773	Rpap2
mmu-let-7b-5p	ENSMUST00000087605	ENSMUSG00000024300	Myo1f
novel-mmu-miR3-5p	ENSMUST00000087605	ENSMUSG00000024300	Myo1f
mmu-let-7b-5p	ENSMUST00000081838	ENSMUSG00000015335	Zdhhc12
mmu-miR-7648-3p	ENSMUST00000081838	ENSMUSG00000015335	Zdhhc12
novel-mmu-miR274-5p	ENSMUST00000081838	ENSMUSG00000015335	Zdhhc12
mmu-let-7b-5p	ENSMUST00000162699	ENSMUSG00000042790	Rnf214
mmu-miR-3098-3p	ENSMUST00000162699	ENSMUSG00000042790	Rnf214
mmu-let-7b-5p	ENSMUST00000166115	ENSMUSG00000024958	Gpr137
mmu-miR-5113	ENSMUST00000166115	ENSMUSG00000024958	Gpr137
novel-mmu-miR205-5p	ENSMUST00000166115	ENSMUSG00000024958	Gpr137
novel-mmu-miR274-5p	ENSMUST00000166115	ENSMUSG00000024958	Gpr137
mmu-let-7b-5p	ENSMUST00000235518	ENSMUSG00000024958	Gpr137
novel-mmu-miR249-5p	ENSMUST00000235518	ENSMUSG00000024958	Gpr137
mmu-let-7b-5p	ENSMUST00000204832	ENSMUSG00000030304	Ergic2
mmu-let-7b-5p	ENSMUST00000055303	ENSMUSG00000021891	Mettl6
mmu-let-7b-5p	ENSMUST00000215298	ENSMUSG00000032300	1700017B05Rik
novel-mmu-miR3-5p	ENSMUST00000215298	ENSMUSG00000032300	1700017B05Rik
mmu-let-7b-5p	ENSMUST00000213752	ENSMUSG00000023495	Pcbp4
novel-mmu-miR43-5p	ENSMUST00000213752	ENSMUSG00000023495	Pcbp4
mmu-let-7b-5p	ENSMUST00000163060	ENSMUSG00000022096	Hr
mmu-miR-6989-3p	ENSMUST00000163060	ENSMUSG00000022096	Hr
novel-mmu-miR118-5p	ENSMUST00000163060	ENSMUSG00000022096	Hr
novel-mmu-miR384-3p	ENSMUST00000163060	ENSMUSG00000022096	Hr
mmu-let-7b-5p	ENSMUST00000232143	ENSMUSG00000009097	Tbx1
novel-mmu-miR349-3p	ENSMUST00000232143	ENSMUSG00000009097	Tbx1
novel-mmu-miR36-3p	ENSMUST00000232143	ENSMUSG00000009097	Tbx1
novel-mmu-miR427-5p	ENSMUST00000232143	ENSMUSG00000009097	Tbx1
mmu-let-7b-5p	ENSMUST00000219357	ENSMUSG00000037669	Ldah
novel-mmu-miR3-5p	ENSMUST00000219357	ENSMUSG00000037669	Ldah
mmu-let-7b-5p	ENSMUST00000113306	ENSMUSG00000079445	B3gnt7
mmu-let-7b-5p	ENSMUST00000117095	ENSMUSG00000003363	Pld3
mmu-let-7b-5p	ENSMUST00000037615	ENSMUSG00000035936	Aldh5a1
novel-mmu-miR2-5p	ENSMUST00000037615	ENSMUSG00000035936	Aldh5a1
mmu-let-7b-5p	ENSMUST00000232595	ENSMUSG00000067942	Zfp160
mmu-let-7b-5p	ENSMUST00000037029	ENSMUSG00000033960	Jcad
mmu-let-7b-5p	ENSMUST00000102865	ENSMUSG00000015335	Zdhhc12
mmu-miR-7648-3p	ENSMUST00000102865	ENSMUSG00000015335	Zdhhc12
novel-mmu-miR274-5p	ENSMUST00000102865	ENSMUSG00000015335	Zdhhc12
mmu-let-7b-5p	ENSMUST00000139353	ENSMUSG00000024055	Cyp4f13
novel-mmu-miR274-5p	ENSMUST00000139353	ENSMUSG00000024055	Cyp4f13
novel-mmu-miR3-5p	ENSMUST00000139353	ENSMUSG00000024055	Cyp4f13
mmu-let-7b-5p	ENSMUST00000235157	ENSMUSG00000024177	Nme4
novel-mmu-miR193-5p	ENSMUST00000235157	ENSMUSG00000024177	Nme4
mmu-let-7b-5p	ENSMUST00000198442	ENSMUSG00000038276	Asic3
mmu-let-7b-5p	ENSMUST00000099776	ENSMUSG00000024958	Gpr137
mmu-miR-5113	ENSMUST00000099776	ENSMUSG00000024958	Gpr137
novel-mmu-miR274-5p	ENSMUST00000099776	ENSMUSG00000024958	Gpr137
mmu-let-7b-5p	ENSMUST00000200069	ENSMUSG00000027852	Nras
mmu-let-7b-5p	ENSMUST00000095823	ENSMUSG00000071398	2410004P03Rik
novel-mmu-miR2-5p	ENSMUST00000095823	ENSMUSG00000071398	2410004P03Rik
mmu-let-7b-5p	ENSMUST00000237356	ENSMUSG00000036585	Fgf1
mmu-let-7b-5p	ENSMUST00000162357	ENSMUSG00000031781	Ciapin1
mmu-let-7b-5p	ENSMUST00000132428	ENSMUSG00000035967	Ints6l
mmu-miR-3470b	ENSMUST00000132428	ENSMUSG00000035967	Ints6l
mmu-let-7b-5p	ENSMUST00000106258	ENSMUSG00000025579	Gaa
mmu-miR-5627-5p	ENSMUST00000106258	ENSMUSG00000025579	Gaa
novel-mmu-miR193-5p	ENSMUST00000106258	ENSMUSG00000025579	Gaa
mmu-let-7b-5p	ENSMUST00000162166	ENSMUSG00000090061	Nwd2
novel-mmu-miR274-5p	ENSMUST00000162166	ENSMUSG00000090061	Nwd2
mmu-let-7b-5p	ENSMUST00000191642	ENSMUSG00000026121	Sema4c
mmu-miR-5113	ENSMUST00000191642	ENSMUSG00000026121	Sema4c
mmu-let-7b-5p	ENSMUST00000053085	ENSMUSG00000074151	Nlrc5
mmu-miR-5104b-5p	ENSMUST00000053085	ENSMUSG00000074151	Nlrc5
mmu-miR-7667-5p	ENSMUST00000053085	ENSMUSG00000074151	Nlrc5
mmu-let-7b-5p	ENSMUST00000110243	ENSMUSG00000027309	4930402H24Rik
novel-mmu-miR3-5p	ENSMUST00000110243	ENSMUSG00000027309	4930402H24Rik
mmu-let-7b-5p	ENSMUST00000208177	ENSMUSG00000032604	Qars
novel-mmu-miR3-5p	ENSMUST00000208177	ENSMUSG00000032604	Qars
mmu-let-7b-5p	ENSMUST00000099782	ENSMUSG00000024958	Gpr137
mmu-miR-5113	ENSMUST00000099782	ENSMUSG00000024958	Gpr137
novel-mmu-miR274-5p	ENSMUST00000099782	ENSMUSG00000024958	Gpr137
mmu-let-7b-5p	ENSMUST00000238183	ENSMUSG00000024958	Gpr137
mmu-miR-5113	ENSMUST00000238183	ENSMUSG00000024958	Gpr137
novel-mmu-miR274-5p	ENSMUST00000238183	ENSMUSG00000024958	Gpr137
mmu-let-7b-5p	ENSMUST00000131974	ENSMUSG00000040154	Wfdc5
novel-mmu-miR3-5p	ENSMUST00000131974	ENSMUSG00000040154	Wfdc5
mmu-let-7b-5p	ENSMUST00000030127	ENSMUSG00000028420	Tmem38b
mmu-let-7b-5p	ENSMUST00000130139	ENSMUSG00000057143	Trim12c
mmu-let-7b-5p	ENSMUST00000163397	ENSMUSG00000025243	Slc6a20b
mmu-let-7b-5p	ENSMUST00000025745	ENSMUSG00000024829	Mrpl21
mmu-let-7b-5p	ENSMUST00000095495	ENSMUSG00000038525	Armc10
mmu-let-7b-5p	ENSMUST00000211115	ENSMUSG00000031628	Casp3
mmu-let-7b-5p	ENSMUST00000080882	ENSMUSG00000040907	Atp1a3
mmu-miR-5113	ENSMUST00000080882	ENSMUSG00000040907	Atp1a3
novel-mmu-miR118-5p	ENSMUST00000080882	ENSMUSG00000040907	Atp1a3
mmu-let-7b-5p	ENSMUST00000061155	ENSMUSG00000032489	Kif9
mmu-let-7b-5p	ENSMUST00000022691	ENSMUSG00000022096	Hr
mmu-miR-6989-3p	ENSMUST00000022691	ENSMUSG00000022096	Hr
novel-mmu-miR118-5p	ENSMUST00000022691	ENSMUSG00000022096	Hr
novel-mmu-miR384-3p	ENSMUST00000022691	ENSMUSG00000022096	Hr
mmu-let-7b-5p	ENSMUST00000187609	ENSMUSG00000030717	Nupr1
mmu-let-7b-5p	ENSMUST00000195620	ENSMUSG00000026121	Sema4c
mmu-miR-5113	ENSMUST00000195620	ENSMUSG00000026121	Sema4c
mmu-let-7b-5p	ENSMUST00000101636	ENSMUSG00000073243	Gm9
mmu-let-7b-5p	ENSMUST00000135495	ENSMUSG00000037979	Ccdc92
mmu-miR-7648-3p	ENSMUST00000135495	ENSMUSG00000037979	Ccdc92
novel-mmu-miR3-5p	ENSMUST00000135495	ENSMUSG00000037979	Ccdc92
novel-mmu-miR36-3p	ENSMUST00000135495	ENSMUSG00000037979	Ccdc92
mmu-let-7b-5p	ENSMUST00000225419	ENSMUSG00000039308	Ndst2
novel-mmu-miR193-5p	ENSMUST00000225419	ENSMUSG00000039308	Ndst2
mmu-let-7b-5p	ENSMUST00000121838	ENSMUSG00000031489	Adrb3
mmu-miR-12186-5p	ENSMUST00000121838	ENSMUSG00000031489	Adrb3
novel-mmu-miR118-5p	ENSMUST00000121838	ENSMUSG00000031489	Adrb3
mmu-let-7b-5p	ENSMUST00000145943	ENSMUSG00000000154	Slc22a18
mmu-miR-7049-5p	ENSMUST00000145943	ENSMUSG00000000154	Slc22a18
novel-mmu-miR174-5p	ENSMUST00000145943	ENSMUSG00000000154	Slc22a18
novel-mmu-miR275-3p	ENSMUST00000145943	ENSMUSG00000000154	Slc22a18
mmu-let-7b-5p	ENSMUST00000111097	ENSMUSG00000019054	Fis1
mmu-miR-6976-5p	ENSMUST00000111097	ENSMUSG00000019054	Fis1
mmu-miR-7668-3p	ENSMUST00000111097	ENSMUSG00000019054	Fis1
mmu-let-7b-5p	ENSMUST00000215304	ENSMUSG00000066268	Olfr586
mmu-let-7b-5p	ENSMUST00000143142	ENSMUSG00000035967	Ints6l
mmu-let-7b-5p	ENSMUST00000112044	ENSMUSG00000041762	Gpr155
mmu-let-7b-5p	ENSMUST00000199283	ENSMUSG00000014668	Chfr
novel-mmu-miR274-5p	ENSMUST00000199283	ENSMUSG00000014668	Chfr
mmu-let-7b-5p	ENSMUST00000105398	ENSMUSG00000020284	Cfap410
mmu-let-7b-5p	ENSMUST00000236128	ENSMUSG00000024177	Nme4
novel-mmu-miR274-5p	ENSMUST00000236128	ENSMUSG00000024177	Nme4
mmu-let-7b-5p	ENSMUST00000172281	ENSMUSG00000022561	Gpaa1
mmu-let-7b-5p	ENSMUST00000170058	ENSMUSG00000004032	Gstm5
mmu-miR-24-3p	ENSMUST00000170058	ENSMUSG00000004032	Gstm5
mmu-let-7b-5p	ENSMUST00000099577	ENSMUSG00000033255	Gm5134
mmu-miR-5104b-5p	ENSMUST00000099577	ENSMUSG00000033255	Gm5134
mmu-let-7b-5p	ENSMUST00000058479	ENSMUSG00000031786	Drc7
novel-mmu-miR274-5p	ENSMUST00000058479	ENSMUSG00000031786	Drc7
mmu-let-7b-5p	ENSMUST00000219791	ENSMUSG00000020307	Cdc34
novel-mmu-miR42-3p	ENSMUST00000219791	ENSMUSG00000020307	Cdc34
mmu-let-7b-5p	ENSMUST00000021240	ENSMUSG00000020870	Cdc34b
mmu-miR-7648-3p	ENSMUST00000021240	ENSMUSG00000020870	Cdc34b
mmu-let-7b-5p	ENSMUST00000232451	ENSMUSG00000033809	Alg3
novel-mmu-miR3-5p	ENSMUST00000232451	ENSMUSG00000033809	Alg3
mmu-let-7b-5p	ENSMUST00000023741	ENSMUSG00000048154	Kmt2d
mmu-miR-296-5p	ENSMUST00000023741	ENSMUSG00000048154	Kmt2d
novel-mmu-miR193-5p	ENSMUST00000023741	ENSMUSG00000048154	Kmt2d
novel-mmu-miR43-5p	ENSMUST00000023741	ENSMUSG00000048154	Kmt2d
mmu-let-7b-5p	ENSMUST00000217434	ENSMUSG00000032393	Dpp8
mmu-let-7b-5p	ENSMUST00000235881	ENSMUSG00000024958	Gpr137
novel-mmu-miR249-5p	ENSMUST00000235881	ENSMUSG00000024958	Gpr137
mmu-let-7b-5p	ENSMUST00000236060	ENSMUSG00000036585	Fgf1
mmu-let-7b-5p	ENSMUST00000141988	ENSMUSG00000000154	Slc22a18
mmu-miR-7049-5p	ENSMUST00000141988	ENSMUSG00000000154	Slc22a18
novel-mmu-miR174-5p	ENSMUST00000141988	ENSMUSG00000000154	Slc22a18
novel-mmu-miR275-3p	ENSMUST00000141988	ENSMUSG00000000154	Slc22a18
mmu-let-7b-5p	ENSMUST00000186445	ENSMUSG00000035967	Ints6l
mmu-miR-3470b	ENSMUST00000186445	ENSMUSG00000035967	Ints6l
mmu-let-7b-5p	ENSMUST00000165321	ENSMUSG00000000759	Tubgcp3
novel-mmu-miR3-5p	ENSMUST00000165321	ENSMUSG00000000759	Tubgcp3
mmu-let-7b-5p	ENSMUST00000039374	ENSMUSG00000035967	Ints6l
mmu-let-7b-5p	ENSMUST00000184921	ENSMUSG00000027318	Adam33
mmu-miR-125a-3p	ENSMUST00000184921	ENSMUSG00000027318	Adam33
mmu-let-7b-5p	ENSMUST00000231825	ENSMUSG00000046711	Hmga1
mmu-miR-296-5p	ENSMUST00000231825	ENSMUSG00000046711	Hmga1
mmu-miR-7648-3p	ENSMUST00000231825	ENSMUSG00000046711	Hmga1
novel-mmu-miR205-5p	ENSMUST00000231825	ENSMUSG00000046711	Hmga1
novel-mmu-miR34-3p	ENSMUST00000231825	ENSMUSG00000046711	Hmga1
mmu-let-7b-5p	ENSMUST00000002926	ENSMUSG00000002847	Pla1a
mmu-miR-210-5p	ENSMUST00000002926	ENSMUSG00000002847	Pla1a
mmu-let-7b-5p	ENSMUST00000209397	ENSMUSG00000058886	Deaf1
mmu-let-7b-5p	ENSMUST00000215248	ENSMUSG00000032123	Dpagt1
novel-mmu-miR274-5p	ENSMUST00000215248	ENSMUSG00000032123	Dpagt1
mmu-let-7b-5p	ENSMUST00000020277	ENSMUSG00000020080	Hkdc1
mmu-let-7b-5p	ENSMUST00000031423	ENSMUSG00000029467	Atp2a2
novel-mmu-miR274-5p	ENSMUST00000031423	ENSMUSG00000029467	Atp2a2
mmu-let-7b-5p	ENSMUST00000153713	ENSMUSG00000032680	6820408C15Rik
mmu-let-7b-5p	ENSMUST00000128587	ENSMUSG00000030670	Cyp2r1
novel-mmu-miR274-5p	ENSMUST00000128587	ENSMUSG00000030670	Cyp2r1
novel-mmu-miR3-5p	ENSMUST00000128587	ENSMUSG00000030670	Cyp2r1
mmu-let-7b-5p	ENSMUST00000023221	ENSMUSG00000022561	Gpaa1
mmu-let-7b-5p	ENSMUST00000215077	ENSMUSG00000001014	Icam4
novel-mmu-miR274-5p	ENSMUST00000215077	ENSMUSG00000001014	Icam4
mmu-let-7b-5p	ENSMUST00000188741	ENSMUSG00000020870	Cdc34b
mmu-miR-7648-3p	ENSMUST00000188741	ENSMUSG00000020870	Cdc34b
mmu-let-7b-5p	ENSMUST00000021141	ENSMUSG00000020787	P2rx1
mmu-miR-125a-3p	ENSMUST00000021141	ENSMUSG00000020787	P2rx1
mmu-let-7b-5p	ENSMUST00000238159	ENSMUSG00000052387	Trpm3
mmu-let-7b-5p	ENSMUST00000023813	ENSMUSG00000023051	Tarbp2
mmu-let-7b-5p	ENSMUST00000171556	ENSMUSG00000014602	Kif1a
novel-mmu-miR3-5p	ENSMUST00000171556	ENSMUSG00000014602	Kif1a
mmu-let-7b-5p	ENSMUST00000150791	ENSMUSG00000000154	Slc22a18
mmu-miR-7049-5p	ENSMUST00000150791	ENSMUSG00000000154	Slc22a18
novel-mmu-miR174-5p	ENSMUST00000150791	ENSMUSG00000000154	Slc22a18
novel-mmu-miR274-5p	ENSMUST00000150791	ENSMUSG00000000154	Slc22a18
novel-mmu-miR275-3p	ENSMUST00000150791	ENSMUSG00000000154	Slc22a18
mmu-let-7b-5p	ENSMUST00000037218	ENSMUSG00000034209	Rasl10a
mmu-let-7b-5p	ENSMUST00000127454	ENSMUSG00000033809	Alg3
novel-mmu-miR3-5p	ENSMUST00000127454	ENSMUSG00000033809	Alg3
mmu-let-7b-5p	ENSMUST00000223563	ENSMUSG00000035711	Dok3
mmu-miR-5104b-5p	ENSMUST00000223563	ENSMUSG00000035711	Dok3
novel-mmu-miR3-5p	ENSMUST00000223563	ENSMUSG00000035711	Dok3
mmu-let-7b-5p	ENSMUST00000173040	ENSMUSG00000023852	Chd1
mmu-let-7b-5p	ENSMUST00000142624	ENSMUSG00000035967	Ints6l
mmu-miR-3470b	ENSMUST00000142624	ENSMUSG00000035967	Ints6l
novel-mmu-miR3-5p	ENSMUST00000142624	ENSMUSG00000035967	Ints6l
mmu-let-7b-5p	ENSMUST00000165758	ENSMUSG00000051984	Sec31b
mmu-miR-129b-5p	ENSMUST00000165758	ENSMUSG00000051984	Sec31b
novel-mmu-miR274-5p	ENSMUST00000165758	ENSMUSG00000051984	Sec31b
mmu-let-7b-5p	ENSMUST00000117600	ENSMUSG00000046711	Hmga1
mmu-miR-296-5p	ENSMUST00000117600	ENSMUSG00000046711	Hmga1
mmu-miR-7648-3p	ENSMUST00000117600	ENSMUSG00000046711	Hmga1
novel-mmu-miR205-5p	ENSMUST00000117600	ENSMUSG00000046711	Hmga1
novel-mmu-miR34-3p	ENSMUST00000117600	ENSMUSG00000046711	Hmga1
mmu-let-7b-5p	ENSMUST00000113678	ENSMUSG00000033257	Ttll4
mmu-miR-24-3p	ENSMUST00000113678	ENSMUSG00000033257	Ttll4
novel-mmu-miR274-5p	ENSMUST00000113678	ENSMUSG00000033257	Ttll4
mmu-let-7b-5p	ENSMUST00000050874	ENSMUSG00000050106	Tmc8
mmu-miR-5627-5p	ENSMUST00000050874	ENSMUSG00000050106	Tmc8
novel-mmu-miR36-3p	ENSMUST00000050874	ENSMUSG00000050106	Tmc8
mmu-let-7b-5p	ENSMUST00000196684	ENSMUSG00000040907	Atp1a3
mmu-miR-5113	ENSMUST00000196684	ENSMUSG00000040907	Atp1a3
novel-mmu-miR118-5p	ENSMUST00000196684	ENSMUSG00000040907	Atp1a3
mmu-miR-101b-3p	ENSMUST00000032074	ENSMUSG00000079494	Nat8f5
mmu-miR-101b-3p	ENSMUST00000202994	ENSMUSG00000029206	Nsun7
mmu-miR-101b-3p	ENSMUST00000239132	ENSMUSG00000049076	Acap2
mmu-miR-101b-3p	ENSMUST00000179416	ENSMUSG00000032411	Tfdp2
mmu-miR-101c	ENSMUST00000179416	ENSMUSG00000032411	Tfdp2
mmu-miR-101b-3p	ENSMUST00000187832	ENSMUSG00000060036	Rpl3
mmu-miR-101b-3p	ENSMUST00000165768	ENSMUSG00000032411	Tfdp2
mmu-miR-101c	ENSMUST00000165768	ENSMUSG00000032411	Tfdp2
mmu-miR-3098-3p	ENSMUST00000165768	ENSMUSG00000032411	Tfdp2
mmu-miR-101b-3p	ENSMUST00000175783	ENSMUSG00000046982	Tshz1
mmu-miR-101b-3p	ENSMUST00000112327	ENSMUSG00000031353	Rbbp7
mmu-miR-101b-3p	ENSMUST00000160646	ENSMUSG00000019791	Hint3
mmu-miR-101b-3p	ENSMUST00000211345	ENSMUSG00000109884	Olfr490
mmu-miR-101b-3p	ENSMUST00000165120	ENSMUSG00000032411	Tfdp2
mmu-miR-101c	ENSMUST00000165120	ENSMUSG00000032411	Tfdp2
mmu-miR-3098-3p	ENSMUST00000165120	ENSMUSG00000032411	Tfdp2
mmu-miR-101b-3p	ENSMUST00000179065	ENSMUSG00000032411	Tfdp2
mmu-miR-101c	ENSMUST00000179065	ENSMUSG00000032411	Tfdp2
mmu-miR-101b-3p	ENSMUST00000185644	ENSMUSG00000032411	Tfdp2
mmu-miR-101c	ENSMUST00000185644	ENSMUSG00000032411	Tfdp2
mmu-miR-101b-3p	ENSMUST00000187899	ENSMUSG00000026159	Agfg1
mmu-miR-101b-3p	ENSMUST00000112446	ENSMUSG00000026427	Eif2d
mmu-miR-101b-3p	ENSMUST00000186302	ENSMUSG00000026159	Agfg1
mmu-miR-101b-3p	ENSMUST00000150666	ENSMUSG00000040272	Accs
mmu-miR-101c	ENSMUST00000106089	ENSMUSG00000039208	Metrnl
mmu-miR-6940-3p	ENSMUST00000106089	ENSMUSG00000039208	Metrnl
mmu-miR-101c	ENSMUST00000036742	ENSMUSG00000039208	Metrnl
mmu-miR-6940-3p	ENSMUST00000036742	ENSMUSG00000039208	Metrnl
mmu-miR-101c	ENSMUST00000103162	ENSMUSG00000001508	Sgca
mmu-miR-101c	ENSMUST00000111113	ENSMUSG00000066643	Wdr35
mmu-miR-101c	ENSMUST00000085745	ENSMUSG00000066643	Wdr35
mmu-miR-101c	ENSMUST00000167232	ENSMUSG00000033847	Pla2g4c
mmu-miR-101c	ENSMUST00000100551	ENSMUSG00000001508	Sgca
novel-mmu-miR120-3p	ENSMUST00000100551	ENSMUSG00000001508	Sgca
mmu-miR-1199-5p	ENSMUST00000057028	ENSMUSG00000044433	Camsap3
mmu-miR-1199-5p	ENSMUST00000027929	ENSMUSG00000026620	Mark1
mmu-miR-1199-5p	ENSMUST00000171691	ENSMUSG00000043557	Mdga1
mmu-miR-12191-3p	ENSMUST00000171691	ENSMUSG00000043557	Mdga1
mmu-miR-6989-3p	ENSMUST00000171691	ENSMUSG00000043557	Mdga1
mmu-miR-7648-3p	ENSMUST00000171691	ENSMUSG00000043557	Mdga1
novel-mmu-miR2-5p	ENSMUST00000171691	ENSMUSG00000043557	Mdga1
mmu-miR-1199-5p	ENSMUST00000096365	ENSMUSG00000048385	Scrt1
mmu-miR-296-5p	ENSMUST00000096365	ENSMUSG00000048385	Scrt1
mmu-miR-6954-3p	ENSMUST00000096365	ENSMUSG00000048385	Scrt1
novel-mmu-miR2-5p	ENSMUST00000096365	ENSMUSG00000048385	Scrt1
novel-mmu-miR34-3p	ENSMUST00000096365	ENSMUSG00000048385	Scrt1
novel-mmu-miR36-3p	ENSMUST00000096365	ENSMUSG00000048385	Scrt1
novel-mmu-miR427-5p	ENSMUST00000096365	ENSMUSG00000048385	Scrt1
novel-mmu-miR43-5p	ENSMUST00000096365	ENSMUSG00000048385	Scrt1
novel-mmu-miR455-3p	ENSMUST00000096365	ENSMUSG00000048385	Scrt1
mmu-miR-1199-5p	ENSMUST00000065900	ENSMUSG00000053461	Hhipl2
mmu-miR-1199-5p	ENSMUST00000229084	ENSMUSG00000081534	Slc48a1
mmu-miR-1199-5p	ENSMUST00000150547	ENSMUSG00000006179	Prss16
mmu-miR-1199-5p	ENSMUST00000177092	ENSMUSG00000017493	Igfbp4
mmu-miR-1199-5p	ENSMUST00000172403	ENSMUSG00000042632	Pla2g6
mmu-miR-1199-5p	ENSMUST00000192527	ENSMUSG00000053461	Hhipl2
mmu-miR-1199-5p	ENSMUST00000177647	ENSMUSG00000028716	Pdzk1ip1
mmu-miR-1199-5p	ENSMUST00000100900	ENSMUSG00000072738	Gm16440
novel-mmu-miR174-5p	ENSMUST00000100900	ENSMUSG00000072738	Gm16440
mmu-miR-1199-5p	ENSMUST00000097650	ENSMUSG00000026305	Lrrfip1
novel-mmu-miR178-3p	ENSMUST00000097650	ENSMUSG00000026305	Lrrfip1
mmu-miR-1199-5p	ENSMUST00000025791	ENSMUSG00000024858	Grk2
mmu-miR-12191-3p	ENSMUST00000025791	ENSMUSG00000024858	Grk2
mmu-miR-5627-5p	ENSMUST00000025791	ENSMUSG00000024858	Grk2
mmu-miR-7648-3p	ENSMUST00000025791	ENSMUSG00000024858	Grk2
mmu-miR-1199-5p	ENSMUST00000023806	ENSMUSG00000023045	Soat2
mmu-miR-5113	ENSMUST00000023806	ENSMUSG00000023045	Soat2
mmu-miR-7667-5p	ENSMUST00000023806	ENSMUSG00000023045	Soat2
mmu-miR-1199-5p	ENSMUST00000141241	ENSMUSG00000036099	Vezt
mmu-miR-7049-5p	ENSMUST00000141241	ENSMUSG00000036099	Vezt
mmu-miR-1199-5p	ENSMUST00000174021	ENSMUSG00000042632	Pla2g6
mmu-miR-1199-5p	ENSMUST00000105393	ENSMUSG00000000732	Icosl
mmu-miR-1199-5p	ENSMUST00000126900	ENSMUSG00000028601	Echdc2
mmu-miR-1199-5p	ENSMUST00000079590	ENSMUSG00000025401	Myo1a
mmu-miR-5104b-5p	ENSMUST00000079590	ENSMUSG00000025401	Myo1a
mmu-miR-5113	ENSMUST00000079590	ENSMUSG00000025401	Myo1a
mmu-miR-1199-5p	ENSMUST00000171225	ENSMUSG00000001249	Hpn
mmu-miR-1964-5p	ENSMUST00000171225	ENSMUSG00000001249	Hpn
mmu-miR-339-3p	ENSMUST00000171225	ENSMUSG00000001249	Hpn
mmu-miR-5627-5p	ENSMUST00000171225	ENSMUSG00000001249	Hpn
mmu-miR-7648-3p	ENSMUST00000171225	ENSMUSG00000001249	Hpn
novel-mmu-miR193-5p	ENSMUST00000171225	ENSMUSG00000001249	Hpn
novel-mmu-miR374-3p	ENSMUST00000171225	ENSMUSG00000001249	Hpn
mmu-miR-1199-5p	ENSMUST00000208949	ENSMUSG00000062861	Zfp28
mmu-miR-1199-5p	ENSMUST00000189617	ENSMUSG00000026305	Lrrfip1
novel-mmu-miR178-3p	ENSMUST00000189617	ENSMUSG00000026305	Lrrfip1
mmu-miR-1199-5p	ENSMUST00000033086	ENSMUSG00000030815	Phkg2
mmu-miR-1199-5p	ENSMUST00000141516	ENSMUSG00000059995	Atxn7l3
mmu-miR-5104b-5p	ENSMUST00000141516	ENSMUSG00000059995	Atxn7l3
mmu-miR-5627-5p	ENSMUST00000141516	ENSMUSG00000059995	Atxn7l3
mmu-miR-7049-5p	ENSMUST00000141516	ENSMUSG00000059995	Atxn7l3
mmu-miR-1199-5p	ENSMUST00000192531	ENSMUSG00000003134	Tbc1d8
novel-mmu-miR34-3p	ENSMUST00000192531	ENSMUSG00000003134	Tbc1d8
mmu-miR-1199-5p	ENSMUST00000162552	ENSMUSG00000048402	Gli2
mmu-miR-24-3p	ENSMUST00000162552	ENSMUSG00000048402	Gli2
mmu-miR-1199-5p	ENSMUST00000106548	ENSMUSG00000028716	Pdzk1ip1
mmu-miR-1199-5p	ENSMUST00000123861	ENSMUSG00000000766	Oprm1
mmu-miR-1199-5p	ENSMUST00000108568	ENSMUSG00000060216	Arrb2
mmu-miR-7648-3p	ENSMUST00000108568	ENSMUSG00000060216	Arrb2
novel-mmu-miR43-5p	ENSMUST00000108568	ENSMUSG00000060216	Arrb2
mmu-miR-1199-5p	ENSMUST00000027980	ENSMUSG00000026669	Mcm10
mmu-miR-1199-5p	ENSMUST00000050434	ENSMUSG00000051228	Nyx
mmu-miR-92b-5p	ENSMUST00000050434	ENSMUSG00000051228	Nyx
mmu-miR-1199-5p	ENSMUST00000160991	ENSMUSG00000048402	Gli2
mmu-miR-1199-5p	ENSMUST00000068116	ENSMUSG00000026305	Lrrfip1
mmu-miR-1199-5p	ENSMUST00000096243	ENSMUSG00000071649	B3gat3
mmu-miR-7648-3p	ENSMUST00000096243	ENSMUSG00000071649	B3gat3
novel-mmu-miR205-5p	ENSMUST00000096243	ENSMUSG00000071649	B3gat3
mmu-miR-1199-5p	ENSMUST00000040162	ENSMUSG00000038259	Gdf5
mmu-miR-1199-5p	ENSMUST00000024792	ENSMUSG00000023993	Treml1
mmu-miR-1199-5p	ENSMUST00000137387	ENSMUSG00000059995	Atxn7l3
mmu-miR-5104b-5p	ENSMUST00000137387	ENSMUSG00000059995	Atxn7l3
mmu-miR-5627-5p	ENSMUST00000137387	ENSMUSG00000059995	Atxn7l3
mmu-miR-7049-5p	ENSMUST00000137387	ENSMUSG00000059995	Atxn7l3
mmu-miR-1199-5p	ENSMUST00000206183	ENSMUSG00000032777	Gtf3c1
mmu-miR-1199-5p	ENSMUST00000177241	ENSMUSG00000048277	Syngr2
mmu-miR-1199-5p	ENSMUST00000221510	ENSMUSG00000040877	Wdr25
mmu-miR-1199-5p	ENSMUST00000156453	ENSMUSG00000062563	Cys1
mmu-miR-12186-5p	ENSMUST00000156453	ENSMUSG00000062563	Cys1
mmu-miR-1199-5p	ENSMUST00000159839	ENSMUSG00000048402	Gli2
mmu-miR-1199-5p	ENSMUST00000161056	ENSMUSG00000048402	Gli2
mmu-miR-1199-5p	ENSMUST00000208852	ENSMUSG00000063646	Jakmip1
novel-mmu-miR384-3p	ENSMUST00000208852	ENSMUSG00000063646	Jakmip1
mmu-miR-1199-5p	ENSMUST00000167816	ENSMUSG00000040877	Wdr25
mmu-miR-1199-5p	ENSMUST00000084954	ENSMUSG00000060216	Arrb2
mmu-miR-7648-3p	ENSMUST00000084954	ENSMUSG00000060216	Arrb2
novel-mmu-miR43-5p	ENSMUST00000084954	ENSMUSG00000060216	Arrb2
mmu-miR-1199-5p	ENSMUST00000169383	ENSMUSG00000023952	Gtpbp2
mmu-miR-1199-5p	ENSMUST00000081274	ENSMUSG00000061616	Olfr12
mmu-miR-1199-5p	ENSMUST00000140513	ENSMUSG00000056962	Jmjd6
mmu-miR-1199-5p	ENSMUST00000206198	ENSMUSG00000030866	Ern2
mmu-miR-1199-5p	ENSMUST00000186360	ENSMUSG00000034730	Adgrb1
mmu-miR-3058-3p	ENSMUST00000186360	ENSMUSG00000034730	Adgrb1
mmu-miR-7648-3p	ENSMUST00000186360	ENSMUSG00000034730	Adgrb1
novel-mmu-miR193-5p	ENSMUST00000186360	ENSMUSG00000034730	Adgrb1
mmu-miR-1199-5p	ENSMUST00000095188	ENSMUSG00000071037	Camkmt
novel-mmu-miR43-5p	ENSMUST00000095188	ENSMUSG00000071037	Camkmt
mmu-miR-1199-5p	ENSMUST00000167190	ENSMUSG00000043557	Mdga1
mmu-miR-6989-3p	ENSMUST00000167190	ENSMUSG00000043557	Mdga1
mmu-miR-7648-3p	ENSMUST00000167190	ENSMUSG00000043557	Mdga1
mmu-miR-7667-5p	ENSMUST00000167190	ENSMUSG00000043557	Mdga1
novel-mmu-miR2-5p	ENSMUST00000167190	ENSMUSG00000043557	Mdga1
mmu-miR-1199-5p	ENSMUST00000107134	ENSMUSG00000059995	Atxn7l3
mmu-miR-5104b-5p	ENSMUST00000107134	ENSMUSG00000059995	Atxn7l3
mmu-miR-5627-5p	ENSMUST00000107134	ENSMUSG00000059995	Atxn7l3
mmu-miR-7049-5p	ENSMUST00000107134	ENSMUSG00000059995	Atxn7l3
mmu-miR-1199-5p	ENSMUST00000209320	ENSMUSG00000025484	Bet1l
mmu-miR-1199-5p	ENSMUST00000142495	ENSMUSG00000056962	Jmjd6
mmu-miR-1199-5p	ENSMUST00000119336	ENSMUSG00000054708	Ankrd24
mmu-miR-1199-5p	ENSMUST00000204709	ENSMUSG00000038777	Sema6c
mmu-miR-3098-3p	ENSMUST00000204709	ENSMUSG00000038777	Sema6c
mmu-miR-7049-5p	ENSMUST00000204709	ENSMUSG00000038777	Sema6c
mmu-miR-7648-3p	ENSMUST00000204709	ENSMUSG00000038777	Sema6c
novel-mmu-miR193-5p	ENSMUST00000204709	ENSMUSG00000038777	Sema6c
novel-mmu-miR34-3p	ENSMUST00000204709	ENSMUSG00000038777	Sema6c
novel-mmu-miR349-3p	ENSMUST00000204709	ENSMUSG00000038777	Sema6c
novel-mmu-miR36-3p	ENSMUST00000204709	ENSMUSG00000038777	Sema6c
novel-mmu-miR427-5p	ENSMUST00000204709	ENSMUSG00000038777	Sema6c
novel-mmu-miR43-5p	ENSMUST00000204709	ENSMUSG00000038777	Sema6c
mmu-miR-1199-5p	ENSMUST00000035218	ENSMUSG00000032598	Nckipsd
mmu-miR-1199-5p	ENSMUST00000093933	ENSMUSG00000097487	Ptges3l
novel-mmu-miR193-5p	ENSMUST00000093933	ENSMUSG00000097487	Ptges3l
mmu-miR-1199-5p	ENSMUST00000142449	ENSMUSG00000038777	Sema6c
mmu-miR-3098-3p	ENSMUST00000142449	ENSMUSG00000038777	Sema6c
mmu-miR-7049-5p	ENSMUST00000142449	ENSMUSG00000038777	Sema6c
mmu-miR-7648-3p	ENSMUST00000142449	ENSMUSG00000038777	Sema6c
novel-mmu-miR193-5p	ENSMUST00000142449	ENSMUSG00000038777	Sema6c
novel-mmu-miR34-3p	ENSMUST00000142449	ENSMUSG00000038777	Sema6c
novel-mmu-miR349-3p	ENSMUST00000142449	ENSMUSG00000038777	Sema6c
novel-mmu-miR36-3p	ENSMUST00000142449	ENSMUSG00000038777	Sema6c
novel-mmu-miR427-5p	ENSMUST00000142449	ENSMUSG00000038777	Sema6c
novel-mmu-miR43-5p	ENSMUST00000142449	ENSMUSG00000038777	Sema6c
mmu-miR-1199-5p	ENSMUST00000068167	ENSMUSG00000026305	Lrrfip1
mmu-miR-1199-5p	ENSMUST00000060255	ENSMUSG00000010086	Rnf112
mmu-miR-1199-5p	ENSMUST00000002445	ENSMUSG00000002372	Ranbp3
mmu-miR-92b-5p	ENSMUST00000002445	ENSMUSG00000002372	Ranbp3
mmu-miR-1199-5p	ENSMUST00000025095	ENSMUSG00000024248	Cox7a2l
mmu-miR-1199-5p	ENSMUST00000167741	ENSMUSG00000024248	Cox7a2l
mmu-miR-1199-5p	ENSMUST00000166977	ENSMUSG00000042632	Pla2g6
mmu-miR-1199-5p	ENSMUST00000205864	ENSMUSG00000030534	Vps33b
mmu-miR-1199-5p	ENSMUST00000102564	ENSMUSG00000060216	Arrb2
mmu-miR-7648-3p	ENSMUST00000102564	ENSMUSG00000060216	Arrb2
novel-mmu-miR43-5p	ENSMUST00000102564	ENSMUSG00000060216	Arrb2
mmu-miR-1199-5p	ENSMUST00000088313	ENSMUSG00000001964	Emd
mmu-miR-188-5p	ENSMUST00000088313	ENSMUSG00000001964	Emd
novel-mmu-miR34-3p	ENSMUST00000088313	ENSMUSG00000001964	Emd
novel-mmu-miR36-3p	ENSMUST00000088313	ENSMUSG00000001964	Emd
mmu-miR-1199-5p	ENSMUST00000102661	ENSMUSG00000010086	Rnf112
mmu-miR-1199-5p	ENSMUST00000037165	ENSMUSG00000034041	Lyl1
mmu-miR-125a-3p	ENSMUST00000037165	ENSMUSG00000034041	Lyl1
mmu-miR-1199-5p	ENSMUST00000238699	ENSMUSG00000026821	Ralgds
mmu-miR-5627-5p	ENSMUST00000238699	ENSMUSG00000026821	Ralgds
mmu-miR-1199-5p	ENSMUST00000154184	ENSMUSG00000025647	Shisa5
mmu-miR-6954-3p	ENSMUST00000154184	ENSMUSG00000025647	Shisa5
mmu-miR-6955-3p	ENSMUST00000154184	ENSMUSG00000025647	Shisa5
mmu-miR-1199-5p	ENSMUST00000131668	ENSMUSG00000035969	Rusc2
mmu-miR-1964-5p	ENSMUST00000131668	ENSMUSG00000035969	Rusc2
mmu-miR-6954-3p	ENSMUST00000131668	ENSMUSG00000035969	Rusc2
mmu-miR-1199-5p	ENSMUST00000161970	ENSMUSG00000026885	Ttll11
mmu-miR-12191-3p	ENSMUST00000161970	ENSMUSG00000026885	Ttll11
mmu-miR-1199-5p	ENSMUST00000121004	ENSMUSG00000030815	Phkg2
mmu-miR-1199-5p	ENSMUST00000025196	ENSMUSG00000024338	Psmb8
mmu-miR-1199-5p	ENSMUST00000233151	ENSMUSG00000045275	Lca5l
mmu-miR-1199-5p	ENSMUST00000176109	ENSMUSG00000044647	Csrnp3
mmu-miR-1199-5p	ENSMUST00000037210	ENSMUSG00000041921	Metap1d
mmu-miR-1199-5p	ENSMUST00000069408	ENSMUSG00000031933	Izumo1r
mmu-miR-1199-5p	ENSMUST00000102673	ENSMUSG00000006390	Elovl1
mmu-miR-1199-5p	ENSMUST00000233319	ENSMUSG00000002372	Ranbp3
mmu-miR-92b-5p	ENSMUST00000233319	ENSMUSG00000002372	Ranbp3
mmu-miR-1199-5p	ENSMUST00000054927	ENSMUSG00000010086	Rnf112
mmu-miR-1199-5p	ENSMUST00000156702	ENSMUSG00000026853	Crat
novel-mmu-miR193-5p	ENSMUST00000156702	ENSMUSG00000026853	Crat
mmu-miR-1199-5p	ENSMUST00000234765	ENSMUSG00000024124	Prss30
mmu-miR-125a-3p	ENSMUST00000234765	ENSMUSG00000024124	Prss30
mmu-miR-1199-5p	ENSMUST00000047115	ENSMUSG00000040877	Wdr25
mmu-miR-1199-5p	ENSMUST00000095500	ENSMUSG00000071202	Ccdc78
mmu-miR-3470b	ENSMUST00000095500	ENSMUSG00000071202	Ccdc78
mmu-miR-1199-5p	ENSMUST00000180188	ENSMUSG00000096330	Gm21976
mmu-miR-1199-5p	ENSMUST00000068169	ENSMUSG00000054874	Pcnx3
mmu-miR-7668-3p	ENSMUST00000068169	ENSMUSG00000054874	Pcnx3
mmu-miR-1199-5p	ENSMUST00000238342	ENSMUSG00000038453	Srcin1
mmu-miR-1199-5p	ENSMUST00000171877	ENSMUSG00000028716	Pdzk1ip1
mmu-miR-1199-5p	ENSMUST00000111152	ENSMUSG00000029699	Ssc4d
mmu-miR-1199-5p	ENSMUST00000131567	ENSMUSG00000000157	Itgb2l
mmu-miR-1199-5p	ENSMUST00000153485	ENSMUSG00000020868	Xylt2
novel-mmu-miR3-5p	ENSMUST00000153485	ENSMUSG00000020868	Xylt2
mmu-miR-1199-5p	ENSMUST00000097964	ENSMUSG00000073794	I0C0044D17Rik
mmu-miR-7648-3p	ENSMUST00000097964	ENSMUSG00000073794	I0C0044D17Rik
mmu-miR-1199-5p	ENSMUST00000047816	ENSMUSG00000042632	Pla2g6
mmu-miR-1199-5p	ENSMUST00000116586	ENSMUSG00000052516	Robo2
mmu-miR-1199-5p	ENSMUST00000052249	ENSMUSG00000041632	Mrps27
mmu-miR-1199-5p	ENSMUST00000213844	ENSMUSG00000109212	Olfr126
mmu-miR-7075-3p	ENSMUST00000213844	ENSMUSG00000109212	Olfr126
mmu-miR-1199-5p	ENSMUST00000155778	ENSMUSG00000025786	Zdhhc3
mmu-miR-7648-3p	ENSMUST00000155778	ENSMUSG00000025786	Zdhhc3
mmu-miR-1199-5p	ENSMUST00000214522	ENSMUSG00000033392	Clasp2
mmu-miR-6954-3p	ENSMUST00000214522	ENSMUSG00000033392	Clasp2
mmu-miR-1199-5p	ENSMUST00000054895	ENSMUSG00000029699	Ssc4d
mmu-miR-1199-5p	ENSMUST00000034279	ENSMUSG00000031822	Gse1
novel-mmu-miR275-3p	ENSMUST00000034279	ENSMUSG00000031822	Gse1
mmu-miR-1199-5p	ENSMUST00000151151	ENSMUSG00000039219	Arid4b
mmu-miR-1199-5p	ENSMUST00000053266	ENSMUSG00000041859	Mcm3
mmu-miR-1199-5p	ENSMUST00000138852	ENSMUSG00000052516	Robo2
mmu-miR-1199-5p	ENSMUST00000118535	ENSMUSG00000019478	Rab4a
mmu-miR-1199-5p	ENSMUST00000024936	ENSMUSG00000024124	Prss30
mmu-miR-1199-5p	ENSMUST00000112621	ENSMUSG00000026339	Ccdc93
mmu-miR-1199-5p	ENSMUST00000076236	ENSMUSG00000022211	Carmil3
mmu-miR-7648-3p	ENSMUST00000076236	ENSMUSG00000022211	Carmil3
novel-mmu-miR193-5p	ENSMUST00000076236	ENSMUSG00000022211	Carmil3
mmu-miR-1199-5p	ENSMUST00000230397	ENSMUSG00000018830	Myh11
mmu-miR-3098-3p	ENSMUST00000230397	ENSMUSG00000018830	Myh11
mmu-miR-1199-5p	ENSMUST00000081094	ENSMUSG00000028836	Slc30a2
novel-mmu-miR2-5p	ENSMUST00000081094	ENSMUSG00000028836	Slc30a2
mmu-miR-1199-5p	ENSMUST00000200835	ENSMUSG00000016308	Ube2a
mmu-miR-1199-5p	ENSMUST00000173163	ENSMUSG00000042632	Pla2g6
mmu-miR-1199-5p	ENSMUST00000107132	ENSMUSG00000059995	Atxn7l3
mmu-miR-5104b-5p	ENSMUST00000107132	ENSMUSG00000059995	Atxn7l3
mmu-miR-5627-5p	ENSMUST00000107132	ENSMUSG00000059995	Atxn7l3
mmu-miR-7049-5p	ENSMUST00000107132	ENSMUSG00000059995	Atxn7l3
mmu-miR-1199-5p	ENSMUST00000238562	ENSMUSG00000034041	Lyl1
mmu-miR-125a-3p	ENSMUST00000238562	ENSMUSG00000034041	Lyl1
mmu-miR-6954-3p	ENSMUST00000238562	ENSMUSG00000034041	Lyl1
mmu-miR-8112	ENSMUST00000238562	ENSMUSG00000034041	Lyl1
mmu-miR-1199-5p	ENSMUST00000208732	ENSMUSG00000049811	Fam161a
novel-mmu-miR249-5p	ENSMUST00000208732	ENSMUSG00000049811	Fam161a
mmu-miR-1199-5p	ENSMUST00000151448	ENSMUSG00000024124	Prss30
mmu-miR-1199-5p	ENSMUST00000151496	ENSMUSG00000034449	Dhrs11
mmu-miR-7648-3p	ENSMUST00000151496	ENSMUSG00000034449	Dhrs11
mmu-miR-1199-5p	ENSMUST00000162456	ENSMUSG00000025812	Pard3
mmu-miR-1199-5p	ENSMUST00000161348	ENSMUSG00000025812	Pard3
mmu-miR-1199-5p	ENSMUST00000021632	ENSMUSG00000021211	Akr1c12
mmu-miR-1199-5p	ENSMUST00000154876	ENSMUSG00000033032	Afap1l1
novel-mmu-miR43-5p	ENSMUST00000154876	ENSMUSG00000033032	Afap1l1
mmu-miR-1199-5p	ENSMUST00000030488	ENSMUSG00000028716	Pdzk1ip1
mmu-miR-1199-5p	ENSMUST00000222679	ENSMUSG00000042050	Dync2i1
mmu-miR-1199-5p	ENSMUST00000140349	ENSMUSG00000056962	Jmjd6
mmu-miR-1199-5p	ENSMUST00000088737	ENSMUSG00000024858	Grk2
mmu-miR-12191-3p	ENSMUST00000088737	ENSMUSG00000024858	Grk2
mmu-miR-5627-5p	ENSMUST00000088737	ENSMUSG00000024858	Grk2
mmu-miR-7648-3p	ENSMUST00000088737	ENSMUSG00000024858	Grk2
mmu-miR-1199-5p	ENSMUST00000033153	ENSMUSG00000030866	Ern2
mmu-miR-1199-5p	ENSMUST00000113337	ENSMUSG00000023977	Ubr2
mmu-miR-5104b-5p	ENSMUST00000113337	ENSMUSG00000023977	Ubr2
mmu-miR-1199-5p	ENSMUST00000232866	ENSMUSG00000024069	Slc30a6
mmu-miR-1199-5p	ENSMUST00000166734	ENSMUSG00000033392	Clasp2
mmu-miR-6954-3p	ENSMUST00000166734	ENSMUSG00000033392	Clasp2
mmu-miR-1199-5p	ENSMUST00000001256	ENSMUSG00000001227	Sema6b
mmu-miR-7648-3p	ENSMUST00000001256	ENSMUSG00000001227	Sema6b
novel-mmu-miR193-5p	ENSMUST00000001256	ENSMUSG00000001227	Sema6b
novel-mmu-miR275-3p	ENSMUST00000001256	ENSMUSG00000001227	Sema6b
mmu-miR-1199-5p	ENSMUST00000217487	ENSMUSG00000109212	Olfr126
mmu-miR-7075-3p	ENSMUST00000217487	ENSMUSG00000109212	Olfr126
mmu-miR-1199-5p	ENSMUST00000073556	ENSMUSG00000043557	Mdga1
mmu-miR-12191-3p	ENSMUST00000073556	ENSMUSG00000043557	Mdga1
mmu-miR-6989-3p	ENSMUST00000073556	ENSMUSG00000043557	Mdga1
mmu-miR-7648-3p	ENSMUST00000073556	ENSMUSG00000043557	Mdga1
novel-mmu-miR2-5p	ENSMUST00000073556	ENSMUSG00000043557	Mdga1
mmu-miR-1199-5p	ENSMUST00000113615	ENSMUSG00000054874	Pcnx3
mmu-miR-7668-3p	ENSMUST00000113615	ENSMUSG00000054874	Pcnx3
mmu-miR-1199-5p	ENSMUST00000046186	ENSMUSG00000037379	Spon2
mmu-miR-1199-5p	ENSMUST00000040001	ENSMUSG00000033316	Galnt9
novel-mmu-miR193-5p	ENSMUST00000040001	ENSMUSG00000033316	Galnt9
mmu-miR-1199-5p	ENSMUST00000156410	ENSMUSG00000027425	Kat14
mmu-miR-6954-3p	ENSMUST00000156410	ENSMUSG00000027425	Kat14
novel-mmu-miR56-3p	ENSMUST00000156410	ENSMUSG00000027425	Kat14
mmu-miR-1199-5p	ENSMUST00000165856	ENSMUSG00000033316	Galnt9
novel-mmu-miR193-5p	ENSMUST00000165856	ENSMUSG00000033316	Galnt9
mmu-miR-1199-5p	ENSMUST00000224001	ENSMUSG00000023993	Treml1
mmu-miR-1199-5p	ENSMUST00000177477	ENSMUSG00000093445	Lrch4
mmu-miR-1199-5p	ENSMUST00000200404	ENSMUSG00000033316	Galnt9
novel-mmu-miR324-3p	ENSMUST00000200404	ENSMUSG00000033316	Galnt9
mmu-miR-1199-5p	ENSMUST00000099126	ENSMUSG00000074622	Mafb
novel-mmu-miR2-5p	ENSMUST00000099126	ENSMUSG00000074622	Mafb
mmu-miR-1199-5p	ENSMUST00000171962	ENSMUSG00000044433	Camsap3
mmu-miR-1199-5p	ENSMUST00000073234	ENSMUSG00000059995	Atxn7l3
mmu-miR-5104b-5p	ENSMUST00000073234	ENSMUSG00000059995	Atxn7l3
mmu-miR-5627-5p	ENSMUST00000073234	ENSMUSG00000059995	Atxn7l3
mmu-miR-7049-5p	ENSMUST00000073234	ENSMUSG00000059995	Atxn7l3
mmu-miR-1199-5p	ENSMUST00000231690	ENSMUSG00000035699	Slc51a
mmu-miR-1199-5p	ENSMUST00000134669	ENSMUSG00000018677	Slc25a39
mmu-miR-6954-3p	ENSMUST00000134669	ENSMUSG00000018677	Slc25a39
novel-mmu-miR178-3p	ENSMUST00000134669	ENSMUSG00000018677	Slc25a39
mmu-miR-1199-5p	ENSMUST00000065253	ENSMUSG00000034853	Acot11
mmu-miR-7648-3p	ENSMUST00000065253	ENSMUSG00000034853	Acot11
novel-mmu-miR174-5p	ENSMUST00000065253	ENSMUSG00000034853	Acot11
novel-mmu-miR193-5p	ENSMUST00000065253	ENSMUSG00000034853	Acot11
novel-mmu-miR43-5p	ENSMUST00000065253	ENSMUSG00000034853	Acot11
mmu-miR-1199-5p	ENSMUST00000119197	ENSMUSG00000001964	Emd
novel-mmu-miR34-3p	ENSMUST00000119197	ENSMUSG00000001964	Emd
novel-mmu-miR36-3p	ENSMUST00000119197	ENSMUSG00000001964	Emd
mmu-miR-1199-5p	ENSMUST00000111153	ENSMUSG00000029699	Ssc4d
mmu-miR-1199-5p	ENSMUST00000098272	ENSMUSG00000074001	Klhl40
mmu-miR-1199-5p	ENSMUST00000184862	ENSMUSG00000039069	Mtg2
mmu-miR-12186-5p	ENSMUST00000026973	ENSMUSG00000025855	Prkar1b
mmu-miR-12186-5p	ENSMUST00000110634	ENSMUSG00000021156	Zmynd11
mmu-miR-12186-5p	ENSMUST00000206299	ENSMUSG00000039013	Siglecf
mmu-miR-12186-5p	ENSMUST00000201528	ENSMUSG00000092060	Bend4
mmu-miR-12186-5p	ENSMUST00000161046	ENSMUSG00000022710	Usp7
mmu-miR-7648-3p	ENSMUST00000161046	ENSMUSG00000022710	Usp7
mmu-miR-12186-5p	ENSMUST00000078694	ENSMUSG00000061718	Ppp1r1b
mmu-miR-12186-5p	ENSMUST00000212810	ENSMUSG00000040631	Dok4
mmu-miR-12186-5p	ENSMUST00000136616	ENSMUSG00000055541	Lair1
mmu-miR-12186-5p	ENSMUST00000002683	ENSMUSG00000002608	Ccdc97
mmu-miR-12186-5p	ENSMUST00000191436	ENSMUSG00000022587	Ly6e
mmu-miR-12186-5p	ENSMUST00000035194	ENSMUSG00000032577	Mapkapk3
mmu-miR-5113	ENSMUST00000035194	ENSMUSG00000032577	Mapkapk3
mmu-miR-7648-3p	ENSMUST00000035194	ENSMUSG00000032577	Mapkapk3
novel-mmu-miR374-3p	ENSMUST00000035194	ENSMUSG00000032577	Mapkapk3
mmu-miR-12186-5p	ENSMUST00000069226	ENSMUSG00000022032	Scara5
mmu-miR-12186-5p	ENSMUST00000165024	ENSMUSG00000058297	Spock2
mmu-miR-3098-3p	ENSMUST00000165024	ENSMUSG00000058297	Spock2
mmu-miR-12186-5p	ENSMUST00000119206	ENSMUSG00000070509	Rgma
mmu-miR-5627-5p	ENSMUST00000119206	ENSMUSG00000070509	Rgma
mmu-miR-7668-3p	ENSMUST00000119206	ENSMUSG00000070509	Rgma
novel-mmu-miR43-5p	ENSMUST00000119206	ENSMUSG00000070509	Rgma
mmu-miR-12186-5p	ENSMUST00000084368	ENSMUSG00000010021	Kif19a
mmu-miR-12186-5p	ENSMUST00000010899	ENSMUSG00000010755	Cars
mmu-miR-7049-5p	ENSMUST00000010899	ENSMUSG00000010755	Cars
mmu-miR-12186-5p	ENSMUST00000163967	ENSMUSG00000009214	Mymk
novel-mmu-miR2-5p	ENSMUST00000163967	ENSMUSG00000009214	Mymk
mmu-miR-12186-5p	ENSMUST00000199365	ENSMUSG00000037364	Srrt
mmu-miR-3058-3p	ENSMUST00000199365	ENSMUSG00000037364	Srrt
novel-mmu-miR43-5p	ENSMUST00000199365	ENSMUSG00000037364	Srrt
mmu-miR-12186-5p	ENSMUST00000091142	ENSMUSG00000069020	Urm1
mmu-miR-6955-3p	ENSMUST00000091142	ENSMUSG00000069020	Urm1
mmu-miR-12186-5p	ENSMUST00000196801	ENSMUSG00000043323	Fbrsl1
mmu-miR-339-3p	ENSMUST00000196801	ENSMUSG00000043323	Fbrsl1
mmu-miR-5627-5p	ENSMUST00000196801	ENSMUSG00000043323	Fbrsl1
mmu-miR-7648-3p	ENSMUST00000196801	ENSMUSG00000043323	Fbrsl1
novel-mmu-miR2-5p	ENSMUST00000196801	ENSMUSG00000043323	Fbrsl1
novel-mmu-miR34-3p	ENSMUST00000196801	ENSMUSG00000043323	Fbrsl1
novel-mmu-miR349-3p	ENSMUST00000196801	ENSMUSG00000043323	Fbrsl1
novel-mmu-miR36-3p	ENSMUST00000196801	ENSMUSG00000043323	Fbrsl1
novel-mmu-miR427-5p	ENSMUST00000196801	ENSMUSG00000043323	Fbrsl1
novel-mmu-miR43-5p	ENSMUST00000196801	ENSMUSG00000043323	Fbrsl1
mmu-miR-12186-5p	ENSMUST00000112604	ENSMUSG00000041115	Iqsec2
mmu-miR-5627-5p	ENSMUST00000112604	ENSMUSG00000041115	Iqsec2
mmu-miR-7648-3p	ENSMUST00000112604	ENSMUSG00000041115	Iqsec2
novel-mmu-miR193-5p	ENSMUST00000112604	ENSMUSG00000041115	Iqsec2
novel-mmu-miR36-3p	ENSMUST00000112604	ENSMUSG00000041115	Iqsec2
mmu-miR-12186-5p	ENSMUST00000035092	ENSMUSG00000032508	Myd88
novel-mmu-miR205-5p	ENSMUST00000035092	ENSMUSG00000032508	Myd88
novel-mmu-miR2-5p	ENSMUST00000035092	ENSMUSG00000032508	Myd88
novel-mmu-miR3-5p	ENSMUST00000035092	ENSMUSG00000032508	Myd88
mmu-miR-12186-5p	ENSMUST00000226996	ENSMUSG00000055632	Hmcn2
mmu-miR-6954-3p	ENSMUST00000226996	ENSMUSG00000055632	Hmcn2
mmu-miR-12186-5p	ENSMUST00000115557	ENSMUSG00000058192	Zfp846
mmu-miR-3470b	ENSMUST00000115557	ENSMUSG00000058192	Zfp846
novel-mmu-miR193-5p	ENSMUST00000115557	ENSMUSG00000058192	Zfp846
novel-mmu-miR2-5p	ENSMUST00000115557	ENSMUSG00000058192	Zfp846
mmu-miR-12186-5p	ENSMUST00000058987	ENSMUSG00000044649	Krtap4-2
mmu-miR-12186-5p	ENSMUST00000236952	ENSMUSG00000038782	1700028J19Rik
mmu-miR-12186-5p	ENSMUST00000200827	ENSMUSG00000005299	Letm1
novel-mmu-miR193-5p	ENSMUST00000200827	ENSMUSG00000005299	Letm1
novel-mmu-miR349-3p	ENSMUST00000200827	ENSMUSG00000005299	Letm1
novel-mmu-miR427-5p	ENSMUST00000200827	ENSMUSG00000005299	Letm1
mmu-miR-12186-5p	ENSMUST00000108437	ENSMUSG00000038224	Serpinf2
novel-mmu-miR275-3p	ENSMUST00000108437	ENSMUSG00000038224	Serpinf2
mmu-miR-12186-5p	ENSMUST00000202878	ENSMUSG00000030344	Akap3
novel-mmu-miR205-5p	ENSMUST00000202878	ENSMUSG00000030344	Akap3
mmu-miR-12186-5p	ENSMUST00000067120	ENSMUSG00000027577	Chrna4
mmu-miR-5627-5p	ENSMUST00000067120	ENSMUSG00000027577	Chrna4
mmu-miR-12186-5p	ENSMUST00000233738	ENSMUSG00000045036	Tmem232
mmu-miR-7668-3p	ENSMUST00000233738	ENSMUSG00000045036	Tmem232
mmu-miR-12186-5p	ENSMUST00000013886	ENSMUSG00000019254	Ppp1r12c
novel-mmu-miR275-3p	ENSMUST00000013886	ENSMUSG00000019254	Ppp1r12c
mmu-miR-12186-5p	ENSMUST00000044684	ENSMUSG00000035266	Helq
mmu-miR-3058-3p	ENSMUST00000044684	ENSMUSG00000035266	Helq
novel-mmu-miR43-5p	ENSMUST00000044684	ENSMUSG00000035266	Helq
mmu-miR-12186-5p	ENSMUST00000072155	ENSMUSG00000057176	Ccdc189
mmu-miR-378c	ENSMUST00000072155	ENSMUSG00000057176	Ccdc189
mmu-miR-6954-3p	ENSMUST00000072155	ENSMUSG00000057176	Ccdc189
novel-mmu-miR43-5p	ENSMUST00000072155	ENSMUSG00000057176	Ccdc189
mmu-miR-12186-5p	ENSMUST00000023790	ENSMUSG00000046834	Krt1
mmu-miR-12186-5p	ENSMUST00000195271	ENSMUSG00000004031	Brinp2
mmu-miR-7668-3p	ENSMUST00000195271	ENSMUSG00000004031	Brinp2
novel-mmu-miR2-5p	ENSMUST00000195271	ENSMUSG00000004031	Brinp2
novel-mmu-miR427-5p	ENSMUST00000195271	ENSMUSG00000004031	Brinp2
mmu-miR-12186-5p	ENSMUST00000214337	ENSMUSG00000090336	Cfap97d2
mmu-miR-12186-5p	ENSMUST00000102501	ENSMUSG00000027291	Vps39
novel-mmu-miR2-5p	ENSMUST00000102501	ENSMUSG00000027291	Vps39
mmu-miR-12186-5p	ENSMUST00000046461	ENSMUSG00000040631	Dok4
mmu-miR-3098-3p	ENSMUST00000046461	ENSMUSG00000040631	Dok4
mmu-miR-12186-5p	ENSMUST00000182613	ENSMUSG00000035189	Ano4
mmu-miR-12186-5p	ENSMUST00000162875	ENSMUSG00000026090	Cracdl
mmu-miR-12186-5p	ENSMUST00000120049	ENSMUSG00000071550	Cfap44
mmu-miR-12186-5p	ENSMUST00000110637	ENSMUSG00000021156	Zmynd11
mmu-miR-12186-5p	ENSMUST00000113547	ENSMUSG00000023949	Tcte1
novel-mmu-miR2-5p	ENSMUST00000113547	ENSMUSG00000023949	Tcte1
mmu-miR-12186-5p	ENSMUST00000098273	ENSMUSG00000048458	Inka2
mmu-miR-7075-3p	ENSMUST00000098273	ENSMUSG00000048458	Inka2
mmu-miR-12186-5p	ENSMUST00000174799	ENSMUSG00000024856	Cdk2ap2
mmu-miR-12186-5p	ENSMUST00000106090	ENSMUSG00000046623	Gjb4
mmu-miR-12186-5p	ENSMUST00000110638	ENSMUSG00000021156	Zmynd11
mmu-miR-12186-5p	ENSMUST00000067976	ENSMUSG00000026626	Ppp2r5a
mmu-miR-3098-3p	ENSMUST00000067976	ENSMUSG00000026626	Ppp2r5a
mmu-miR-12186-5p	ENSMUST00000032248	ENSMUSG00000030148	Clec4a2
mmu-miR-12186-5p	ENSMUST00000114363	ENSMUSG00000036770	Stpg3
mmu-miR-6976-5p	ENSMUST00000114363	ENSMUSG00000036770	Stpg3
mmu-miR-12186-5p	ENSMUST00000078647	ENSMUSG00000030055	Rab43
mmu-miR-6954-3p	ENSMUST00000078647	ENSMUSG00000030055	Rab43
mmu-miR-12186-5p	ENSMUST00000128353	ENSMUSG00000037904	Ankrd9
mmu-miR-7648-3p	ENSMUST00000128353	ENSMUSG00000037904	Ankrd9
mmu-miR-7668-3p	ENSMUST00000128353	ENSMUSG00000037904	Ankrd9
mmu-miR-12186-5p	ENSMUST00000060490	ENSMUSG00000007617	Homer1
mmu-miR-12186-5p	ENSMUST00000139780	ENSMUSG00000070509	Rgma
mmu-miR-5627-5p	ENSMUST00000139780	ENSMUSG00000070509	Rgma
mmu-miR-7668-3p	ENSMUST00000139780	ENSMUSG00000070509	Rgma
novel-mmu-miR43-5p	ENSMUST00000139780	ENSMUSG00000070509	Rgma
mmu-miR-12186-5p	ENSMUST00000122232	ENSMUSG00000030530	Furin
mmu-miR-7648-3p	ENSMUST00000122232	ENSMUSG00000030530	Furin
novel-mmu-miR193-5p	ENSMUST00000122232	ENSMUSG00000030530	Furin
novel-mmu-miR275-3p	ENSMUST00000122232	ENSMUSG00000030530	Furin
mmu-miR-12186-5p	ENSMUST00000037820	ENSMUSG00000038422	Hdhd3
mmu-miR-12186-5p	ENSMUST00000109523	ENSMUSG00000037843	Vstm2l
mmu-miR-296-5p	ENSMUST00000109523	ENSMUSG00000037843	Vstm2l
mmu-miR-5627-5p	ENSMUST00000109523	ENSMUSG00000037843	Vstm2l
mmu-miR-7648-3p	ENSMUST00000109523	ENSMUSG00000037843	Vstm2l
novel-mmu-miR34-3p	ENSMUST00000109523	ENSMUSG00000037843	Vstm2l
novel-mmu-miR43-5p	ENSMUST00000109523	ENSMUSG00000037843	Vstm2l
mmu-miR-12186-5p	ENSMUST00000207825	ENSMUSG00000030725	Lipt2
mmu-miR-12186-5p	ENSMUST00000080127	ENSMUSG00000007617	Homer1
mmu-miR-12186-5p	ENSMUST00000139454	ENSMUSG00000099041	Gm28035
mmu-miR-5627-5p	ENSMUST00000139454	ENSMUSG00000099041	Gm28035
mmu-miR-7648-3p	ENSMUST00000139454	ENSMUSG00000099041	Gm28035
novel-mmu-miR193-5p	ENSMUST00000139454	ENSMUSG00000099041	Gm28035
novel-mmu-miR34-3p	ENSMUST00000139454	ENSMUSG00000099041	Gm28035
mmu-miR-12186-5p	ENSMUST00000094312	ENSMUSG00000070509	Rgma
mmu-miR-5627-5p	ENSMUST00000094312	ENSMUSG00000070509	Rgma
mmu-miR-7668-3p	ENSMUST00000094312	ENSMUSG00000070509	Rgma
novel-mmu-miR43-5p	ENSMUST00000094312	ENSMUSG00000070509	Rgma
mmu-miR-12186-5p	ENSMUST00000032808	ENSMUSG00000030587	2200002D01Rik
novel-mmu-miR34-3p	ENSMUST00000032808	ENSMUSG00000030587	2200002D01Rik
mmu-miR-12186-5p	ENSMUST00000159389	ENSMUSG00000038425	Poli
mmu-miR-12186-5p	ENSMUST00000135222	ENSMUSG00000070644	Etnk2
mmu-miR-12186-5p	ENSMUST00000164309	ENSMUSG00000005410	Mcm5
mmu-miR-12186-5p	ENSMUST00000155084	ENSMUSG00000026211	Obsl1
mmu-miR-125a-3p	ENSMUST00000155084	ENSMUSG00000026211	Obsl1
mmu-miR-7667-5p	ENSMUST00000155084	ENSMUSG00000026211	Obsl1
mmu-miR-12186-5p	ENSMUST00000032168	ENSMUSG00000030082	Sec61a1
mmu-miR-5113	ENSMUST00000032168	ENSMUSG00000030082	Sec61a1
mmu-miR-12186-5p	ENSMUST00000062658	ENSMUSG00000021156	Zmynd11
mmu-miR-12186-5p	ENSMUST00000037361	ENSMUSG00000038793	Lefty1
mmu-miR-339-3p	ENSMUST00000037361	ENSMUSG00000038793	Lefty1
mmu-miR-5113	ENSMUST00000037361	ENSMUSG00000038793	Lefty1
mmu-miR-12186-5p	ENSMUST00000102605	ENSMUSG00000020893	Per1
mmu-miR-92b-5p	ENSMUST00000102605	ENSMUSG00000020893	Per1
mmu-miR-12186-5p	ENSMUST00000046903	ENSMUSG00000040350	Trim7
novel-mmu-miR42-3p	ENSMUST00000046903	ENSMUSG00000040350	Trim7
mmu-miR-12186-5p	ENSMUST00000201972	ENSMUSG00000092060	Bend4
mmu-miR-12186-5p	ENSMUST00000072727	ENSMUSG00000059119	Nap1l4
mmu-miR-5627-5p	ENSMUST00000072727	ENSMUSG00000059119	Nap1l4
novel-mmu-miR43-5p	ENSMUST00000072727	ENSMUSG00000059119	Nap1l4
mmu-miR-12186-5p	ENSMUST00000098334	ENSMUSG00000035569	Ankrd11
mmu-miR-12186-5p	ENSMUST00000137613	ENSMUSG00000011263	Exoc3l2
mmu-miR-5627-5p	ENSMUST00000137613	ENSMUSG00000011263	Exoc3l2
mmu-miR-12186-5p	ENSMUST00000107975	ENSMUSG00000036062	Phf24
novel-mmu-miR118-5p	ENSMUST00000107975	ENSMUSG00000036062	Phf24
novel-mmu-miR193-5p	ENSMUST00000107975	ENSMUSG00000036062	Phf24
novel-mmu-miR458-5p	ENSMUST00000107975	ENSMUSG00000036062	Phf24
mmu-miR-12186-5p	ENSMUST00000105987	ENSMUSG00000028909	Ptpru
mmu-miR-12191-3p	ENSMUST00000105987	ENSMUSG00000028909	Ptpru
mmu-miR-12186-5p	ENSMUST00000197558	ENSMUSG00000028137	Celf3
mmu-miR-5627-5p	ENSMUST00000197558	ENSMUSG00000028137	Celf3
mmu-miR-12186-5p	ENSMUST00000060419	ENSMUSG00000046623	Gjb4
mmu-miR-12186-5p	ENSMUST00000163588	ENSMUSG00000033855	Ston1
mmu-miR-12186-5p	ENSMUST00000149359	ENSMUSG00000009569	Mrtfb
mmu-miR-12186-5p	ENSMUST00000053683	ENSMUSG00000048731	Ggnbp1
mmu-miR-12186-5p	ENSMUST00000128764	ENSMUSG00000021963	Sap18
mmu-miR-5104b-5p	ENSMUST00000128764	ENSMUSG00000021963	Sap18
mmu-miR-7667-5p	ENSMUST00000128764	ENSMUSG00000021963	Sap18
mmu-miR-12186-5p	ENSMUST00000156417	ENSMUSG00000000731	Aire
mmu-miR-5104b-5p	ENSMUST00000156417	ENSMUSG00000000731	Aire
mmu-miR-7648-3p	ENSMUST00000156417	ENSMUSG00000000731	Aire
mmu-miR-12186-5p	ENSMUST00000043050	ENSMUSG00000036599	Chst12
mmu-miR-12186-5p	ENSMUST00000154970	ENSMUSG00000041064	Pif1
mmu-miR-3058-3p	ENSMUST00000154970	ENSMUSG00000041064	Pif1
mmu-miR-12186-5p	ENSMUST00000235678	ENSMUSG00000024970	Spindoc
mmu-miR-12186-5p	ENSMUST00000147781	ENSMUSG00000025583	Rptor
novel-mmu-miR34-3p	ENSMUST00000147781	ENSMUSG00000025583	Rptor
novel-mmu-miR427-5p	ENSMUST00000147781	ENSMUSG00000025583	Rptor
mmu-miR-12186-5p	ENSMUST00000046071	ENSMUSG00000042115	Klhdc8a
mmu-miR-12186-5p	ENSMUST00000028148	ENSMUSG00000009566	Fpgs
mmu-miR-5113	ENSMUST00000028148	ENSMUSG00000009566	Fpgs
mmu-miR-12186-5p	ENSMUST00000169190	ENSMUSG00000092060	Bend4
mmu-miR-12186-5p	ENSMUST00000016672	ENSMUSG00000016528	Mapkapk2
mmu-miR-24-3p	ENSMUST00000016672	ENSMUSG00000016528	Mapkapk2
mmu-miR-3098-3p	ENSMUST00000016672	ENSMUSG00000016528	Mapkapk2
mmu-miR-12186-5p	ENSMUST00000028691	ENSMUSG00000027255	Arfgap2
mmu-miR-12186-5p	ENSMUST00000199775	ENSMUSG00000028137	Celf3
mmu-miR-5627-5p	ENSMUST00000199775	ENSMUSG00000028137	Celf3
mmu-miR-12186-5p	ENSMUST00000136821	ENSMUSG00000026890	Lhx6
novel-mmu-miR205-5p	ENSMUST00000136821	ENSMUSG00000026890	Lhx6
mmu-miR-12186-5p	ENSMUST00000140636	ENSMUSG00000000731	Aire
mmu-miR-5104b-5p	ENSMUST00000140636	ENSMUSG00000000731	Aire
mmu-miR-7648-3p	ENSMUST00000140636	ENSMUSG00000000731	Aire
mmu-miR-12186-5p	ENSMUST00000107623	ENSMUSG00000018678	Sp2
mmu-miR-7648-3p	ENSMUST00000107623	ENSMUSG00000018678	Sp2
novel-mmu-miR43-5p	ENSMUST00000107623	ENSMUSG00000018678	Sp2
mmu-miR-12186-5p	ENSMUST00000086722	ENSMUSG00000045036	Tmem232
mmu-miR-7668-3p	ENSMUST00000086722	ENSMUSG00000045036	Tmem232
mmu-miR-12186-5p	ENSMUST00000174299	ENSMUSG00000039656	Rxrb
mmu-miR-6955-3p	ENSMUST00000174299	ENSMUSG00000039656	Rxrb
mmu-miR-12186-5p	ENSMUST00000109491	ENSMUSG00000016024	Lbp
mmu-miR-5113	ENSMUST00000109491	ENSMUSG00000016024	Lbp
novel-mmu-miR193-5p	ENSMUST00000109491	ENSMUSG00000016024	Lbp
novel-mmu-miR384-3p	ENSMUST00000109491	ENSMUSG00000016024	Lbp
mmu-miR-12186-5p	ENSMUST00000113552	ENSMUSG00000075415	Fnbp1
mmu-miR-12186-5p	ENSMUST00000061455	ENSMUSG00000044468	Tent5c
novel-mmu-miR118-5p	ENSMUST00000061455	ENSMUSG00000044468	Tent5c
mmu-miR-12186-5p	ENSMUST00000156828	ENSMUSG00000032921	Odf4
mmu-miR-12186-5p	ENSMUST00000124248	ENSMUSG00000019254	Ppp1r12c
novel-mmu-miR275-3p	ENSMUST00000124248	ENSMUSG00000019254	Ppp1r12c
mmu-miR-12186-5p	ENSMUST00000035735	ENSMUSG00000040280	Ndufa4l2
mmu-miR-574-3p	ENSMUST00000035735	ENSMUSG00000040280	Ndufa4l2
mmu-miR-7648-3p	ENSMUST00000035735	ENSMUSG00000040280	Ndufa4l2
novel-mmu-miR34-3p	ENSMUST00000035735	ENSMUSG00000040280	Ndufa4l2
mmu-miR-12186-5p	ENSMUST00000004172	ENSMUSG00000004070	Hmox2
mmu-miR-12186-5p	ENSMUST00000029784	ENSMUSG00000028137	Celf3
mmu-miR-5627-5p	ENSMUST00000029784	ENSMUSG00000028137	Celf3
mmu-miR-12186-5p	ENSMUST00000136307	ENSMUSG00000018900	Slc22a5
mmu-miR-339-3p	ENSMUST00000136307	ENSMUSG00000018900	Slc22a5
mmu-miR-12186-5p	ENSMUST00000039412	ENSMUSG00000039842	Mcph1
mmu-miR-12186-5p	ENSMUST00000001561	ENSMUSG00000001520	Nrip2
mmu-miR-12186-5p	ENSMUST00000148852	ENSMUSG00000026890	Lhx6
novel-mmu-miR205-5p	ENSMUST00000148852	ENSMUSG00000026890	Lhx6
mmu-miR-12186-5p	ENSMUST00000043709	ENSMUSG00000034792	Gna15
mmu-miR-6989-3p	ENSMUST00000043709	ENSMUSG00000034792	Gna15
mmu-miR-12186-5p	ENSMUST00000061193	ENSMUSG00000049123	Catsperg2
mmu-miR-12186-5p	ENSMUST00000073691	ENSMUSG00000023022	Lima1
mmu-miR-6955-3p	ENSMUST00000073691	ENSMUSG00000023022	Lima1
novel-mmu-miR2-5p	ENSMUST00000073691	ENSMUSG00000023022	Lima1
mmu-miR-12186-5p	ENSMUST00000039317	ENSMUSG00000038540	Tmc3
mmu-miR-12186-5p	ENSMUST00000166748	ENSMUSG00000020893	Per1
mmu-miR-92b-5p	ENSMUST00000166748	ENSMUSG00000020893	Per1
mmu-miR-12186-5p	ENSMUST00000026681	ENSMUSG00000025591	Tma16
mmu-miR-12186-5p	ENSMUST00000025295	ENSMUSG00000024427	Spry4
mmu-miR-12186-5p	ENSMUST00000055655	ENSMUSG00000025153	Fasn
mmu-miR-12186-5p	ENSMUST00000180198	ENSMUSG00000094004	Gm5128
mmu-miR-12186-5p	ENSMUST00000110889	ENSMUSG00000025855	Prkar1b
mmu-miR-12186-5p	ENSMUST00000134840	ENSMUSG00000026189	Pecr
mmu-miR-7049-5p	ENSMUST00000134840	ENSMUSG00000026189	Pecr
novel-mmu-miR174-5p	ENSMUST00000134840	ENSMUSG00000026189	Pecr
mmu-miR-12186-5p	ENSMUST00000060435	ENSMUSG00000050989	Selenon
mmu-miR-210-5p	ENSMUST00000060435	ENSMUSG00000050989	Selenon
mmu-miR-12186-5p	ENSMUST00000109795	ENSMUSG00000051413	Plagl2
mmu-miR-12186-5p	ENSMUST00000069184	ENSMUSG00000036062	Phf24
novel-mmu-miR118-5p	ENSMUST00000069184	ENSMUSG00000036062	Phf24
novel-mmu-miR193-5p	ENSMUST00000069184	ENSMUSG00000036062	Phf24
novel-mmu-miR458-5p	ENSMUST00000069184	ENSMUSG00000036062	Phf24
mmu-miR-12186-5p	ENSMUST00000116425	ENSMUSG00000031921	Terf2
mmu-miR-12186-5p	ENSMUST00000155007	ENSMUSG00000034245	Hdac11
mmu-miR-12186-5p	ENSMUST00000043696	ENSMUSG00000038224	Serpinf2
novel-mmu-miR275-3p	ENSMUST00000043696	ENSMUSG00000038224	Serpinf2
mmu-miR-12186-5p	ENSMUST00000148754	ENSMUSG00000022185	Acin1
mmu-miR-12186-5p	ENSMUST00000103060	ENSMUSG00000041895	Wipi1
mmu-miR-12186-5p	ENSMUST00000105379	ENSMUSG00000035863	Palm
mmu-miR-3098-3p	ENSMUST00000105379	ENSMUSG00000035863	Palm
mmu-miR-5627-5p	ENSMUST00000105379	ENSMUSG00000035863	Palm
novel-mmu-miR43-5p	ENSMUST00000105379	ENSMUSG00000035863	Palm
mmu-miR-12186-5p	ENSMUST00000067567	ENSMUSG00000028670	Lypla2
mmu-miR-296-5p	ENSMUST00000067567	ENSMUSG00000028670	Lypla2
novel-mmu-miR34-3p	ENSMUST00000067567	ENSMUSG00000028670	Lypla2
mmu-miR-12186-5p	ENSMUST00000182790	ENSMUSG00000035189	Ano4
mmu-miR-12186-5p	ENSMUST00000046945	ENSMUSG00000035863	Palm
mmu-miR-3098-3p	ENSMUST00000046945	ENSMUSG00000035863	Palm
mmu-miR-5627-5p	ENSMUST00000046945	ENSMUSG00000035863	Palm
novel-mmu-miR43-5p	ENSMUST00000046945	ENSMUSG00000035863	Palm
mmu-miR-12186-5p	ENSMUST00000109024	ENSMUSG00000023022	Lima1
mmu-miR-6955-3p	ENSMUST00000109024	ENSMUSG00000023022	Lima1
novel-mmu-miR2-5p	ENSMUST00000109024	ENSMUSG00000023022	Lima1
mmu-miR-12186-5p	ENSMUST00000198316	ENSMUSG00000028137	Celf3
mmu-miR-5627-5p	ENSMUST00000198316	ENSMUSG00000028137	Celf3
mmu-miR-12186-5p	ENSMUST00000154426	ENSMUSG00000043909	Trp53bp1
mmu-miR-3098-3p	ENSMUST00000154426	ENSMUSG00000043909	Trp53bp1
mmu-miR-12186-5p	ENSMUST00000037220	ENSMUSG00000038782	1700028J19Rik
mmu-miR-12186-5p	ENSMUST00000234247	ENSMUSG00000024308	Tapbp
novel-mmu-miR193-5p	ENSMUST00000234247	ENSMUSG00000024308	Tapbp
novel-mmu-miR43-5p	ENSMUST00000234247	ENSMUSG00000024308	Tapbp
mmu-miR-12186-5p	ENSMUST00000093454	ENSMUSG00000070002	Ell
mmu-miR-6954-3p	ENSMUST00000093454	ENSMUSG00000070002	Ell
mmu-miR-7049-5p	ENSMUST00000093454	ENSMUSG00000070002	Ell
mmu-miR-12186-5p	ENSMUST00000188136	ENSMUSG00000014602	Kif1a
mmu-miR-5113	ENSMUST00000188136	ENSMUSG00000014602	Kif1a
mmu-miR-7049-5p	ENSMUST00000188136	ENSMUSG00000014602	Kif1a
mmu-miR-12186-5p	ENSMUST00000079031	ENSMUSG00000029033	Acap3
mmu-miR-296-5p	ENSMUST00000079031	ENSMUSG00000029033	Acap3
mmu-miR-12186-5p	ENSMUST00000131024	ENSMUSG00000010358	Ifi35
mmu-miR-7648-3p	ENSMUST00000131024	ENSMUSG00000010358	Ifi35
mmu-miR-12186-5p	ENSMUST00000044858	ENSMUSG00000039656	Rxrb
mmu-miR-6955-3p	ENSMUST00000044858	ENSMUSG00000039656	Rxrb
mmu-miR-12186-5p	ENSMUST00000079405	ENSMUSG00000042097	Zfp239
novel-mmu-miR2-5p	ENSMUST00000079405	ENSMUSG00000042097	Zfp239
mmu-miR-12186-5p	ENSMUST00000032134	ENSMUSG00000030055	Rab43
mmu-miR-6954-3p	ENSMUST00000032134	ENSMUSG00000030055	Rab43
mmu-miR-12186-5p	ENSMUST00000085027	ENSMUSG00000090113	Nhlrc4
novel-mmu-miR174-5p	ENSMUST00000085027	ENSMUSG00000090113	Nhlrc4
mmu-miR-12186-5p	ENSMUST00000021271	ENSMUSG00000020893	Per1
mmu-miR-92b-5p	ENSMUST00000021271	ENSMUSG00000020893	Per1
mmu-miR-12186-5p	ENSMUST00000211833	ENSMUSG00000031774	Psme3ip1
mmu-miR-12186-5p	ENSMUST00000040147	ENSMUSG00000038214	Bend3
mmu-miR-3470b	ENSMUST00000040147	ENSMUSG00000038214	Bend3
novel-mmu-miR2-5p	ENSMUST00000040147	ENSMUSG00000038214	Bend3
novel-mmu-miR36-3p	ENSMUST00000040147	ENSMUSG00000038214	Bend3
mmu-miR-12186-5p	ENSMUST00000107976	ENSMUSG00000036062	Phf24
novel-mmu-miR118-5p	ENSMUST00000107976	ENSMUSG00000036062	Phf24
novel-mmu-miR193-5p	ENSMUST00000107976	ENSMUSG00000036062	Phf24
novel-mmu-miR458-5p	ENSMUST00000107976	ENSMUSG00000036062	Phf24
mmu-miR-12186-5p	ENSMUST00000024857	ENSMUSG00000024063	Lbh
mmu-miR-12186-5p	ENSMUST00000208190	ENSMUSG00000059119	Nap1l4
mmu-miR-5627-5p	ENSMUST00000208190	ENSMUSG00000059119	Nap1l4
novel-mmu-miR43-5p	ENSMUST00000208190	ENSMUSG00000059119	Nap1l4
mmu-miR-12186-5p	ENSMUST00000123924	ENSMUSG00000021661	Ankra2
mmu-miR-12186-5p	ENSMUST00000025910	ENSMUSG00000024959	Bad
novel-mmu-miR205-5p	ENSMUST00000025910	ENSMUSG00000024959	Bad
novel-mmu-miR427-5p	ENSMUST00000025910	ENSMUSG00000024959	Bad
mmu-miR-12186-5p	ENSMUST00000030526	ENSMUSG00000028749	Pla2g2f
mmu-miR-12186-5p	ENSMUST00000025779	ENSMUSG00000024856	Cdk2ap2
mmu-miR-12186-5p	ENSMUST00000009358	ENSMUSG00000009214	Mymk
novel-mmu-miR2-5p	ENSMUST00000009358	ENSMUSG00000009214	Mymk
mmu-miR-12186-5p	ENSMUST00000011407	ENSMUSG00000011263	Exoc3l2
mmu-miR-5627-5p	ENSMUST00000011407	ENSMUSG00000011263	Exoc3l2
mmu-miR-12186-5p	ENSMUST00000229411	ENSMUSG00000068114	Ccdc134
mmu-miR-6954-3p	ENSMUST00000229411	ENSMUSG00000068114	Ccdc134
mmu-miR-7648-3p	ENSMUST00000229411	ENSMUSG00000068114	Ccdc134
novel-mmu-miR118-5p	ENSMUST00000229411	ENSMUSG00000068114	Ccdc134
mmu-miR-12186-5p	ENSMUST00000145597	ENSMUSG00000031637	Lrp2bp
mmu-miR-1964-5p	ENSMUST00000145597	ENSMUSG00000031637	Lrp2bp
mmu-miR-12186-5p	ENSMUST00000030317	ENSMUSG00000028583	Pdpn
mmu-miR-12186-5p	ENSMUST00000085792	ENSMUSG00000050855	Zfp940
mmu-miR-12186-5p	ENSMUST00000026452	ENSMUSG00000025386	Pde6g
mmu-miR-3098-3p	ENSMUST00000026452	ENSMUSG00000025386	Pde6g
mmu-miR-7648-3p	ENSMUST00000026452	ENSMUSG00000025386	Pde6g
mmu-miR-12186-5p	ENSMUST00000039476	ENSMUSG00000041977	Arhgef11
mmu-miR-7648-3p	ENSMUST00000039476	ENSMUSG00000041977	Arhgef11
mmu-miR-12186-5p	ENSMUST00000202574	ENSMUSG00000030344	Akap3
mmu-miR-12186-5p	ENSMUST00000108288	ENSMUSG00000030600	Lrfn1
mmu-miR-296-5p	ENSMUST00000108288	ENSMUSG00000030600	Lrfn1
mmu-miR-7648-3p	ENSMUST00000108288	ENSMUSG00000030600	Lrfn1
mmu-miR-92b-5p	ENSMUST00000108288	ENSMUSG00000030600	Lrfn1
mmu-miR-12186-5p	ENSMUST00000000299	ENSMUSG00000000290	Itgb2
mmu-miR-12186-5p	ENSMUST00000056924	ENSMUSG00000051413	Plagl2
mmu-miR-12186-5p	ENSMUST00000129458	ENSMUSG00000026189	Pecr
mmu-miR-7049-5p	ENSMUST00000129458	ENSMUSG00000026189	Pecr
novel-mmu-miR174-5p	ENSMUST00000129458	ENSMUSG00000026189	Pecr
mmu-miR-12186-5p	ENSMUST00000205520	ENSMUSG00000030873	Scnn1b
mmu-miR-7667-5p	ENSMUST00000205520	ENSMUSG00000030873	Scnn1b
mmu-miR-12186-5p	ENSMUST00000109213	ENSMUSG00000040350	Trim7
novel-mmu-miR42-3p	ENSMUST00000109213	ENSMUSG00000040350	Trim7
mmu-miR-12186-5p	ENSMUST00000070653	ENSMUSG00000025161	Slc16a3
mmu-miR-5627-5p	ENSMUST00000070653	ENSMUSG00000025161	Slc16a3
mmu-miR-12186-5p	ENSMUST00000040402	ENSMUSG00000036398	Ppp1r11
mmu-miR-7648-3p	ENSMUST00000040402	ENSMUSG00000036398	Ppp1r11
novel-mmu-miR193-5p	ENSMUST00000040402	ENSMUSG00000036398	Ppp1r11
mmu-miR-12186-5p	ENSMUST00000138558	ENSMUSG00000042759	Apobr
mmu-miR-12186-5p	ENSMUST00000028063	ENSMUSG00000026730	Pter
novel-mmu-miR2-5p	ENSMUST00000028063	ENSMUSG00000026730	Pter
mmu-miR-12186-5p	ENSMUST00000064806	ENSMUSG00000028707	Dmbx1
novel-mmu-miR118-5p	ENSMUST00000064806	ENSMUSG00000028707	Dmbx1
novel-mmu-miR174-5p	ENSMUST00000064806	ENSMUSG00000028707	Dmbx1
mmu-miR-12186-5p	ENSMUST00000080008	ENSMUSG00000027255	Arfgap2
mmu-miR-12186-5p	ENSMUST00000096275	ENSMUSG00000041115	Iqsec2
mmu-miR-5627-5p	ENSMUST00000096275	ENSMUSG00000041115	Iqsec2
mmu-miR-7648-3p	ENSMUST00000096275	ENSMUSG00000041115	Iqsec2
novel-mmu-miR193-5p	ENSMUST00000096275	ENSMUSG00000041115	Iqsec2
novel-mmu-miR36-3p	ENSMUST00000096275	ENSMUSG00000041115	Iqsec2
mmu-miR-12186-5p	ENSMUST00000066279	ENSMUSG00000036206	Sh3bp4
mmu-miR-7667-5p	ENSMUST00000066279	ENSMUSG00000036206	Sh3bp4
mmu-miR-12186-5p	ENSMUST00000219039	ENSMUSG00000032705	Exd2
mmu-miR-12186-5p	ENSMUST00000145781	ENSMUSG00000025145	Lrrc45
mmu-miR-129b-5p	ENSMUST00000145781	ENSMUSG00000025145	Lrrc45
novel-mmu-miR275-3p	ENSMUST00000145781	ENSMUSG00000025145	Lrrc45
mmu-miR-12186-5p	ENSMUST00000130271	ENSMUSG00000032921	Odf4
mmu-miR-12186-5p	ENSMUST00000198834	ENSMUSG00000043323	Fbrsl1
mmu-miR-12186-5p	ENSMUST00000226010	ENSMUSG00000050002	Idnk
mmu-miR-12186-5p	ENSMUST00000034162	ENSMUSG00000031727	Pmfbp1
mmu-miR-12186-5p	ENSMUST00000122106	ENSMUSG00000048731	Ggnbp1
mmu-miR-12186-5p	ENSMUST00000023225	ENSMUSG00000022564	Grina
novel-mmu-miR193-5p	ENSMUST00000023225	ENSMUSG00000022564	Grina
mmu-miR-12186-5p	ENSMUST00000107362	ENSMUSG00000030530	Furin
mmu-miR-7648-3p	ENSMUST00000107362	ENSMUSG00000030530	Furin
novel-mmu-miR193-5p	ENSMUST00000107362	ENSMUSG00000030530	Furin
novel-mmu-miR275-3p	ENSMUST00000107362	ENSMUSG00000030530	Furin
mmu-miR-12186-5p	ENSMUST00000033050	ENSMUSG00000030787	Lyve1
mmu-miR-12186-5p	ENSMUST00000183489	ENSMUSG00000098306	Gm28040
novel-mmu-miR34-3p	ENSMUST00000183489	ENSMUSG00000098306	Gm28040
mmu-miR-12186-5p	ENSMUST00000168890	ENSMUSG00000042834	Nrep
mmu-miR-6989-3p	ENSMUST00000168890	ENSMUSG00000042834	Nrep
mmu-miR-12186-5p	ENSMUST00000149395	ENSMUSG00000055541	Lair1
mmu-miR-12186-5p	ENSMUST00000156921	ENSMUSG00000046364	Rpl27a
mmu-miR-12186-5p	ENSMUST00000204798	ENSMUSG00000029687	Ezh2
mmu-miR-12186-5p	ENSMUST00000063232	ENSMUSG00000009079	Ewsr1
mmu-miR-3470b	ENSMUST00000063232	ENSMUSG00000009079	Ewsr1
mmu-miR-12186-5p	ENSMUST00000050106	ENSMUSG00000048294	Krtap4-13
mmu-miR-12186-5p	ENSMUST00000125172	ENSMUSG00000038845	Phb
mmu-miR-12186-5p	ENSMUST00000130663	ENSMUSG00000033088	Triobp
mmu-miR-12186-5p	ENSMUST00000113423	ENSMUSG00000024959	Bad
novel-mmu-miR205-5p	ENSMUST00000113423	ENSMUSG00000024959	Bad
novel-mmu-miR427-5p	ENSMUST00000113423	ENSMUSG00000024959	Bad
mmu-miR-12186-5p	ENSMUST00000160023	ENSMUSG00000026090	Cracdl
mmu-miR-12186-5p	ENSMUST00000234477	ENSMUSG00000033825	Tpsb2
mmu-miR-12186-5p	ENSMUST00000107419	ENSMUSG00000046095	Krt32
mmu-miR-6989-3p	ENSMUST00000107419	ENSMUSG00000046095	Krt32
mmu-miR-12186-5p	ENSMUST00000203607	ENSMUSG00000030087	Klf15
mmu-miR-296-5p	ENSMUST00000203607	ENSMUSG00000030087	Klf15
mmu-miR-5627-5p	ENSMUST00000203607	ENSMUSG00000030087	Klf15
mmu-miR-12186-5p	ENSMUST00000090300	ENSMUSG00000060657	Marf1
mmu-miR-3058-3p	ENSMUST00000090300	ENSMUSG00000060657	Marf1
mmu-miR-12186-5p	ENSMUST00000110890	ENSMUSG00000025855	Prkar1b
mmu-miR-12186-5p	ENSMUST00000138340	ENSMUSG00000010021	Kif19a
mmu-miR-12186-5p	ENSMUST00000049474	ENSMUSG00000032867	Fbxw8
mmu-miR-12191-3p	ENSMUST00000049474	ENSMUSG00000032867	Fbxw8
mmu-miR-3098-3p	ENSMUST00000049474	ENSMUSG00000032867	Fbxw8
mmu-miR-12186-5p	ENSMUST00000068340	ENSMUSG00000054994	AV320801
mmu-miR-12186-5p	ENSMUST00000021296	ENSMUSG00000020921	Tmem101
mmu-miR-12186-5p	ENSMUST00000138777	ENSMUSG00000027601	Mtfr1
mmu-miR-12186-5p	ENSMUST00000028232	ENSMUSG00000026873	Phf19
mmu-miR-7049-5p	ENSMUST00000028232	ENSMUSG00000026873	Phf19
mmu-miR-12186-5p	ENSMUST00000233328	ENSMUSG00000045036	Tmem232
mmu-miR-7668-3p	ENSMUST00000233328	ENSMUSG00000045036	Tmem232
mmu-miR-12186-5p	ENSMUST00000160645	ENSMUSG00000025854	Fam20c
novel-mmu-miR174-5p	ENSMUST00000160645	ENSMUSG00000025854	Fam20c
mmu-miR-12186-5p	ENSMUST00000200342	ENSMUSG00000028137	Celf3
mmu-miR-5627-5p	ENSMUST00000200342	ENSMUSG00000028137	Celf3
mmu-miR-12186-5p	ENSMUST00000043286	ENSMUSG00000038425	Poli
mmu-miR-12186-5p	ENSMUST00000113530	ENSMUSG00000030087	Klf15
mmu-miR-296-5p	ENSMUST00000113530	ENSMUSG00000030087	Klf15
mmu-miR-5627-5p	ENSMUST00000113530	ENSMUSG00000030087	Klf15
mmu-miR-12186-5p	ENSMUST00000140751	ENSMUSG00000020566	Atp6v1c2
mmu-miR-12186-5p	ENSMUST00000141453	ENSMUSG00000022185	Acin1
mmu-miR-12186-5p	ENSMUST00000022794	ENSMUSG00000022185	Acin1
mmu-miR-12186-5p	ENSMUST00000113172	ENSMUSG00000096508	Gm7903
mmu-miR-12186-5p	ENSMUST00000182368	ENSMUSG00000041617	Ccdc74a
mmu-miR-7648-3p	ENSMUST00000182368	ENSMUSG00000041617	Ccdc74a
mmu-miR-12186-5p	ENSMUST00000137158	ENSMUSG00000044465	Fam160a2
mmu-miR-125a-3p	ENSMUST00000137158	ENSMUSG00000044465	Fam160a2
mmu-miR-7049-5p	ENSMUST00000137158	ENSMUSG00000044465	Fam160a2
mmu-miR-7648-3p	ENSMUST00000137158	ENSMUSG00000044465	Fam160a2
novel-mmu-miR193-5p	ENSMUST00000137158	ENSMUSG00000044465	Fam160a2
mmu-miR-12186-5p	ENSMUST00000137634	ENSMUSG00000061718	Ppp1r1b
mmu-miR-12186-5p	ENSMUST00000183940	ENSMUSG00000011257	Pabpc4
novel-mmu-miR36-3p	ENSMUST00000183940	ENSMUSG00000011257	Pabpc4
mmu-miR-12186-5p	ENSMUST00000113183	ENSMUSG00000079432	Gm15023
mmu-miR-12186-5p	ENSMUST00000110176	ENSMUSG00000021032	Ngb
mmu-miR-6976-5p	ENSMUST00000110176	ENSMUSG00000021032	Ngb
mmu-miR-12186-5p	ENSMUST00000194248	ENSMUSG00000006395	Hyi
mmu-miR-5113	ENSMUST00000194248	ENSMUSG00000006395	Hyi
mmu-miR-12186-5p	ENSMUST00000098243	ENSMUSG00000032812	Arap1
mmu-miR-5627-5p	ENSMUST00000098243	ENSMUSG00000032812	Arap1
novel-mmu-miR43-5p	ENSMUST00000098243	ENSMUSG00000032812	Arap1
mmu-miR-12186-5p	ENSMUST00000212626	ENSMUSG00000034911	Ushbp1
mmu-miR-12191-3p	ENSMUST00000212626	ENSMUSG00000034911	Ushbp1
mmu-miR-7648-3p	ENSMUST00000212626	ENSMUSG00000034911	Ushbp1
mmu-miR-7667-5p	ENSMUST00000212626	ENSMUSG00000034911	Ushbp1
mmu-miR-12186-5p	ENSMUST00000135365	ENSMUSG00000098789	Jmjd7
mmu-miR-7667-5p	ENSMUST00000135365	ENSMUSG00000098789	Jmjd7
mmu-miR-12186-5p	ENSMUST00000124071	ENSMUSG00000028707	Dmbx1
novel-mmu-miR118-5p	ENSMUST00000124071	ENSMUSG00000028707	Dmbx1
novel-mmu-miR174-5p	ENSMUST00000124071	ENSMUSG00000028707	Dmbx1
mmu-miR-12186-5p	ENSMUST00000062161	ENSMUSG00000045036	Tmem232
mmu-miR-7668-3p	ENSMUST00000062161	ENSMUSG00000045036	Tmem232
mmu-miR-12186-5p	ENSMUST00000021160	ENSMUSG00000020804	Aanat
mmu-miR-1964-5p	ENSMUST00000021160	ENSMUSG00000020804	Aanat
mmu-miR-5113	ENSMUST00000021160	ENSMUSG00000020804	Aanat
mmu-miR-7648-3p	ENSMUST00000021160	ENSMUSG00000020804	Aanat
novel-mmu-miR193-5p	ENSMUST00000021160	ENSMUSG00000020804	Aanat
mmu-miR-12186-5p	ENSMUST00000154731	ENSMUSG00000048731	Ggnbp1
mmu-miR-12186-5p	ENSMUST00000022023	ENSMUSG00000021541	Trpc7
mmu-miR-7648-3p	ENSMUST00000022023	ENSMUSG00000021541	Trpc7
novel-mmu-miR2-5p	ENSMUST00000022023	ENSMUSG00000021541	Trpc7
mmu-miR-12186-5p	ENSMUST00000026990	ENSMUSG00000025872	Thoc3
mmu-miR-3098-3p	ENSMUST00000026990	ENSMUSG00000025872	Thoc3
novel-mmu-miR193-5p	ENSMUST00000026990	ENSMUSG00000025872	Thoc3
novel-mmu-miR275-3p	ENSMUST00000026990	ENSMUSG00000025872	Thoc3
mmu-miR-12186-5p	ENSMUST00000236222	ENSMUSG00000048731	Ggnbp1
mmu-miR-12186-5p	ENSMUST00000096570	ENSMUSG00000071858	Gm94
mmu-miR-12186-5p	ENSMUST00000110635	ENSMUSG00000021156	Zmynd11
mmu-miR-12186-5p	ENSMUST00000191752	ENSMUSG00000028078	Dclk2
novel-mmu-miR118-5p	ENSMUST00000191752	ENSMUSG00000028078	Dclk2
novel-mmu-miR43-5p	ENSMUST00000191752	ENSMUSG00000028078	Dclk2
mmu-miR-12186-5p	ENSMUST00000055506	ENSMUSG00000032777	Gtf3c1
mmu-miR-125a-3p	ENSMUST00000055506	ENSMUSG00000032777	Gtf3c1
mmu-miR-7648-3p	ENSMUST00000055506	ENSMUSG00000032777	Gtf3c1
mmu-miR-12186-5p	ENSMUST00000105056	ENSMUSG00000078259	Gm11554
mmu-miR-12186-5p	ENSMUST00000130942	ENSMUSG00000028601	Echdc2
mmu-miR-7049-5p	ENSMUST00000130942	ENSMUSG00000028601	Echdc2
mmu-miR-12186-5p	ENSMUST00000089174	ENSMUSG00000068114	Ccdc134
mmu-miR-6954-3p	ENSMUST00000089174	ENSMUSG00000068114	Ccdc134
mmu-miR-7648-3p	ENSMUST00000089174	ENSMUSG00000068114	Ccdc134
novel-mmu-miR118-5p	ENSMUST00000089174	ENSMUSG00000068114	Ccdc134
mmu-miR-12186-5p	ENSMUST00000186854	ENSMUSG00000036098	Myrf
mmu-miR-12186-5p	ENSMUST00000190433	ENSMUSG00000022596	Slurp1
mmu-miR-5627-5p	ENSMUST00000190433	ENSMUSG00000022596	Slurp1
mmu-miR-12186-5p	ENSMUST00000202131	ENSMUSG00000092060	Bend4
mmu-miR-12186-5p	ENSMUST00000183182	ENSMUSG00000050730	Arhgap42
novel-mmu-miR2-5p	ENSMUST00000183182	ENSMUSG00000050730	Arhgap42
mmu-miR-12186-5p	ENSMUST00000113173	ENSMUSG00000094004	Gm5128
mmu-miR-12186-5p	ENSMUST00000171353	ENSMUSG00000049939	Lrrc4
mmu-miR-12186-5p	ENSMUST00000040059	ENSMUSG00000036091	Hyal3
mmu-miR-12186-5p	ENSMUST00000096338	ENSMUSG00000044724	Gpr152
mmu-miR-3470b	ENSMUST00000096338	ENSMUSG00000044724	Gpr152
mmu-miR-12186-5p	ENSMUST00000209098	ENSMUSG00000059119	Nap1l4
mmu-miR-5627-5p	ENSMUST00000209098	ENSMUSG00000059119	Nap1l4
novel-mmu-miR43-5p	ENSMUST00000209098	ENSMUSG00000059119	Nap1l4
mmu-miR-12186-5p	ENSMUST00000169343	ENSMUSG00000022587	Ly6e
mmu-miR-12186-5p	ENSMUST00000118821	ENSMUSG00000067360	Pramel3
mmu-miR-12186-5p	ENSMUST00000203203	ENSMUSG00000030030	1700003E16Rik
novel-mmu-miR193-5p	ENSMUST00000203203	ENSMUSG00000030030	1700003E16Rik
novel-mmu-miR205-5p	ENSMUST00000203203	ENSMUSG00000030030	1700003E16Rik
novel-mmu-miR275-3p	ENSMUST00000203203	ENSMUSG00000030030	1700003E16Rik
mmu-miR-12186-5p	ENSMUST00000100130	ENSMUSG00000025161	Slc16a3
mmu-miR-5627-5p	ENSMUST00000100130	ENSMUSG00000025161	Slc16a3
mmu-miR-12186-5p	ENSMUST00000015157	ENSMUSG00000015013	Trappc2l
mmu-miR-12186-5p	ENSMUST00000105057	ENSMUSG00000078260	Gm11569
mmu-miR-12186-5p	ENSMUST00000172088	ENSMUSG00000042097	Zfp239
novel-mmu-miR2-5p	ENSMUST00000172088	ENSMUSG00000042097	Zfp239
mmu-miR-12186-5p	ENSMUST00000145259	ENSMUSG00000008690	Ncaph2
mmu-miR-7648-3p	ENSMUST00000145259	ENSMUSG00000008690	Ncaph2
novel-mmu-miR34-3p	ENSMUST00000145259	ENSMUSG00000008690	Ncaph2
mmu-miR-12186-5p	ENSMUST00000101538	ENSMUSG00000073158	9030624G23Rik
novel-mmu-miR2-5p	ENSMUST00000101538	ENSMUSG00000073158	9030624G23Rik
mmu-miR-12186-5p	ENSMUST00000058652	ENSMUSG00000047759	Hs3st3a1
mmu-miR-12186-5p	ENSMUST00000085790	ENSMUSG00000037336	Mfsd2b
mmu-miR-5104b-5p	ENSMUST00000085790	ENSMUSG00000037336	Mfsd2b
mmu-miR-7667-5p	ENSMUST00000085790	ENSMUSG00000037336	Mfsd2b
novel-mmu-miR43-5p	ENSMUST00000085790	ENSMUSG00000037336	Mfsd2b
mmu-miR-12186-5p	ENSMUST00000116612	ENSMUSG00000039656	Rxrb
mmu-miR-6955-3p	ENSMUST00000116612	ENSMUSG00000039656	Rxrb
mmu-miR-12186-5p	ENSMUST00000025681	ENSMUSG00000024769	Cdc42bpg
mmu-miR-12186-5p	ENSMUST00000184312	ENSMUSG00000090626	Tex9
mmu-miR-12186-5p	ENSMUST00000130372	ENSMUSG00000079168	Cd209g
mmu-miR-5113	ENSMUST00000130372	ENSMUSG00000079168	Cd209g
novel-mmu-miR205-5p	ENSMUST00000130372	ENSMUSG00000079168	Cd209g
mmu-miR-12186-5p	ENSMUST00000182462	ENSMUSG00000035189	Ano4
mmu-miR-12186-5p	ENSMUST00000107624	ENSMUSG00000018678	Sp2
mmu-miR-7648-3p	ENSMUST00000107624	ENSMUSG00000018678	Sp2
novel-mmu-miR43-5p	ENSMUST00000107624	ENSMUSG00000018678	Sp2
mmu-miR-12186-5p	ENSMUST00000176629	ENSMUSG00000017478	Zc3h18
mmu-miR-12186-5p	ENSMUST00000206686	ENSMUSG00000038782	1700028J19Rik
mmu-miR-12186-5p	ENSMUST00000208607	ENSMUSG00000049123	Catsperg2
mmu-miR-12186-5p	ENSMUST00000126166	ENSMUSG00000022185	Acin1
mmu-miR-12186-5p	ENSMUST00000174696	ENSMUSG00000070419	Cyp3a57
mmu-miR-12186-5p	ENSMUST00000110636	ENSMUSG00000021156	Zmynd11
mmu-miR-12186-5p	ENSMUST00000237278	ENSMUSG00000024824	Rad9a
mmu-miR-12186-5p	ENSMUST00000058771	ENSMUSG00000043831	Lysmd4
mmu-miR-12186-5p	ENSMUST00000115494	ENSMUSG00000079681	Zglp1
novel-mmu-miR42-3p	ENSMUST00000115494	ENSMUSG00000079681	Zglp1
mmu-miR-12186-5p	ENSMUST00000137401	ENSMUSG00000028710	Atpaf1
mmu-miR-12186-5p	ENSMUST00000022793	ENSMUSG00000022185	Acin1
mmu-miR-12186-5p	ENSMUST00000025645	ENSMUSG00000024736	Tmem132a
mmu-miR-12186-5p	ENSMUST00000233588	ENSMUSG00000023949	Tcte1
novel-mmu-miR2-5p	ENSMUST00000233588	ENSMUSG00000023949	Tcte1
mmu-miR-12186-5p	ENSMUST00000120951	ENSMUSG00000041673	Lrrc18
mmu-miR-802-3p	ENSMUST00000120951	ENSMUSG00000041673	Lrrc18
mmu-miR-12186-5p	ENSMUST00000167488	ENSMUSG00000038214	Bend3
mmu-miR-3470b	ENSMUST00000167488	ENSMUSG00000038214	Bend3
novel-mmu-miR2-5p	ENSMUST00000167488	ENSMUSG00000038214	Bend3
novel-mmu-miR36-3p	ENSMUST00000167488	ENSMUSG00000038214	Bend3
mmu-miR-12186-5p	ENSMUST00000051698	ENSMUSG00000022587	Ly6e
mmu-miR-12186-5p	ENSMUST00000179953	ENSMUSG00000096508	Gm7903
mmu-miR-12186-5p	ENSMUST00000182750	ENSMUSG00000070564	Ntn5
mmu-miR-12186-5p	ENSMUST00000105395	ENSMUSG00000000731	Aire
mmu-miR-5104b-5p	ENSMUST00000105395	ENSMUSG00000000731	Aire
mmu-miR-7648-3p	ENSMUST00000105395	ENSMUSG00000000731	Aire
mmu-miR-12186-5p	ENSMUST00000033509	ENSMUSG00000031168	Ebp
mmu-miR-339-3p	ENSMUST00000033509	ENSMUSG00000031168	Ebp
mmu-miR-12186-5p	ENSMUST00000156042	ENSMUSG00000036959	Bcorl1
mmu-miR-12186-5p	ENSMUST00000213740	ENSMUSG00000032127	Vps11
mmu-miR-12186-5p	ENSMUST00000018727	ENSMUSG00000018583	G3bp1
mmu-miR-6955-3p	ENSMUST00000018727	ENSMUSG00000018583	G3bp1
mmu-miR-12186-5p	ENSMUST00000213832	ENSMUSG00000059371	Olfr427
mmu-miR-12186-5p	ENSMUST00000148469	ENSMUSG00000000731	Aire
mmu-miR-5104b-5p	ENSMUST00000148469	ENSMUSG00000000731	Aire
mmu-miR-7648-3p	ENSMUST00000148469	ENSMUSG00000000731	Aire
mmu-miR-12186-5p	ENSMUST00000113532	ENSMUSG00000055632	Hmcn2
mmu-miR-12186-5p	ENSMUST00000107742	ENSMUSG00000070564	Ntn5
mmu-miR-12186-5p	ENSMUST00000049995	ENSMUSG00000078627	Marchf10
mmu-miR-12186-5p	ENSMUST00000143972	ENSMUSG00000025591	Tma16
mmu-miR-12186-5p	ENSMUST00000199605	ENSMUSG00000037364	Srrt
mmu-miR-3058-3p	ENSMUST00000199605	ENSMUSG00000037364	Srrt
mmu-miR-12186-5p	ENSMUST00000147714	ENSMUSG00000022185	Acin1
mmu-miR-12186-5p	ENSMUST00000109871	ENSMUSG00000021541	Trpc7
mmu-miR-7648-3p	ENSMUST00000109871	ENSMUSG00000021541	Trpc7
novel-mmu-miR2-5p	ENSMUST00000109871	ENSMUSG00000021541	Trpc7
mmu-miR-12186-5p	ENSMUST00000196386	ENSMUSG00000041912	Tdrkh
mmu-miR-12186-5p	ENSMUST00000001534	ENSMUSG00000001494	Sost
mmu-miR-8112	ENSMUST00000001534	ENSMUSG00000001494	Sost
mmu-miR-12186-5p	ENSMUST00000173354	ENSMUSG00000039656	Rxrb
mmu-miR-6955-3p	ENSMUST00000173354	ENSMUSG00000039656	Rxrb
mmu-miR-12186-5p	ENSMUST00000188866	ENSMUSG00000022587	Ly6e
mmu-miR-12186-5p	ENSMUST00000113176	ENSMUSG00000067360	Pramel3
mmu-miR-12186-5p	ENSMUST00000045279	ENSMUSG00000036819	Jmjd4
mmu-miR-5104b-5p	ENSMUST00000045279	ENSMUSG00000036819	Jmjd4
mmu-miR-7667-5p	ENSMUST00000045279	ENSMUSG00000036819	Jmjd4
mmu-miR-12186-5p	ENSMUST00000129213	ENSMUSG00000070644	Etnk2
mmu-miR-12186-5p	ENSMUST00000174805	ENSMUSG00000024393	Prrc2a
mmu-miR-12186-5p	ENSMUST00000211440	ENSMUSG00000003868	Ruvbl2
mmu-miR-12186-5p	ENSMUST00000126781	ENSMUSG00000039652	Cpeb3
mmu-miR-12186-5p	ENSMUST00000006103	ENSMUSG00000005949	Ctns
novel-mmu-miR193-5p	ENSMUST00000006103	ENSMUSG00000005949	Ctns
mmu-miR-12186-5p	ENSMUST00000153118	ENSMUSG00000024173	Tpsab1
mmu-miR-12186-5p	ENSMUST00000068947	ENSMUSG00000029098	Acox3
mmu-miR-12186-5p	ENSMUST00000017622	ENSMUSG00000017478	Zc3h18
mmu-miR-12186-5p	ENSMUST00000105584	ENSMUSG00000029033	Acap3
mmu-miR-296-5p	ENSMUST00000105584	ENSMUSG00000029033	Acap3
mmu-miR-12186-5p	ENSMUST00000121674	ENSMUSG00000038425	Poli
mmu-miR-12186-5p	ENSMUST00000006562	ENSMUSG00000006395	Hyi
mmu-miR-5113	ENSMUST00000006562	ENSMUSG00000006395	Hyi
mmu-miR-12186-5p	ENSMUST00000081438	ENSMUSG00000031489	Adrb3
mmu-miR-12186-5p	ENSMUST00000201705	ENSMUSG00000092060	Bend4
mmu-miR-12186-5p	ENSMUST00000212968	ENSMUSG00000031787	Katnb1
mmu-miR-7648-3p	ENSMUST00000212968	ENSMUSG00000031787	Katnb1
novel-mmu-miR193-5p	ENSMUST00000212968	ENSMUSG00000031787	Katnb1
mmu-miR-12186-5p	ENSMUST00000039309	ENSMUSG00000039364	Sectm1b
mmu-miR-125a-3p	ENSMUST00000039309	ENSMUSG00000039364	Sectm1b
novel-mmu-miR43-5p	ENSMUST00000039309	ENSMUSG00000039364	Sectm1b
mmu-miR-12186-5p	ENSMUST00000213535	ENSMUSG00000057193	Slc44a2
mmu-miR-5627-5p	ENSMUST00000213535	ENSMUSG00000057193	Slc44a2
novel-mmu-miR384-3p	ENSMUST00000213535	ENSMUSG00000057193	Slc44a2
mmu-miR-12186-5p	ENSMUST00000172585	ENSMUSG00000029830	Svopl
mmu-miR-12186-5p	ENSMUST00000069616	ENSMUSG00000033825	Tpsb2
mmu-miR-12186-5p	ENSMUST00000198768	ENSMUSG00000043323	Fbrsl1
mmu-miR-12186-5p	ENSMUST00000057145	ENSMUSG00000045502	Hcar2
mmu-miR-12191-3p	ENSMUST00000057145	ENSMUSG00000045502	Hcar2
mmu-miR-12186-5p	ENSMUST00000237383	ENSMUSG00000038782	1700028J19Rik
mmu-miR-12186-5p	ENSMUST00000150371	ENSMUSG00000022185	Acin1
mmu-miR-12186-5p	ENSMUST00000198076	ENSMUSG00000047237	Fbxw21
mmu-miR-12186-5p	ENSMUST00000103232	ENSMUSG00000044496	2510039O18Rik
mmu-miR-210-5p	ENSMUST00000103232	ENSMUSG00000044496	2510039O18Rik
mmu-miR-12186-5p	ENSMUST00000207619	ENSMUSG00000117286	Gm1043
mmu-miR-12186-5p	ENSMUST00000105821	ENSMUSG00000028758	Kif17
novel-mmu-miR43-5p	ENSMUST00000105821	ENSMUSG00000028758	Kif17
mmu-miR-12186-5p	ENSMUST00000212426	ENSMUSG00000005410	Mcm5
mmu-miR-12186-5p	ENSMUST00000105852	ENSMUSG00000028670	Lypla2
mmu-miR-296-5p	ENSMUST00000105852	ENSMUSG00000028670	Lypla2
novel-mmu-miR34-3p	ENSMUST00000105852	ENSMUSG00000028670	Lypla2
mmu-miR-12186-5p	ENSMUST00000208853	ENSMUSG00000108841	Frmpd2
novel-mmu-miR55-5p	ENSMUST00000208853	ENSMUSG00000108841	Frmpd2
mmu-miR-12186-5p	ENSMUST00000199163	ENSMUSG00000027944	Hax1
mmu-miR-12186-5p	ENSMUST00000163782	ENSMUSG00000049676	Catsperg1
mmu-miR-210-5p	ENSMUST00000163782	ENSMUSG00000049676	Catsperg1
mmu-miR-12186-5p	ENSMUST00000093099	ENSMUSG00000031832	Taf1c
mmu-miR-6954-3p	ENSMUST00000093099	ENSMUSG00000031832	Taf1c
mmu-miR-7668-3p	ENSMUST00000093099	ENSMUSG00000031832	Taf1c
mmu-miR-12186-5p	ENSMUST00000094388	ENSMUSG00000070550	Mrgprb4
mmu-miR-12186-5p	ENSMUST00000174570	ENSMUSG00000046408	1700067K01Rik
mmu-miR-12186-5p	ENSMUST00000116552	ENSMUSG00000033543	Gtf2a2
mmu-miR-12186-5p	ENSMUST00000020640	ENSMUSG00000020372	Rack1
mmu-miR-12186-5p	ENSMUST00000206366	ENSMUSG00000038782	1700028J19Rik
mmu-miR-3470b	ENSMUST00000206366	ENSMUSG00000038782	1700028J19Rik
mmu-miR-12186-5p	ENSMUST00000163252	ENSMUSG00000026659	Dusp12
mmu-miR-12186-5p	ENSMUST00000057194	ENSMUSG00000046417	Lrrc75a
mmu-miR-5119	ENSMUST00000057194	ENSMUSG00000046417	Lrrc75a
mmu-miR-12186-5p	ENSMUST00000094836	ENSMUSG00000029123	Stk32b
novel-mmu-miR193-5p	ENSMUST00000094836	ENSMUSG00000029123	Stk32b
mmu-miR-12186-5p	ENSMUST00000172479	ENSMUSG00000025495	Ptdss2
mmu-miR-12186-5p	ENSMUST00000108476	ENSMUSG00000005949	Ctns
novel-mmu-miR193-5p	ENSMUST00000108476	ENSMUSG00000005949	Ctns
mmu-miR-12186-5p	ENSMUST00000084338	ENSMUSG00000028707	Dmbx1
novel-mmu-miR118-5p	ENSMUST00000084338	ENSMUSG00000028707	Dmbx1
novel-mmu-miR174-5p	ENSMUST00000084338	ENSMUSG00000028707	Dmbx1
mmu-miR-12186-5p	ENSMUST00000174742	ENSMUSG00000092342	Esp31
mmu-miR-12186-5p	ENSMUST00000022663	ENSMUSG00000022074	Tnfrsf10b
novel-mmu-miR43-5p	ENSMUST00000022663	ENSMUSG00000022074	Tnfrsf10b
mmu-miR-12186-5p	ENSMUST00000033161	ENSMUSG00000030873	Scnn1b
mmu-miR-7667-5p	ENSMUST00000033161	ENSMUSG00000030873	Scnn1b
mmu-miR-12186-5p	ENSMUST00000139629	ENSMUSG00000050592	Fam78a
mmu-miR-12186-5p	ENSMUST00000056124	ENSMUSG00000043323	Fbrsl1
mmu-miR-12186-5p	ENSMUST00000032174	ENSMUSG00000030087	Klf15
mmu-miR-296-5p	ENSMUST00000032174	ENSMUSG00000030087	Klf15
mmu-miR-5627-5p	ENSMUST00000032174	ENSMUSG00000030087	Klf15
mmu-miR-12186-5p	ENSMUST00000125541	ENSMUSG00000056596	Trnp1
mmu-miR-12191-3p	ENSMUST00000125541	ENSMUSG00000056596	Trnp1
mmu-miR-296-5p	ENSMUST00000125541	ENSMUSG00000056596	Trnp1
mmu-miR-12186-5p	ENSMUST00000205659	ENSMUSG00000032777	Gtf3c1
mmu-miR-125a-3p	ENSMUST00000205659	ENSMUSG00000032777	Gtf3c1
mmu-miR-7648-3p	ENSMUST00000205659	ENSMUSG00000032777	Gtf3c1
mmu-miR-12186-5p	ENSMUST00000145463	ENSMUSG00000024959	Bad
novel-mmu-miR205-5p	ENSMUST00000145463	ENSMUSG00000024959	Bad
novel-mmu-miR427-5p	ENSMUST00000145463	ENSMUSG00000024959	Bad
mmu-miR-12186-5p	ENSMUST00000091356	ENSMUSG00000021661	Ankra2
mmu-miR-12186-5p	ENSMUST00000182341	ENSMUSG00000035189	Ano4
mmu-miR-12186-5p	ENSMUST00000159888	ENSMUSG00000004626	Stxbp2
mmu-miR-1964-3p	ENSMUST00000159888	ENSMUSG00000004626	Stxbp2
mmu-miR-7049-5p	ENSMUST00000159888	ENSMUSG00000004626	Stxbp2
mmu-miR-12186-5p	ENSMUST00000172240	ENSMUSG00000049600	Zbtb45
mmu-miR-12186-5p	ENSMUST00000172170	ENSMUSG00000023952	Gtpbp2
mmu-miR-12186-5p	ENSMUST00000127288	ENSMUSG00000036553	Sh3tc1
novel-mmu-miR34-3p	ENSMUST00000127288	ENSMUSG00000036553	Sh3tc1
novel-mmu-miR43-5p	ENSMUST00000127288	ENSMUSG00000036553	Sh3tc1
mmu-miR-12186-5p	ENSMUST00000204419	ENSMUSG00000107928	Gm45140
mmu-miR-6954-3p	ENSMUST00000204419	ENSMUSG00000107928	Gm45140
mmu-miR-12186-5p	ENSMUST00000085886	ENSMUSG00000075599	Smok3a
mmu-miR-12186-5p	ENSMUST00000161542	ENSMUSG00000038425	Poli
mmu-miR-12186-5p	ENSMUST00000003754	ENSMUSG00000003657	Calb2
mmu-miR-12186-5p	ENSMUST00000151535	ENSMUSG00000028973	Abcb8
mmu-miR-129b-5p	ENSMUST00000151535	ENSMUSG00000028973	Abcb8
mmu-miR-802-3p	ENSMUST00000151535	ENSMUSG00000028973	Abcb8
mmu-miR-12186-5p	ENSMUST00000108777	ENSMUSG00000036819	Jmjd4
mmu-miR-5104b-5p	ENSMUST00000108777	ENSMUSG00000036819	Jmjd4
mmu-miR-7667-5p	ENSMUST00000108777	ENSMUSG00000036819	Jmjd4
mmu-miR-12186-5p	ENSMUST00000210246	ENSMUSG00000031737	Irx5
mmu-miR-12186-5p	ENSMUST00000031090	ENSMUSG00000029189	Sel1l3
mmu-miR-12186-5p	ENSMUST00000171533	ENSMUSG00000042834	Nrep
mmu-miR-6989-3p	ENSMUST00000171533	ENSMUSG00000042834	Nrep
mmu-miR-12186-5p	ENSMUST00000233701	ENSMUSG00000063952	Brpf3
novel-mmu-miR349-3p	ENSMUST00000233701	ENSMUSG00000063952	Brpf3
novel-mmu-miR427-5p	ENSMUST00000233701	ENSMUSG00000063952	Brpf3
mmu-miR-12186-5p	ENSMUST00000208827	ENSMUSG00000117286	Gm1043
mmu-miR-12186-5p	ENSMUST00000028752	ENSMUSG00000027291	Vps39
novel-mmu-miR2-5p	ENSMUST00000028752	ENSMUSG00000027291	Vps39
mmu-miR-12186-5p	ENSMUST00000129679	ENSMUSG00000098789	Jmjd7
mmu-miR-6976-5p	ENSMUST00000129679	ENSMUSG00000098789	Jmjd7
mmu-miR-7667-5p	ENSMUST00000129679	ENSMUSG00000098789	Jmjd7
mmu-miR-12186-5p	ENSMUST00000235240	ENSMUSG00000024959	Bad
novel-mmu-miR205-5p	ENSMUST00000235240	ENSMUSG00000024959	Bad
novel-mmu-miR427-5p	ENSMUST00000235240	ENSMUSG00000024959	Bad
mmu-miR-12186-5p	ENSMUST00000107478	ENSMUSG00000058145	Adamts17
novel-mmu-miR174-5p	ENSMUST00000107478	ENSMUSG00000058145	Adamts17
novel-mmu-miR2-5p	ENSMUST00000107478	ENSMUSG00000058145	Adamts17
mmu-miR-12186-5p	ENSMUST00000138977	ENSMUSG00000078627	Marchf10
mmu-miR-12186-5p	ENSMUST00000212811	ENSMUSG00000005410	Mcm5
mmu-miR-6989-3p	ENSMUST00000212811	ENSMUSG00000005410	Mcm5
mmu-miR-12186-5p	ENSMUST00000039043	ENSMUSG00000024670	Cd6
mmu-miR-3058-3p	ENSMUST00000039043	ENSMUSG00000024670	Cd6
novel-mmu-miR193-5p	ENSMUST00000039043	ENSMUSG00000024670	Cd6
mmu-miR-12186-5p	ENSMUST00000143674	ENSMUSG00000026239	Pde6d
mmu-miR-12186-5p	ENSMUST00000009713	ENSMUSG00000009569	Mrtfb
mmu-miR-12186-5p	ENSMUST00000150762	ENSMUSG00000061718	Ppp1r1b
mmu-miR-12186-5p	ENSMUST00000080292	ENSMUSG00000024670	Cd6
mmu-miR-3058-3p	ENSMUST00000080292	ENSMUSG00000024670	Cd6
novel-mmu-miR193-5p	ENSMUST00000080292	ENSMUSG00000024670	Cd6
mmu-miR-12186-5p	ENSMUST00000221694	ENSMUSG00000087370	Tmem170b
mmu-miR-12186-5p	ENSMUST00000129866	ENSMUSG00000002948	Map2k7
mmu-miR-12186-5p	ENSMUST00000203039	ENSMUSG00000030087	Klf15
mmu-miR-296-5p	ENSMUST00000203039	ENSMUSG00000030087	Klf15
mmu-miR-5627-5p	ENSMUST00000203039	ENSMUSG00000030087	Klf15
mmu-miR-12186-5p	ENSMUST00000165311	ENSMUSG00000025189	Cnnm1
novel-mmu-miR34-3p	ENSMUST00000165311	ENSMUSG00000025189	Cnnm1
mmu-miR-12186-5p	ENSMUST00000237146	ENSMUSG00000024978	Gpam
mmu-miR-3470b	ENSMUST00000237146	ENSMUSG00000024978	Gpam
mmu-miR-12186-5p	ENSMUST00000223114	ENSMUSG00000021176	Efcab11
mmu-miR-1964-5p	ENSMUST00000223114	ENSMUSG00000021176	Efcab11
mmu-miR-12186-5p	ENSMUST00000072631	ENSMUSG00000058669	Nkx2-9
novel-mmu-miR2-5p	ENSMUST00000072631	ENSMUSG00000058669	Nkx2-9
mmu-miR-12186-5p	ENSMUST00000093073	ENSMUSG00000017478	Zc3h18
mmu-miR-12186-5p	ENSMUST00000025161	ENSMUSG00000024308	Tapbp
novel-mmu-miR193-5p	ENSMUST00000025161	ENSMUSG00000024308	Tapbp
novel-mmu-miR43-5p	ENSMUST00000025161	ENSMUSG00000024308	Tapbp
mmu-miR-12186-5p	ENSMUST00000095440	ENSMUSG00000030344	Akap3
mmu-miR-12186-5p	ENSMUST00000206389	ENSMUSG00000042797	Aqp11
mmu-miR-12186-5p	ENSMUST00000008021	ENSMUSG00000007877	Tcap
mmu-miR-210-5p	ENSMUST00000008021	ENSMUSG00000007877	Tcap
mmu-miR-5627-5p	ENSMUST00000008021	ENSMUSG00000007877	Tcap
mmu-miR-12186-5p	ENSMUST00000120753	ENSMUSG00000030530	Furin
mmu-miR-7648-3p	ENSMUST00000120753	ENSMUSG00000030530	Furin
novel-mmu-miR193-5p	ENSMUST00000120753	ENSMUSG00000030530	Furin
novel-mmu-miR275-3p	ENSMUST00000120753	ENSMUSG00000030530	Furin
mmu-miR-12191-3p	ENSMUST00000023132	ENSMUSG00000022489	Pde1b
mmu-miR-129b-3p	ENSMUST00000023132	ENSMUSG00000022489	Pde1b
novel-mmu-miR205-5p	ENSMUST00000023132	ENSMUSG00000022489	Pde1b
mmu-miR-12191-3p	ENSMUST00000120688	ENSMUSG00000029320	1700016H13Rik
mmu-miR-12191-3p	ENSMUST00000111295	ENSMUSG00000013997	Nit1
mmu-miR-12191-3p	ENSMUST00000098365	ENSMUSG00000074063	Osgin1
mmu-miR-296-5p	ENSMUST00000098365	ENSMUSG00000074063	Osgin1
mmu-miR-6954-3p	ENSMUST00000098365	ENSMUSG00000074063	Osgin1
mmu-miR-7648-3p	ENSMUST00000098365	ENSMUSG00000074063	Osgin1
mmu-miR-12191-3p	ENSMUST00000014065	ENSMUSG00000013921	Clip3
mmu-miR-12191-3p	ENSMUST00000002708	ENSMUSG00000002633	Shh
novel-mmu-miR2-5p	ENSMUST00000002708	ENSMUSG00000002633	Shh
mmu-miR-12191-3p	ENSMUST00000169438	ENSMUSG00000022565	Plec
novel-mmu-miR34-3p	ENSMUST00000169438	ENSMUSG00000022565	Plec
mmu-miR-12191-3p	ENSMUST00000102914	ENSMUSG00000041164	Zmiz2
mmu-miR-6954-3p	ENSMUST00000102914	ENSMUSG00000041164	Zmiz2
novel-mmu-miR193-5p	ENSMUST00000102914	ENSMUSG00000041164	Zmiz2
mmu-miR-12191-3p	ENSMUST00000049091	ENSMUSG00000042148	Cox10
mmu-miR-3470b	ENSMUST00000049091	ENSMUSG00000042148	Cox10
mmu-miR-7648-3p	ENSMUST00000049091	ENSMUSG00000042148	Cox10
novel-mmu-miR2-5p	ENSMUST00000049091	ENSMUSG00000042148	Cox10
mmu-miR-12191-3p	ENSMUST00000161938	ENSMUSG00000029406	Pitpnm2
novel-mmu-miR193-5p	ENSMUST00000161938	ENSMUSG00000029406	Pitpnm2
novel-mmu-miR34-3p	ENSMUST00000161938	ENSMUSG00000029406	Pitpnm2
novel-mmu-miR43-5p	ENSMUST00000161938	ENSMUSG00000029406	Pitpnm2
mmu-miR-12191-3p	ENSMUST00000212845	ENSMUSG00000031858	Mau2
mmu-miR-7648-3p	ENSMUST00000212845	ENSMUSG00000031858	Mau2
mmu-miR-12191-3p	ENSMUST00000028963	ENSMUSG00000027465	Tbc1d20
mmu-miR-12191-3p	ENSMUST00000038710	ENSMUSG00000044322	Dsc1
novel-mmu-miR205-5p	ENSMUST00000038710	ENSMUSG00000044322	Dsc1
mmu-miR-12191-3p	ENSMUST00000173030	ENSMUSG00000024299	Adamts10
mmu-miR-574-3p	ENSMUST00000173030	ENSMUSG00000024299	Adamts10
novel-mmu-miR34-3p	ENSMUST00000173030	ENSMUSG00000024299	Adamts10
mmu-miR-12191-3p	ENSMUST00000146968	ENSMUSG00000058486	Wdr91
mmu-miR-3058-3p	ENSMUST00000146968	ENSMUSG00000058486	Wdr91
mmu-miR-5627-5p	ENSMUST00000146968	ENSMUSG00000058486	Wdr91
novel-mmu-miR384-3p	ENSMUST00000146968	ENSMUSG00000058486	Wdr91
mmu-miR-12191-3p	ENSMUST00000207086	ENSMUSG00000062861	Zfp28
mmu-miR-12191-3p	ENSMUST00000122865	ENSMUSG00000034135	Sik3
mmu-miR-12191-3p	ENSMUST00000212517	ENSMUSG00000034189	Hsdl1
mmu-miR-7049-5p	ENSMUST00000212517	ENSMUSG00000034189	Hsdl1
mmu-miR-12191-3p	ENSMUST00000150384	ENSMUSG00000087075	Lbhd2
mmu-miR-7648-3p	ENSMUST00000150384	ENSMUSG00000087075	Lbhd2
mmu-miR-12191-3p	ENSMUST00000235681	ENSMUSG00000024858	Grk2
mmu-miR-296-5p	ENSMUST00000235681	ENSMUSG00000024858	Grk2
mmu-miR-342-5p	ENSMUST00000235681	ENSMUSG00000024858	Grk2
mmu-miR-7648-3p	ENSMUST00000235681	ENSMUSG00000024858	Grk2
novel-mmu-miR374-3p	ENSMUST00000235681	ENSMUSG00000024858	Grk2
mmu-miR-12191-3p	ENSMUST00000054691	ENSMUSG00000046714	Foxc2
mmu-miR-7648-3p	ENSMUST00000054691	ENSMUSG00000046714	Foxc2
novel-mmu-miR193-5p	ENSMUST00000054691	ENSMUSG00000046714	Foxc2
mmu-miR-12191-3p	ENSMUST00000097992	ENSMUSG00000038368	Focad
mmu-miR-7667-5p	ENSMUST00000097992	ENSMUSG00000038368	Focad
mmu-miR-12191-3p	ENSMUST00000228581	ENSMUSG00000032855	Pkd1
mmu-miR-12191-3p	ENSMUST00000094325	ENSMUSG00000006411	Nectin4
mmu-miR-12191-3p	ENSMUST00000106617	ENSMUSG00000018727	Cpsf4l
mmu-miR-12191-3p	ENSMUST00000169104	ENSMUSG00000037669	Ldah
mmu-miR-5104b-5p	ENSMUST00000169104	ENSMUSG00000037669	Ldah
mmu-miR-7667-5p	ENSMUST00000169104	ENSMUSG00000037669	Ldah
mmu-miR-12191-3p	ENSMUST00000203011	ENSMUSG00000039347	Atp6v0e2
novel-mmu-miR193-5p	ENSMUST00000203011	ENSMUSG00000039347	Atp6v0e2
mmu-miR-12191-3p	ENSMUST00000205633	ENSMUSG00000030815	Phkg2
mmu-miR-12191-3p	ENSMUST00000106286	ENSMUSG00000017446	C1qtnf1
mmu-miR-7648-3p	ENSMUST00000106286	ENSMUSG00000017446	C1qtnf1
mmu-miR-12191-3p	ENSMUST00000110951	ENSMUSG00000019494	Cops6
mmu-miR-12191-3p	ENSMUST00000223079	ENSMUSG00000021276	Cinp
mmu-miR-12191-3p	ENSMUST00000167042	ENSMUSG00000109378	Gm49396
mmu-miR-210-5p	ENSMUST00000167042	ENSMUSG00000109378	Gm49396
mmu-miR-7648-3p	ENSMUST00000167042	ENSMUSG00000109378	Gm49396
novel-mmu-miR2-5p	ENSMUST00000167042	ENSMUSG00000109378	Gm49396
novel-mmu-miR36-3p	ENSMUST00000167042	ENSMUSG00000109378	Gm49396
mmu-miR-12191-3p	ENSMUST00000043754	ENSMUSG00000056728	Ctsll3
mmu-miR-12191-3p	ENSMUST00000109510	ENSMUSG00000041852	Tcf20
mmu-miR-6955-3p	ENSMUST00000109510	ENSMUSG00000041852	Tcf20
novel-mmu-miR275-3p	ENSMUST00000109510	ENSMUSG00000041852	Tcf20
mmu-miR-12191-3p	ENSMUST00000178231	ENSMUSG00000035370	Gm49322
mmu-miR-125a-3p	ENSMUST00000178231	ENSMUSG00000035370	Gm49322
mmu-miR-5627-5p	ENSMUST00000178231	ENSMUSG00000035370	Gm49322
mmu-miR-7648-3p	ENSMUST00000178231	ENSMUSG00000035370	Gm49322
novel-mmu-miR174-5p	ENSMUST00000178231	ENSMUSG00000035370	Gm49322
mmu-miR-12191-3p	ENSMUST00000169744	ENSMUSG00000030168	Adipor2
mmu-miR-12191-3p	ENSMUST00000218305	ENSMUSG00000037669	Ldah
mmu-miR-5104b-5p	ENSMUST00000218305	ENSMUSG00000037669	Ldah
mmu-miR-7667-5p	ENSMUST00000218305	ENSMUSG00000037669	Ldah
mmu-miR-12191-3p	ENSMUST00000220176	ENSMUSG00000063176	Olfr955
mmu-miR-12191-3p	ENSMUST00000117460	ENSMUSG00000020023	Tmcc3
mmu-miR-12191-3p	ENSMUST00000160918	ENSMUSG00000054474	Thnsl2
mmu-miR-12191-3p	ENSMUST00000107164	ENSMUSG00000017309	Cd300lg
novel-mmu-miR275-3p	ENSMUST00000107164	ENSMUSG00000017309	Cd300lg
mmu-miR-12191-3p	ENSMUST00000038411	ENSMUSG00000113640	Adat3
mmu-miR-5627-5p	ENSMUST00000038411	ENSMUSG00000113640	Adat3
mmu-miR-7648-3p	ENSMUST00000038411	ENSMUSG00000113640	Adat3
mmu-miR-12191-3p	ENSMUST00000044387	ENSMUSG00000029847	Slc23a4
mmu-miR-5113	ENSMUST00000044387	ENSMUSG00000029847	Slc23a4
mmu-miR-12191-3p	ENSMUST00000022098	ENSMUSG00000021607	Mrpl36
mmu-miR-12191-3p	ENSMUST00000148741	ENSMUSG00000041375	Ccdc9
novel-mmu-miR174-5p	ENSMUST00000148741	ENSMUSG00000041375	Ccdc9
mmu-miR-12191-3p	ENSMUST00000049032	ENSMUSG00000038705	Gmeb2
mmu-miR-12191-3p	ENSMUST00000218067	ENSMUSG00000035370	Gm49322
mmu-miR-125a-3p	ENSMUST00000218067	ENSMUSG00000035370	Gm49322
mmu-miR-5627-5p	ENSMUST00000218067	ENSMUSG00000035370	Gm49322
mmu-miR-7648-3p	ENSMUST00000218067	ENSMUSG00000035370	Gm49322
novel-mmu-miR174-5p	ENSMUST00000218067	ENSMUSG00000035370	Gm49322
mmu-miR-12191-3p	ENSMUST00000036049	ENSMUSG00000034189	Hsdl1
mmu-miR-12191-3p	ENSMUST00000198561	ENSMUSG00000029512	Ulk1
mmu-miR-5119	ENSMUST00000198561	ENSMUSG00000029512	Ulk1
novel-mmu-miR324-3p	ENSMUST00000198561	ENSMUSG00000029512	Ulk1
mmu-miR-12191-3p	ENSMUST00000052072	ENSMUSG00000043664	Tmem221
mmu-miR-7667-5p	ENSMUST00000052072	ENSMUSG00000043664	Tmem221
mmu-miR-12191-3p	ENSMUST00000150845	ENSMUSG00000020100	Slc29a3
mmu-miR-5113	ENSMUST00000150845	ENSMUSG00000020100	Slc29a3
mmu-miR-7648-3p	ENSMUST00000150845	ENSMUSG00000020100	Slc29a3
novel-mmu-miR193-5p	ENSMUST00000150845	ENSMUSG00000020100	Slc29a3
novel-mmu-miR205-5p	ENSMUST00000150845	ENSMUSG00000020100	Slc29a3
novel-mmu-miR43-5p	ENSMUST00000150845	ENSMUSG00000020100	Slc29a3
mmu-miR-12191-3p	ENSMUST00000152900	ENSMUSG00000063889	Crem
mmu-miR-12191-3p	ENSMUST00000023024	ENSMUSG00000022389	Tef
mmu-miR-12191-3p	ENSMUST00000113821	ENSMUSG00000033788	Dysf
mmu-miR-12191-3p	ENSMUST00000097912	ENSMUSG00000028538	St3gal3
mmu-miR-7648-3p	ENSMUST00000097912	ENSMUSG00000028538	St3gal3
mmu-miR-12191-3p	ENSMUST00000053913	ENSMUSG00000004815	Dgkq
mmu-miR-12191-3p	ENSMUST00000017590	ENSMUSG00000017446	C1qtnf1
mmu-miR-7648-3p	ENSMUST00000017590	ENSMUSG00000017446	C1qtnf1
mmu-miR-12191-3p	ENSMUST00000023226	ENSMUSG00000022565	Plec
novel-mmu-miR34-3p	ENSMUST00000023226	ENSMUSG00000022565	Plec
mmu-miR-12191-3p	ENSMUST00000165743	ENSMUSG00000036046	5031439G07Rik
mmu-miR-7049-5p	ENSMUST00000165743	ENSMUSG00000036046	5031439G07Rik
mmu-miR-7648-3p	ENSMUST00000165743	ENSMUSG00000036046	5031439G07Rik
novel-mmu-miR43-5p	ENSMUST00000165743	ENSMUSG00000036046	5031439G07Rik
mmu-miR-12191-3p	ENSMUST00000054449	ENSMUSG00000022565	Plec
novel-mmu-miR34-3p	ENSMUST00000054449	ENSMUSG00000022565	Plec
mmu-miR-12191-3p	ENSMUST00000109554	ENSMUSG00000022390	Zc3h7b
novel-mmu-miR193-5p	ENSMUST00000109554	ENSMUSG00000022390	Zc3h7b
mmu-miR-12191-3p	ENSMUST00000165980	ENSMUSG00000017002	Slpi
mmu-miR-12191-3p	ENSMUST00000208701	ENSMUSG00000052273	Dnah3
mmu-miR-12191-3p	ENSMUST00000114242	ENSMUSG00000024335	Brd2
mmu-miR-12191-3p	ENSMUST00000185905	ENSMUSG00000056222	Spock1
mmu-miR-12191-3p	ENSMUST00000048988	ENSMUSG00000039501	Znfx1
mmu-miR-5627-5p	ENSMUST00000048988	ENSMUSG00000039501	Znfx1
mmu-miR-7668-3p	ENSMUST00000048988	ENSMUSG00000039501	Znfx1
mmu-miR-12191-3p	ENSMUST00000056047	ENSMUSG00000049985	Ankrd55
mmu-miR-12191-3p	ENSMUST00000029565	ENSMUSG00000027953	Slc50a1
mmu-miR-12191-3p	ENSMUST00000016323	ENSMUSG00000016179	Camk1g
mmu-miR-7668-3p	ENSMUST00000016323	ENSMUSG00000016179	Camk1g
mmu-miR-12191-3p	ENSMUST00000130455	ENSMUSG00000063889	Crem
mmu-miR-12191-3p	ENSMUST00000161347	ENSMUSG00000022659	Gcsam
mmu-miR-188-5p	ENSMUST00000161347	ENSMUSG00000022659	Gcsam
mmu-miR-12191-3p	ENSMUST00000235183	ENSMUSG00000060224	Pyroxd2
mmu-miR-125a-3p	ENSMUST00000235183	ENSMUSG00000060224	Pyroxd2
mmu-miR-7648-3p	ENSMUST00000235183	ENSMUSG00000060224	Pyroxd2
mmu-miR-12191-3p	ENSMUST00000042057	ENSMUSG00000035621	Midn
mmu-miR-129b-5p	ENSMUST00000042057	ENSMUSG00000035621	Midn
mmu-miR-296-5p	ENSMUST00000042057	ENSMUSG00000035621	Midn
novel-mmu-miR193-5p	ENSMUST00000042057	ENSMUSG00000035621	Midn
novel-mmu-miR450-5p	ENSMUST00000042057	ENSMUSG00000035621	Midn
mmu-miR-12191-3p	ENSMUST00000207868	ENSMUSG00000038563	Efl1
mmu-miR-12191-3p	ENSMUST00000101495	ENSMUSG00000073130	Gm1141
mmu-miR-12191-3p	ENSMUST00000006578	ENSMUSG00000006411	Nectin4
mmu-miR-12191-3p	ENSMUST00000077981	ENSMUSG00000021959	Lats2
mmu-miR-12191-3p	ENSMUST00000109553	ENSMUSG00000022389	Tef
mmu-miR-12191-3p	ENSMUST00000156732	ENSMUSG00000024006	Stk38
novel-mmu-miR43-5p	ENSMUST00000156732	ENSMUSG00000024006	Stk38
mmu-miR-12191-3p	ENSMUST00000187810	ENSMUSG00000049866	Arl4c
mmu-miR-1964-5p	ENSMUST00000187810	ENSMUSG00000049866	Arl4c
mmu-miR-6989-3p	ENSMUST00000187810	ENSMUSG00000049866	Arl4c
mmu-miR-12191-3p	ENSMUST00000105569	ENSMUSG00000078485	Plekhn1
mmu-miR-12191-3p	ENSMUST00000105569	ENSMUSG00000078485	Plekhn1
mmu-miR-12191-3p	ENSMUST00000138254	ENSMUSG00000079484	Phyhd1
mmu-miR-7648-3p	ENSMUST00000138254	ENSMUSG00000079484	Phyhd1
novel-mmu-miR193-5p	ENSMUST00000138254	ENSMUSG00000079484	Phyhd1
novel-mmu-miR42-3p	ENSMUST00000138254	ENSMUSG00000079484	Phyhd1
mmu-miR-12191-3p	ENSMUST00000203371	ENSMUSG00000042810	Krba1
mmu-miR-12191-3p	ENSMUST00000182181	ENSMUSG00000028004	Npy2r
mmu-miR-12191-3p	ENSMUST00000237174	ENSMUSG00000024485	Slc4a9
novel-mmu-miR202-3p	ENSMUST00000237174	ENSMUSG00000024485	Slc4a9
mmu-miR-12191-3p	ENSMUST00000070630	ENSMUSG00000056481	Cd248
mmu-miR-12191-3p	ENSMUST00000160452	ENSMUSG00000038658	Ric1
mmu-miR-12191-3p	ENSMUST00000107147	ENSMUSG00000038368	Focad
mmu-miR-7667-5p	ENSMUST00000107147	ENSMUSG00000038368	Focad
mmu-miR-12191-3p	ENSMUST00000117539	ENSMUSG00000021693	Kif2a
mmu-miR-12191-3p	ENSMUST00000170855	ENSMUSG00000090799	Klhl33
mmu-miR-3098-3p	ENSMUST00000170855	ENSMUSG00000090799	Klhl33
mmu-miR-12191-3p	ENSMUST00000215055	ENSMUSG00000075086	Olfr1241
mmu-miR-12191-3p	ENSMUST00000132510	ENSMUSG00000040473	Cfap69
mmu-miR-12191-3p	ENSMUST00000182831	ENSMUSG00000028004	Npy2r
mmu-miR-12191-3p	ENSMUST00000097218	ENSMUSG00000072476	Gm9008
mmu-miR-12191-3p	ENSMUST00000094760	ENSMUSG00000073758	Sh3d21
mmu-miR-12191-3p	ENSMUST00000137568	ENSMUSG00000063889	Crem
mmu-miR-12191-3p	ENSMUST00000109787	ENSMUSG00000041164	Zmiz2
mmu-miR-6954-3p	ENSMUST00000109787	ENSMUSG00000041164	Zmiz2
novel-mmu-miR193-5p	ENSMUST00000109787	ENSMUSG00000041164	Zmiz2
mmu-miR-12191-3p	ENSMUST00000023268	ENSMUSG00000022602	Arc
mmu-miR-5627-5p	ENSMUST00000023268	ENSMUSG00000022602	Arc
mmu-miR-7648-3p	ENSMUST00000023268	ENSMUSG00000022602	Arc
mmu-miR-12191-3p	ENSMUST00000156234	ENSMUSG00000063889	Crem
mmu-miR-12191-3p	ENSMUST00000111659	ENSMUSG00000024985	Tcf7l2
mmu-miR-12191-3p	ENSMUST00000027367	ENSMUSG00000026176	Ctdsp1
mmu-miR-296-5p	ENSMUST00000027367	ENSMUSG00000026176	Ctdsp1
novel-mmu-miR43-5p	ENSMUST00000027367	ENSMUSG00000026176	Ctdsp1
mmu-miR-12191-3p	ENSMUST00000139754	ENSMUSG00000073436	Eme2
mmu-miR-210-5p	ENSMUST00000139754	ENSMUSG00000073436	Eme2
mmu-miR-24-3p	ENSMUST00000139754	ENSMUSG00000073436	Eme2
mmu-miR-7648-3p	ENSMUST00000139754	ENSMUSG00000073436	Eme2
mmu-miR-7667-5p	ENSMUST00000139754	ENSMUSG00000073436	Eme2
novel-mmu-miR374-3p	ENSMUST00000139754	ENSMUSG00000073436	Eme2
novel-mmu-miR43-5p	ENSMUST00000139754	ENSMUSG00000073436	Eme2
mmu-miR-12191-3p	ENSMUST00000102920	ENSMUSG00000041798	Gck
mmu-miR-12191-3p	ENSMUST00000074834	ENSMUSG00000022565	Plec
novel-mmu-miR34-3p	ENSMUST00000074834	ENSMUSG00000022565	Plec
mmu-miR-12191-3p	ENSMUST00000121471	ENSMUSG00000020023	Tmcc3
mmu-miR-12191-3p	ENSMUST00000034443	ENSMUSG00000031962	Cdh15
mmu-miR-12191-3p	ENSMUST00000040821	ENSMUSG00000032744	Heyl
mmu-miR-12191-3p	ENSMUST00000121265	ENSMUSG00000054746	Abca15
mmu-miR-12191-3p	ENSMUST00000107163	ENSMUSG00000017309	Cd300lg
novel-mmu-miR275-3p	ENSMUST00000107163	ENSMUSG00000017309	Cd300lg
mmu-miR-12191-3p	ENSMUST00000016031	ENSMUSG00000020017	Hal
mmu-miR-12191-3p	ENSMUST00000237087	ENSMUSG00000035885	Cox8a
novel-mmu-miR193-5p	ENSMUST00000237087	ENSMUSG00000035885	Cox8a
mmu-miR-12191-3p	ENSMUST00000109786	ENSMUSG00000041164	Zmiz2
mmu-miR-6954-3p	ENSMUST00000109786	ENSMUSG00000041164	Zmiz2
novel-mmu-miR193-5p	ENSMUST00000109786	ENSMUSG00000041164	Zmiz2
mmu-miR-12191-3p	ENSMUST00000161217	ENSMUSG00000029638	Glcci1
mmu-miR-12191-3p	ENSMUST00000100507	ENSMUSG00000056076	Eif3b
mmu-miR-12191-3p	ENSMUST00000106689	ENSMUSG00000041895	Wipi1
mmu-miR-12191-3p	ENSMUST00000168555	ENSMUSG00000078765	U2af1l4
mmu-miR-12191-3p	ENSMUST00000022690	ENSMUSG00000022095	Fam160b2
mmu-miR-342-5p	ENSMUST00000022690	ENSMUSG00000022095	Fam160b2
mmu-miR-7667-5p	ENSMUST00000022690	ENSMUSG00000022095	Fam160b2
novel-mmu-miR275-3p	ENSMUST00000022690	ENSMUSG00000022095	Fam160b2
mmu-miR-12191-3p	ENSMUST00000102517	ENSMUSG00000027314	Dll4
mmu-miR-12191-3p	ENSMUST00000207740	ENSMUSG00000047767	Atg16l2
mmu-miR-12191-3p	ENSMUST00000101049	ENSMUSG00000020549	Elac2
novel-mmu-miR458-5p	ENSMUST00000101049	ENSMUSG00000020549	Elac2
mmu-miR-12191-3p	ENSMUST00000134926	ENSMUSG00000029320	1700016H13Rik
mmu-miR-12191-3p	ENSMUST00000139537	ENSMUSG00000063889	Crem
mmu-miR-12191-3p	ENSMUST00000142343	ENSMUSG00000019178	Styxl1
mmu-miR-12191-3p	ENSMUST00000210777	ENSMUSG00000061313	Ddhd2
mmu-miR-12191-3p	ENSMUST00000094384	ENSMUSG00000070547	Mrgprb1
mmu-miR-12191-3p	ENSMUST00000216511	ENSMUSG00000053128	Rnf26
mmu-miR-12191-3p	ENSMUST00000057831	ENSMUSG00000044006	Cilp2
mmu-miR-7075-3p	ENSMUST00000057831	ENSMUSG00000044006	Cilp2
mmu-miR-12191-3p	ENSMUST00000163771	ENSMUSG00000030109	Slc6a12
mmu-miR-12191-3p	ENSMUST00000176570	ENSMUSG00000010110	Stx5a
mmu-miR-12191-3p	ENSMUST00000237595	ENSMUSG00000024485	Slc4a9
novel-mmu-miR202-3p	ENSMUST00000237595	ENSMUSG00000024485	Slc4a9
mmu-miR-12191-3p	ENSMUST00000025314	ENSMUSG00000024442	Dele1
mmu-miR-12191-3p	ENSMUST00000023455	ENSMUSG00000022771	Ppil2
mmu-miR-339-3p	ENSMUST00000023455	ENSMUSG00000022771	Ppil2
novel-mmu-miR36-3p	ENSMUST00000023455	ENSMUSG00000022771	Ppil2
mmu-miR-12191-3p	ENSMUST00000008004	ENSMUSG00000057788	Ddx49
mmu-miR-1964-5p	ENSMUST00000008004	ENSMUSG00000057788	Ddx49
novel-mmu-miR205-5p	ENSMUST00000008004	ENSMUSG00000057788	Ddx49
novel-mmu-miR349-3p	ENSMUST00000008004	ENSMUSG00000057788	Ddx49
novel-mmu-miR427-5p	ENSMUST00000008004	ENSMUSG00000057788	Ddx49
mmu-miR-12191-3p	ENSMUST00000032272	ENSMUSG00000030168	Adipor2
mmu-miR-12191-3p	ENSMUST00000114958	ENSMUSG00000031103	Elf4
mmu-miR-12191-3p	ENSMUST00000037955	ENSMUSG00000034308	Sdr42e1
novel-mmu-miR2-5p	ENSMUST00000037955	ENSMUSG00000034308	Sdr42e1
mmu-miR-12191-3p	ENSMUST00000174159	ENSMUSG00000018752	Tnfsfm13
mmu-miR-12191-3p	ENSMUST00000090726	ENSMUSG00000027074	Slc43a3
mmu-miR-7667-5p	ENSMUST00000090726	ENSMUSG00000027074	Slc43a3
mmu-miR-12191-3p	ENSMUST00000187699	ENSMUSG00000030168	Adipor2
mmu-miR-12191-3p	ENSMUST00000130169	ENSMUSG00000029577	Ube3b
mmu-miR-12191-3p	ENSMUST00000133485	ENSMUSG00000018572	Phf23
mmu-miR-24-3p	ENSMUST00000133485	ENSMUSG00000018572	Phf23
mmu-miR-12191-3p	ENSMUST00000169714	ENSMUSG00000022565	Plec
novel-mmu-miR34-3p	ENSMUST00000169714	ENSMUSG00000022565	Plec
mmu-miR-12191-3p	ENSMUST00000214755	ENSMUSG00000034858	Fam214a
mmu-miR-12191-3p	ENSMUST00000001456	ENSMUSG00000001420	Tmem79
mmu-miR-12191-3p	ENSMUST00000230192	ENSMUSG00000033128	Gga1
mmu-miR-125a-3p	ENSMUST00000230192	ENSMUSG00000033128	Gga1
mmu-miR-5627-5p	ENSMUST00000230192	ENSMUSG00000033128	Gga1
mmu-miR-7648-3p	ENSMUST00000230192	ENSMUSG00000033128	Gga1
novel-mmu-miR34-3p	ENSMUST00000230192	ENSMUSG00000033128	Gga1
mmu-miR-12191-3p	ENSMUST00000146383	ENSMUSG00000030815	Phkg2
mmu-miR-12191-3p	ENSMUST00000019638	ENSMUSG00000019494	Cops6
mmu-miR-12191-3p	ENSMUST00000100248	ENSMUSG00000018727	Cpsf4l
mmu-miR-12191-3p	ENSMUST00000170998	ENSMUSG00000070304	Scn2b
mmu-miR-12191-3p	ENSMUST00000017453	ENSMUSG00000017309	Cd300lg
novel-mmu-miR275-3p	ENSMUST00000017453	ENSMUSG00000017309	Cd300lg
mmu-miR-12191-3p	ENSMUST00000113818	ENSMUSG00000033788	Dysf
mmu-miR-12191-3p	ENSMUST00000109785	ENSMUSG00000041164	Zmiz2
novel-mmu-miR193-5p	ENSMUST00000109785	ENSMUSG00000041164	Zmiz2
mmu-miR-12191-3p	ENSMUST00000055946	ENSMUSG00000045967	Gpr158
mmu-miR-12191-3p	ENSMUST00000106706	ENSMUSG00000020599	Rgs9
mmu-miR-12191-3p	ENSMUST00000020662	ENSMUSG00000020393	Kremen1
mmu-miR-3058-3p	ENSMUST00000020662	ENSMUSG00000020393	Kremen1
mmu-miR-6954-3p	ENSMUST00000020662	ENSMUSG00000020393	Kremen1
mmu-miR-12191-3p	ENSMUST00000113663	ENSMUSG00000039648	Kyat1
mmu-miR-7648-3p	ENSMUST00000113663	ENSMUSG00000039648	Kyat1
mmu-miR-12191-3p	ENSMUST00000227955	ENSMUSG00000022489	Pde1b
mmu-miR-129b-3p	ENSMUST00000227955	ENSMUSG00000022489	Pde1b
novel-mmu-miR205-5p	ENSMUST00000227955	ENSMUSG00000022489	Pde1b
mmu-miR-12191-3p	ENSMUST00000001984	ENSMUSG00000007209	Ceacam9
mmu-miR-12191-3p	ENSMUST00000034763	ENSMUSG00000032239	Rp9
mmu-miR-12191-3p	ENSMUST00000072020	ENSMUSG00000034758	Tle6
mmu-miR-12191-3p	ENSMUST00000100521	ENSMUSG00000057058	Skap1
novel-mmu-miR2-5p	ENSMUST00000100521	ENSMUSG00000057058	Skap1
mmu-miR-12191-3p	ENSMUST00000072697	ENSMUSG00000062908	Acadm
mmu-miR-12191-3p	ENSMUST00000103086	ENSMUSG00000034664	Itga2b
mmu-miR-12191-3p	ENSMUST00000079012	ENSMUSG00000025702	Marchf8
mmu-miR-5119	ENSMUST00000079012	ENSMUSG00000025702	Marchf8
mmu-miR-6955-3p	ENSMUST00000079012	ENSMUSG00000025702	Marchf8
mmu-miR-12191-3p	ENSMUST00000106054	ENSMUSG00000028811	Yars
mmu-miR-12191-3p	ENSMUST00000076272	ENSMUSG00000054746	Abca15
mmu-miR-12191-3p	ENSMUST00000071902	ENSMUSG00000058620	Adra2b
mmu-miR-12191-3p	ENSMUST00000099492	ENSMUSG00000035621	Midn
mmu-miR-129b-5p	ENSMUST00000099492	ENSMUSG00000035621	Midn
mmu-miR-296-5p	ENSMUST00000099492	ENSMUSG00000035621	Midn
novel-mmu-miR193-5p	ENSMUST00000099492	ENSMUSG00000035621	Midn
novel-mmu-miR450-5p	ENSMUST00000099492	ENSMUSG00000035621	Midn
mmu-miR-12191-3p	ENSMUST00000209248	ENSMUSG00000110404	Rnf223
mmu-miR-12191-3p	ENSMUST00000039758	ENSMUSG00000035885	Cox8a
novel-mmu-miR193-5p	ENSMUST00000039758	ENSMUSG00000035885	Cox8a
mmu-miR-12191-3p	ENSMUST00000032774	ENSMUSG00000030555	Ttc23
mmu-miR-125a-3p	ENSMUST00000032774	ENSMUSG00000030555	Ttc23
mmu-miR-12191-3p	ENSMUST00000235263	ENSMUSG00000025092	Hspa12a
mmu-miR-12191-3p	ENSMUST00000049942	ENSMUSG00000063889	Crem
mmu-miR-12191-3p	ENSMUST00000213834	ENSMUSG00000051160	Olfr853
mmu-miR-12191-3p	ENSMUST00000113661	ENSMUSG00000039648	Kyat1
mmu-miR-7648-3p	ENSMUST00000113661	ENSMUSG00000039648	Kyat1
mmu-miR-12191-3p	ENSMUST00000191899	ENSMUSG00000039952	Dag1
mmu-miR-7667-5p	ENSMUST00000191899	ENSMUSG00000039952	Dag1
mmu-miR-12191-3p	ENSMUST00000076949	ENSMUSG00000064037	Gpn1
mmu-miR-3470b	ENSMUST00000076949	ENSMUSG00000064037	Gpn1
mmu-miR-6955-3p	ENSMUST00000076949	ENSMUSG00000064037	Gpn1
mmu-miR-12191-3p	ENSMUST00000114280	ENSMUSG00000029101	Rgs12
mmu-miR-7648-3p	ENSMUST00000114280	ENSMUSG00000029101	Rgs12
mmu-miR-12191-3p	ENSMUST00000089925	ENSMUSG00000022861	Dgkg
novel-mmu-miR2-5p	ENSMUST00000089925	ENSMUSG00000022861	Dgkg
mmu-miR-12191-3p	ENSMUST00000031261	ENSMUSG00000029320	1700016H13Rik
mmu-miR-12191-3p	ENSMUST00000044038	ENSMUSG00000039648	Kyat1
mmu-miR-7648-3p	ENSMUST00000044038	ENSMUSG00000039648	Kyat1
mmu-miR-12191-3p	ENSMUST00000107371	ENSMUSG00000028364	Tnc
mmu-miR-125a-3p	ENSMUST00000107371	ENSMUSG00000028364	Tnc
mmu-miR-12191-3p	ENSMUST00000149342	ENSMUSG00000053161	Daw1
mmu-miR-12191-3p	ENSMUST00000128612	ENSMUSG00000000308	Ckmt1
mmu-miR-12191-3p	ENSMUST00000112597	ENSMUSG00000033623	Pcgf3
mmu-miR-12191-3p	ENSMUST00000054002	ENSMUSG00000053113	Socs3
mmu-miR-6954-3p	ENSMUST00000054002	ENSMUSG00000053113	Socs3
mmu-miR-7668-3p	ENSMUST00000054002	ENSMUSG00000053113	Socs3
mmu-miR-12191-3p	ENSMUST00000215734	ENSMUSG00000040722	Scamp5
mmu-miR-12191-3p	ENSMUST00000142788	ENSMUSG00000018565	Elp5
mmu-miR-5104b-5p	ENSMUST00000142788	ENSMUSG00000018565	Elp5
mmu-miR-12191-3p	ENSMUST00000150813	ENSMUSG00000029192	Tbc1d14
mmu-miR-7667-5p	ENSMUST00000150813	ENSMUSG00000029192	Tbc1d14
mmu-miR-12191-3p	ENSMUST00000091560	ENSMUSG00000021458	Aopep
mmu-miR-125a-3p	ENSMUST00000091560	ENSMUSG00000021458	Aopep
mmu-miR-6955-3p	ENSMUST00000091560	ENSMUSG00000021458	Aopep
mmu-miR-12191-3p	ENSMUST00000029686	ENSMUSG00000028051	Hcn3
mmu-miR-12191-3p	ENSMUST00000173013	ENSMUSG00000024299	Adamts10
mmu-miR-574-3p	ENSMUST00000173013	ENSMUSG00000024299	Adamts10
novel-mmu-miR34-3p	ENSMUST00000173013	ENSMUSG00000024299	Adamts10
mmu-miR-12191-3p	ENSMUST00000115130	ENSMUSG00000029790	Cep41
mmu-miR-12191-3p	ENSMUST00000140474	ENSMUSG00000039783	Kmo
mmu-miR-12191-3p	ENSMUST00000005616	ENSMUSG00000057672	Pkn1
mmu-miR-5627-5p	ENSMUST00000005616	ENSMUSG00000057672	Pkn1
mmu-miR-7648-3p	ENSMUST00000005616	ENSMUSG00000057672	Pkn1
novel-mmu-miR36-3p	ENSMUST00000005616	ENSMUSG00000057672	Pkn1
mmu-miR-12191-3p	ENSMUST00000212308	ENSMUSG00000031858	Mau2
mmu-miR-7648-3p	ENSMUST00000212308	ENSMUSG00000031858	Mau2
mmu-miR-12191-3p	ENSMUST00000156598	ENSMUSG00000048120	Entpd1
mmu-miR-12191-3p	ENSMUST00000064166	ENSMUSG00000045281	Gpr20
mmu-miR-12191-3p	ENSMUST00000134207	ENSMUSG00000031789	Cngb1
mmu-miR-296-5p	ENSMUST00000134207	ENSMUSG00000031789	Cngb1
mmu-miR-7668-3p	ENSMUST00000134207	ENSMUSG00000031789	Cngb1
mmu-miR-12191-3p	ENSMUST00000033429	ENSMUSG00000031103	Elf4
mmu-miR-12191-3p	ENSMUST00000025193	ENSMUSG00000024335	Brd2
mmu-miR-12191-3p	ENSMUST00000135074	ENSMUSG00000062646	Ganc
mmu-miR-12191-3p	ENSMUST00000141588	ENSMUSG00000028116	Myoz2
mmu-miR-12191-3p	ENSMUST00000159196	ENSMUSG00000037989	Wnk2
mmu-miR-12191-3p	ENSMUST00000160527	ENSMUSG00000074491	Clec4g
[truncated: 26,887 more rows]

## Sheet: Cluster4
Supplementary Table S4. Target gene predictions for twelve clusters miRNAs
Target gene predictions for cluster 4 miRNAs
miRNA ID	Transcript ID	Gene ID	Gene Symbol
mmu-let-7g-3p	ENSMUST00000234871	ENSMUSG00000044252	Osbpl1a
mmu-miR-486b-3p	ENSMUST00000234871	ENSMUSG00000044252	Osbpl1a
mmu-let-7g-3p	ENSMUST00000005057	ENSMUSG00000004929	Thop1
mmu-miR-423-5p	ENSMUST00000005057	ENSMUSG00000004929	Thop1
mmu-miR-486b-3p	ENSMUST00000005057	ENSMUSG00000004929	Thop1
mmu-miR-672-5p	ENSMUST00000005057	ENSMUSG00000004929	Thop1
mmu-let-7g-3p	ENSMUST00000164987	ENSMUSG00000006154	Eps8l1
mmu-let-7g-3p	ENSMUST00000034279	ENSMUSG00000031822	Gse1
mmu-let-7g-3p	ENSMUST00000227526	ENSMUSG00000006281	Tep1
mmu-miR-188-3p	ENSMUST00000227526	ENSMUSG00000006281	Tep1
novel-mmu-miR296-3p	ENSMUST00000227526	ENSMUSG00000006281	Tep1
mmu-let-7g-3p	ENSMUST00000106119	ENSMUSG00000025165	Sectm1a
mmu-miR-3473d	ENSMUST00000106119	ENSMUSG00000025165	Sectm1a
mmu-let-7g-3p	ENSMUST00000026162	ENSMUSG00000025165	Sectm1a
mmu-miR-3473d	ENSMUST00000026162	ENSMUSG00000025165	Sectm1a
mmu-let-7g-3p	ENSMUST00000024707	ENSMUSG00000023914	Mep1a
mmu-let-7g-3p	ENSMUST00000061837	ENSMUSG00000047284	Neurl4
mmu-let-7g-3p	ENSMUST00000235111	ENSMUSG00000039628	Hs3st6
mmu-let-7g-3p	ENSMUST00000192103	ENSMUSG00000102918	Pcdhgc3
mmu-miR-5620-5p	ENSMUST00000192103	ENSMUSG00000102918	Pcdhgc3
mmu-miR-6958-3p	ENSMUST00000192103	ENSMUSG00000102918	Pcdhgc3
novel-mmu-miR236-5p	ENSMUST00000192103	ENSMUSG00000102918	Pcdhgc3
mmu-let-7g-3p	ENSMUST00000199529	ENSMUSG00000032480	Dhx30
mmu-let-7g-3p	ENSMUST00000109741	ENSMUSG00000053693	Mast1
mmu-let-7g-3p	ENSMUST00000118412	ENSMUSG00000044117	Bmerb1
mmu-let-7g-3p	ENSMUST00000239307	ENSMUSG00000097392	Thoc2l
mmu-let-7g-3p	ENSMUST00000165596	ENSMUSG00000032480	Dhx30
mmu-let-7g-3p	ENSMUST00000128500	ENSMUSG00000075415	Fnbp1
mmu-let-7g-3p	ENSMUST00000119043	ENSMUSG00000044252	Osbpl1a
mmu-miR-486b-3p	ENSMUST00000119043	ENSMUSG00000044252	Osbpl1a
mmu-let-7g-3p	ENSMUST00000200066	ENSMUSG00000032480	Dhx30
mmu-let-7g-3p	ENSMUST00000007249	ENSMUSG00000007034	Slc44a4
mmu-let-7g-3p	ENSMUST00000151152	ENSMUSG00000058248	Kcnh1
mmu-let-7g-3p	ENSMUST00000128402	ENSMUSG00000021294	Kif26a
mmu-miR-7652-3p	ENSMUST00000128402	ENSMUSG00000021294	Kif26a
mmu-let-7g-3p	ENSMUST00000151098	ENSMUSG00000063564	Col23a1
mmu-miR-7652-3p	ENSMUST00000151098	ENSMUSG00000063564	Col23a1
mmu-let-7g-3p	ENSMUST00000092623	ENSMUSG00000019880	Rspo3
mmu-let-7g-3p	ENSMUST00000042869	ENSMUSG00000035790	Cep19
mmu-let-7g-3p	ENSMUST00000028737	ENSMUSG00000027281	Slx4ip
mmu-let-7g-3p	ENSMUST00000118860	ENSMUSG00000027954	Efna1
mmu-let-7g-3p	ENSMUST00000162308	ENSMUSG00000038722	Bud31
mmu-let-7g-3p	ENSMUST00000200827	ENSMUSG00000005299	Letm1
mmu-miR-365-1-5p	ENSMUST00000200827	ENSMUSG00000005299	Letm1
mmu-miR-450a-2-3p	ENSMUST00000200827	ENSMUSG00000005299	Letm1
mmu-let-7g-3p	ENSMUST00000108596	ENSMUSG00000018569	Cldn7
mmu-let-7g-3p	ENSMUST00000018713	ENSMUSG00000018569	Cldn7
mmu-let-7g-3p	ENSMUST00000117137	ENSMUSG00000023914	Mep1a
mmu-let-7g-3p	ENSMUST00000173854	ENSMUSG00000001120	Pcbp3
mmu-let-7g-3p	ENSMUST00000037246	ENSMUSG00000034108	Ccs
mmu-let-7g-3p	ENSMUST00000043279	ENSMUSG00000047495	Dlgap2
mmu-let-7g-3p	ENSMUST00000039803	ENSMUSG00000041765	Ubac2
mmu-miR-6936-5p	ENSMUST00000039803	ENSMUSG00000041765	Ubac2
mmu-miR-6958-3p	ENSMUST00000039803	ENSMUSG00000041765	Ubac2
mmu-miR-7226-3p	ENSMUST00000039803	ENSMUSG00000041765	Ubac2
mmu-miR-7665-5p	ENSMUST00000039803	ENSMUSG00000041765	Ubac2
mmu-let-7g-3p	ENSMUST00000190703	ENSMUSG00000002831	Plin4
mmu-miR-15a-3p	ENSMUST00000190703	ENSMUSG00000002831	Plin4
mmu-miR-486b-3p	ENSMUST00000190703	ENSMUSG00000002831	Plin4
mmu-let-7g-3p	ENSMUST00000152340	ENSMUSG00000040451	Sgms1
mmu-let-7g-3p	ENSMUST00000025906	ENSMUSG00000024955	Esrra
mmu-miR-6993-5p	ENSMUST00000025906	ENSMUSG00000024955	Esrra
mmu-miR-7652-3p	ENSMUST00000025906	ENSMUSG00000024955	Esrra
novel-mmu-miR296-3p	ENSMUST00000025906	ENSMUSG00000024955	Esrra
mmu-let-7g-3p	ENSMUST00000121808	ENSMUSG00000044252	Osbpl1a
mmu-miR-486b-3p	ENSMUST00000121808	ENSMUSG00000044252	Osbpl1a
mmu-let-7g-3p	ENSMUST00000008094	ENSMUSG00000007950	Abhd8
mmu-miR-3473d	ENSMUST00000008094	ENSMUSG00000007950	Abhd8
mmu-miR-365-1-5p	ENSMUST00000008094	ENSMUSG00000007950	Abhd8
mmu-let-7g-3p	ENSMUST00000145432	ENSMUSG00000040785	Ttc3
mmu-let-7g-3p	ENSMUST00000018727	ENSMUSG00000018583	G3bp1
mmu-miR-1960	ENSMUST00000018727	ENSMUSG00000018583	G3bp1
novel-mmu-miR214-3p	ENSMUST00000018727	ENSMUSG00000018583	G3bp1
mmu-let-7g-3p	ENSMUST00000169186	ENSMUSG00000035790	Cep19
mmu-let-7g-3p	ENSMUST00000123791	ENSMUSG00000036529	Sbf1
mmu-let-7g-3p	ENSMUST00000217811	ENSMUSG00000009092	Derl3
mmu-miR-12194-3p	ENSMUST00000217811	ENSMUSG00000009092	Derl3
mmu-let-7g-3p	ENSMUST00000110844	ENSMUSG00000058248	Kcnh1
mmu-let-7g-3p	ENSMUST00000030269	ENSMUSG00000028542	Slc6a9
mmu-miR-15a-3p	ENSMUST00000030269	ENSMUSG00000028542	Slc6a9
mmu-let-7g-3p	ENSMUST00000235027	ENSMUSG00000044252	Osbpl1a
mmu-miR-486b-3p	ENSMUST00000235027	ENSMUSG00000044252	Osbpl1a
mmu-let-7g-3p	ENSMUST00000113825	ENSMUSG00000024892	Pcx
mmu-miR-3091-3p	ENSMUST00000113825	ENSMUSG00000024892	Pcx
mmu-miR-7665-5p	ENSMUST00000113825	ENSMUSG00000024892	Pcx
mmu-let-7g-3p	ENSMUST00000084103	ENSMUSG00000029050	Ski
novel-mmu-miR236-5p	ENSMUST00000084103	ENSMUSG00000029050	Ski
mmu-let-7g-3p	ENSMUST00000179926	ENSMUSG00000078908	Mon1b
mmu-miR-3082-5p	ENSMUST00000179926	ENSMUSG00000078908	Mon1b
novel-mmu-miR236-5p	ENSMUST00000179926	ENSMUSG00000078908	Mon1b
mmu-let-7g-3p	ENSMUST00000074352	ENSMUSG00000044252	Osbpl1a
mmu-miR-486b-3p	ENSMUST00000074352	ENSMUSG00000044252	Osbpl1a
mmu-let-7g-3p	ENSMUST00000201767	ENSMUSG00000021219	Rgs6
mmu-miR-130b-5p	ENSMUST00000201767	ENSMUSG00000021219	Rgs6
mmu-let-7g-3p	ENSMUST00000113641	ENSMUSG00000024926	Kat5
mmu-let-7g-3p	ENSMUST00000144585	ENSMUSG00000036529	Sbf1
mmu-let-7g-3p	ENSMUST00000239420	ENSMUSG00000097392	Thoc2l
mmu-let-7g-3p	ENSMUST00000208714	ENSMUSG00000038520	Tbc1d17
mmu-miR-181d-3p	ENSMUST00000208714	ENSMUSG00000038520	Tbc1d17
mmu-miR-6958-3p	ENSMUST00000208714	ENSMUSG00000038520	Tbc1d17
mmu-let-7g-3p	ENSMUST00000118313	ENSMUSG00000044252	Osbpl1a
mmu-miR-486b-3p	ENSMUST00000118313	ENSMUSG00000044252	Osbpl1a
mmu-let-7g-3p	ENSMUST00000172975	ENSMUSG00000024955	Esrra
mmu-miR-6993-5p	ENSMUST00000172975	ENSMUSG00000024955	Esrra
mmu-miR-7652-3p	ENSMUST00000172975	ENSMUSG00000024955	Esrra
novel-mmu-miR296-3p	ENSMUST00000172975	ENSMUSG00000024955	Esrra
mmu-let-7g-3p	ENSMUST00000161273	ENSMUSG00000029406	Pitpnm2
mmu-miR-15a-3p	ENSMUST00000161273	ENSMUSG00000029406	Pitpnm2
mmu-let-7g-3p	ENSMUST00000114485	ENSMUSG00000026981	Il1rn
mmu-let-7g-3p	ENSMUST00000194175	ENSMUSG00000033860	Fgg
mmu-let-7g-3p	ENSMUST00000119131	ENSMUSG00000040785	Ttc3
mmu-miR-3572-3p	ENSMUST00000119131	ENSMUSG00000040785	Ttc3
mmu-let-7g-3p	ENSMUST00000155044	ENSMUSG00000040620	Dhx33
mmu-let-7g-3p	ENSMUST00000236567	ENSMUSG00000034108	Ccs
mmu-let-7g-3p	ENSMUST00000196801	ENSMUSG00000043323	Fbrsl1
mmu-miR-486b-3p	ENSMUST00000196801	ENSMUSG00000043323	Fbrsl1
mmu-miR-6936-5p	ENSMUST00000196801	ENSMUSG00000043323	Fbrsl1
mmu-let-7g-3p	ENSMUST00000114102	ENSMUSG00000026927	Entr1
mmu-let-7g-3p	ENSMUST00000040689	ENSMUSG00000033124	Atg9a
mmu-miR-365-2-5p	ENSMUST00000040689	ENSMUSG00000033124	Atg9a
mmu-miR-6958-3p	ENSMUST00000040689	ENSMUSG00000033124	Atg9a
mmu-let-7g-3p	ENSMUST00000225921	ENSMUSG00000017491	Rarb
novel-mmu-miR296-3p	ENSMUST00000225921	ENSMUSG00000017491	Rarb
mmu-let-7g-3p	ENSMUST00000118587	ENSMUSG00000027954	Efna1
mmu-let-7g-3p	ENSMUST00000059754	ENSMUSG00000049605	Olfr418
mmu-let-7g-3p	ENSMUST00000203345	ENSMUSG00000002871	Tpra1
mmu-let-7g-3p	ENSMUST00000238734	ENSMUSG00000002831	Plin4
mmu-miR-15a-3p	ENSMUST00000238734	ENSMUSG00000002831	Plin4
mmu-miR-486b-3p	ENSMUST00000238734	ENSMUSG00000002831	Plin4
mmu-let-7g-3p	ENSMUST00000100126	ENSMUSG00000025165	Sectm1a
mmu-let-7g-3p	ENSMUST00000175663	ENSMUSG00000001998	Ap4e1
mmu-let-7g-3p	ENSMUST00000123176	ENSMUSG00000032782	Cntrob
mmu-miR-6936-5p	ENSMUST00000123176	ENSMUSG00000032782	Cntrob
mmu-miR-7652-3p	ENSMUST00000123176	ENSMUSG00000032782	Cntrob
mmu-let-7g-3p	ENSMUST00000086123	ENSMUSG00000029406	Pitpnm2
mmu-miR-15a-3p	ENSMUST00000086123	ENSMUSG00000029406	Pitpnm2
mmu-let-7g-3p	ENSMUST00000028293	ENSMUSG00000026927	Entr1
mmu-let-7g-3p	ENSMUST00000155802	ENSMUSG00000038147	Cd84
mmu-let-7g-3p	ENSMUST00000159990	ENSMUSG00000019952	Poc1b
mmu-miR-3082-5p	ENSMUST00000159990	ENSMUSG00000019952	Poc1b
mmu-let-7g-3p	ENSMUST00000109891	ENSMUSG00000048251	Bcl11b
mmu-miR-1306-3p	ENSMUST00000109891	ENSMUSG00000048251	Bcl11b
mmu-let-7g-3p	ENSMUST00000136602	ENSMUSG00000009246	Trpm5
mmu-let-7g-3p	ENSMUST00000212504	ENSMUSG00000034212	Ankmy1
mmu-miR-148b-5p	ENSMUST00000212504	ENSMUSG00000034212	Ankmy1
novel-mmu-miR18-5p	ENSMUST00000212504	ENSMUSG00000034212	Ankmy1
mmu-let-7g-3p	ENSMUST00000118162	ENSMUSG00000048012	Zfp473
mmu-let-7g-3p	ENSMUST00000009321	ENSMUSG00000022718	Dgcr8
mmu-let-7g-3p	ENSMUST00000140228	ENSMUSG00000033088	Triobp
novel-mmu-miR296-3p	ENSMUST00000140228	ENSMUSG00000033088	Triobp
mmu-let-7g-3p	ENSMUST00000218878	ENSMUSG00000020196	Cabin1
mmu-let-7g-3p	ENSMUST00000026078	ENSMUSG00000042243	BC051665
mmu-let-7g-3p	ENSMUST00000019456	ENSMUSG00000019312	Grb7
mmu-let-7g-3p	ENSMUST00000099071	ENSMUSG00000074576	Mocs3
mmu-let-7g-3p	ENSMUST00000220821	ENSMUSG00000021094	Dhrs7
mmu-let-7g-3p	ENSMUST00000197928	ENSMUSG00000032480	Dhx30
mmu-let-7g-3p	ENSMUST00000134415	ENSMUSG00000040451	Sgms1
mmu-let-7g-3p	ENSMUST00000199332	ENSMUSG00000032480	Dhx30
mmu-let-7g-3p	ENSMUST00000191440	ENSMUSG00000003346	Abhd17a
mmu-let-7g-3p	ENSMUST00000031455	ENSMUSG00000029490	Mfsd7a
novel-mmu-miR18-5p	ENSMUST00000031455	ENSMUSG00000029490	Mfsd7a
mmu-let-7g-3p	ENSMUST00000120655	ENSMUSG00000049723	Mmp12
novel-mmu-miR236-5p	ENSMUST00000120655	ENSMUSG00000049723	Mmp12
mmu-let-7g-3p	ENSMUST00000115168	ENSMUSG00000035790	Cep19
mmu-let-7g-3p	ENSMUST00000002908	ENSMUSG00000002831	Plin4
mmu-miR-15a-3p	ENSMUST00000002908	ENSMUSG00000002831	Plin4
mmu-miR-486b-3p	ENSMUST00000002908	ENSMUSG00000002831	Plin4
mmu-let-7g-3p	ENSMUST00000196171	ENSMUSG00000032480	Dhx30
mmu-let-7g-3p	ENSMUST00000062368	ENSMUSG00000032480	Dhx30
mmu-let-7g-3p	ENSMUST00000089765	ENSMUSG00000068391	Chrac1
mmu-let-7g-3p	ENSMUST00000162396	ENSMUSG00000042121	Ssh1
mmu-let-7g-3p	ENSMUST00000180277	ENSMUSG00000027281	Slx4ip
mmu-let-7g-3p	ENSMUST00000232783	ENSMUSG00000024066	Xdh
mmu-let-7g-3p	ENSMUST00000102656	ENSMUSG00000052135	Foxo6
mmu-miR-7652-3p	ENSMUST00000102656	ENSMUSG00000052135	Foxo6
novel-mmu-miR214-3p	ENSMUST00000102656	ENSMUSG00000052135	Foxo6
mmu-let-7g-3p	ENSMUST00000030638	ENSMUSG00000028834	Trim63
mmu-miR-3091-3p	ENSMUST00000030638	ENSMUSG00000028834	Trim63
mmu-miR-6958-3p	ENSMUST00000030638	ENSMUSG00000028834	Trim63
mmu-let-7g-3p	ENSMUST00000059343	ENSMUSG00000028876	Epha10
novel-mmu-miR18-5p	ENSMUST00000059343	ENSMUSG00000028876	Epha10
mmu-let-7g-3p	ENSMUST00000192671	ENSMUSG00000038599	Capn8
mmu-let-7g-3p	ENSMUST00000174066	ENSMUSG00000092356	Gm20532
mmu-miR-7665-5p	ENSMUST00000174066	ENSMUSG00000092356	Gm20532
mmu-let-7g-3p	ENSMUST00000027475	ENSMUSG00000048000	Gigyf2
mmu-miR-3082-5p	ENSMUST00000027475	ENSMUSG00000048000	Gigyf2
mmu-let-7g-3p	ENSMUST00000194746	ENSMUSG00000073702	Rpl31
mmu-let-7g-3p	ENSMUST00000234241	ENSMUSG00000050945	Zfp438
novel-mmu-miR214-3p	ENSMUST00000234241	ENSMUSG00000050945	Zfp438
mmu-let-7g-3p	ENSMUST00000145959	ENSMUSG00000038520	Tbc1d17
mmu-miR-6958-3p	ENSMUST00000145959	ENSMUSG00000038520	Tbc1d17
novel-mmu-miR296-3p	ENSMUST00000145959	ENSMUSG00000038520	Tbc1d17
mmu-let-7g-3p	ENSMUST00000147393	ENSMUSG00000044783	Hjurp
mmu-let-7g-3p	ENSMUST00000147393	ENSMUSG00000044783	Hjurp
mmu-miR-330-3p	ENSMUST00000147393	ENSMUSG00000044783	Hjurp
mmu-miR-330-3p	ENSMUST00000147393	ENSMUSG00000044783	Hjurp
mmu-let-7g-3p	ENSMUST00000225334	ENSMUSG00000058900	Rsl1
mmu-miR-3473d	ENSMUST00000225334	ENSMUSG00000058900	Rsl1
mmu-let-7g-3p	ENSMUST00000108103	ENSMUSG00000028411	Aptx
mmu-let-7g-3p	ENSMUST00000235245	ENSMUSG00000034108	Ccs
mmu-let-7g-3p	ENSMUST00000161938	ENSMUSG00000029406	Pitpnm2
mmu-miR-15a-3p	ENSMUST00000161938	ENSMUSG00000029406	Pitpnm2
mmu-miR-7665-5p	ENSMUST00000161938	ENSMUSG00000029406	Pitpnm2
mmu-let-7g-3p	ENSMUST00000198425	ENSMUSG00000032480	Dhx30
mmu-let-7g-3p	ENSMUST00000063857	ENSMUSG00000028542	Slc6a9
mmu-miR-15a-3p	ENSMUST00000063857	ENSMUSG00000028542	Slc6a9
mmu-let-7g-3p	ENSMUST00000078470	ENSMUSG00000058248	Kcnh1
mmu-let-7g-3p	ENSMUST00000034230	ENSMUSG00000031778	Cx3cl1
mmu-let-7g-3p	ENSMUST00000234428	ENSMUSG00000044252	Osbpl1a
mmu-let-7g-3p	ENSMUST00000239322	ENSMUSG00000024955	Esrra
mmu-miR-6993-5p	ENSMUST00000239322	ENSMUSG00000024955	Esrra
mmu-miR-7652-3p	ENSMUST00000239322	ENSMUSG00000024955	Esrra
novel-mmu-miR296-3p	ENSMUST00000239322	ENSMUSG00000024955	Esrra
mmu-let-7g-3p	ENSMUST00000009236	ENSMUSG00000009092	Derl3
mmu-miR-12194-3p	ENSMUST00000009236	ENSMUSG00000009092	Derl3
mmu-let-7g-3p	ENSMUST00000216375	ENSMUSG00000070417	Olfr2
mmu-let-7g-3p	ENSMUST00000214105	ENSMUSG00000070417	Olfr2
mmu-let-7g-3p	ENSMUST00000106120	ENSMUSG00000025165	Sectm1a
mmu-miR-3473d	ENSMUST00000106120	ENSMUSG00000025165	Sectm1a
mmu-let-7g-3p	ENSMUST00000159018	ENSMUSG00000038722	Bud31
mmu-let-7g-3p	ENSMUST00000111991	ENSMUSG00000032480	Dhx30
mmu-let-7g-3p	ENSMUST00000024881	ENSMUSG00000024077	Strn
mmu-let-7g-3p	ENSMUST00000025217	ENSMUSG00000024359	Hspa9
mmu-let-7g-3p	ENSMUST00000140797	ENSMUSG00000030306	Tmtc1
mmu-miR-497b	ENSMUST00000140797	ENSMUSG00000030306	Tmtc1
mmu-miR-6936-5p	ENSMUST00000140797	ENSMUSG00000030306	Tmtc1
mmu-miR-7665-5p	ENSMUST00000140797	ENSMUSG00000030306	Tmtc1
mmu-let-7g-3p	ENSMUST00000105875	ENSMUSG00000028834	Trim63
mmu-miR-3091-3p	ENSMUST00000105875	ENSMUSG00000028834	Trim63
mmu-miR-6958-3p	ENSMUST00000105875	ENSMUSG00000028834	Trim63
mmu-let-7g-3p	ENSMUST00000185113	ENSMUSG00000020220	Vps13d
mmu-miR-365-1-5p	ENSMUST00000185113	ENSMUSG00000020220	Vps13d
mmu-miR-365-2-5p	ENSMUST00000185113	ENSMUSG00000020220	Vps13d
mmu-miR-7652-3p	ENSMUST00000185113	ENSMUSG00000020220	Vps13d
mmu-let-7g-3p	ENSMUST00000234340	ENSMUSG00000039628	Hs3st6
mmu-let-7g-3p	ENSMUST00000227049	ENSMUSG00000022000	Zc3h13
mmu-let-7g-3p	ENSMUST00000028311	ENSMUSG00000026942	Traf2
mmu-let-7g-3p	ENSMUST00000020113	ENSMUSG00000019952	Poc1b
mmu-miR-3082-5p	ENSMUST00000020113	ENSMUSG00000019952	Poc1b
mmu-let-7g-3p	ENSMUST00000024260	ENSMUSG00000023495	Pcbp4
mmu-miR-188-3p	ENSMUST00000024260	ENSMUSG00000023495	Pcbp4
mmu-miR-3082-5p	ENSMUST00000024260	ENSMUSG00000023495	Pcbp4
mmu-let-7g-3p	ENSMUST00000121774	ENSMUSG00000044252	Osbpl1a
mmu-miR-486b-3p	ENSMUST00000121774	ENSMUSG00000044252	Osbpl1a
mmu-let-7g-3p	ENSMUST00000026635	ENSMUSG00000025555	Farp1
mmu-miR-6958-3p	ENSMUST00000026635	ENSMUSG00000025555	Farp1
mmu-let-7g-3p	ENSMUST00000162812	ENSMUSG00000029406	Pitpnm2
mmu-miR-15a-3p	ENSMUST00000162812	ENSMUSG00000029406	Pitpnm2
mmu-let-7g-3p	ENSMUST00000017900	ENSMUSG00000017756	Slc12a7
mmu-let-7g-3p	ENSMUST00000186081	ENSMUSG00000021219	Rgs6
mmu-miR-12194-3p	ENSMUST00000186081	ENSMUSG00000021219	Rgs6
mmu-miR-15a-5p	ENSMUST00000186081	ENSMUSG00000021219	Rgs6
mmu-let-7g-3p	ENSMUST00000049294	ENSMUSG00000040824	Snrpd2
mmu-miR-130b-5p	ENSMUST00000049294	ENSMUSG00000040824	Snrpd2
novel-mmu-miR296-3p	ENSMUST00000049294	ENSMUSG00000040824	Snrpd2
mmu-let-7g-3p	ENSMUST00000022281	ENSMUSG00000016018	Mtrex
mmu-let-7g-3p	ENSMUST00000077175	ENSMUSG00000034453	Polr3b
mmu-miR-1198-3p	ENSMUST00000077175	ENSMUSG00000034453	Polr3b
mmu-let-7g-3p	ENSMUST00000236349	ENSMUSG00000033207	Mamdc2
mmu-let-7g-3p	ENSMUST00000235701	ENSMUSG00000024926	Kat5
mmu-let-7g-3p	ENSMUST00000156652	ENSMUSG00000069094	Pde7a
mmu-let-7g-3p	ENSMUST00000114100	ENSMUSG00000026927	Entr1
mmu-let-7g-3p	ENSMUST00000109887	ENSMUSG00000048251	Bcl11b
mmu-miR-1306-3p	ENSMUST00000109887	ENSMUSG00000048251	Bcl11b
mmu-let-7g-3p	ENSMUST00000022589	ENSMUSG00000022012	Enox1
mmu-let-7g-3p	ENSMUST00000121888	ENSMUSG00000044252	Osbpl1a
mmu-miR-486b-3p	ENSMUST00000121888	ENSMUSG00000044252	Osbpl1a
mmu-let-7g-3p	ENSMUST00000132241	ENSMUSG00000003526	Prodh
mmu-let-7g-3p	ENSMUST00000153291	ENSMUSG00000052102	Gnpda1
novel-mmu-miR296-3p	ENSMUST00000153291	ENSMUSG00000052102	Gnpda1
mmu-let-7g-3p	ENSMUST00000119792	ENSMUSG00000029466	Anapc7
mmu-miR-15a-3p	ENSMUST00000119792	ENSMUSG00000029466	Anapc7
novel-mmu-miR18-5p	ENSMUST00000119792	ENSMUSG00000029466	Anapc7
mmu-let-7g-3p	ENSMUST00000152652	ENSMUSG00000047495	Dlgap2
mmu-let-7g-3p	ENSMUST00000055244	ENSMUSG00000026843	Fubp3
mmu-let-7g-3p	ENSMUST00000184646	ENSMUSG00000018698	Lhx1
mmu-let-7g-3p	ENSMUST00000030917	ENSMUSG00000029050	Ski
novel-mmu-miR236-5p	ENSMUST00000030917	ENSMUSG00000029050	Ski
mmu-let-7g-3p	ENSMUST00000008605	ENSMUSG00000008461	Fut1
mmu-miR-365-2-5p	ENSMUST00000008605	ENSMUSG00000008461	Fut1
mmu-let-7g-3p	ENSMUST00000160075	ENSMUSG00000038722	Bud31
mmu-let-7g-3p	ENSMUST00000188347	ENSMUSG00000033124	Atg9a
mmu-miR-365-2-5p	ENSMUST00000188347	ENSMUSG00000033124	Atg9a
mmu-miR-6958-3p	ENSMUST00000188347	ENSMUSG00000033124	Atg9a
mmu-let-7g-3p	ENSMUST00000032888	ENSMUSG00000030654	Arl6ip1
mmu-let-7g-3p	ENSMUST00000140512	ENSMUSG00000033033	Calhm2
mmu-let-7g-3p	ENSMUST00000063750	ENSMUSG00000017491	Rarb
mmu-let-7g-3p	ENSMUST00000025418	ENSMUSG00000024537	Psmg2
mmu-let-7g-3p	ENSMUST00000036992	ENSMUSG00000036111	Lmo1
mmu-let-7g-3p	ENSMUST00000168741	ENSMUSG00000003316	Glg1
mmu-let-7g-3p	ENSMUST00000122003	ENSMUSG00000034724	Cnot6l
mmu-let-7g-3p	ENSMUST00000201141	ENSMUSG00000044155	Lsm8
novel-mmu-miR214-3p	ENSMUST00000201141	ENSMUSG00000044155	Lsm8
mmu-let-7g-3p	ENSMUST00000189702	ENSMUSG00000033124	Atg9a
mmu-miR-365-2-5p	ENSMUST00000189702	ENSMUSG00000033124	Atg9a
mmu-miR-6958-3p	ENSMUST00000189702	ENSMUSG00000033124	Atg9a
mmu-let-7g-3p	ENSMUST00000056146	ENSMUSG00000044145	1810024B03Rik
mmu-miR-32-5p	ENSMUST00000056146	ENSMUSG00000044145	1810024B03Rik
mmu-let-7g-3p	ENSMUST00000234118	ENSMUSG00000044252	Osbpl1a
mmu-miR-486b-3p	ENSMUST00000234118	ENSMUSG00000044252	Osbpl1a
mmu-let-7g-3p	ENSMUST00000028874	ENSMUSG00000027395	Polr1b
mmu-let-7g-3p	ENSMUST00000236451	ENSMUSG00000034108	Ccs
mmu-let-7g-3p	ENSMUST00000022577	ENSMUSG00000022000	Zc3h13
mmu-let-7g-3p	ENSMUST00000208147	ENSMUSG00000070417	Olfr2
mmu-let-7g-3p	ENSMUST00000063989	ENSMUSG00000050945	Zfp438
novel-mmu-miR214-3p	ENSMUST00000063989	ENSMUSG00000050945	Zfp438
mmu-let-7g-3p	ENSMUST00000115031	ENSMUSG00000037447	Arid5a
mmu-miR-1960	ENSMUST00000115031	ENSMUSG00000037447	Arid5a
mmu-miR-3572-3p	ENSMUST00000115031	ENSMUSG00000037447	Arid5a
mmu-miR-6928-3p	ENSMUST00000115031	ENSMUSG00000037447	Arid5a
mmu-miR-7226-3p	ENSMUST00000115031	ENSMUSG00000037447	Arid5a
mmu-miR-7652-3p	ENSMUST00000115031	ENSMUSG00000037447	Arid5a
mmu-let-7g-3p	ENSMUST00000235799	ENSMUSG00000024537	Psmg2
mmu-let-7g-3p	ENSMUST00000236178	ENSMUSG00000034108	Ccs
mmu-let-7g-3p	ENSMUST00000029566	ENSMUSG00000027954	Efna1
mmu-let-7g-3p	ENSMUST00000031309	ENSMUSG00000029364	Wsb2
mmu-miR-28a-5p	ENSMUST00000031309	ENSMUSG00000029364	Wsb2
mmu-let-7g-3p	ENSMUST00000069195	ENSMUSG00000051351	Zfp46
mmu-miR-365-2-5p	ENSMUST00000069195	ENSMUSG00000051351	Zfp46
novel-mmu-miR214-3p	ENSMUST00000069195	ENSMUSG00000051351	Zfp46
novel-mmu-miR236-5p	ENSMUST00000069195	ENSMUSG00000051351	Zfp46
mmu-let-7g-3p	ENSMUST00000117361	ENSMUSG00000044252	Osbpl1a
mmu-miR-486b-3p	ENSMUST00000117361	ENSMUSG00000044252	Osbpl1a
mmu-let-7g-3p	ENSMUST00000077983	ENSMUSG00000026927	Entr1
mmu-let-7g-3p	ENSMUST00000175778	ENSMUSG00000036529	Sbf1
mmu-let-7g-3p	ENSMUST00000130716	ENSMUSG00000034354	Mtmr3
mmu-let-7g-3p	ENSMUST00000234194	ENSMUSG00000044252	Osbpl1a
mmu-miR-486b-3p	ENSMUST00000234194	ENSMUSG00000044252	Osbpl1a
mmu-let-7g-3p	ENSMUST00000226861	ENSMUSG00000055128	Cgrrf1
mmu-miR-10b-3p	ENSMUST00000136168	ENSMUSG00000023030	Slc11a2
mmu-miR-15a-5p	ENSMUST00000136168	ENSMUSG00000023030	Slc11a2
novel-mmu-miR296-3p	ENSMUST00000136168	ENSMUSG00000023030	Slc11a2
mmu-miR-10b-3p	ENSMUST00000172695	ENSMUSG00000022194	Pabpn1
mmu-miR-10b-3p	ENSMUST00000172695	ENSMUSG00000022194	Pabpn1
mmu-miR-652-3p	ENSMUST00000172695	ENSMUSG00000022194	Pabpn1
mmu-miR-652-3p	ENSMUST00000172695	ENSMUSG00000022194	Pabpn1
mmu-miR-10b-3p	ENSMUST00000217079	ENSMUSG00000054526	Olfr1500
mmu-miR-10b-3p	ENSMUST00000231766	ENSMUSG00000044626	Liph
mmu-miR-10b-3p	ENSMUST00000074230	ENSMUSG00000044626	Liph
mmu-miR-10b-3p	ENSMUST00000112203	ENSMUSG00000021948	Prkcd
mmu-miR-10b-3p	ENSMUST00000201525	ENSMUSG00000029658	Wdr95
mmu-miR-3473d	ENSMUST00000201525	ENSMUSG00000029658	Wdr95
mmu-miR-10b-3p	ENSMUST00000112202	ENSMUSG00000021948	Prkcd
mmu-miR-1198-3p	ENSMUST00000207050	ENSMUSG00000109129	Gm44973
mmu-miR-1198-3p	ENSMUST00000224244	ENSMUSG00000021518	Ptdss1
mmu-miR-1198-3p	ENSMUST00000156484	ENSMUSG00000047407	Tgif1
mmu-miR-1198-3p	ENSMUST00000087321	ENSMUSG00000067279	Ppp1r3c
mmu-miR-3473d	ENSMUST00000087321	ENSMUSG00000067279	Ppp1r3c
mmu-miR-5620-5p	ENSMUST00000087321	ENSMUSG00000067279	Ppp1r3c
mmu-miR-1198-3p	ENSMUST00000176430	ENSMUSG00000035152	Ap2b1
mmu-miR-1198-3p	ENSMUST00000210238	ENSMUSG00000055116	Arntl
mmu-miR-1198-3p	ENSMUST00000054923	ENSMUSG00000030708	Dnajb13
mmu-miR-1198-3p	ENSMUST00000210074	ENSMUSG00000055116	Arntl
mmu-miR-1198-3p	ENSMUST00000105858	ENSMUSG00000043924	Ncmap
novel-mmu-miR296-3p	ENSMUST00000105858	ENSMUSG00000043924	Ncmap
mmu-miR-1198-3p	ENSMUST00000033004	ENSMUSG00000030748	Il4ra
mmu-miR-1198-3p	ENSMUST00000032157	ENSMUSG00000030074	Gxylt2
mmu-miR-3473d	ENSMUST00000032157	ENSMUSG00000030074	Gxylt2
novel-mmu-miR18-5p	ENSMUST00000032157	ENSMUSG00000030074	Gxylt2
mmu-miR-1198-3p	ENSMUST00000110132	ENSMUSG00000044991	Shld1
mmu-miR-1198-3p	ENSMUST00000190457	ENSMUSG00000074217	Misp3
mmu-miR-1198-3p	ENSMUST00000114783	ENSMUSG00000059447	Hadhb
mmu-miR-1198-3p	ENSMUST00000037134	ENSMUSG00000040424	Hipk4
mmu-miR-1198-3p	ENSMUST00000034599	ENSMUSG00000032091	Tmprss4
mmu-miR-1198-3p	ENSMUST00000154686	ENSMUSG00000029462	Vps29
novel-mmu-miR236-5p	ENSMUST00000154686	ENSMUSG00000029462	Vps29
mmu-miR-1198-3p	ENSMUST00000056686	ENSMUSG00000074217	Misp3
mmu-miR-1198-3p	ENSMUST00000128231	ENSMUSG00000022174	Dad1
mmu-miR-15a-3p	ENSMUST00000128231	ENSMUSG00000022174	Dad1
mmu-miR-6958-3p	ENSMUST00000128231	ENSMUSG00000022174	Dad1
mmu-miR-1198-3p	ENSMUST00000111729	ENSMUSG00000029462	Vps29
mmu-miR-1198-3p	ENSMUST00000114786	ENSMUSG00000059447	Hadhb
mmu-miR-1198-3p	ENSMUST00000111417	ENSMUSG00000079215	Zfp664
mmu-miR-1198-3p	ENSMUST00000148702	ENSMUSG00000025878	Uimc1
mmu-miR-1198-3p	ENSMUST00000058524	ENSMUSG00000047749	Zc3hav1l
novel-mmu-miR214-3p	ENSMUST00000058524	ENSMUSG00000047749	Zc3hav1l
mmu-miR-1198-3p	ENSMUST00000131476	ENSMUSG00000039515	Ptpa
mmu-miR-1198-3p	ENSMUST00000105859	ENSMUSG00000043924	Ncmap
novel-mmu-miR296-3p	ENSMUST00000105859	ENSMUSG00000043924	Ncmap
mmu-miR-1198-3p	ENSMUST00000105860	ENSMUSG00000043924	Ncmap
novel-mmu-miR296-3p	ENSMUST00000105860	ENSMUSG00000043924	Ncmap
mmu-miR-1198-3p	ENSMUST00000156801	ENSMUSG00000031918	Mtmr2
mmu-miR-1198-3p	ENSMUST00000034121	ENSMUSG00000005142	Man2b1
mmu-miR-423-5p	ENSMUST00000034121	ENSMUSG00000005142	Man2b1
novel-mmu-miR236-5p	ENSMUST00000034121	ENSMUSG00000005142	Man2b1
mmu-miR-1198-3p	ENSMUST00000108353	ENSMUSG00000040424	Hipk4
mmu-miR-1198-3p	ENSMUST00000230507	ENSMUSG00000022456	Septin3
mmu-miR-15a-5p	ENSMUST00000230507	ENSMUSG00000022456	Septin3
mmu-miR-1198-3p	ENSMUST00000064481	ENSMUSG00000043924	Ncmap
novel-mmu-miR296-3p	ENSMUST00000064481	ENSMUSG00000043924	Ncmap
mmu-miR-1198-3p	ENSMUST00000047321	ENSMUSG00000055116	Arntl
mmu-miR-1198-3p	ENSMUST00000094140	ENSMUSG00000056598	Drc3
mmu-miR-1198-3p	ENSMUST00000094617	ENSMUSG00000030589	Rasgrp4
mmu-miR-330-3p	ENSMUST00000094617	ENSMUSG00000030589	Rasgrp4
novel-mmu-miR18-5p	ENSMUST00000094617	ENSMUSG00000030589	Rasgrp4
mmu-miR-1198-3p	ENSMUST00000056614	ENSMUSG00000050232	Cxcr3
mmu-miR-1198-3p	ENSMUST00000220359	ENSMUSG00000053329	Gatd3a
novel-mmu-miR22-3p	ENSMUST00000220359	ENSMUSG00000053329	Gatd3a
mmu-miR-1198-3p	ENSMUST00000134530	ENSMUSG00000031918	Mtmr2
mmu-miR-1198-3p	ENSMUST00000061891	ENSMUSG00000044991	Shld1
mmu-miR-1198-3p	ENSMUST00000021166	ENSMUSG00000020810	Cygb
mmu-miR-3473d	ENSMUST00000021166	ENSMUSG00000020810	Cygb
mmu-miR-1198-3p	ENSMUST00000108096	ENSMUSG00000028413	B4galt1
mmu-miR-1198-3p	ENSMUST00000186056	ENSMUSG00000036098	Myrf
mmu-miR-7665-5p	ENSMUST00000186056	ENSMUSG00000036098	Myrf
mmu-miR-1198-3p	ENSMUST00000177768	ENSMUSG00000095595	Fam177a
mmu-miR-3473d	ENSMUST00000177768	ENSMUSG00000095595	Fam177a
mmu-miR-1198-3p	ENSMUST00000110341	ENSMUSG00000027381	Bcl2l11
novel-mmu-miR214-3p	ENSMUST00000110341	ENSMUSG00000027381	Bcl2l11
novel-mmu-miR236-5p	ENSMUST00000110341	ENSMUSG00000027381	Bcl2l11
mmu-miR-1198-3p	ENSMUST00000128353	ENSMUSG00000037904	Ankrd9
mmu-miR-15a-5p	ENSMUST00000128353	ENSMUSG00000037904	Ankrd9
mmu-miR-1198-3p	ENSMUST00000154147	ENSMUSG00000085486	Gm11634
mmu-miR-1198-3p	ENSMUST00000205192	ENSMUSG00000089953	Rnf224
mmu-miR-1198-3p	ENSMUST00000103210	ENSMUSG00000027381	Bcl2l11
novel-mmu-miR214-3p	ENSMUST00000103210	ENSMUSG00000027381	Bcl2l11
novel-mmu-miR236-5p	ENSMUST00000103210	ENSMUSG00000027381	Bcl2l11
mmu-miR-1198-3p	ENSMUST00000085040	ENSMUSG00000050075	Gpr171
mmu-miR-1198-3p	ENSMUST00000230365	ENSMUSG00000022456	Septin3
mmu-miR-188-3p	ENSMUST00000230365	ENSMUSG00000022456	Septin3
mmu-miR-1198-3p	ENSMUST00000058060	ENSMUSG00000044502	Bod1
mmu-miR-6928-3p	ENSMUST00000058060	ENSMUSG00000044502	Bod1
mmu-miR-6958-3p	ENSMUST00000058060	ENSMUSG00000044502	Bod1
mmu-miR-1198-3p	ENSMUST00000177978	ENSMUSG00000094103	Fam177a2
mmu-miR-3473d	ENSMUST00000177978	ENSMUSG00000094103	Fam177a2
mmu-miR-1198-3p	ENSMUST00000019281	ENSMUSG00000027381	Bcl2l11
novel-mmu-miR214-3p	ENSMUST00000019281	ENSMUSG00000027381	Bcl2l11
mmu-miR-1198-3p	ENSMUST00000034204	ENSMUSG00000031754	Nudt21
novel-mmu-miR18-5p	ENSMUST00000034204	ENSMUSG00000031754	Nudt21
mmu-miR-1198-3p	ENSMUST00000026841	ENSMUSG00000059447	Hadhb
mmu-miR-1198-3p	ENSMUST00000070125	ENSMUSG00000021919	Chat
mmu-miR-1198-3p	ENSMUST00000046485	ENSMUSG00000021176	Efcab11
mmu-miR-1198-3p	ENSMUST00000032811	ENSMUSG00000030589	Rasgrp4
mmu-miR-330-3p	ENSMUST00000032811	ENSMUSG00000030589	Rasgrp4
novel-mmu-miR18-5p	ENSMUST00000032811	ENSMUSG00000030589	Rasgrp4
mmu-miR-12180-3p	ENSMUST00000148243	ENSMUSG00000040596	Pogk
mmu-miR-12180-3p	ENSMUST00000219959	ENSMUSG00000035278	Plekhj1
mmu-miR-3473d	ENSMUST00000219959	ENSMUSG00000035278	Plekhj1
mmu-miR-12180-3p	ENSMUST00000120613	ENSMUSG00000018395	Kif3a
mmu-miR-3473d	ENSMUST00000120613	ENSMUSG00000018395	Kif3a
mmu-miR-12180-3p	ENSMUST00000210746	ENSMUSG00000031098	Syt8
mmu-miR-1960	ENSMUST00000210746	ENSMUSG00000031098	Syt8
mmu-miR-12180-3p	ENSMUST00000121440	ENSMUSG00000061143	Maml3
novel-mmu-miR236-5p	ENSMUST00000121440	ENSMUSG00000061143	Maml3
mmu-miR-12180-3p	ENSMUST00000100123	ENSMUSG00000022759	Lrrc74b
mmu-miR-3473d	ENSMUST00000100123	ENSMUSG00000022759	Lrrc74b
mmu-miR-12180-3p	ENSMUST00000169418	ENSMUSG00000031422	Morf4l2
mmu-miR-12180-3p	ENSMUST00000145600	ENSMUSG00000024773	Atg2a
mmu-miR-12194-3p	ENSMUST00000145600	ENSMUSG00000024773	Atg2a
mmu-miR-12180-3p	ENSMUST00000167287	ENSMUSG00000078588	Ccdc24
mmu-miR-12180-3p	ENSMUST00000168348	ENSMUSG00000000631	Myo18a
mmu-miR-12180-3p	ENSMUST00000143713	ENSMUSG00000051457	Spn
novel-mmu-miR18-5p	ENSMUST00000143713	ENSMUSG00000051457	Spn
mmu-miR-12180-3p	ENSMUST00000033170	ENSMUSG00000030879	Mrpl17
mmu-miR-12180-3p	ENSMUST00000031263	ENSMUSG00000029321	Slc10a6
mmu-miR-12180-3p	ENSMUST00000098956	ENSMUSG00000074486	Bglap2
mmu-miR-12180-3p	ENSMUST00000122979	ENSMUSG00000006143	Upk3bl
mmu-miR-12180-3p	ENSMUST00000010189	ENSMUSG00000010045	Tmem115
novel-mmu-miR265-3p	ENSMUST00000010189	ENSMUSG00000010045	Tmem115
mmu-miR-12180-3p	ENSMUST00000118125	ENSMUSG00000074141	Il4i1
mmu-miR-12180-3p	ENSMUST00000118125	ENSMUSG00000074141	Il4i1
mmu-miR-12180-3p	ENSMUST00000235298	ENSMUSG00000032845	Alpk2
mmu-miR-6993-5p	ENSMUST00000235298	ENSMUSG00000032845	Alpk2
mmu-miR-12180-3p	ENSMUST00000064991	ENSMUSG00000000085	Scmh1
mmu-miR-1960	ENSMUST00000064991	ENSMUSG00000000085	Scmh1
mmu-miR-486b-3p	ENSMUST00000064991	ENSMUSG00000000085	Scmh1
mmu-miR-12180-3p	ENSMUST00000184917	ENSMUSG00000068536	Doxl2
mmu-miR-12180-3p	ENSMUST00000075076	ENSMUSG00000056692	Ilrun
mmu-miR-6958-3p	ENSMUST00000075076	ENSMUSG00000056692	Ilrun
novel-mmu-miR296-3p	ENSMUST00000075076	ENSMUSG00000056692	Ilrun
mmu-miR-12180-3p	ENSMUST00000163140	ENSMUSG00000031879	Ciao2b
novel-mmu-miR296-3p	ENSMUST00000163140	ENSMUSG00000031879	Ciao2b
mmu-miR-12180-3p	ENSMUST00000117324	ENSMUSG00000038695	Josd2
mmu-miR-12180-3p	ENSMUST00000176158	ENSMUSG00000030879	Mrpl17
mmu-miR-12180-3p	ENSMUST00000111619	ENSMUSG00000054434	Tmem120b
mmu-miR-12180-3p	ENSMUST00000022616	ENSMUSG00000022037	Clu
mmu-miR-12180-3p	ENSMUST00000070663	ENSMUSG00000019907	Ppp1r12a
mmu-miR-12180-3p	ENSMUST00000233921	ENSMUSG00000037446	Tulp1
mmu-miR-423-5p	ENSMUST00000233921	ENSMUSG00000037446	Tulp1
mmu-miR-450a-2-3p	ENSMUST00000233921	ENSMUSG00000037446	Tulp1
mmu-miR-5620-5p	ENSMUST00000233921	ENSMUSG00000037446	Tulp1
mmu-miR-6952-3p	ENSMUST00000233921	ENSMUSG00000037446	Tulp1
mmu-miR-12180-3p	ENSMUST00000177825	ENSMUSG00000017561	Crlf3
mmu-miR-12180-3p	ENSMUST00000078723	ENSMUSG00000025081	Tdrd1
novel-mmu-miR214-3p	ENSMUST00000078723	ENSMUSG00000025081	Tdrd1
mmu-miR-12180-3p	ENSMUST00000121840	ENSMUSG00000035011	Zbtb7a
mmu-miR-12180-3p	ENSMUST00000136048	ENSMUSG00000036270	Edc4
mmu-miR-188-3p	ENSMUST00000136048	ENSMUSG00000036270	Edc4
novel-mmu-miR296-3p	ENSMUST00000136048	ENSMUSG00000036270	Edc4
mmu-miR-12180-3p	ENSMUST00000111795	ENSMUSG00000029452	Tmem116
mmu-miR-15a-3p	ENSMUST00000111795	ENSMUSG00000029452	Tmem116
mmu-miR-1960	ENSMUST00000111795	ENSMUSG00000029452	Tmem116
mmu-miR-12180-3p	ENSMUST00000239011	ENSMUSG00000020486	Septin4
mmu-miR-12180-3p	ENSMUST00000040151	ENSMUSG00000036185	Sapcd1
mmu-miR-15a-5p	ENSMUST00000040151	ENSMUSG00000036185	Sapcd1
mmu-miR-423-5p	ENSMUST00000040151	ENSMUSG00000036185	Sapcd1
mmu-miR-12180-3p	ENSMUST00000023442	ENSMUSG00000022759	Lrrc74b
mmu-miR-3473d	ENSMUST00000023442	ENSMUSG00000022759	Lrrc74b
mmu-miR-12180-3p	ENSMUST00000129375	ENSMUSG00000037446	Tulp1
mmu-miR-12180-3p	ENSMUST00000130028	ENSMUSG00000022827	Rabl3
mmu-miR-12180-3p	ENSMUST00000176789	ENSMUSG00000019737	Syne4
mmu-miR-187-3p	ENSMUST00000176789	ENSMUSG00000019737	Syne4
mmu-miR-12180-3p	ENSMUST00000058429	ENSMUSG00000044701	Il27
mmu-miR-12180-3p	ENSMUST00000210714	ENSMUSG00000109737	Gm39566
mmu-miR-12180-3p	ENSMUST00000092464	ENSMUSG00000044811	Cd300c2
mmu-miR-12180-3p	ENSMUST00000172516	ENSMUSG00000024019	Cmtr1
mmu-miR-181a-1-3p	ENSMUST00000172516	ENSMUSG00000024019	Cmtr1
mmu-miR-6958-3p	ENSMUST00000172516	ENSMUSG00000024019	Cmtr1
novel-mmu-miR296-3p	ENSMUST00000172516	ENSMUSG00000024019	Cmtr1
mmu-miR-12180-3p	ENSMUST00000166591	ENSMUSG00000042992	Borcs5
mmu-miR-12180-3p	ENSMUST00000118735	ENSMUSG00000027606	Dnajc5b
mmu-miR-12180-3p	ENSMUST00000118493	ENSMUSG00000038695	Josd2
mmu-miR-12180-3p	ENSMUST00000107962	ENSMUSG00000020486	Septin4
mmu-miR-12180-3p	ENSMUST00000035651	ENSMUSG00000039883	Lrrc17
mmu-miR-3473d	ENSMUST00000035651	ENSMUSG00000039883	Lrrc17
mmu-miR-7652-3p	ENSMUST00000035651	ENSMUSG00000039883	Lrrc17
mmu-miR-12180-3p	ENSMUST00000098910	ENSMUSG00000074457	S100a16
mmu-miR-12180-3p	ENSMUST00000206346	ENSMUSG00000030682	Cdipt
mmu-miR-12180-3p	ENSMUST00000182739	ENSMUSG00000031809	1700018B08Rik
mmu-miR-12180-3p	ENSMUST00000212781	ENSMUSG00000015016	Acsf3
mmu-miR-15a-3p	ENSMUST00000212781	ENSMUSG00000015016	Acsf3
mmu-miR-17-3p	ENSMUST00000212781	ENSMUSG00000015016	Acsf3
mmu-miR-12180-3p	ENSMUST00000023241	ENSMUSG00000022577	Ly6h
mmu-miR-423-5p	ENSMUST00000023241	ENSMUSG00000022577	Ly6h
novel-mmu-miR18-5p	ENSMUST00000023241	ENSMUSG00000022577	Ly6h
mmu-miR-12180-3p	ENSMUST00000033036	ENSMUSG00000030772	Dkk3
mmu-miR-12180-3p	ENSMUST00000032491	ENSMUSG00000030341	Tnfrsf1a
mmu-miR-12180-3p	ENSMUST00000019050	ENSMUSG00000018906	P4ha2
mmu-miR-7652-3p	ENSMUST00000019050	ENSMUSG00000018906	P4ha2
mmu-miR-12180-3p	ENSMUST00000107542	ENSMUSG00000074489	Bglap3
mmu-miR-12180-3p	ENSMUST00000036805	ENSMUSG00000035278	Plekhj1
mmu-miR-3473d	ENSMUST00000036805	ENSMUSG00000035278	Plekhj1
mmu-miR-12180-3p	ENSMUST00000034339	ENSMUSG00000031871	Cdh5
novel-mmu-miR236-5p	ENSMUST00000034339	ENSMUSG00000031871	Cdh5
mmu-miR-12180-3p	ENSMUST00000121249	ENSMUSG00000025081	Tdrd1
novel-mmu-miR214-3p	ENSMUST00000121249	ENSMUSG00000025081	Tdrd1
mmu-miR-12180-3p	ENSMUST00000088552	ENSMUSG00000067818	Myl9
mmu-miR-12194-3p	ENSMUST00000088552	ENSMUSG00000067818	Myl9
mmu-miR-12180-3p	ENSMUST00000145943	ENSMUSG00000000154	Slc22a18
mmu-miR-12194-3p	ENSMUST00000145943	ENSMUSG00000000154	Slc22a18
mmu-miR-12180-3p	ENSMUST00000206887	ENSMUSG00000038695	Josd2
mmu-miR-12180-3p	ENSMUST00000033389	ENSMUSG00000031073	Fgf15
mmu-miR-12180-3p	ENSMUST00000029132	ENSMUSG00000027606	Dnajc5b
mmu-miR-12180-3p	ENSMUST00000046470	ENSMUSG00000039345	Mettl22
mmu-miR-12180-3p	ENSMUST00000021738	ENSMUSG00000021306	Gpr137b
mmu-miR-12180-3p	ENSMUST00000045396	ENSMUSG00000039901	Armh3
mmu-miR-147-3p	ENSMUST00000045396	ENSMUSG00000039901	Armh3
mmu-miR-17-3p	ENSMUST00000045396	ENSMUSG00000039901	Armh3
mmu-miR-365-2-5p	ENSMUST00000045396	ENSMUSG00000039901	Armh3
novel-mmu-miR296-3p	ENSMUST00000045396	ENSMUSG00000039901	Armh3
mmu-miR-12180-3p	ENSMUST00000032217	ENSMUSG00000030124	Lag3
mmu-miR-12180-3p	ENSMUST00000174288	ENSMUSG00000034850	Tmem127
mmu-miR-12180-3p	ENSMUST00000183280	ENSMUSG00000031809	1700018B08Rik
mmu-miR-12180-3p	ENSMUST00000177521	ENSMUSG00000041359	Tcl1
mmu-miR-193b-5p	ENSMUST00000177521	ENSMUSG00000041359	Tcl1
mmu-miR-12180-3p	ENSMUST00000080411	ENSMUSG00000031422	Morf4l2
mmu-miR-12180-3p	ENSMUST00000127095	ENSMUSG00000022577	Ly6h
mmu-miR-423-5p	ENSMUST00000127095	ENSMUSG00000022577	Ly6h
novel-mmu-miR18-5p	ENSMUST00000127095	ENSMUSG00000022577	Ly6h
[truncated: 23,079 more rows]

## Sheet: Cluster5
Supplementary Table S4. Target gene predictions for twelve clusters miRNAs
[truncated: 35,987 more rows]

[truncated: 7 more sheets: Cluster6, Cluster7, Cluster8, Cluster9, Cluster10, Cluster11, Cluster12]
