# Supplementary material for: Dynamic miRNA Landscape Links Mammary Gland Development to the Regulation of Milk Protein Expression in Mice
Source: Animals (Basel). 2022 Mar 14;12(6):727. doi: 10.3390/ani12060727 (PMC8944794; doi:10.3390/ani12060727)
Supplement: Supplementary file 1 [file animals-12-00727-s001.zip › Supplementary Table S5.xlsx]

## Sheet: GO
Supplementary Table S5. GO enrichment analysis of cluster 1 miRNAs target genes
ONTOLOGY	ID	Description	GeneRatio	pvalue	p.adjust	FDR	geneID	Count
BP	GO:0007264	small GTPase mediated signal transduction	274/8556	4.88321e-22	3.03589e-18	1.79188e-18	Dgki/Arhgef9/Dock2/Arhgap28/Dock9/Cyth2/Pth/Nf1/Abl1/Srgap1/Stmn3/Cyth1/Ntn1/Farp1/Mapre2/Arhgef10/Rab30/Adcyap1r1/Rab12/Rtkn/Arhgef25/Ralgds/Abl2/Frmd7/Rab1b/Iqsec2/Adgrg1/Rapgef3/Itsn1/Rgl3/Ralgapa1/Rheb/Ripor2/Gpr4/Arhgdia/Rasal3/Psd2/Syngap1/Rab5b/Arhgef19/Rap2a/Gpr17/Ralgapb/Iqgap3/Sh2d3c/Rapgef1/Arhgef17/Obscn/Rab36/Rasa3/Sh3bp1/Ect2/Dnm2/Adra1a/Rab37/Src/Rab24/Rab13/Baiap2/Celsr1/Rab25/Ift…	274
BP	GO:0016570	histone modification	249/8556	9.0384e-21	2.80959e-17	1.65831e-17	Trim37/Zmynd8/Kdm2b/Mecp2/Ehmt1/Mta3/Padi4/Baz2a/Ing3/Ctbp1/Rnf8/Jdp2/Padi3/Prkd2/Epop/Kat7/Hnf1a/Kansl3/Smyd2/Arid5a/Brpf3/Trip12/Igf2/Rcor1/Pml/Prmt6/Prmt2/Yeats2/Rbm14/Ring1/Jak2/Kdm4d/Hist1h1d/Mapk3/Ppp1r1b/Mthfr/Hdac7/Per1/Dot1l/Kdm5b/Naa60/Hdac5/Spi1/BC004004/Usp21/Hsf4/Smarcb1/Mta1/Jade2/Cdk2/Huwe1/Vegfa/Usp49/Hr/Ddb1/Rnf40/Mrgbp/Prmt3/Msl1/Znhit1/Crtc2/Zbtb7b/Lif/Atg7/Phf8/Prkcb/Men1/Dnmt…	249
BP	GO:0007265	Ras protein signal transduction	238/8556	1.45466e-20	3.01453e-17	1.77928e-17	Dgki/Arhgef9/Dock2/Cyth2/Pth/Nf1/Abl1/Srgap1/Stmn3/Cyth1/Ntn1/Farp1/Mapre2/Arhgef10/Rab30/Rab12/Rtkn/Arhgef25/Abl2/Rab1b/Iqsec2/Adgrg1/Rapgef3/Itsn1/Ripor2/Gpr4/Arhgdia/Rasal3/Psd2/Syngap1/Rab5b/Arhgef19/Rap2a/Gpr17/Ralgapb/Iqgap3/Rapgef1/Arhgef17/Obscn/Rab36/Rasa3/Ect2/Dnm2/Adra1a/Rab37/Rab24/Rab13/Baiap2/Celsr1/Rab25/Ift22/Ulk1/Rab35/Arfgap1/Rasal1/Git1/Rasgrp4/Arhgef12/Dok3/Cdc42ep1/Rtn4r/Psd4…	238
BP	GO:0016569	covalent chromatin modification	252/8556	6.76187e-20	1.05096e-16	6.20313e-17	Trim37/Zmynd8/Kdm2b/Mecp2/Ehmt1/Mta3/Padi4/Baz2a/Ing3/Ctbp1/Rnf8/Jdp2/Padi3/Prkd2/Epop/Kat7/Hnf1a/Kansl3/Smyd2/Arid5a/Mbd2/Brpf3/Trip12/Igf2/Rcor1/Pml/Prmt6/Prmt2/Yeats2/Rbm14/Ring1/Jak2/Kdm4d/Hist1h1d/Mapk3/Ppp1r1b/Mthfr/Hdac7/Per1/Dot1l/Kdm5b/Naa60/Hdac5/Spi1/BC004004/Usp21/Hsf4/Smarcb1/Mta1/Jade2/Cdk2/Huwe1/Vegfa/Usp49/Hr/Ddb1/Rnf40/Mrgbp/Prmt3/Msl1/Znhit1/Crtc2/Zbtb7b/Lif/Atg7/Phf8/Prkcb/Men1…	252
BP	GO:0031346	positive regulation of cell projection organization	254/8556	4.95903e-17	6.16605e-14	3.6394e-14	Cobl/Zmynd8/Cdkl3/Mecp2/Tbc1d24/Zmynd10/Ntrk2/Adcyap1/Atp7a/Nf1/Ins2/Skil/Kctd17/Ankrd27/Disc1/Kit/Ntn1/Sema7a/Shank1/Islr2/Arf1/Aqp1/Atmin/Plek2/Fzd4/Abl2/Frmd7/L1cam/Itsn1/Cux1/Adam17/Ehd1/Psen1/Ripor2/Apc/Foxo6/Metrn/Dvl3/Map2k2/Shank3/Hspb1/Retreg3/Plxnb2/Fzd1/Bcas3/Rapgef1/Scn1b/Xlr3b/Cpeb3/Dixdc1/P3h1/Dnm2/Ap2a1/Ppp2r5d/Src/Fscn1/Plekhm1/Dvl1/Palm/Plxnb1/Mark4/Golga2/Baiap2/P2rx7/Atp8a2/Fuz…	254
BP	GO:0010769	regulation of cell morphogenesis involved in differentiation	197/8556	6.88962e-17	7.1388e-14	4.21355e-14	Cdkl3/Arhgap4/Tbc1d24/Ntrk2/Cdk5/Skil/Abl1/Ankrd27/Dtnbp1/Ssh3/Disc1/Ntn1/Sema7a/Sema6c/Islr2/Tnr/Mag/Zswim4/L1cam/Sarm1/Cux1/Myadm/Nedd4/Psen1/Brsk1/Mapk9/Metrn/Syngap1/Map2k2/Shank3/Rap2a/Lzts3/Plxnb2/Neurog3/Xlr3b/Dixdc1/Dnm2/Brsk2/Trim46/Plxnb1/Golga2/Baiap2/Sema3g/Crabp2/Efnb3/Srf/Mark2/Vegfa/Dmtn/Ulk1/Flna/Fbln1/Rtn4r/Aatk/Tacstd2/Tubb2b/Mgll/Cass4/Cxcl12/Triobp/Thy1/Kalrn/Ssh1/Mpl/Arhgap35…	197
BP	GO:0061564	axon development	265/8556	2.91743e-16	2.59109e-13	1.52935e-13	Cobl/Mypn/Cdkl3/Arhgap4/Inpp5f/Ntrk2/Ptprm/Cdk5/Atoh1/Skil/Abl1/Ssh3/Disc1/Ntn1/Sema7a/Taok2/Slc9a6/Sema6c/Islr2/Tnr/Ddr1/Lhx1/Mag/Zswim4/Zpr1/Kif5a/Isl2/L1cam/Crtac1/Dpysl5/Runx3/Adam17/Psen1/Brsk1/Apc/Ext1/Metrn/Syngap1/Map2k2/Jak2/Smn1/Plxnb2/Mapk8ip3/Scn1b/Epha5/Hoxa1/Dixdc1/Gli2/Dnm2/Brsk2/Dclk1/Ntn3/Trim46/Dvl1/Plxnb1/Golga2/Sema3g/Atp8a2/Crabp2/Efnb3/Cers2/Srf/Sptbn4/Mark2/Unc5a/Lmx1a/Gfra…	265
BP	GO:0034330	cell junction organization	154/8556	4.41857e-16	3.43378e-13	2.02673e-13	Crb3/Abl1/Cdh22/Ace/Smad3/Taok2/Mapre2/Col16a1/Cgn/Marveld2/Pkp3/Cav1/Pxn/Ctnnd1/Gja5/Dusp22/Epha2/Cldn1/Wnt4/Nf2/Hdac7/Cldn3/Bcas3/Rapgef1/Sh3bp1/Ect2/Plekha7/Sdc4/Cdh7/Src/Fscn1/Rab13/Add1/Srf/Vegfa/Dmtn/Actn1/Flna/Dlg5/Cdh5/Cdh24/Gjb2/Ldb1/Ajuba/Camsap3/Fbf1/Iqsec1/Cdh17/Csf1r/Thy1/Ramp2/Pkp1/Cd177/Numbl/Frmpd2/Heg1/Itgb3/Cdc42/Rhod/Gpm6b/Map4k4/Grhl2/Kifc3/Hipk1/Myo1c/Flot1/Csk/Tbcd/Zfp703/Sm…	154
BP	GO:0034765	regulation of ion transmembrane transport	250/8556	8.04241e-16	5.55552e-13	3.27904e-13	Il13/Catsper1/Jph2/Sept2/Bdkrb1/Homer1/Rgs9/Kcne1l/Slc26a5/Atp7a/Abl1/Wnk2/Prkg1/Galr2/Shank1/Hk1/Kcna6/Arf1/Kcnu1/Trpm5/Kcnab3/Bin1/Kcnab2/Rem1/Kcnd1/Cacng1/Rapgef3/Cxcl10/Oprm1/Cav1/Cacnb3/Gstm7/Hcn2/Chp1/Nedd4/Fxyd2/Psen1/Akt2/Atp1b2/Gja5/Ptpn3/Shisa7/Dpp6/Rem2/Kcnq5/Shisa8/Cacna2d3/Shank3/Edn3/Hcn3/Kcnj4/Aplnr/Fxyd7/Pde4b/Scn1b/Kcnc3/Pm20d1/Wnk4/Dnm2/Kcnma1/Cnih2/Atp1a2/Kcnj6/P2rx7/Snx27/Kcnq…	250
BP	GO:0048568	embryonic organ development	265/8556	1.5889e-15	9.87822e-13	5.83044e-13	Socs3/Cobl/Esrrb/Nrk/Kdm2b/Dll1/Atoh1/Kit/Six2/Ntn1/Smad3/Foxc1/Sox2/Tbx1/Lhx1/Pdzd7/Mthfd1l/Plcd1/Il10/Psen1/Ripor2/Gja5/Igf2/Dvl3/Epha2/Ush1c/Stra6/Tgfbr2/Pax8/Rnf112/Hoxa7/Mapk3/Sp2/Runx1/Hoxa1/Gli2/Hipk2/Zeb1/Tshr/Wnt9a/Hoxc11/Dvl1/Ahr/Atp8a2/Fuz/Celsr1/Pdgfb/Hoxb6/Arid1a/Srf/Slc39a1/Vegfa/Stil/Mdfi/Sobp/Gata1/Kcnq4/Lif/Prrx2/Men1/Ldb1/Slc39a3/Msx1/Sox11/Phactr4/Triobp/Runx2/Sufu/Sh2b3/Smad2/…	265
BP	GO:0045666	positive regulation of neuron differentiation	246/8556	2.12041e-15	1.19842e-12	7.07345e-13	Cobl/Zmynd8/Cdkl3/Mecp2/Tbc1d24/Rgs6/Cpne1/Ntrk2/Adcyap1/Atoh1/Nf1/Skil/Ankrd27/Disc1/Ntn1/Sema7a/Lin28a/Shank1/Sox2/Islr2/Arf1/Fzd4/Abl2/Neurod2/Eif4g1/L1cam/Itsn1/Cux1/Tcf12/Adam17/Ehd1/Psen1/Foxo6/Metrn/Dvl3/Tcf4/Map2k2/Shank3/Hspb1/Retreg3/Nbl1/Plxnb2/Rnf112/Neurog3/Fzd1/Mapk8ip3/Rapgef1/Scn1b/Xlr3b/Cpeb3/Dixdc1/P3h1/Gli2/Tgif1/Ect2/Zeb1/Ap2a1/Ppp2r5d/Dvl1/Palm/Plxnb1/Golga2/Baiap2/Atp8a2/Cra…	246
BP	GO:0050808	synapse organization	235/8556	3.09903e-15	1.60305e-12	9.46172e-13	Zmynd8/Homer1/Arhgef9/Mecp2/Ntrk2/Ncan/Cdk5/Ins2/Abl1/Dtnbp1/Disc1/Ntn1/Farp1/Grin2b/Slc9a6/Shank1/Abhd17a/Tnr/Arf1/Nrxn2/Clstn1/Abl2/Neurod2/Arhgap39/Eif4g1/L1cam/Sez6l2/Itsn1/Cacnb3/Il10/Nedd4/Psen1/Rheb/Lrfn5/Kirrel3/Shisa7/Ndrg1/Syngap1/Shank3/Ky/Lzts3/Fzd1/Xlr3b/Lrfn1/Epha5/Dvl1/Palm/Rims4/Baiap2/Pcdhgc3/Snx27/Pdgfb/Clstn3/Sptbn2/Lmx1a/Vcp/Flna/Prmt3/Dlg5/Pin1/Sncb/Il10ra/Pcdhgc5/Lrtm2/Dab2i…	235
BP	GO:0001505	regulation of neurotransmitter levels	210/8556	3.35205e-15	1.60305e-12	9.46172e-13	Cadps2/Sept2/Dgki/Ntrk2/Naalad2/Atp7a/Aldh6a1/Nf1/Dtnbp1/Cyth1/Smad3/Gcsh/Agtpbp1/Nrxn2/Prepl/Stx1b/Gad1/Por/Bcl2l1/Oprm1/Cav1/Slc6a5/Il10/Cplx2/Psen1/Akt2/Brsk1/Fev/Syt11/Mapk9/Enpp6/Erc1/Khsrp/Clu/Jak2/Edn3/Kcnc3/Grm4/Prrt2/Baiap3/Dnm2/Adra1a/Vamp1/Dvl1/Rims4/Atp1a2/P2rx7/Celsr1/Syngr3/Ppfia3/Sptbn2/Gipc1/Slc29a2/Camk2a/Asic1/Pde1b/Vamp2/Git1/Stx3/Sirpa/Cacna1b/Prkcb/Hrh3/Sept5/Otof/Drd2/Syt9/P…	210
BP	GO:0060562	epithelial tube morphogenesis	212/8556	4.3718e-15	1.94139e-12	1.14587e-12	Cobl/Kdm2b/Dll1/Abl1/Hs2st1/Six2/Ntn1/Smad3/Sox2/Tbx1/Ddr1/Pgf/Lhx1/Mthfd1l/Abl2/Cxcl10/Pxn/Psen1/Pml/Lrp5/Dvl3/Shank3/Epha2/Lgr5/Tgfbr2/Sirt6/Pax8/Wnt4/Plxnb2/Fzd1/Mthfr/Kdm5b/Trim71/Hdac5/Wnk4/Gli2/Tgif1/Sdc4/Src/Dvl1/Ahr/Fuz/Celsr1/Arid1a/Srf/Vegfa/Foxa1/Stil/Dlg5/Sfrp1/Vasp/Tacstd2/Lrp2/Sox11/Phactr4/Cxcl12/Dspp/Sufu/Gatad2a/Noto/Arhgap35/Deaf1/Pax2/Hand2/Ppp1ca/Gpc3/Ihh/Zic3/Aldh1a2/Gna13/Sp…	212
BP	GO:0007409	axonogenesis	245/8556	6.38721e-15	2.64728e-12	1.56251e-12	Cobl/Mypn/Cdkl3/Arhgap4/Ntrk2/Ptprm/Cdk5/Atoh1/Skil/Abl1/Ssh3/Disc1/Ntn1/Sema7a/Taok2/Slc9a6/Sema6c/Islr2/Tnr/Lhx1/Mag/Zswim4/Kif5a/Isl2/L1cam/Dpysl5/Runx3/Psen1/Brsk1/Apc/Ext1/Metrn/Syngap1/Map2k2/Smn1/Plxnb2/Mapk8ip3/Scn1b/Epha5/Hoxa1/Dixdc1/Gli2/Dnm2/Brsk2/Dclk1/Ntn3/Trim46/Dvl1/Plxnb1/Golga2/Sema3g/Atp8a2/Crabp2/Efnb3/Srf/Sptbn4/Mark2/Unc5a/Lmx1a/Gfra3/Vegfa/Celsr3/Ulk1/Vasp/Atg7/Rtn4r/Aatk/D…	245
BP	GO:0048562	embryonic organ morphogenesis	182/8556	2.39821e-14	9.31854e-12	5.5001e-12	Kdm2b/Dll1/Atoh1/Six2/Ntn1/Smad3/Sox2/Tbx1/Lhx1/Pdzd7/Mthfd1l/Psen1/Ripor2/Dvl3/Epha2/Ush1c/Stra6/Tgfbr2/Pax8/Hoxa7/Mapk3/Hoxa1/Gli2/Hipk2/Zeb1/Tshr/Wnt9a/Hoxc11/Dvl1/Atp8a2/Fuz/Celsr1/Hoxb6/Arid1a/Srf/Slc39a1/Stil/Mdfi/Sobp/Kcnq4/Prrx2/Men1/Slc39a3/Msx1/Sox11/Phactr4/Triobp/Runx2/Sufu/Smad2/Ndst1/Noto/Dscaml1/Pax2/Hand2/Ihh/Zic3/Aldh1a2/Alx4/Hoxd4/Axin1/Gnas/Megf8/Ccdc103/Twist2/Flvcr1/Grhl2/Hip…	182
BP	GO:0010976	positive regulation of neuron projection development	198/8556	3.18981e-14	1.16653e-11	6.88524e-12	Cobl/Zmynd8/Cdkl3/Mecp2/Tbc1d24/Ntrk2/Adcyap1/Nf1/Skil/Ankrd27/Disc1/Ntn1/Sema7a/Shank1/Islr2/Arf1/Fzd4/Abl2/L1cam/Itsn1/Cux1/Adam17/Ehd1/Psen1/Foxo6/Metrn/Dvl3/Map2k2/Shank3/Hspb1/Retreg3/Plxnb2/Fzd1/Rapgef1/Scn1b/Xlr3b/Cpeb3/Dixdc1/P3h1/Ap2a1/Ppp2r5d/Dvl1/Palm/Plxnb1/Golga2/Baiap2/Atp8a2/Crabp2/Srf/Mark2/Vegfa/Lyn/Dlg5/Mul1/Lif/Rasal1/Grn/Dab2ip/Acsl6/Tubb2b/Cxcl12/Neurl1a/Kalrn/Arhgap35/Rufy3/…	198
BP	GO:0010256	endomembrane system organization	200/8556	6.02018e-14	2.0793e-11	1.22727e-11	Chmp7/Cog3/Snx10/Sptb/Pacsin3/Aqp11/Hikeshi/Dtnbp1/Tjap1/Aqp1/Col5a1/Lamtor1/Tmem201/Rab30/Uso1/Pex5/Bin1/Plscr3/Myo18a/Tardbp/Tmed10/Cav1/Hook3/Sgta/Crb1/Akt2/Syt11/Dnm1/Lman2l/Gak/Ndrg1/Dnajc13/Arv1/Map2k2/Rab5b/Clu/Gsn/Plekhj1/Tmcc1/Mapk3/Myrf/Bcas3/Tango2/Tor1aip1/Fcho1/Baiap2l2/Baiap3/Dnm2/Tram2/Fhdc1/Golga2/Baiap2/P2rx7/Plekhf1/Syngr1/Mta1/Nsfl1c/Reep2/Baiap2l1/Pheta1/Pheta2/Bhlha15/Pi4k2a/…	200
BP	GO:0016358	dendrite development	166/8556	8.17854e-14	2.63749e-11	1.55673e-11	Cobl/Zmynd8/Fas/Cdkl3/Mecp2/Tbc1d24/Cyth2/Ntrk2/Cdk5/Atp7a/Celsr2/Tulp1/Prkg1/Ankrd27/Dtnbp1/Disc1/Farp1/Mark1/Taok2/Fat3/Slc9a6/Shank1/Rbfox2/Arf1/Abl2/Sarm1/Itsn1/Cux1/Slc12a5/Nedd4/Psen1/Foxo6/Srgap2/Syngap1/Bbs1/Shank3/Ppp1r9b/Rap2a/Lzts3/Neurog3/Xlr3b/Epha5/Cpeb3/Dclk1/Dvl1/Palm/Baiap2/Camk2a/Mapk8ip2/Prmt3/Dlg5/Git1/Grn/Gsk3a/Mink1/Dab2ip/Cd3e/Neurl1a/Kalrn/Sh3glb1/Trak1/Shank2/Cit/Numbl/Dl…	166
BP	GO:0042391	regulation of membrane potential	232/8556	8.48478e-14	2.63749e-11	1.55673e-11	Dgki/Chrnd/Zmynd8/Mecp2/Kcne1l/Slc26a5/Tbc1d24/Pank2/Ntrk2/Cdk5/Adcyap1/Piezo1/Gabrq/Grin2b/Pex5l/Shank1/Pid1/Slc26a10/Kcnu1/Kcnk6/Bin1/Gabrr2/Stx1b/Bcl2l1/Atp1a3/Oprm1/Cav1/Cacnb3/Hcn2/Psen1/Akt2/Atp1b2/Gja5/Ptpn3/Kcnt1/Dpp6/Shank3/Grk2/Hcn3/Best2/Slc25a33/Scn1b/Kcnma1/Adra1a/Cnih2/Adora1/Src/Dvl1/Rims4/Glra2/Baiap2/Gba/P2rx7/Kcnh6/Sh3gl1/Kcnq1/Mapk8ip2/Asic1/Vcp/Flna/Kcnj5/Mul1/Kcne1/Ucn3/Pawr/…	232
BP	GO:0030900	forebrain development	211/8556	1.27057e-13	3.65305e-11	2.15615e-11	Kdm2b/Ntrk2/Axl/Cdk5/Adcyap1/Atp7a/Atoh1/Nf1/Prkg1/Disc1/Igf2bp1/Sema7a/Sox2/Tnr/Agtpbp1/Aqp1/Uqcrq/Lhx1/Ncor2/Pex5/Rax/Jakmip1/Crtac1/Adgrg1/Hook3/Psen1/Mboat7/Kirrel3/Trp73/Ext1/Gak/Srgap2/Bbs1/Shank3/Smarcc2/Trappc9/Hsd3b5/Wnt4/Gsx1/Sall3/Nf2/Mapk8ip3/Epha5/Dixdc1/Gli2/Dclk1/Src/Ogdh/Arid1a/Srf/Otp/Lmx1a/Dbi/Stil/Atg7/Ghrhr/Plcb1/Atat1/Rtn4r/Dab2ip/Msx1/Lrp2/Drd2/Cxcl12/Csf1r/Dock7/Ndst1/Arhga…	211
BP	GO:0006836	neurotransmitter transport	173/8556	1.31989e-13	3.65305e-11	2.15615e-11	Cadps2/Sept2/Dgki/Ntrk2/Adcyap1/Nf1/Slc25a38/Slc6a20b/Dtnbp1/Cyth1/Gabbr1/Aqp1/Vamp8/Nrxn2/Prepl/Adora3/Stx1b/Bcl2l1/Btk/Slc6a5/Cplx2/Psen1/Brsk1/Fev/Syt11/Erc1/Edn3/Kcnc3/Grm4/Prrt2/Baiap3/Adra1a/Vamp1/Apln/Dvl1/Rims4/Atp1a2/P2rx7/Slc6a18/Slc25a22/Celsr1/Syngr3/Ppfia3/Sptbn2/Gipc1/Slc29a2/Camk2a/Asic1/Vamp2/Lyn/Slc6a6/Git1/Stx3/Cacna1b/Prkcb/Hrh3/Sept5/Otof/Sec14l1/Drd2/Syt9/Prkcg/Nos1/Cplx3/Snc…	173
BP	GO:0060560	developmental growth involved in morphogenesis	155/8556	1.35146e-13	3.65305e-11	2.15615e-11	Cobl/Cdkl3/Mecp2/Arhgap4/Cpne1/Cdk5/Abl1/Disc1/Ntn1/Sema7a/Slc9a6/Sema6c/Islr2/Tnr/Ddr1/Lhx1/Mag/L1cam/Tgfbr2/Sirt6/Kdm5b/Dnm2/Dclk1/Trim46/Dvl1/Sema3g/Ahr/Crabp2/Jade2/Srf/Vegfa/Ulk1/Sfrp1/Mul1/Rasal1/Rtn4r/Aatk/Mgll/Cxcl12/Raph1/Sema4a/Sema3f/Rufy3/Sh3glb1/Wnt7b/Prkn/Hsp90ab1/Ndn/Spry1/Golga4/Sema3e/Megf8/Mst1/Lhx2/Apoe/Tnfrsf12a/Mesp1/Rnd2/Csf1/Fgf1/Mapt/Ndel1/Sema4c/Sema4g/Slit1/Nedd4l/Sema4d…	155
BP	GO:0040013	negative regulation of locomotion	185/8556	1.48866e-13	3.85625e-11	2.27608e-11	Pbld1/Zmynd8/Ptprt/Mecp2/Arhgap4/Tie1/Ptprm/Nf1/Srgap1/Prkg1/Sema7a/Sema6c/Egfl7/Serpine1/Adora3/Trim27/Trim8/Adgrg1/Foxo3/Miip/Ripor2/Arhgdia/Dusp22/Robo4/Pml/Srgap2/Nbl1/Wnt4/Rap2a/Hoxa7/Hdac5/Hyal2/Ppard/Stc1/Adora1/Sema3g/Slurp1/Fuz/Sinhcaf/Lrch1/Pdgfb/Mmp28/Cers2/Srf/Cygb/Dlg5/Sfrp1/Pin1/Podn/Abhd2/Patz1/Plcb1/Fbln1/Dab2ip/Tacstd2/Ptpru/Drd2/Tbxa2r/Cxcl12/Thy1/Mmrn2/Lrp1/Sema4a/Sema3f/Klrk1/…	185
BP	GO:0198738	cell-cell signaling by wnt	228/8556	1.56514e-13	3.89219e-11	2.29729e-11	Pfdn5/Lrrfip2/Axl/Celsr2/Ins2/Abl1/Wnk2/Disc1/Sost/Mark1/Smad3/Sox2/Rnf43/Wnt5b/Rspo4/Tgfb1i1/Fzd4/Abl2/Hnf1a/Ddit3/Foxo3/Notum/Mbd2/Znrf3/Oprm1/Calcoco1/Cav1/Krt6a/Nkd2/Ctnnd1/Psen1/Apc/Prdm15/Lrp5/Dvl3/Lgr5/Apc2/Nxn/2210016L21Rik/Sox10/Wnt4/Plpp3/Fzd1/Bcl9/Porcn/Rapgef1/Dixdc1/Wls/Wnt9a/Ppm1a/Src/Dvl1/Axin2/Fuz/Lect2/Celsr1/Kremen1/Mark2/Lmx1a/Celsr3/Ddb1/Vcp/Lzts2/Mdfi/Sfrp1/Pin1/Gsk3a/Ldb1/Da…	228
BP	GO:0016055	Wnt signaling pathway	227/8556	1.67853e-13	4.01362e-11	2.36897e-11	Pfdn5/Lrrfip2/Axl/Celsr2/Ins2/Abl1/Wnk2/Disc1/Sost/Mark1/Smad3/Sox2/Rnf43/Wnt5b/Rspo4/Tgfb1i1/Fzd4/Abl2/Hnf1a/Ddit3/Foxo3/Notum/Mbd2/Znrf3/Calcoco1/Cav1/Krt6a/Nkd2/Ctnnd1/Psen1/Apc/Prdm15/Lrp5/Dvl3/Lgr5/Apc2/Nxn/2210016L21Rik/Sox10/Wnt4/Plpp3/Fzd1/Bcl9/Porcn/Rapgef1/Dixdc1/Wls/Wnt9a/Ppm1a/Src/Dvl1/Axin2/Fuz/Lect2/Celsr1/Kremen1/Mark2/Lmx1a/Celsr3/Ddb1/Vcp/Lzts2/Mdfi/Sfrp1/Pin1/Gsk3a/Ldb1/Dab2ip/G…	227
BP	GO:0010721	negative regulation of cell development	207/8556	2.35626e-13	5.4255e-11	3.2023e-11	Cdkl3/Mecp2/Arhgap4/Inpp5f/Cyth2/Dll1/Cdk5/Adcyap1/Nf1/Dtnbp1/Ntn1/Sema7a/Lin28a/Fat3/Casz1/Sema6c/Sox2/Cdk5rap2/Sox21/Tnr/Mag/Ntm/Isl2/Adcy6/Adgrg1/Foxo3/Zfp536/Cav1/Hook3/Adam17/Psen1/Trp73/Paqr3/Gak/Srgap2/Syngap1/Dtx1/Sox10/Dixdc1/Trim46/Sema3g/Efnb3/Cers2/Lmx1a/Itm2c/Dmtn/Ulk1/Flna/Fbln1/Gsk3a/Rtn4r/Lingo1/Ppara/Aatk/Tacstd2/S1pr3/Sox11/Pi16/Thy1/Lrp1/Dguok/Sema4a/Sema3f/Rufy3/Wnt7b/Prpf19/C…	207
BP	GO:0007389	pattern specification process	246/8556	2.94482e-13	6.53856e-11	3.85927e-11	Cobl/Kdm2b/Hoxb9/Dll1/Celsr2/Rfx3/Six2/Smad3/Zic1/Foxc1/Pskh1/Tbx1/Nme7/Lhx1/Rax/Bhlhe41/Pofut1/Ddit3/Adgrg1/Acd/Psen1/Apc/Lrp5/Syngap1/Apc2/Ring1/Ift74/Tgfbr2/Nbl1/Pax8/Meox1/Hoxa7/Hoxa1/Hoxa10/Foxn4/Gli2/Tgif1/Hipk2/Zeb1/Wls/Hoxc11/Stc1/Axin2/Fuz/Celsr1/Hoxb6/Hoxc10/Srf/Rfng/Foxa1/Stil/Mdfi/Sfrp1/Pcsk6/Ldb1/Msx1/Fkbp8/Lrp2/Hoxd8/Sufu/Bmpr1b/Smad2/Noto/Sema3f/Gas8/Wnt7b/Pax2/Hand2/Gpc3/Ihh/Trp63…	246
BP	GO:0051961	negative regulation of nervous system development	195/8556	3.60418e-13	7.68377e-11	4.53521e-11	Cdkl3/Mecp2/Arhgap4/Inpp5f/Cyth2/Dll1/Cdk5/Adcyap1/Nf1/Dtnbp1/Ntn1/Sema7a/Lin28a/Fat3/Casz1/Sema6c/Sox2/Cdk5rap2/Sox21/Tnr/Mag/Ntm/Neurod2/Isl2/Adcy6/Adgrg1/Foxo3/Zfp536/Cav1/Hook3/Adam17/Psen1/Trp73/Paqr3/Gak/Srgap2/Syngap1/Dtx1/Sox10/Dixdc1/Trim46/Sema3g/Efnb3/Cers2/Lmx1a/Itm2c/Ulk1/Flna/Gsk3a/Rtn4r/Lingo1/Aatk/Sox11/Thy1/Sufu/Lrp1/Dguok/Sema4a/Sema3f/Rufy3/Wnt7b/Prpf19/Cspg4/Cit/Il15ra/Nepro/R…	195
BP	GO:0051271	negative regulation of cellular component movement	176/8556	3.70779e-13	7.68377e-11	4.53521e-11	Pbld1/Zmynd8/Ptprt/Mecp2/Arhgap4/Tie1/Ptprm/Nf1/Srgap1/Prkg1/Sema7a/Sema6c/Egfl7/Serpine1/Adora3/Bin1/Adgrg1/Foxo3/Miip/Ripor2/Arhgdia/Dusp22/Robo4/Srgap2/Nbl1/Wnt4/Rap2a/Hoxa7/Hdac5/Hyal2/Ppard/Stc1/Cnih2/Adora1/Sema3g/Slurp1/Fuz/Sinhcaf/Lrch1/Pdgfb/Mmp28/Cers2/Srf/Cygb/Actn1/Dlg5/Sfrp1/Pin1/Podn/Abhd2/Patz1/Plcb1/Fbln1/Dab2ip/Tacstd2/Ptpru/Drd2/Tbxa2r/Cxcl12/Thy1/Mmrn2/Lrp1/Sema4a/Sema3f/Klrk1/…	176
BP	GO:0051056	regulation of small GTPase mediated signal transduction	148/8556	4.43284e-13	8.88999e-11	5.24716e-11	Dgki/Arhgef9/Dock2/Arhgap28/Cyth2/Nf1/Abl1/Stmn3/Cyth1/Farp1/Mapre2/Arhgef10/Adcyap1r1/Arhgef25/Abl2/Frmd7/Iqsec2/Adgrg1/Itsn1/Ralgapa1/Ripor2/Gpr4/Arhgdia/Rasal3/Psd2/Syngap1/Arhgef19/Gpr17/Ralgapb/Rapgef1/Arhgef17/Obscn/Rasa3/Sh3bp1/Ect2/Dnm2/Adra1a/Src/Arfgap1/Rasal1/Git1/Rasgrp4/Arhgef12/Rtn4r/Psd4/Dab2ip/Iqsec1/Kalrn/Dennd1a/Arhgap35/Bcl6/Ralgps1/Spry1/Madd/Rap1gap/Scai/Dennd4b/Map4k4/Flot1/…	148
BP	GO:0099003	vesicle-mediated transport in synapse	147/8556	4.62464e-13	8.98481e-11	5.30313e-11	Cadps2/Dgki/Grip2/Cdk5/Mff/Dtnbp1/Cyth1/Arf1/Ap2b1/Prepl/Bin1/Clstn1/Stx1b/Kif5a/Bcl2l1/Ap3m1/Itsn1/Cplx2/Nedd4/Psen1/Syt11/Dnm1/Mapk10/Erc1/Grm4/Prrt2/Dnm2/Adra1a/Cnih2/Trim46/Vamp1/Nsg1/Dvl1/Rims4/P2rx7/Sh3gl1/Ppfia3/Sptbn2/Ap2m1/Gipc1/Camk2a/Caly/Vamp2/Sncb/Git1/Stx3/Grn/Prkcb/Scamp5/Sept5/Otof/Drd2/Syt9/Prkcg/Actb/Iqsec1/Hpca/Dennd1a/Cplx3/Pip5k1c/Stx6/Grik5/Itgb3/Drd4/Stx2/Madd/Pacsin1/Adora…	147
BP	GO:0048732	gland development	247/8556	5.05775e-13	9.52849e-11	5.62402e-11	Cobl/Hoxb9/Ptcd2/Adcyap1/Rxra/Nf1/Plag1/Abl1/Ntn1/Smad3/Foxc1/Sox2/Tbx1/Ddr1/Hoxb13/Proc/Xdh/Hnf1a/Cav1/Ntn4/Capn1/Ctnnd1/Psen1/Apc/Igf2/Gak/Ctc1/Pml/Gpat4/Lrp5/Map2k2/Epha2/Stat5b/Jak2/Stra6/Tgfbr2/Sox10/Pax8/Wnt4/Gsx1/Mapk3/Iqgap3/Kdm5b/Runx1/Gli2/Wls/Src/Ahr/Pdgfb/Srf/Otp/Vegfa/Foxa1/Sfrp1/Zbtb7b/Scd1/Cga/Agap2/Atg7/Ghrhr/Msx1/Drd2/Crhr1/Neurl1a/Vwf/Kalrn/Smad2/Arhgap35/Ly6e/Deaf1/Aprt/Hand2/A…	247
BP	GO:0032386	regulation of intracellular transport	237/8556	7.75607e-13	1.41822e-10	8.37079e-11	Il13/Dgki/Mecp2/Inpp5f/Cdk5/Nf1/Dtnbp1/Crebrf/Akap1/Cyth1/Zic1/Arf1/Vamp8/Sfn/Prepl/Adora3/Stx1b/Zpr1/Bcl2l1/Rapgef3/Cacnb3/Chp1/Cplx2/Ehd1/Psen1/Akt2/Dnajc13/Arv1/Map2k2/Jak2/Ptpn1/Atp13a2/Rangap1/Mapk3/Bcas3/Grm4/Ect2/Prrt2/Fgr/Capn10/Hyal2/Nucb1/Adra1a/Ppm1a/Cnih2/Src/Mlc1/Trim46/Vamp1/Dvl1/Rims4/C2cd5/Grasp/Ier3/Gab2/Gipc1/Camk2a/Dmtn/Hcls1/Vamp2/Lyn/Anxa2/Flna/Ldlrap1/Reep2/Git1/Scp2/Chchd4/…	237
BP	GO:0048638	regulation of developmental growth	213/8556	8.67523e-13	1.54097e-10	9.0953e-11	Plac8/Nrk/Cdkl3/Mecp2/Arhgap4/Dll1/Cdk5/Abl1/Disc1/Ntn1/Sema7a/Foxc1/Sema6c/Islr2/Tnr/Mag/Pex5/Serpine1/Por/L1cam/Actn3/Apc/Igf2/Trp73/Gpat4/Stat5b/Tgfbr2/Dnm2/Tshr/Ppard/Trim46/Sema3g/Ahr/Atp8a2/Spaar/Crabp2/Srf/Sptbn4/Vegfa/Ulk1/Sfrp1/Mul1/Pin1/Cga/Rasal1/Ghrhr/Plcb1/Gsk3a/Rtn4r/Men1/Rps6kb1/Ppara/Aatk/Mapk11/Drd2/Mgll/Cxcl12/Pi16/Suv39h1/Dspp/Mbd5/Sema4a/Sema3f/Rufy3/Sh3glb1/Spr/Prkn/Htra2/Cac…	213
BP	GO:0090407	organophosphate biosynthetic process	249/8556	1.07489e-12	1.85628e-10	1.09564e-10	Ip6k3/Acot7/Nme5/Esrrb/Mocs1/Agpat1/Pank2/Naprt/Pdk2/Pth/Ins2/Prkg1/Vac14/Hk1/Pigg/Chkb/Gucy2e/Pid1/Nme7/Hddc2/Adcyap1r1/Pik3c2g/Adgrf5/Sptlc1/Aspdh/Bcl2l1/Apoa2/Plcd1/Atic/Atp5b/Adcy6/Mvk/Flad1/Actn3/Adcy2/Mboat7/Pld1/Impa1/Eno1b/Pik3cb/Gpat4/Cdipt/Ldhc/Sirt6/Pdxk/Pigv/Gapdh/Pgap3/Nmnat3/Entpd1/Pigt/Gpaa1/Ppcdc/Ppard/Ptdss2/Pigq/Ampd2/P2rx7/Hmgcs2/Etnk2/Pdgfb/Hk2/Ogdh/Ier3/Itpkc/Prpsap2/Pdk4/Lpc…	249
BP	GO:0051668	localization within membrane	113/8556	1.224e-12	2.05665e-10	1.2139e-10	Arhgef9/Dock2/Grip2/Cdk5/Adam22/Grin2b/Anks1b/Nme7/Ap2b1/Nrxn2/Clstn1/Stx1b/Kif5a/Iqsec2/Itgal/Zdhhc3/Nedd4/Nptx2/Dnm1/Shisa7/Mapk10/Syngap1/Sec24c/Shank3/Gsn/Kif17/Dnm2/Cnih2/Nsg1/Dvl1/Snx27/Grasp/Ap2m1/Camk2a/Caly/Vamp2/Flna/Reep2/Git1/Stx3/Dok7/Iqsec1/Hpca/Thy1/Kalrn/Ssh1/Lhfpl4/Pip5k1c/Dlg4/Grik5/Itgb3/Drd4/Pacsin1/Dag1/Ap3d1/Apoe/Grip1/Sec31b/Ptn/Cacng4/Drd3/Cplx1/Glrb/Agrn/Dlg1/Itgb7/Rilpl1…	113
BP	GO:0042063	gliogenesis	171/8556	1.58941e-12	2.60035e-10	1.53481e-10	Mecp2/Ntrk2/Dll1/Cdk5/Adcyap1/Nf1/Adam22/Plag1/Abl1/Disc1/Lin28a/Arhgef10/Mag/Bin1/Abl2/Adgrg1/Psen1/Mboat7/Rheb/Akt2/Trp73/Metrn/Ndrg1/Srgap2/Clu/Mxra8/Dtx1/Sox10/Plpp3/Rnf112/Nf2/Mapk3/Myrf/Ttbk1/Pdgfb/Cers2/Dbi/Lyn/Mmp24/Lif/Lingo1/Dab2ip/Lrp2/Sox11/Gjc2/Ppp1cc/Lrp1/Atxn1/Sh3tc2/Apcdd1/Pax2/Prpf19/Cspg4/Tal1/Anxa1/Ndn/Hdac11/Itgam/Ercc2/Dag1/Gap43/Adora2a/Lgi4/Ager/Eif2b3/Phgdh/Csf1/Ror2/Pitx3…	171
BP	GO:0070997	neuron death	212/8556	1.80138e-12	2.87159e-10	1.6949e-10	Il13/Fas/Kdm2b/Mecp2/Tbc1d24/Ntrk2/Axl/Psmc1/Cdk5/Atp7a/Nf1/Abl1/Dtnbp1/Faim2/Grin2b/Akt1s1/Mag/Fbxo7/Zpr1/Bcl2l1/Ddit3/Sarm1/Foxo3/Itsn1/Il10/Chp1/Nrbp2/Psen1/Akt2/Trp73/Syngap1/Clu/Vegfb/Jak2/Casp2/Fzd1/Hdac7/Gapdh/Pm20d1/Pigt/Hipk2/Kcnma1/Hsph1/Adora1/Gba/Map2k4/Vegfa/Pin1/Sncb/Gpi1/Agap2/Atg7/Dnajc5/Gsk3a/Barhl1/Ppara/Aatk/Pawr/Nes/Crhr1/Atn1/Prkcg/Lrp1/Nos1/Diablo/Alkbh1/Ssh1/Bad/Cit/Prkn/Hs…	212
BP	GO:0016311	dephosphorylation	199/8556	2.28045e-12	3.5444e-10	2.09202e-10	Ppp4c/Dusp27/Ptprt/Pcdh11x/Inpp5f/Ptprm/Ppp1r26/Ssh3/Akap1/Sympk/Farp1/Smad3/Ptpre/Psph/Sppl3/Inpp5e/Cd2bp2/Smg5/Chp1/Dusp23/Impa1/Ptpn3/Dusp22/Ilkap/Dusp14/Jak2/Ptpn1/Ppp1r9b/Plpp3/Ptprh/Ppp1r1b/Rrp1b/Ptpn7/Dusp13/Ppp2r5d/Ppm1a/Adora1/Ell/Gba/Rprd1b/Fam220a/Dusp11/Cdc25a/Elfn2/Dusp2/Mgat5/Dusp26/Alpl/Lhpp/Pin1/Mprip/Gnai2/Lmtk3/Camsap3/Pawr/Fbxw11/Pdxp/Ptpru/Drd2/Inpp5a/Ppp1cc/Sfi1/Mtmr14/Ssh1/P…	199
BP	GO:0050768	negative regulation of neurogenesis	182/8556	2.46166e-12	3.65397e-10	2.15669e-10	Cdkl3/Mecp2/Arhgap4/Inpp5f/Cyth2/Dll1/Cdk5/Adcyap1/Nf1/Dtnbp1/Ntn1/Sema7a/Lin28a/Fat3/Casz1/Sema6c/Sox2/Cdk5rap2/Sox21/Tnr/Mag/Ntm/Isl2/Adcy6/Adgrg1/Foxo3/Zfp536/Cav1/Hook3/Adam17/Psen1/Trp73/Paqr3/Gak/Srgap2/Syngap1/Dtx1/Sox10/Dixdc1/Trim46/Sema3g/Efnb3/Cers2/Lmx1a/Itm2c/Ulk1/Flna/Gsk3a/Rtn4r/Lingo1/Aatk/Sox11/Thy1/Lrp1/Dguok/Sema4a/Sema3f/Rufy3/Wnt7b/Prpf19/Cspg4/Cit/Il15ra/Nepro/Rap1gap/Sema3e…	182
BP	GO:0046777	protein autophosphorylation	139/8556	2.4685e-12	3.65397e-10	2.15669e-10	Ntrk2/Cdk5/Abl1/Wnk2/Ace/Kit/Nek2/Hk1/Ddr1/Prkd2/Abl2/Btk/Clk2/Mob1b/Cav1/Chp1/Ctnnd1/Map2k2/Jak2/Atp13a2/Rap2a/Mapk3/Insrr/Obscn/Fgr/Ppp2r5d/Src/Pdgfb/Map3k3/Mark2/Vegfa/Camk2a/Lyn/Ulk1/Mink1/Aatk/Taok3/Stk10/Prkcg/Csf1r/Thy1/Fes/Csnk1g1/Ppp2r5c/Tssk4/Mre11a/Pim1/Eif2ak2/Epha1/Camkk2/Epha8/Csk/Fgfr1/Errfi1/Ppp2r5a/Ern1/Csnk1g2/Wnk3/Acvr1b/Map3k11/Gfra2/Ptk2b/Bcr/Stk16/Dyrk1a/Stk33/Mtor/Ephb4/Eng…	139
BP	GO:0001933	negative regulation of protein phosphorylation	216/8556	2.58994e-12	3.74458e-10	2.21017e-10	Pbld1/Bdkrb1/Socs3/Ptprt/Inpp5f/Qars/Nf1/C330021F23Rik/Abl1/Wnk2/Dtnbp1/E130311K13Rik/Akt1s1/Pid1/Tbc1d10c/Fbxo7/Xdh/Trim27/Tardbp/Eif4g1/Cav1/Myadm/Chp1/Psen1/Dbndd2/Apc/Adar/Trp73/Paqr3/Dusp22/Prdm15/Lrp5/Hspb1/Grk2/Ptpn1/Plpp3/Nf2/Rapgef1/Per1/Hyal2/Hsph1/Ppp2r5d/Gadd45b/Cblc/Dvl1/Gba/P2rx7/Lax1/Tfap4/Mical1/Dmtn/Lyn/Dusp2/Dusp26/Slfn1/Sfrp1/Pin1/Lif/Vps25/Atg14/Sirpa/Fbln1/Rgs14/Men1/Dab2ip/F…	216
BP	GO:0007626	locomotory behavior	146/8556	2.76554e-12	3.90758e-10	2.30638e-10	Mecp2/Inpp5f/Atp7a/Adam22/Slc22a5/Gm5741/Zic1/Tnr/Agtpbp1/Gaa/Fzd4/Gad1/Abl2/Atp1a3/Sez6l2/Oprm1/Dnm1/Mup1/Mapk10/Shank3/Olfm2/Ppp1r1b/Rasd2/Hipk2/Usp2/Kcnma1/Tshr/Atp1a2/Pak6/Slurp1/Celsr1/Grm6/Efnb3/Mta1/Sptbn4/Lmx1a/Pde1b/Arcn1/Sobp/Atg7/Cacna1b/Zdhhc8/Drd2/Crhr1/Sez6l/Cxcl12/Kalrn/Atxn1/Tal1/Vps13a/Dlg4/Prkn/Htra2/Cln6/Gng7/Drd4/Axin1/Scn8a/Cend1/Nms/Adora2a/Oprl1/Scn1a/Lgi4/Apoe/Naglu/Pitx3/…	146
BP	GO:0034329	cell junction assembly	122/8556	2.85839e-12	3.94902e-10	2.33084e-10	Abl1/Cdh22/Ace/Smad3/Taok2/Col16a1/Cgn/Marveld2/Pkp3/Cav1/Pxn/Ctnnd1/Gja5/Dusp22/Epha2/Cldn1/Wnt4/Hdac7/Cldn3/Bcas3/Rapgef1/Sh3bp1/Ect2/Sdc4/Cdh7/Src/Fscn1/Rab13/Srf/Vegfa/Dmtn/Actn1/Dlg5/Cdh5/Cdh24/Gjb2/Ldb1/Ajuba/Camsap3/Fbf1/Cdh17/Thy1/Ramp2/Pkp1/Frmpd2/Heg1/Itgb3/Rhod/Gpm6b/Map4k4/Grhl2/Hipk1/Myo1c/Flot1/Tbcd/Zfp703/Smad7/Itga5/Nedd4l/Whamm/Jup/Ptk2b/Snai1/Cdh10/Pkp4/Dlg1/Ikbkb/Cldn19/Epb41l5…	122
BP	GO:0051648	vesicle localization	159/8556	3.17876e-12	4.29617e-10	2.53574e-10	Cadps2/Dgki/Mecp2/Cdk5/Dtnbp1/Cyth1/Arf1/Prepl/Stx1b/Kif5a/Bcl2l1/Tmed10/Ikbkg/Ap3m1/Cplx2/Pef1/Psen1/Syt11/Dnm1/Erc1/Map4k2/Grm4/Prrt2/Dnm2/Adra1a/Stard3/Cnih2/Trim46/Vamp1/Dvl1/Rims4/Kif1b/P2rx7/5730455P16Rik/Ppfia3/Sptbn2/Gipc1/Camk2a/Vamp2/Git1/Stx3/Myrip/Prkcb/Sept5/Otof/Drd2/Syt9/Wipi1/Prkcg/Rab11b/Preb/Cplx3/Trak1/Sar1b/Nde1/Grik5/Dctn2/Drd4/a/Stx2/Madd/Adora2a/Syt8/Bloc1s6/Adcy1/Myo1c/Ap3…	159
BP	GO:0051098	regulation of binding	211/8556	3.70233e-12	4.89731e-10	2.89055e-10	Gnl3l/Mecp2/Arhgap28/Cpne1/Cdk5/Pex14/Ins2/Abl1/Dtnbp1/Disc1/Ace/Sympk/Nek2/Smad3/Map1lc3b/Foxc1/Plcl2/Abl2/Frmd7/Ckmt1/Ddit3/Eif4g1/Crtac1/Mbd2/Sppl3/Rapgef3/Cav1/Acd/Il10/Psen1/Ripor2/Eno1/Jak2/Hnrnpl/Kdm4d/Mapk3/Rpl11/Dot1l/Hdac5/Hipk2/Pacs1/Src/Dvl1/Spon1/Golga2/Fam220a/Ttbk1/Pdgfb/Add1/Tfap4/Mark2/Rfng/Anxa2/Mepce/Mdfi/Ldlrap1/Pin1/Gata1/Lif/Men1/Dab2ip/Ppara/Msx1/Pex19/Sox11/Ldoc1/Actb/Lrp1…	211
BP	GO:0030111	regulation of Wnt signaling pathway	161/8556	4.20428e-12	5.43646e-10	3.20877e-10	Pfdn5/Abl1/Wnk2/Disc1/Sost/Smad3/Sox2/Rnf43/Wnt5b/Rspo4/Abl2/Hnf1a/Ddit3/Foxo3/Notum/Mbd2/Znrf3/Cav1/Nkd2/Ctnnd1/Psen1/Apc/Prdm15/Lgr5/Apc2/Nxn/Sox10/Plpp3/Fzd1/Rapgef1/Dixdc1/Wls/Ppm1a/Src/Axin2/Fuz/Lect2/Kremen1/Lmx1a/Vcp/Lzts2/Mdfi/Sfrp1/Pin1/Dab2ip/Grb10/Ptpru/Lrp1/Csnk1g1/Apcdd1/Cxxc4/Hic1/Prkn/Gpc3/Tax1bp3/Axin1/Ctdnep1/Frzb/Apoe/Mesp1/Xiap/Nfatc4/Ror2/Dkk4/Trpm4/Tmem88/Amer3/Daam2/Sulf2/Th…	161
BP	GO:0031589	cell-substrate adhesion	179/8556	4.28481e-12	5.43646e-10	3.20877e-10	Rell2/Axl/Smoc1/Cdk5/Nf1/Abl1/Disc1/Smad3/Taok2/Mkln1/Ddr1/Serpine1/Col16a1/Fzd4/L1cam/Itgal/Myadm/Pxn/Dusp22/Pik3cb/Srgap2/Jak2/Wnt4/Hoxa7/Bcas3/Dnm2/Ppard/Sdc4/Src/Bcam/Col5a3/Srf/Vegfa/Dmtn/Parvb/Actn1/Flna/Sfrp1/Sirpa/Fbln1/Men1/Zyx/Mink1/Ldb1/Ajuba/Camsap3/Tacstd2/Cd3e/Cass4/Hpse/Triobp/Vwf/Thy1/Mmrn2/Antxr1/Bcl6/Emilin3/Unc13d/Itgb2l/Itgb3/Meltf/Itga11/Dag1/Sema3e/Epha1/Rhod/Gpm6b/Map4k4/Ra…	179
BP	GO:1901214	regulation of neuron death	193/8556	4.82907e-12	6.00446e-10	3.54403e-10	Il13/Fas/Kdm2b/Mecp2/Tbc1d24/Ntrk2/Axl/Psmc1/Cdk5/Atp7a/Nf1/Abl1/Dtnbp1/Faim2/Grin2b/Akt1s1/Mag/Fbxo7/Zpr1/Bcl2l1/Ddit3/Sarm1/Foxo3/Itsn1/Il10/Chp1/Nrbp2/Psen1/Trp73/Syngap1/Clu/Vegfb/Jak2/Casp2/Fzd1/Hdac7/Pm20d1/Hipk2/Kcnma1/Hsph1/Adora1/Gba/Map2k4/Vegfa/Pin1/Sncb/Gpi1/Agap2/Atg7/Dnajc5/Gsk3a/Barhl1/Ppara/Pawr/Nes/Crhr1/Prkcg/Lrp1/Nos1/Alkbh1/Ssh1/Bad/Prkn/Hsp90ab1/Grik5/Cdc42/Unc5b/Adora2a/Ager…	193
BP	GO:0048705	skeletal system morphogenesis	150/8556	5.19579e-12	6.33377e-10	3.7384e-10	Ltf/Six2/Smad3/Foxc1/Tbx1/Lhx1/Mthfd1l/Por/Mef2d/Actn3/Psen1/Lrp5/Tgfbr2/Hoxa7/Cbs/Hoxa1/Zeb1/Hyal2/Wnt9a/Hoxc11/Stc1/Axin2/P2rx7/Fuz/Hoxb6/Slc39a1/Vegfa/Anxa2/Mdfi/Alpl/Sfrp1/Prrx2/Men1/Slc39a3/Msx1/Sox11/Hoxd8/Dspp/Runx2/Sik3/Bmpr1b/Smad2/Glg1/Ndst1/Dscaml1/Csrnp1/Ihh/Col7a1/Alx4/Pkd1/Hoxd4/Axin1/Gnas/Megf8/Twist2/Flvcr1/Grhl2/Cdx1/Carm1/Col11a1/Scube2/Alx3/Ror2/Nkx3-2/Rab33b/Pax5/Thra/Col27a1/…	150
BP	GO:1990778	protein localization to cell periphery	181/8556	5.38183e-12	6.43439e-10	3.79779e-10	Grip2/Ank1/Cdk5/Ins2/Adam22/Tspan5/Tulp1/Ppil2/Ttc7/Pid1/Mrap/Vamp8/Rtkn/Arfrp1/Lztfl1/Clstn1/Stx1b/Bcl2l1/Pkp3/Adcy6/Iqsec2/Myadm/Pacs2/Cacnb3/Nkd2/Akt2/Nptx2/Gak/Mapk10/Dpp6/Bbs1/Epha2/Tmbim1/Ppp1r9b/Rap2a/Tspan33/Vamp5/Ppfia1/Pacs1/Nsg1/Palm/Rab13/Kif1b/C2cd5/Plekhf1/Efr3b/Snx27/Grasp/Ap2m1/Sptbn4/Camk2a/Vamp2/Anxa2/Flna/Ldlrap1/Git1/Scp2/Stx3/Lrrc15/Mrap2/Tmem150a/Actb/Kalrn/Ramp2/Lrp1/Slmap/…	181
BP	GO:0007611	learning or memory	160/8556	6.57057e-12	7.70741e-10	4.54916e-10	Dgki/Mecp2/Ntrk2/Cdk5/Nf1/Kit/Grin2b/Shank1/Tnr/Nrxn2/Abl2/Neurod2/Atp1a3/Mup20/Slc12a5/Psen1/Brsk1/Nptx2/Igf2/Foxo6/Shisa7/Syngap1/Ric8a/Shank3/Stra6/Itpr3/Ppp1r1b/Cpeb3/Grm4/Atp1a2/Pak6/Ttbk1/Srf/Lmx1a/Dbi/Mapk8ip2/Asic1/Pde1b/Plcb1/Rgs14/Hrh3/Drd2/Crhr1/Pias1/Kalrn/Atxn1/Deaf1/Shank2/Prkn/Drd4/S100b/Ager/Adcy1/Apoe/Chst10/Jph3/B4galt2/Mapt/Thra/Glp1r/Ehmt2/Jph4/Itga5/Idua/Ptn/Npas4/Lhx8/Kat2a/…	160
BP	GO:0007160	cell-matrix adhesion	120/8556	7.9837e-12	9.1916e-10	5.42518e-10	Cdk5/Nf1/Abl1/Disc1/Smad3/Taok2/Mkln1/Ddr1/Serpine1/Col16a1/L1cam/Itgal/Pxn/Dusp22/Pik3cb/Wnt4/Hoxa7/Bcas3/Sdc4/Src/Bcam/Col5a3/Srf/Vegfa/Dmtn/Actn1/Sirpa/Zyx/Mink1/Ldb1/Ajuba/Camsap3/Cd3e/Hpse/Thy1/Bcl6/Itgb2l/Itgb3/Itga11/Dag1/Sema3e/Epha1/Rhod/Gpm6b/Map4k4/Plau/Csf1/Ajap1/Tmem8b/Ninj1/Whamm/Jup/Ptk2b/Otoa/Epdr1/Tiam1/Itgb7/Npnt/Adam15/Epb41l5/Acvrl1/Lypd5/Mmp14/Apod/Strc/Cdk6/Cntn2/Fn1/Ctnnb1/…	120
BP	GO:0060070	canonical Wnt signaling pathway	155/8556	8.77915e-12	9.92363e-10	5.85725e-10	Pfdn5/Ins2/Wnk2/Disc1/Sost/Smad3/Sox2/Wnt5b/Rspo4/Fzd4/Ddit3/Foxo3/Notum/Znrf3/Cav1/Nkd2/Ctnnd1/Psen1/Apc/Prdm15/Lrp5/Dvl3/Lgr5/Apc2/Sox10/Wnt4/Plpp3/Fzd1/Bcl9/Porcn/Rapgef1/Dixdc1/Wls/Wnt9a/Ppm1a/Src/Dvl1/Axin2/Fuz/Kremen1/Lmx1a/Vcp/Lzts2/Sfrp1/Pin1/Dab2ip/Ptpru/Csnk1g1/Wnt7b/Prkn/Gpc3/Sdc1/Axin1/Ctdnep1/Wnt10a/Frzb/Apoe/Mesp1/Xiap/Ror2/Dkk4/Trpm4/Tmem88/Amer3/Daam2/Sulf2/Thra/Zfp703/Nphp3/Fgf9/…	155
BP	GO:0007612	learning	105/8556	1.12473e-11	1.21604e-09	7.17745e-10	Dgki/Mecp2/Ntrk2/Cdk5/Nf1/Kit/Grin2b/Shank1/Tnr/Nrxn2/Abl2/Neurod2/Atp1a3/Mup20/Slc12a5/Brsk1/Nptx2/Syngap1/Ric8a/Shank3/Stra6/Ppp1r1b/Grm4/Atp1a2/Pak6/Srf/Mapk8ip2/Asic1/Pde1b/Rgs14/Hrh3/Drd2/Crhr1/Pias1/Kalrn/Atxn1/Deaf1/Shank2/Prkn/Drd4/Chst10/Jph3/B4galt2/Glp1r/Jph4/Idua/Ptn/Npas4/Drd3/Adra1b/Meis2/Mtor/Abcc8/Slc8a2/Creb1/Chrnb2/Drd5/Dcdc2a/Map1a/Ppt1/Grin1/Ntsr1/Cntn2/Apbb1/Aaas/Vdac1/Synpo/…	105
BP	GO:0015672	monovalent inorganic cation transport	237/8556	1.1408e-11	1.21604e-09	7.17745e-10	Il13/Kcne1l/Ank1/Adcyap1/Atp7a/Slc22a5/Wnk2/Prkg1/Slc12a7/Galr2/Slc5a6/Slc9a6/Kcna6/Arf1/Kcnu1/Aqp1/Kcnab3/Slc9b2/Kcnk6/Bin1/Slc5a2/Kcnn1/Kcnab2/Kcnd1/Atp5b/Kcnk12/Atp1a3/Rapgef3/Cav1/Slc12a5/Hcn2/Chp1/Nedd4/Fxyd2/Akt2/Atp6v1g2/Atp1b2/Gja5/Ptpn3/Kcnt1/Dpp6/Kcnq5/Edn3/Hcn3/Kcnj4/Fxyd7/Per1/Scn1b/Kcnc3/Slc5a9/Pm20d1/Wnk4/Dnm2/Kcnma1/Adora1/Kcnk3/Atp1a2/Kcnj6/Snx27/Kcnh6/Atp6v1f/Kcnq1/Fxyd5/Sptbn4/C…	237
BP	GO:0007005	mitochondrion organization	233/8556	1.15403e-11	1.21604e-09	7.17745e-10	Uqcc1/Fas/Clec16a/Ggct/Pank2/Cox7a2l/Ptcd2/Cdk5/Atp7a/Mff/Mgme1/Slc22a5/Immt/Ndufb5/Maip1/Map1lc3b/Opa3/Agtpbp1/Pid1/Cox18/Lonp1/Sfn/Pex5/Fbxo7/Dnajc11/Bcl2l1/Eif4g1/Ndufaf8/Bmf/Mief1/Rcc1l/Trp73/Mup1/Mapk9/Samm50/Atp13a2/Slc25a33/Capn10/Gba/P2rx7/Plekhf1/Atad3a/Hk2/Ier3/Tomm34/Bcs1l/Camk2a/Ulk1/Mul1/Atg9a/Chchd4/Atg14/Atg7/Gsk3a/Bhlha15/Wipi1/Mrpl39/March5/Sh3glb1/Slc35f6/Trak1/Pet100/Bad/Tymp/V…	233
BP	GO:0042326	negative regulation of phosphorylation	233/8556	1.15403e-11	1.21604e-09	7.17745e-10	Pbld1/Bdkrb1/Socs3/Ptprt/Inpp5f/Qars/Nf1/C330021F23Rik/Abl1/Wnk2/Dtnbp1/E130311K13Rik/Akt1s1/Pid1/Tbc1d10c/Fbxo7/Xdh/Trim27/Tardbp/Eif4g1/Cav1/Myadm/Actn3/Chp1/Psen1/Dbndd2/Apc/Adar/Trp73/Paqr3/Dusp22/Prdm15/Lrp5/Hspb1/Grk2/Ptpn1/Sirt6/Plpp3/Nf2/Rapgef1/Per1/Hyal2/Hsph1/Ppp2r5d/Gadd45b/Cblc/Dvl1/Gba/P2rx7/Lax1/Ier3/Tfap4/Mical1/Dmtn/Lyn/Dusp2/Dusp26/Slfn1/Sfrp1/Pin1/Lif/Vps25/Atg14/Sirpa/Fbln1/Rg…	233
BP	GO:0050770	regulation of axonogenesis	121/8556	1.24108e-11	1.28597e-09	7.59019e-10	Cdkl3/Arhgap4/Ntrk2/Cdk5/Skil/Abl1/Ssh3/Disc1/Ntn1/Sema7a/Sema6c/Islr2/Tnr/Mag/Zswim4/L1cam/Psen1/Brsk1/Metrn/Syngap1/Map2k2/Plxnb2/Dixdc1/Dnm2/Brsk2/Trim46/Plxnb1/Golga2/Sema3g/Crabp2/Efnb3/Srf/Mark2/Vegfa/Ulk1/Rtn4r/Aatk/Tubb2b/Mgll/Cxcl12/Thy1/Ssh1/Arhgap35/Sema4a/Sema3f/Rufy3/Trak1/Kif13b/Golga4/Sema3e/Megf8/Zswim8/Apoe/Tnfrsf12a/Rnd2/Mapt/Ndel1/Sema4c/Sema4g/Slit1/Sema4d/Sema6b/Cdk5r1/Agrn/T…	121
BP	GO:0043087	regulation of GTPase activity	164/8556	1.60063e-11	1.63133e-09	9.62861e-10	Dgki/Rabgap1l/Rgs6/Dock9/Ntrk2/Adcyap1/Nf1/Adap1/Prkg1/Stmn3/Mapre2/Arhgef10/Tbc1d10c/Bin1/Grtp1/Evi5l/Rapgef3/Rgl3/Ralgapa1/Akt2/Elmod1/Rasal3/Dvl3/Srgap2/Syngap1/Arhgef19/Epha2/Apc2/Tbc1d5/Rangap1/Wnt4/Sgsm2/Plxnb2/Ralgapb/Rrp1b/Bcas3/Rapgef1/Epha5/Rasa3/Sh3bp1/Ect2/Tbck/Tbc1d14/Plxnb1/Tbc1d13/Lrch1/Tbc1d7/Pin1/Rasal1/Asap3/Rgs14/Rtn4r/Dab2ip/Ajuba/Tbc1d9b/Rgp1/Iqsec1/Thy1/Kalrn/Gapvd1/Dock7/Sg…	164
BP	GO:0006887	exocytosis	199/8556	1.65733e-11	1.66187e-09	9.80889e-10	Il13/Cadps2/Dgki/Slc17a9/Exoc3l/Cdk5/Dtnbp1/Kit/Cyth1/Pex5l/Arf1/Vamp8/Myo1f/Prepl/Adora3/Stx1b/Bcl2l1/Tmed10/Btk/Washc3/Chp1/Cplx2/Nkd2/Psen1/Syt11/Scrn3/Erc1/Tac4/Tcp11/Atp13a2/Grm4/Prrt2/Baiap3/Fgr/Brsk2/Rab11fip1/Adra1a/Sdc4/Vamp1/Dvl1/Rims4/P2rx7/Milr1/Rab25/Syngr1/Gab2/Syngr3/Ppfia3/Sptbn2/Mical1/Exoc3l2/Gipc1/Camk2a/Dmtn/Vamp2/Lyn/Git1/Cdk16/Stx3/Gnai2/Prkcb/Scamp5/Pi4k2a/Sept5/Otof/Cacna1…	199
BP	GO:0003002	regionalization	198/8556	1.77981e-11	1.75636e-09	1.03666e-09	Cobl/Kdm2b/Hoxb9/Dll1/Celsr2/Six2/Smad3/Foxc1/Tbx1/Nme7/Lhx1/Bhlhe41/Pofut1/Ddit3/Adgrg1/Acd/Psen1/Apc/Lrp5/Ring1/Nbl1/Pax8/Meox1/Hoxa7/Hoxa1/Hoxa10/Foxn4/Gli2/Tgif1/Hipk2/Wls/Hoxc11/Axin2/Fuz/Celsr1/Hoxb6/Hoxc10/Srf/Foxa1/Mdfi/Sfrp1/Pcsk6/Ldb1/Msx1/Fkbp8/Lrp2/Hoxd8/Sufu/Bmpr1b/Smad2/Noto/Sema3f/Wnt7b/Pax2/Gpc3/Trp63/Zic3/Aldh1a2/Yy1/Spry1/Alx4/Hoxd4/Axin1/Megf8/Lhx2/Hipk1/Cdx1/Mesp1/Ror2/Lhx3/Fg…	198
BP	GO:0030336	negative regulation of cell migration	149/8556	1.83097e-11	1.77861e-09	1.04979e-09	Pbld1/Zmynd8/Ptprt/Mecp2/Arhgap4/Tie1/Ptprm/Nf1/Srgap1/Prkg1/Egfl7/Serpine1/Adora3/Adgrg1/Foxo3/Miip/Ripor2/Arhgdia/Dusp22/Robo4/Srgap2/Nbl1/Wnt4/Rap2a/Hoxa7/Hdac5/Hyal2/Ppard/Stc1/Adora1/Slurp1/Fuz/Sinhcaf/Lrch1/Pdgfb/Mmp28/Cers2/Srf/Cygb/Dlg5/Sfrp1/Podn/Abhd2/Patz1/Plcb1/Dab2ip/Tacstd2/Ptpru/Drd2/Tbxa2r/Cxcl12/Thy1/Mmrn2/Lrp1/Klrk1/Kiss1/Rnf41/Cnn2/Igfbp3/Drd4/Dag1/Epha1/Gdf2/Scai/Ager/Adgrb1/K…	149
BP	GO:0046578	regulation of Ras protein signal transduction	129/8556	2.22875e-11	2.13172e-09	1.25821e-09	Dgki/Arhgef9/Dock2/Cyth2/Nf1/Abl1/Stmn3/Cyth1/Farp1/Mapre2/Arhgef10/Arhgef25/Abl2/Iqsec2/Adgrg1/Itsn1/Ripor2/Gpr4/Arhgdia/Rasal3/Psd2/Syngap1/Arhgef19/Gpr17/Rapgef1/Arhgef17/Obscn/Rasa3/Ect2/Dnm2/Adra1a/Arfgap1/Rasal1/Git1/Rasgrp4/Arhgef12/Rtn4r/Psd4/Dab2ip/Iqsec1/Kalrn/Dennd1a/Arhgap35/Bcl6/Ralgps1/Spry1/Madd/Scai/Dennd4b/Map4k4/Flot1/Apoe/Plekhg2/Rasgef1a/Arhgef2/Prex1/Csf1/Trim67/Arhgef40/Fgd3…	129
BP	GO:0051650	establishment of vesicle localization	148/8556	2.8709e-11	2.70431e-09	1.59617e-09	Cadps2/Dgki/Mecp2/Cdk5/Dtnbp1/Cyth1/Arf1/Prepl/Stx1b/Kif5a/Bcl2l1/Tmed10/Ikbkg/Ap3m1/Cplx2/Pef1/Psen1/Syt11/Dnm1/Erc1/Map4k2/Grm4/Prrt2/Dnm2/Adra1a/Stard3/Cnih2/Trim46/Vamp1/Dvl1/Rims4/Kif1b/P2rx7/5730455P16Rik/Ppfia3/Sptbn2/Gipc1/Camk2a/Vamp2/Git1/Stx3/Myrip/Prkcb/Sept5/Otof/Drd2/Syt9/Wipi1/Prkcg/Rab11b/Preb/Cplx3/Trak1/Sar1b/Nde1/Grik5/Dctn2/Drd4/a/Stx2/Madd/Adora2a/Syt8/Bloc1s6/Adcy1/Myo1c/Ap3…	148
BP	GO:0060485	mesenchyme development	152/8556	3.33885e-11	3.09815e-09	1.82863e-09	Pbld1/Hnrnpab/Rxra/Six2/Smad3/Sema7a/Foxc1/Sema6c/Tbx1/Tgfb1i1/Hnf1a/Pef1/Nedd4/Phldb1/Tgfbr2/Edn3/Sox10/Wnt4/Meox1/Mapk3/Axin2/Sema3g/Fuz/Vegfa/Foxa1/Flna/Dlg5/Sfrp1/Dab2ip/Msx1/Pawr/Sox11/Phactr4/Smad2/Tcof1/Sema4a/Sema3f/Wnt7b/Pax2/Hand2/Aldh1a2/Erg/Dag1/Sema3e/Fam172a/Megf8/Ager/Wnt10a/Hpn/Frzb/Mesp1/Sema4c/Fgfr1/Tgfbr3/Zfp703/Smad7/Sema4g/Fgf9/Sema4d/Tbx2/Sema6b/Pofut2/Heyl/Fgf15/Snai1/Zfp36…	152
BP	GO:0018205	peptidyl-lysine modification	183/8556	3.69382e-11	3.35107e-09	1.97791e-09	Gnl3l/Mecp2/Ehmt1/Loxl4/Atp7a/Baz2a/Ing3/Ctbp1/Gcsh/Loxl1/Cth/Traf7/Kat7/Hnf1a/Kansl3/Por/Smyd2/Arid5a/Sae1/Brpf3/Prmt6/Senp1/Glrx5/Yeats2/Kdm4d/Hist1h1d/Mapk3/Dohh/Per1/Dot1l/Naa60/Rasd2/Spi1/Smarcb1/Jade2/Vipas39/Ahrr/Mrgbp/Msl1/Crtc2/Mul1/Lif/Atg7/Tollip/Atat1/Dnmt3b/Ldb1/Taf5l/Dhps/Kmt5c/Kmt5a/Pias1/Suv39h1/Nos1/Pias3/L3mbtl2/Kmt2d/Ncoa1/Setd4/Phf1/Hmg20b/Mbip/Cbx4/Kdm4b/Senp6/Piwil2/Brd8/Sum…	183
BP	GO:0050890	cognition	173/8556	3.71922e-11	3.35107e-09	1.97791e-09	Dgki/Mecp2/Ntrk2/Cdk5/Nf1/Kit/Grin2b/Shank1/Tnr/Nrxn2/Abl2/Neurod2/Jakmip1/Atp1a3/Mup20/Slc12a5/Psen1/Brsk1/Nptx2/Igf2/Foxo6/Shisa7/Syngap1/Ric8a/Shank3/Stra6/Itpr3/Ppp1r1b/Cpeb3/Hoxa1/Grm4/Adora1/Atp1a2/Pak6/Ttbk1/Srf/Lmx1a/Dbi/Mapk8ip2/Asic1/Pde1b/Sobp/Plcb1/Rgs14/Hrh3/Drd2/Crhr1/Pias1/Kalrn/Lins1/Atxn1/Deaf1/Shank2/Prkn/Drd4/S100b/Gnas/Ager/Adcy1/Apoe/Chst10/Jph3/B4galt2/Mapt/Thra/Glp1r/Dgcr2/…	173
BP	GO:0045055	regulated exocytosis	143/8556	3.81358e-11	3.38701e-09	1.99912e-09	Il13/Cadps2/Dgki/Cdk5/Dtnbp1/Kit/Cyth1/Pex5l/Arf1/Vamp8/Myo1f/Prepl/Adora3/Stx1b/Bcl2l1/Tmed10/Btk/Chp1/Cplx2/Psen1/Syt11/Erc1/Tac4/Grm4/Prrt2/Baiap3/Fgr/Rab11fip1/Adra1a/Vamp1/Dvl1/Rims4/P2rx7/Milr1/Syngr1/Gab2/Syngr3/Ppfia3/Sptbn2/Mical1/Gipc1/Camk2a/Dmtn/Vamp2/Lyn/Git1/Stx3/Gnai2/Prkcb/Scamp5/Pi4k2a/Sept5/Otof/Cacna1h/Drd2/Crhr1/Syt9/Prkcg/Rab11b/Fes/Cplx3/Cd177/Unc13d/Grik5/Drd4/Stx2/Itgam/Ad…	143
BP	GO:0070838	divalent metal ion transport	234/8556	4.44418e-11	3.89147e-09	2.29687e-09	Il13/Catsper1/Jph2/Bdkrb1/Homer1/Rgs9/Micu1/Cdk5/Pacsin3/Pth/Abl1/Slc30a3/Ace/Maip1/Grin2b/Xntrpc/Adcyap1r1/Cnnm2/Serpine1/Gramd2/Bin1/Trim27/Trpm1/Slc39a9/Rem1/Cacng1/Ddit3/Rapgef3/Cxcl10/Cav1/Cacnb3/Gstm7/Slc30a2/Homer3/Pml/Rem2/Cacna2d3/Slc39a14/Mcur1/Trpm6/Itpr3/Aplnr/Pde4b/Trpc7/Mcu/Usp2/Slc25a23/Adra1a/Stc1/Atp1a2/P2rx7/Pdgfb/Grm6/Slc39a1/Camk2a/Dbi/Asic1/Lyn/Anxa2/Stim1/Kcne1/Cacna1b/Gnai2…	234
BP	GO:0006816	calcium ion transport	213/8556	5.14707e-11	4.44435e-09	2.6232e-09	Il13/Catsper1/Jph2/Bdkrb1/Homer1/Rgs9/Micu1/Cdk5/Pacsin3/Pth/Abl1/Ace/Maip1/Grin2b/Xntrpc/Adcyap1r1/Serpine1/Gramd2/Bin1/Trim27/Trpm1/Rem1/Cacng1/Ddit3/Rapgef3/Cxcl10/Cav1/Cacnb3/Gstm7/Homer3/Pml/Rem2/Cacna2d3/Mcur1/Trpm6/Itpr3/Aplnr/Pde4b/Trpc7/Mcu/Usp2/Slc25a23/Adra1a/Stc1/Atp1a2/P2rx7/Pdgfb/Grm6/Camk2a/Dbi/Asic1/Lyn/Anxa2/Stim1/Kcne1/Cacna1b/Gnai2/Ffar1/Prkcb/Bhlha15/Jak3/Pawr/Cacna1h/Drd2/Crh…	213
BP	GO:0072511	divalent inorganic cation transport	235/8556	5.43544e-11	4.62906e-09	2.73222e-09	Il13/Catsper1/Jph2/Bdkrb1/Homer1/Rgs9/Micu1/Cdk5/Pacsin3/Pth/Abl1/Slc30a3/Ace/Maip1/Grin2b/Xntrpc/Adcyap1r1/Cnnm2/Serpine1/Gramd2/Bin1/Tcn2/Trim27/Trpm1/Slc39a9/Rem1/Cacng1/Ddit3/Rapgef3/Cxcl10/Cav1/Cacnb3/Gstm7/Slc30a2/Homer3/Pml/Rem2/Cacna2d3/Slc39a14/Mcur1/Trpm6/Itpr3/Aplnr/Pde4b/Trpc7/Mcu/Usp2/Slc25a23/Adra1a/Stc1/Atp1a2/P2rx7/Pdgfb/Grm6/Slc39a1/Camk2a/Dbi/Asic1/Lyn/Anxa2/Stim1/Kcne1/Cacna1b/…	235
BP	GO:2000146	negative regulation of cell motility	154/8556	6.26011e-11	5.25934e-09	3.10423e-09	Pbld1/Zmynd8/Ptprt/Mecp2/Arhgap4/Tie1/Ptprm/Nf1/Srgap1/Prkg1/Egfl7/Serpine1/Adora3/Adgrg1/Foxo3/Miip/Ripor2/Arhgdia/Dusp22/Robo4/Srgap2/Nbl1/Wnt4/Rap2a/Hoxa7/Hdac5/Hyal2/Ppard/Stc1/Adora1/Slurp1/Fuz/Sinhcaf/Lrch1/Pdgfb/Mmp28/Cers2/Srf/Cygb/Dlg5/Sfrp1/Pin1/Podn/Abhd2/Patz1/Plcb1/Fbln1/Dab2ip/Tacstd2/Ptpru/Drd2/Tbxa2r/Cxcl12/Thy1/Mmrn2/Lrp1/Klrk1/Kiss1/Rnf41/Cnn2/Igfbp3/Drd4/Dag1/Epha1/Gdf2/Scai/Ag…	154
BP	GO:0048588	developmental cell growth	143/8556	8.3514e-11	6.8703e-09	4.05507e-09	Cobl/Cdkl3/Mecp2/Arhgap4/Cpne1/Cdk5/Abl1/Prkg1/Disc1/Ntn1/Sema7a/Slc9a6/Sema6c/Islr2/Tnr/Ddr1/Mag/L1cam/Prmt2/Tgfbr2/Sirt6/Dnm2/Dclk1/Adra1a/Trim46/Dvl1/Sema3g/Map2k4/Crabp2/Jade2/Srf/Vegfa/Ulk1/Mul1/Pin1/Rasal1/Gsk3a/Rtn4r/Ppara/Aatk/Mgll/Cxcl12/Pi16/Raph1/Sema4a/Kmt2d/Sema3f/Rufy3/Sh3glb1/Prkn/Hsp90ab1/Ndn/Golga4/Sema3e/Megf8/Lhx2/Apoe/Tnfrsf12a/Rnd2/Mapt/Ndel1/Sema4c/Sema4g/Slit1/Ddx39b/Nedd4l…	143
BP	GO:0051656	establishment of organelle localization	240/8556	8.39863e-11	6.8703e-09	4.05507e-09	Il13/Cadps2/Dgki/Chmp7/Mecp2/Ndc80/Cdk5/Syne3/Pex14/Dtnbp1/Kit/Cyth1/Ntn1/Mark1/Cdk5rap2/Arf1/Vamp8/Tmem201/Prepl/Adora3/Cdca8/Stx1b/Kif5a/Bcl2l1/Tmed10/Btk/Ikbkg/Ap3m1/Hook3/Cplx2/Pef1/Psen1/Syt11/Dnm1/Erc1/Chmp4c/Tac4/Map4k2/Grm4/Prrt2/Dnm2/Fgr/Map4/Adra1a/Stard3/Cnih2/Trim46/Vamp1/Dvl1/Rims4/Kif1b/P2rx7/5730455P16Rik/Milr1/Gab2/Ppfia3/Sptbn2/Gipc1/Camk2a/Seh1l/Vamp2/Lyn/Nsfl1c/Git1/Stx3/Myrip/…	240
BP	GO:0072659	protein localization to plasma membrane	148/8556	9.06662e-11	7.32041e-09	4.32074e-09	Grip2/Ank1/Cdk5/Ins2/Tspan5/Ppil2/Ttc7/Pid1/Mrap/Vamp8/Arfrp1/Bcl2l1/Pkp3/Adcy6/Myadm/Pacs2/Cacnb3/Nkd2/Akt2/Gak/Dpp6/Bbs1/Epha2/Tmbim1/Ppp1r9b/Rap2a/Tspan33/Vamp5/Ppfia1/Pacs1/Nsg1/Palm/Rab13/C2cd5/Plekhf1/Efr3b/Snx27/Grasp/Ap2m1/Sptbn4/Camk2a/Vamp2/Anxa2/Flna/Ldlrap1/Scp2/Stx3/Lrrc15/Mrap2/Tmem150a/Actb/Kalrn/Ramp2/Lrp1/Slmap/Commd1/Nectin3/Ramp3/Pacsin1/Golga4/Efr3a/Flot1/Abca12/Rab34/Ank2/Csk…	148
BP	GO:0033674	positive regulation of kinase activity	239/8556	1.18505e-10	9.44543e-09	5.575e-09	Nrk/Cks1b/Cdk5/Adcyap1/Ins2/Abl1/Ltf/Ace/Kit/Taok2/Malt1/Traf7/Fzd4/Prok1/Ikbkg/Pxn/Adam17/Xrcc5/Psen1/Trp73/Rptor/Dvl3/Map2k2/Clu/Jak2/Ptpn1/Tgfbr2/Edn3/Iqgap3/Mapk8ip3/Map4k2/Grm4/Magi3/Ect2/Sbk2/Fgr/Hsph1/Adra1a/Gadd45b/Sdc4/Adora1/Src/Axin2/P2rx7/Pak6/Map2k4/Ttbk1/Pdgfb/Map3k3/Vegfa/Lyn/Stil/Ccnd3/Mdfi/Slc27a1/Mul1/Agap2/Atg14/Mink1/Dab2ip/Ajuba/Taok3/Camkk1/Drd2/Stk10/Dok7/Cass4/Neurl1a/Csf1…	239
BP	GO:0010959	regulation of metal ion transport	212/8556	1.77297e-10	1.39526e-08	8.23527e-09	Il13/Catsper1/Jph2/Bdkrb1/Homer1/Rgs9/Kcne1l/Pacsin3/Adcyap1/Atp7a/Abl1/Wnk2/Prkg1/Galr2/Ace/Arf1/Adcyap1r1/Serpine1/Gramd2/Bin1/Kcnab2/Trim27/Rem1/Cacng1/Rapgef3/Cxcl10/Cav1/Cacnb3/Gstm7/Chp1/Nedd4/Fxyd2/Akt2/Atp1b2/Ptpn3/Homer3/Dpp6/Pml/Rem2/Edn3/Aplnr/Fxyd7/Pde4b/Per1/Scn1b/Wnk4/Dnm2/Usp2/Stc1/Adora1/Atp1a2/P2rx7/Snx27/Pdgfb/Grm6/Kcnq1/Fxyd5/Sptbn4/Camk2a/Dbi/Vamp2/Lyn/Anxa2/Flna/Lrrc26/Stim1/…	212
BP	GO:0043393	regulation of protein binding	135/8556	1.95937e-10	1.52268e-08	8.98732e-09	Gnl3l/Mecp2/Cdk5/Pex14/Ins2/Abl1/Dtnbp1/Disc1/Ace/Sympk/Map1lc3b/Plcl2/Abl2/Frmd7/Ckmt1/Crtac1/Sppl3/Cav1/Il10/Psen1/Ripor2/Mapk3/Rpl11/Hdac5/Hipk2/Pacs1/Src/Dvl1/Spon1/Golga2/Fam220a/Ttbk1/Pdgfb/Add1/Mark2/Rfng/Anxa2/Ldlrap1/Pin1/Men1/Dab2ip/Ppara/Ldoc1/Actb/Lrp1/Fam192a/Gas8/Tmem173/Stub1/Prkn/Hsp90ab1/Nmd3/Mfng/Nvl/Pkd1/Cdc42/Wfikkn1/Styx/Plk1/Ptprf/Hopx/Flot1/Apoe/Carm1/Pcsk9/Ralb/Nfatc4/Ifit…	135
BP	GO:0032409	regulation of transporter activity	143/8556	2.6043e-10	1.99888e-08	1.1798e-08	Jph2/Homer1/Rgs9/Kcne1l/Atp7a/Ins2/Wnk2/Prkg1/Galr2/Shank1/Hk1/Rem1/Apoa2/Rapgef3/Oprm1/Cav1/Cacnb3/Gstm7/Chp1/Nedd4/Fxyd2/Atp1b2/Ptpn3/Shisa7/Rem2/Shisa8/Shank3/Fxyd7/Pde4b/Scn1b/Pm20d1/Wnk4/Dnm2/Cnih2/Atp1a2/Snx27/Syngr3/Kcnq1/Fxyd5/Mapk8ip2/Vamp2/Lrrc26/Stim1/Kcne1/Plcb1/Mink1/Drd2/Crhr1/Kcng1/Actb/Hpca/Slmap/Shank2/Stoml1/Dlg4/Drd4/Oprl1/Ager/Ahnak/Pirt/Wwp2/Pcsk9/Jph3/Ank2/Nlgn2/Cftr/Nedd4l/…	143
BP	GO:0045860	positive regulation of protein kinase activity	221/8556	3.59346e-10	2.72446e-08	1.60806e-08	Nrk/Cks1b/Cdk5/Adcyap1/Ins2/Abl1/Ltf/Ace/Kit/Taok2/Malt1/Traf7/Fzd4/Prok1/Ikbkg/Pxn/Adam17/Xrcc5/Psen1/Trp73/Rptor/Dvl3/Map2k2/Clu/Jak2/Ptpn1/Tgfbr2/Edn3/Iqgap3/Mapk8ip3/Map4k2/Grm4/Magi3/Ect2/Sbk2/Hsph1/Adra1a/Gadd45b/Sdc4/Adora1/Src/Axin2/P2rx7/Pak6/Map2k4/Ttbk1/Pdgfb/Map3k3/Vegfa/Stil/Ccnd3/Mdfi/Slc27a1/Mul1/Agap2/Mink1/Dab2ip/Ajuba/Taok3/Camkk1/Drd2/Stk10/Dok7/Cass4/Neurl1a/Csf1r/Muc20/Tab2/E…	221
BP	GO:0009952	anterior/posterior pattern specification	130/8556	3.86091e-10	2.89196e-08	1.70693e-08	Cobl/Kdm2b/Hoxb9/Dll1/Celsr2/Six2/Smad3/Foxc1/Tbx1/Lhx1/Bhlhe41/Pofut1/Ddit3/Psen1/Apc/Lrp5/Ring1/Meox1/Hoxa7/Hoxa1/Hoxa10/Gli2/Hipk2/Wls/Hoxc11/Axin2/Fuz/Celsr1/Hoxb6/Hoxc10/Srf/Sfrp1/Pcsk6/Ldb1/Msx1/Hoxd8/Smad2/Gpc3/Zic3/Aldh1a2/Yy1/Alx4/Hoxd4/Hipk1/Cdx1/Mesp1/Ror2/Hoxc13/Tulp3/Kat2a/Hnf1b/Barx1/Hes3/Nrarp/Fezf2/Gbx2/Bhlhe40/Palb2/Wnt3/Mllt3/Plxna2/Hoxb5/Kif3a/Hoxc9/Lrp6/Bptf/Zeb2/Epb41l5/Hoxc5…	130
BP	GO:0099173	postsynapse organization	109/8556	4.84717e-10	3.58749e-08	2.11745e-08	Zmynd8/Homer1/Arhgef9/Cdk5/Ins2/Dtnbp1/Farp1/Grin2b/Shank1/Abhd17a/Arf1/Nrxn2/Abl2/Arhgap39/Rheb/Shisa7/Ndrg1/Syngap1/Shank3/Lzts3/Xlr3b/Lrfn1/Epha5/Dvl1/Baiap2/Snx27/Sptbn2/Prmt3/Actb/Kalrn/Ssh1/Lhfpl4/Sema3f/Ntng2/Shank2/Dlg4/Cdc42/Gap43/Adgrb1/Ptprf/Apoe/Nlgn2/Srcin1/Srgn/Ptn/Cadm1/Arhgap33/Cdk5r1/Glrb/Mtmr2/Agrn/Ppp1r9a/Tiam1/Rapsn/Stau2/Cel/Numb/Gdnf/Ptprd/Arhgef7/Itga3/Ephb3/Ophn1/Grin1/Tme…	109
BP	GO:0051402	neuron apoptotic process	155/8556	4.96272e-10	3.62979e-08	2.14242e-08	Fas/Kdm2b/Mecp2/Ntrk2/Axl/Cdk5/Atp7a/Nf1/Faim2/Akt1s1/Mag/Zpr1/Bcl2l1/Ddit3/Foxo3/Itsn1/Nrbp2/Psen1/Akt2/Trp73/Syngap1/Vegfb/Jak2/Casp2/Gapdh/Pigt/Hipk2/Kcnma1/Hsph1/Map2k4/Vegfa/Pin1/Sncb/Gpi1/Agap2/Dnajc5/Gsk3a/Barhl1/Aatk/Pawr/Nes/Atn1/Prkcg/Lrp1/Diablo/Alkbh1/Cit/Prkn/Hsp90ab1/Trp63/Grik5/Cdc42/Unc5b/Adora2a/Ager/Polb/Ptprf/Apoe/Nmnat1/Pcsk9/Xiap/Pitx3/Glp1r/Scn2a/Nono/Casp6/Map3k11/Ptk2b/Kcn…	155
BP	GO:0006644	phospholipid metabolic process	182/8556	5.08216e-10	3.67393e-08	2.16847e-08	Ip6k3/Socs3/Mecp2/Agpat1/Inpp5f/Ins2/Vac14/Ttc7/Pigg/Chkb/Arf1/Pik3c2g/Adgrf5/Sptlc1/Apoa2/Mvk/Inpp5e/Mboat7/Pld1/Impa1/Pik3cb/Gpat4/Cdipt/Aspg/Pip4k2a/Plpp3/Pigv/Plcd4/Pgap3/Pigt/Gpaa1/Fgr/Ppard/Pip4k2c/Ptdss2/Pigq/Src/Efr3b/Hmgcs2/Etnk2/Pdgfb/Lpcat1/Dbi/Lyn/Slc27a1/Atg14/Plcb1/Tmem150a/Pi4k2a/Dab2ip/Ajuba/Acsl6/Cish/Enpp7/Csf1r/Pla2g16/Ip6k1/Sh3glb1/Dpagt1/Pip5k1c/Pikfyve/Serinc1/Pnpla6/Acsl5/P…	182
BP	GO:0071900	regulation of protein serine/threonine kinase activity	215/8556	5.68125e-10	4.05981e-08	2.39623e-08	Nrk/Cks1b/Uvrag/Npffr2/Nf1/Ins2/Abl1/Ltf/Dtnbp1/Kit/Taok2/Sfn/Fbxo7/Prkag1/Traf7/Fzd4/Prok1/Cav1/Pxn/Psen1/Apc/Trp73/Paqr3/Rptor/Lrp5/Dvl3/Map2k2/Jak2/Ptpn1/Edn3/Cbs/Iqgap3/Mapk8ip3/Map4k2/Grm4/Magi3/Hyal2/Gadd45b/Adora1/Src/Cblc/Gba/P2rx7/Map2k4/Lax1/Pdgfb/Tfap4/Vegfa/Lyn/Dusp2/Stil/Ccnd3/Mdfi/Sfrp1/Slc27a1/Mul1/Rgs14/Men1/Dab2ip/Ajuba/Taok3/Pkib/Mapk7/Actb/Csf1r/Muc20/Thy1/Ksr1/Ercc6/Wnt7b/Telo…	215
BP	GO:0035148	tube formation	104/8556	5.93235e-10	4.16128e-08	2.45612e-08	Cobl/Kdm2b/Abl1/Hs2st1/Mthfd1l/Abl2/Dvl3/Shank3/Pax8/Wnt4/Plxnb2/Fzd1/Mthfr/Bcas3/Trim71/Hoxa1/Tgif1/Sdc4/Dvl1/Fuz/Celsr1/Arid1a/Vegfa/Atoh8/Stil/Sfrp1/Vasp/Dab2ip/Lrp2/Sox11/Phactr4/Sufu/Gatad2a/Arhgap35/Deaf1/Pax2/Lhx2/Grhl2/Mthfd1/Kdm2a/Sema4c/Tulp3/Kat2a/Wnt9b/Hnf1b/Hectd1/Ift57/Gdnf/Lrp6/Fgfr2/Zeb2/Vangl2/St14/Setd2/Tgm2/Ctnnb1/Pax3/Tsc1/Ptk7/Tmed2/Sox4/Brpf1/Fgf8/Luzp1/Prkaca/Tsc2/Ift122/Rg…	104
BP	GO:0001701	in utero embryonic development	248/8556	5.95712e-10	4.16128e-08	2.45612e-08	Txnrd3/Btf3/Socs3/Esrrb/Nrk/Tie1/Dmbt1/Dll1/Rxra/Speg/Skil/Stmn3/Nek2/Smad3/Grin2b/Foxc1/Rrp7a/Ncor2/Zpr1/Hnf1a/Dnmt3l/Bcl2l1/Plcd1/Tm4sf1/Il10/Eno1/Igf2/Ybx1/Adar/Ric8a/Sec24c/Psmc3/Tshz3/Tgfbr2/Sox10/Mgat1/Mapk8ip3/Sp2/Runx1/Gli2/Xab2/Ell/Etnk2/Pdgfb/Smarcb1/Add1/Zmiz1/Srf/Slc39a1/Vegfa/Syvn1/Insl3/Stil/Mdfi/Slc35e2/Gata1/Gpi1/Lif/Grn/Rxrb/Slc39a3/Msx1/Suv39h1/Sbds/Alkbh1/Smad2/Gatad2a/Ly6e/Kmt…	248
BP	GO:0007266	Rho protein signal transduction	112/8556	6.57178e-10	4.53964e-08	2.67944e-08	Arhgef9/Pth/Abl1/Srgap1/Ntn1/Farp1/Arhgef10/Rtkn/Arhgef25/Abl2/Adgrg1/Itsn1/Ripor2/Gpr4/Arhgdia/Arhgef19/Gpr17/Arhgef17/Obscn/Ect2/Adra1a/Baiap2/Celsr1/Arhgef12/Cdc42ep1/Rtn4r/Phactr4/Kalrn/Arhgap35/Bcl6/Gna13/Rhot2/Tax1bp3/Cdc42/Rhod/Rhoj/Scai/Rac2/Flot1/Apoe/Cdc42ep2/Plekhg2/Arhgef2/Prex1/Gna12/Rnd2/Arhgef40/Fgd3/Mcf2l/Arhgef4/Arhgef18/Fgd1/Rhof/Rhov/Myo9b/Adra1b/Fgd2/Eps8l1/Rhobtb1/Bcr/Tiam1/F…	112
BP	GO:1904062	regulation of cation transmembrane transport	173/8556	7.18244e-10	4.88606e-08	2.88391e-08	Il13/Jph2/Bdkrb1/Homer1/Rgs9/Kcne1l/Atp7a/Abl1/Wnk2/Prkg1/Galr2/Shank1/Arf1/Bin1/Kcnab2/Rem1/Cacng1/Rapgef3/Cxcl10/Oprm1/Cav1/Cacnb3/Gstm7/Chp1/Nedd4/Fxyd2/Atp1b2/Ptpn3/Shisa7/Dpp6/Rem2/Shisa8/Shank3/Edn3/Aplnr/Fxyd7/Pde4b/Scn1b/Pm20d1/Wnk4/Dnm2/Cnih2/Atp1a2/Snx27/Kcnq1/Fxyd5/Dbi/Mapk8ip2/Vamp2/Lyn/Flna/Lrrc26/Stim1/Kcne1/Plcb1/Mink1/Drd2/Crhr1/Kcng1/Gjc2/Hpca/Thy1/Scn5a/Slmap/Nos1/Shank2/Stoml1/…	173
BP	GO:0043434	response to peptide hormone	164/8556	7.23046e-10	4.88606e-08	2.88391e-08	Socs3/Pdk2/Ins2/Ptpre/Pid1/Lpin2/Kl/Serpina3f/Plcd1/Adcy6/Foxo3/Cav1/Pxn/Akt2/Pld1/Apc/Igf2/Ybx1/Foxo6/Stat5b/Jak2/Ptpn1/Serpina12/Rangap1/Slc25a33/Capn10/Tshr/Src/Ncoa5/Rab13/C2cd5/Aanat/Pdk4/Cdk2/Camk2a/Scly/Vamp2/Ccnd3/Zbtb7b/Slc27a1/Vgf/Baiap2l1/Gnai2/Ghrhr/Plcb1/Gsk3a/Prkcb/Rps6kb1/Ppara/Irs3/Bglap/Grb10/Cish/Crhr1/Bglap3/Bglap2/Eif6/Mbd5/Nos1/Hadha/Rbm4/Enho/Usf1/Slc26a6/Anxa1/Prkcq/Irf1/Se…	164
BP	GO:0045165	cell fate commitment	149/8556	7.43303e-10	4.96894e-08	2.93283e-08	Dll1/Atoh1/Six2/Casz1/Sox2/Tbx1/Wnt5b/Tgfb1i1/Epop/Isl2/Psen1/Fev/Apc/Otud5/Pml/Apc2/Smarcc2/Rorc/Wnt4/Gsx1/Myt1l/Runx1/Myl2/Foxn4/Gli2/Wnt9a/Spn/Hoxc10/Foxa1/Sfrp1/Ptch2/Zbtb7b/Gata1/Sox12/Men1/Fkbp8/Smad1/Tead3/Runx2/Sufu/Dock7/Sox13/Smad2/Wnt7b/Pax2/Tal1/Ihh/Cdc42/Notch3/Jag2/Gap43/Wnt10a/Foxp3/Mesp1/Arhgef2/Tead4/Ror2/Lhx3/Fgfr1/Smarca4/Ehmt2/Gas1/Tbx2/Wnt9b/Hnf1b/Lats2/Fezf2/Mtor/Evx1/Pax7/W…	149
BP	GO:0016331	morphogenesis of embryonic epithelium	107/8556	8.23407e-10	5.44587e-08	3.21433e-08	Cobl/Kdm2b/Abl1/Hs2st1/Tgfb1i1/Mthfd1l/Abl2/Dvl3/Shank3/Pax8/Wnt4/Plxnb2/Fzd1/Mthfr/Trim71/Gli2/Tgif1/Sdc4/Dvl1/Fuz/Celsr1/Arid1a/Stil/Sfrp1/Vasp/Lrp2/Sox11/Phactr4/Sufu/Kdf1/Gatad2a/Arhgap35/Deaf1/Wnt7b/Pax2/Trp63/Aldh1a2/Jag2/Lhx2/Grhl2/Mthfd1/Kdm2a/Sema4c/Tulp3/Kat2a/Wnt9b/Hnf1b/Pdx1/Hectd1/Ift57/Gdnf/Lrp6/Fgfr2/Zeb2/Epb41l5/Vangl2/St14/Setd2/Ctnnb1/Pax3/Tsc1/Ptk7/Tmed2/Sox4/Brpf1/Fgf8/Luzp1/P…	107
BP	GO:0006898	receptor-mediated endocytosis	122/8556	9.00088e-10	5.89036e-08	3.47668e-08	Inpp5f/Dll1/Dtnbp1/Arf1/Mkln1/Ap2b1/Slc9b2/Serpine1/Siglech/Atp5b/Cav1/Nedd4/Syt11/Folr2/Dnm1/Gak/Dnajc13/Grk2/Clu/Tbc1d5/Tgfbr2/Fcho1/Dnm2/Ap2a1/Apln/Ap2m1/Vegfa/Caly/Ulk1/Anxa2/Ldlrap1/Lrp2/Drd2/Iqsec1/Hpca/Ramp2/Lrp1/Pip5k1c/Dbnl/Dlg4/Itgb3/Drd4/Ramp3/Pacsin1/Micall1/Ap2a2/Pld2/Cltb/Flot1/Apoe/Cd81/Scarf1/Pcsk9/Ptpn5/Ramp1/Cacng4/Drd3/Mtmr2/Hfe/Sh3gl2/Lrpap1/Bicd1/Numb/Arhgap27/Gsg1l/Kif3a/Hap…	122
BP	GO:0090596	sensory organ morphogenesis	160/8556	9.58511e-10	6.20736e-08	3.66378e-08	Kdm2b/Ntrk2/Dll1/Ptprm/Atoh1/Nf1/Tulp1/Pou2f1/Six2/Ntn1/Fat3/Casz1/Sox2/Tdrd7/Agtpbp1/Tbx1/Aqp1/Col5a1/Lhx1/Pdzd7/Trpm1/Aqp5/Cnga3/Ripor2/Crb1/Lrp5/Dvl3/Epha2/Ush1c/Ring1/Stra6/Pax8/Mapk3/Hoxa1/Foxn4/Gli2/Hipk2/Zeb1/Tshr/Dvl1/Atp8a2/Celsr1/Pdgfb/Arid1a/Vegfa/Sobp/Kcnq4/Prrx2/Msx1/Sox11/Phactr4/Triobp/Thy1/Irx5/Pax2/Ihh/Nectin3/Yy1/Hipk1/Sdk2/Hpn/Rpgrip1/Frzb/Col11a1/Naglu/Ror2/Pitx3/Nkx3-2/Fgfr1/…	160
BP	GO:0060606	tube closure	72/8556	9.72908e-10	6.23564e-08	3.68047e-08	Cobl/Kdm2b/Abl1/Mthfd1l/Abl2/Dvl3/Plxnb2/Fzd1/Mthfr/Trim71/Tgif1/Sdc4/Dvl1/Fuz/Celsr1/Arid1a/Stil/Sfrp1/Vasp/Lrp2/Phactr4/Sufu/Gatad2a/Arhgap35/Deaf1/Pax2/Lhx2/Grhl2/Mthfd1/Kdm2a/Sema4c/Tulp3/Kat2a/Hectd1/Ift57/Lrp6/Zeb2/Vangl2/St14/Setd2/Pax3/Tsc1/Ptk7/Tmed2/Prkaca/Tsc2/Ift122/Rgma/Lias/Tead2/Med12/Tgfb1/Bmp4/Shroom3/Rarg/Ptch1/Zic5/Adm/Wnt5a/Enah/Fzd3/Grhl3/Sfrp5/Ski/Nckap1/Prkacb/Fgf10/Sall4/O…	72
BP	GO:0022411	cellular component disassembly	181/8556	1.00179e-09	6.35522e-08	3.75105e-08	Upf1/Clec16a/Sptb/Cdk5/Klc1/Pex14/Stmn3/Spef1/Map1lc3b/Vamp8/Ddr1/Fbxo7/Apc/Mrpl58/Gak/Mid1/Apc2/Smarcc2/Gsn/Smn1/Sh3bp1/Capn10/Fscn1/Golga2/Gba/Smarcb1/Hk2/Add1/Sh3gl1/Arid1a/Klk4/Mical1/Mrrf/Nckap5l/Dmtn/Smarcd1/Ulk1/Vcp/Mul1/Atg9a/Atg14/Atg7/Gsk3a/Lmod1/Camsap3/Plk3/Pdxp/Wipi1/Stx5a/Ckap2/Trim54/Mical3/Prkn/Htra2/Fundc2/Rnf41/Igfbp3/Wdr45b/Meltf/Specc1l/Acin1/Gle1/Plk1/Hpn/Flot1/Lix1l/Grwd1/Nm…	181
BP	GO:0021915	neural tube development	111/8556	1.05794e-09	6.64365e-08	3.9213e-08	Cobl/Kdm2b/Nf1/Abl1/Mthfd1l/Abl2/Psen1/Dvl3/Epha2/Plxnb2/Fzd1/Mthfr/Trim71/Gli2/Tgif1/Sdc4/Dvl1/Fuz/Celsr1/Arid1a/Foxa1/Stil/Sfrp1/Vasp/Itpk1/Fkbp8/Lrp2/Sox11/Phactr4/Sufu/Gatad2a/Arhgap35/Deaf1/Pax2/Aldh1a2/Lhx2/Grhl2/Mthfd1/Kdm2a/Phgdh/Sema4c/Tulp3/Gas1/Kat2a/Hes3/Zfp36l1/Gbx2/Pax7/Hectd1/Plxna2/Ift57/Kif3a/Lrp6/Tmem107/Rpgrip1l/Zeb2/Plod3/Vangl2/St14/Setd2/Pax3/Wnt3a/Tsc1/Ptk7/Tmed2/Sox4/Brpf1…	111
BP	GO:0001558	regulation of cell growth	220/8556	1.125e-09	6.99415e-08	4.12817e-08	Bdkrb1/Kdm2b/Cdkl3/Mecp2/Arhgap4/Cdk5/Abl1/Disc1/Ntn1/Smad3/Sema7a/Ino80/Sema6c/Islr2/Tnr/Lamtor1/Ddr1/Mag/Sertad3/Sfn/Cth/Clstn1/Wisp2/Eif4g1/L1cam/Adam17/Gng4/Nol12/Rptor/Pml/Ccdc85b/Ppp1r9b/Nf2/Csf2rb/Slc25a33/Myl2/P3h1/Dnm2/Hyal2/Prdm4/Ppard/Trim46/Sema3g/Prdm11/Brat1/Atad3a/Crabp2/Clstn3/Srf/Lmx1a/Vegfa/Ulk1/Sfrp1/Mul1/Pin1/Rasal1/Igfbp2/Gsk3a/Rtn4r/Dab2ip/Ppara/Aatk/Msx1/Mgll/Osgin1/Cxcl12/…	220
BP	GO:0007269	neurotransmitter secretion	109/8556	1.16378e-09	7.0245e-08	4.14608e-08	Cadps2/Dgki/Ntrk2/Nf1/Dtnbp1/Cyth1/Nrxn2/Prepl/Stx1b/Bcl2l1/Cplx2/Psen1/Brsk1/Syt11/Erc1/Edn3/Kcnc3/Grm4/Prrt2/Baiap3/Adra1a/Vamp1/Dvl1/Rims4/P2rx7/Celsr1/Ppfia3/Sptbn2/Gipc1/Camk2a/Asic1/Vamp2/Git1/Stx3/Cacna1b/Prkcb/Sept5/Otof/Drd2/Syt9/Prkcg/Cplx3/Sncaip/Prkn/Grik5/Drd4/Stx2/Adora2a/Syt8/Adcy1/Syt7/Doc2b/Rims3/P2ry2/P2rx2/Ptprn2/Cplx1/Sphk1/Syt3/Syt6/Ica1/Unc13a/Ppp1r9a/Slc6a9/Chrna4/Chrnb2/Pp…	109
BP	GO:0099643	signal release from synapse	109/8556	1.16378e-09	7.0245e-08	4.14608e-08	Cadps2/Dgki/Ntrk2/Nf1/Dtnbp1/Cyth1/Nrxn2/Prepl/Stx1b/Bcl2l1/Cplx2/Psen1/Brsk1/Syt11/Erc1/Edn3/Kcnc3/Grm4/Prrt2/Baiap3/Adra1a/Vamp1/Dvl1/Rims4/P2rx7/Celsr1/Ppfia3/Sptbn2/Gipc1/Camk2a/Asic1/Vamp2/Git1/Stx3/Cacna1b/Prkcb/Sept5/Otof/Drd2/Syt9/Prkcg/Cplx3/Sncaip/Prkn/Grik5/Drd4/Stx2/Adora2a/Syt8/Adcy1/Syt7/Doc2b/Rims3/P2ry2/P2rx2/Ptprn2/Cplx1/Sphk1/Syt3/Syt6/Ica1/Unc13a/Ppp1r9a/Slc6a9/Chrna4/Chrnb2/Pp…	109
BP	GO:1990138	neuron projection extension	109/8556	1.16378e-09	7.0245e-08	4.14608e-08	Cdkl3/Mecp2/Arhgap4/Cpne1/Cdk5/Abl1/Disc1/Ntn1/Sema7a/Slc9a6/Sema6c/Islr2/Tnr/Ddr1/Mag/L1cam/Dnm2/Dclk1/Trim46/Dvl1/Sema3g/Jade2/Srf/Vegfa/Ulk1/Mul1/Rasal1/Rtn4r/Aatk/Mgll/Cxcl12/Raph1/Sema4a/Sema3f/Rufy3/Sh3glb1/Prkn/Hsp90ab1/Ndn/Golga4/Sema3e/Megf8/Lhx2/Apoe/Tnfrsf12a/Mapt/Ndel1/Sema4c/Sema4g/Slit1/Nedd4l/Sema4d/Sema6b/Cpne5/Cdk5r1/Syt3/Unc13a/Tiam1/Sh3gl2/Wnt3/Draxin/Itsn2/Kdm1a/Trpc5/Tmem108/…	109
BP	GO:1903829	positive regulation of cellular protein localization	161/8556	1.23569e-09	7.38683e-08	4.35994e-08	Gnl3l/Ndc80/Cdk5/Ins2/Cd247/Zic1/Abhd17a/Sfn/Zpr1/Kat7/Trim8/Rapgef3/Cacnb3/Nkd2/Psen1/Akt2/Apc/Syt11/Dpp6/Pml/Cct3/Epha2/Jak2/Ppp1r9b/Cep250/Bcas3/Ect2/Hyal2/Ppm1a/Src/Mark4/C2cd5/Dkc1/Snx27/Glis2/Vegfa/Hcls1/Vamp2/Flna/Lif/Stx3/Gsk3a/Mtcl1/Plk3/Edem1/Hpca/Lrp1/Ssh1/Cct4/Rufy3/Oaz3/Sh3glb1/Gas8/Tmem173/Crocc/Commd1/Prkn/Hsp90ab1/Prkcq/Sar1b/Nmd3/Ramp3/Cdc42/Myo1c/Abca12/Rab34/Ptpn5/Nlgn2/Mapt/Og…	161
BP	GO:0045665	negative regulation of neuron differentiation	141/8556	1.26302e-09	7.47829e-08	4.41393e-08	Cdkl3/Mecp2/Arhgap4/Inpp5f/Cyth2/Dll1/Cdk5/Dtnbp1/Ntn1/Sema7a/Fat3/Casz1/Sema6c/Sox2/Cdk5rap2/Sox21/Tnr/Mag/Ntm/Isl2/Adcy6/Foxo3/Zfp536/Cav1/Adam17/Psen1/Trp73/Paqr3/Gak/Syngap1/Dtx1/Dixdc1/Trim46/Sema3g/Efnb3/Cers2/Lmx1a/Itm2c/Ulk1/Flna/Gsk3a/Rtn4r/Aatk/Thy1/Lrp1/Dguok/Sema4a/Sema3f/Rufy3/Prpf19/Cspg4/Cit/Il15ra/Nepro/Rap1gap/Sema3e/Notch3/Map4k4/Dennd5a/Apoe/Carm1/Nfatc4/Gorasp1/Zhx2/Sema4c/Fuo…	141
BP	GO:0030100	regulation of endocytosis	151/8556	1.28612e-09	7.54321e-08	4.45225e-08	Dock2/Axl/Dll1/Pacsin3/Mff/Tulp1/Lyar/Dtnbp1/Lrsam1/Arf1/Vamp8/Mkln1/Serpine1/Bin1/Myo18a/Bcl2l1/Itsn1/Cav1/Nedd4/Bmp2k/Syt11/Dnm1/Rab5b/Clu/Tbc1d5/Ptpn1/Cd209b/Rapgef1/Dnm2/Fgr/Ap2a1/Src/Apln/Add1/Sh3gl1/Ap2m1/Vegfa/Caly/Anxa2/Ldlrap1/Arfgap1/Atg7/Sirpa/Scamp5/Lrp2/Drd2/Prkcg/Cd22/Iqsec1/Hpca/Lrp1/Mbl1/Cd177/Pip5k1c/Dlg4/Gpc3/Cnn2/Itgb3/Drd4/Rap1gap/Pacsin1/Scarb1/Rab4b/Ager/Pld2/Flot1/Apoe/Slc2…	151
BP	GO:0001667	ameboidal-type cell migration	207/8556	1.3719e-09	7.90301e-08	4.66461e-08	Pbld1/Mecp2/Arhgap4/Ptprm/Nf1/Abl1/Kit/Sema7a/Sema6c/Mapre2/Tbx1/Aqp1/Tmem201/Prkd2/Rffl/Serpine1/Atp5b/Emc10/Pxn/Adam17/Igf2/Pml/Lrp5/Srgap2/Ric8a/Hspb1/Epha2/Cenpv/Tgfbr2/Edn3/Sox10/Hdac7/Bcas3/Hdac5/Sh3bp1/Hyal2/Ppard/Stc1/Sdc4/Src/Rab13/Sema3g/Pdgfb/Map3k3/Rab25/Gab2/Srf/Gipc1/Cygb/Vegfa/Dmtn/Atoh8/Insl3/Gpi1/Patz1/Dab2ip/Tacstd2/Phactr4/Tbxa2r/Iqsec1/Cxcl12/Mmrn2/Sema4a/Sema3f/Hand2/Nup188/A…	207
BP	GO:0099504	synaptic vesicle cycle	128/8556	1.38185e-09	7.90301e-08	4.66461e-08	Cadps2/Dgki/Cdk5/Mff/Dtnbp1/Cyth1/Prepl/Bin1/Stx1b/Bcl2l1/Itsn1/Cplx2/Psen1/Brsk1/Pld1/Syt11/Dnm1/Erc1/Grm4/Prrt2/Dnm2/Adra1a/Vamp1/Dvl1/Rims4/P2rx7/Sh3gl1/Ppfia3/Sptbn2/Ap2m1/Gipc1/Camk2a/Vamp2/Sncb/Git1/Stx3/Grn/Dnajc5/Prkcb/Scamp5/Sept5/Otof/Drd2/Syt9/Prkcg/Actb/Dennd1a/Cplx3/Pip5k1c/Stx6/Grik5/Drd4/Stx2/Pacsin1/Adora2a/Syt8/Adcy1/Ap3d1/Slc2a4/Syt7/Doc2b/Rims3/Nlgn2/Dgkq/P2ry2/P2rx2/Cplx1/Cdk5…	128
BP	GO:0001838	embryonic epithelial tube formation	93/8556	1.3856e-09	7.90301e-08	4.66461e-08	Cobl/Kdm2b/Abl1/Hs2st1/Mthfd1l/Abl2/Dvl3/Shank3/Pax8/Wnt4/Plxnb2/Fzd1/Mthfr/Trim71/Tgif1/Sdc4/Dvl1/Fuz/Celsr1/Arid1a/Stil/Sfrp1/Vasp/Lrp2/Sox11/Phactr4/Sufu/Gatad2a/Arhgap35/Deaf1/Pax2/Lhx2/Grhl2/Mthfd1/Kdm2a/Sema4c/Tulp3/Kat2a/Wnt9b/Hnf1b/Hectd1/Ift57/Gdnf/Lrp6/Zeb2/Vangl2/St14/Setd2/Ctnnb1/Pax3/Tsc1/Ptk7/Tmed2/Sox4/Brpf1/Luzp1/Prkaca/Tsc2/Ift122/Rgma/Sox9/Lias/Tead2/Med12/Tgfb1/Bmp4/Shroom3/Rar…	93
BP	GO:0032868	response to insulin	121/8556	1.41575e-09	8.00156e-08	4.72278e-08	Socs3/Pdk2/Ins2/Ptpre/Pid1/Lpin2/Kl/Foxo3/Akt2/Apc/Igf2/Ybx1/Foxo6/Ptpn1/Serpina12/Slc25a33/Capn10/Src/Ncoa5/Rab13/C2cd5/Aanat/Pdk4/Cdk2/Scly/Vamp2/Ccnd3/Zbtb7b/Slc27a1/Vgf/Baiap2l1/Gnai2/Ghrhr/Plcb1/Gsk3a/Prkcb/Rps6kb1/Ppara/Irs3/Bglap/Grb10/Cish/Bglap3/Bglap2/Eif6/Hadha/Rbm4/Enho/Usf1/Prkcq/Srsf5/Pck2/Myo1c/Ptprf/Slc2a4/Pcsk9/Socs7/Ndel1/Ogt/Inpp5k/Esrra/Pik3r2/Zfp36l1/Ahsg/Mtor/Sesn2/Hdac9/Pkl…	121
BP	GO:0043405	regulation of MAP kinase activity	158/8556	1.52828e-09	8.51682e-08	5.0269e-08	Nrk/Nf1/Ins2/Dtnbp1/Kit/Taok2/Traf7/Fzd4/Prok1/Cav1/Pxn/Psen1/Trp73/Paqr3/Dvl3/Map2k2/Jak2/Ptpn1/Edn3/Cbs/Iqgap3/Mapk8ip3/Map4k2/Grm4/Magi3/Hyal2/Gadd45b/Adora1/Src/Cblc/Gba/P2rx7/Map2k4/Lax1/Pdgfb/Vegfa/Lyn/Dusp2/Mdfi/Sfrp1/Mul1/Rgs14/Dab2ip/Ajuba/Taok3/Mapk7/Muc20/Ksr1/Ercc6/Wnt7b/Cspg4/Shc2/Eif2ak2/Drd4/Spry1/Madd/Axin1/Dusp16/Ager/Kiss1r/Dusp9/Apoe/Gadd45g/Cd81/Erp29/Ror2/Tab1/Tgfa/Fgf1/Ptpn5…	158
BP	GO:0046434	organophosphate catabolic process	112/8556	1.53432e-09	8.51682e-08	5.0269e-08	Acot7/Esrrb/Inpp5f/Ins2/Hk1/Nt5m/Aspdh/Apoa2/Nudt3/Inpp5e/Actn3/Pld1/Impa1/Eno1b/Sirt6/Gapdh/Entpd1/Nudt1/P2rx7/Pde9a/Hk2/Ogdh/Ier3/Vcp/Gpi1/Pfkm/Plcb1/Ppara/Pdxp/Inpp5a/Galt/Enpp7/Eif6/Tkfc/Enpp3/Pfkl/Scarb1/Eno2/Hk3/Pld2/Aldoa/Mlycd/Dera/Ogt/Gmpr2/Inpp5k/Eno3/Pgk1/Pla2g15/Abhd12/Zbtb7a/Mtmr2/Nudt16/Pde2a/Plcg1/Aldoc/Mpi/Prkag3/Jmjd8/Pklr/Dut/Cnp/Pla2g2c/Gpd1/Abcd1/Samhd1/Inpp5j/Cbfa2t3/Mlxipl/F…	112
BP	GO:0001843	neural tube closure	71/8556	1.74597e-09	9.53974e-08	5.63066e-08	Cobl/Kdm2b/Abl1/Mthfd1l/Abl2/Dvl3/Plxnb2/Fzd1/Mthfr/Trim71/Tgif1/Sdc4/Dvl1/Fuz/Celsr1/Arid1a/Stil/Sfrp1/Vasp/Lrp2/Phactr4/Sufu/Gatad2a/Arhgap35/Deaf1/Pax2/Lhx2/Grhl2/Mthfd1/Kdm2a/Sema4c/Tulp3/Kat2a/Hectd1/Ift57/Lrp6/Zeb2/Vangl2/St14/Setd2/Pax3/Tsc1/Ptk7/Tmed2/Prkaca/Tsc2/Ift122/Rgma/Lias/Tead2/Med12/Tgfb1/Bmp4/Shroom3/Rarg/Ptch1/Zic5/Adm/Wnt5a/Enah/Fzd3/Grhl3/Sfrp5/Ski/Nckap1/Prkacb/Sall4/Opa1/Fz…	71
BP	GO:0022898	regulation of transmembrane transporter activity	136/8556	1.74928e-09	9.53974e-08	5.63066e-08	Jph2/Homer1/Rgs9/Kcne1l/Atp7a/Ins2/Wnk2/Prkg1/Galr2/Shank1/Hk1/Rem1/Rapgef3/Oprm1/Cav1/Cacnb3/Gstm7/Chp1/Nedd4/Fxyd2/Atp1b2/Ptpn3/Shisa7/Rem2/Shisa8/Shank3/Fxyd7/Pde4b/Scn1b/Pm20d1/Wnk4/Dnm2/Cnih2/Atp1a2/Snx27/Kcnq1/Fxyd5/Mapk8ip2/Vamp2/Lrrc26/Stim1/Kcne1/Plcb1/Mink1/Drd2/Crhr1/Kcng1/Actb/Hpca/Slmap/Shank2/Stoml1/Dlg4/Drd4/Oprl1/Ager/Ahnak/Pirt/Wwp2/Pcsk9/Jph3/Ank2/Nlgn2/Cftr/Nedd4l/Cacna1f/Wnk3/…	136
BP	GO:0006813	potassium ion transport	130/8556	1.77783e-09	9.61111e-08	5.67278e-08	Kcne1l/Adcyap1/Wnk2/Prkg1/Slc12a7/Galr2/Slc9a6/Kcna6/Kcnu1/Aqp1/Kcnab3/Kcnk6/Bin1/Kcnn1/Kcnab2/Kcnd1/Kcnk12/Atp1a3/Rapgef3/Cav1/Slc12a5/Hcn2/Fxyd2/Atp1b2/Gja5/Kcnt1/Dpp6/Kcnq5/Edn3/Hcn3/Kcnj4/Kcnc3/Wnk4/Dnm2/Kcnma1/Adora1/Kcnk3/Atp1a2/Kcnj6/Snx27/Kcnh6/Kcnq1/Cdk2/Vamp2/Slc12a9/Flna/Lrrc26/Kcnj5/Tmem38a/Kcnq4/Kcne1/Kcng4/Drd2/Kcng1/Slc12a8/Slc24a3/Kcnj3/Nos1/Kcna2/Slc9a8/Rgs7/Kcnt2/Kcnj9/Atp12a/Sl…	130
BP	GO:0043523	regulation of neuron apoptotic process	141/8556	1.79538e-09	9.62232e-08	5.67941e-08	Fas/Kdm2b/Mecp2/Ntrk2/Axl/Cdk5/Atp7a/Nf1/Faim2/Akt1s1/Mag/Zpr1/Bcl2l1/Ddit3/Foxo3/Itsn1/Nrbp2/Psen1/Trp73/Syngap1/Vegfb/Jak2/Casp2/Hipk2/Kcnma1/Hsph1/Map2k4/Vegfa/Pin1/Sncb/Gpi1/Agap2/Dnajc5/Gsk3a/Barhl1/Pawr/Nes/Prkcg/Lrp1/Alkbh1/Prkn/Hsp90ab1/Grik5/Cdc42/Unc5b/Adora2a/Ager/Ptprf/Apoe/Nmnat1/Pcsk9/Xiap/Pitx3/Glp1r/Nono/Casp6/Map3k11/Ptk2b/Kcnip3/Cx3cl1/Cdk5r1/Hdac1/Nsmf/Agrn/Ctsz/Rapsn/Wfs1/Crlf…	141
BP	GO:0050773	regulation of dendrite development	107/8556	1.96502e-09	1.04415e-07	6.1629e-08	Cobl/Zmynd8/Cdkl3/Mecp2/Tbc1d24/Cyth2/Ntrk2/Cdk5/Ankrd27/Dtnbp1/Disc1/Mark1/Fat3/Shank1/Arf1/Sarm1/Itsn1/Cux1/Nedd4/Psen1/Foxo6/Shank3/Rap2a/Lzts3/Neurog3/Xlr3b/Cpeb3/Palm/Baiap2/Dlg5/Grn/Gsk3a/Dab2ip/Neurl1a/Kalrn/Sh3glb1/Shank2/Cit/Numbl/Pacsin1/Ptprf/Apoe/Parp6/Carm1/Prex1/Nfatc4/Gorasp1/Nlgn2/Srcin1/Tlx2/D16Ertd472e/Nedd4l/Sema4d/Arhgap33/Cdk5r1/Nsmf/Ppp1r9a/Tiam1/Mtor/D130043K22Rik/Stau2/Chr…	107
BP	GO:0072175	epithelial tube formation	96/8556	2.01412e-09	1.06117e-07	6.26337e-08	Cobl/Kdm2b/Abl1/Hs2st1/Mthfd1l/Abl2/Dvl3/Shank3/Pax8/Wnt4/Plxnb2/Fzd1/Mthfr/Trim71/Tgif1/Sdc4/Dvl1/Fuz/Celsr1/Arid1a/Stil/Sfrp1/Vasp/Lrp2/Sox11/Phactr4/Sufu/Gatad2a/Arhgap35/Deaf1/Pax2/Lhx2/Grhl2/Mthfd1/Kdm2a/Sema4c/Tulp3/Kat2a/Wnt9b/Hnf1b/Hectd1/Ift57/Gdnf/Lrp6/Fgfr2/Zeb2/Vangl2/St14/Setd2/Ctnnb1/Pax3/Tsc1/Ptk7/Tmed2/Sox4/Brpf1/Fgf8/Luzp1/Prkaca/Tsc2/Ift122/Rgma/Sox9/Lias/Tead2/Med12/Tgfb1/Bmp4/…	96
BP	GO:0001764	neuron migration	105/8556	2.16018e-09	1.12856e-07	6.66111e-08	Tbc1d24/Ntrk2/Axl/Cdk5/Celsr2/Atoh1/Prkg1/Disc1/Ntn1/Mark1/Fat3/Scrt1/Lhx1/Pex5/Zfp609/Adgrg1/Adam17/Il1r1/Psen1/Igsf10/Pex2/Kirrel3/Srgap2/Bbs1/Plxnb2/Mapk8ip3/Dclk1/Trim46/Celsr1/Srf/Mark2/Elp3/Gfra3/Vegfa/Camk2a/Celsr3/Flna/Barhl1/Dab2ip/Acap3/Drd2/Tubb2b/Cxcl12/Alkbh1/Robo3/Ndn/Nde1/Arhgef2/Mapt/Ndel1/Unc5d/Cdk5r1/Nsmf/Spock1/Fezf2/D130043K22Rik/Unk/Dab1/Dcdc2a/Mkl1/Itga3/Mdga1/Cntn2/Apbb1/Ct…	105
BP	GO:0032412	regulation of ion transmembrane transporter activity	132/8556	2.2619e-09	1.17185e-07	6.91665e-08	Jph2/Homer1/Rgs9/Kcne1l/Atp7a/Wnk2/Prkg1/Galr2/Shank1/Hk1/Rem1/Rapgef3/Oprm1/Cav1/Cacnb3/Gstm7/Chp1/Nedd4/Fxyd2/Atp1b2/Ptpn3/Shisa7/Rem2/Shisa8/Shank3/Fxyd7/Pde4b/Scn1b/Wnk4/Dnm2/Cnih2/Atp1a2/Snx27/Kcnq1/Fxyd5/Mapk8ip2/Vamp2/Lrrc26/Stim1/Kcne1/Plcb1/Mink1/Drd2/Crhr1/Kcng1/Hpca/Slmap/Shank2/Stoml1/Dlg4/Drd4/Oprl1/Ager/Ahnak/Pirt/Wwp2/Pcsk9/Jph3/Ank2/Nlgn2/Cftr/Nedd4l/Cacna1f/Wnk3/Cacng4/Drd3/Ptk2b…	132
BP	GO:0060348	bone development	124/8556	2.57013e-09	1.32054e-07	7.79424e-08	Rabgap1l/Pth/Ltf/Tyrobp/Kit/Foxc1/Slc9b2/Por/Mef2d/Actn3/Ctc1/Lrp5/Pip4k2a/Tgfbr2/Cbs/P3h1/Stc1/Src/Plxnb1/Axin2/Prpsap2/Srf/Anxa2/Alpl/Msx1/Bglap/Bglap3/Bglap2/Dspp/Smad1/Runx2/Sik3/Sbds/Glg1/Tal1/Spns2/Ihh/Col7a1/Gnas/Megf8/Cdx1/Carm1/Scube2/Cldn18/Sulf2/Col27a1/Tulp3/Sema4d/Idua/Cadm1/Col6a2/Lrrk1/Miga2/Nab2/Meis1/Mmp13/Col20a1/Lrp6/Fgfr2/Sfrp4/Setdb1/Sh3pxd2b/Neurog1/Fgfr3/Mmp14/Smad9/Vwa1/Ac…	124
BP	GO:0016236	macroautophagy	109/8556	2.71162e-09	1.38181e-07	8.15591e-08	Clec16a/Atg16l2/Lrsam1/Map1lc3b/Nprl3/Qsox1/Atg101/Vamp8/Rab12/Sptlc1/Rab1b/Ikbkg/Pacs2/Psen1/Tmem41b/Pip4k2a/Tbc1d5/Atp13a2/Nod1/Mapk3/Scoc/Pip4k2c/Tbc1d14/Gba/Ubxn6/Ulk1/Vcp/Nsfl1c/Atg9a/Atg14/Atg7/Larp1/Wipi1/Ubxn2a/Sh3glb1/Pikfyve/Prkn/Htra2/Rnf41/Wdfy3/Wdr45b/Pik3c3/Stbd1/Atp6v0a1/Lix1l/Ralb/Irgm1/Nod2/Rab33b/Wipi2/Ehmt2/Tbc1d25/Pafah1b2/Mcoln1/Ubqln4/Atg16l1/Atg2a/Wdr81/Pik3r4/Atg9b/Mtor/Wd…	109
BP	GO:0048736	appendage development	114/8556	3.11908e-09	1.56381e-07	9.23014e-08	Smoc1/Atp7a/Evx2/Rax/Rspo4/Hnf1a/Acd/Psen1/Gja5/Lrp5/Sall3/Hoxa10/Gli2/Wnt9a/Hoxc11/Fuz/Hoxc10/Crabp2/Kremen1/Slc39a1/Prrx2/Slc39a3/Msx1/Sox11/Runx2/Sik3/Kdf1/Bmpr1b/Hand2/Gpc3/Ihh/Trp63/Aldh1a2/Alx4/Gnas/Megf8/Flvcr1/Grhl2/Gna12/Alx3/Ror2/Sp9/Fgfr1/Smarca4/Hoxc13/Tulp3/Fgf9/Gas1/Idua/Fbn2/Tbx2/Ece1/Hdac1/B9d1/Atrx/Wnt3/Plxna2/Bak1/Mycn/Lrp6/Tmem107/Fgfr2/Rpgrip1l/Lef1/Mecom/Ctnnb1/Sox4/Rspo2/Fgf…	114
BP	GO:0060173	limb development	114/8556	3.11908e-09	1.56381e-07	9.23014e-08	Smoc1/Atp7a/Evx2/Rax/Rspo4/Hnf1a/Acd/Psen1/Gja5/Lrp5/Sall3/Hoxa10/Gli2/Wnt9a/Hoxc11/Fuz/Hoxc10/Crabp2/Kremen1/Slc39a1/Prrx2/Slc39a3/Msx1/Sox11/Runx2/Sik3/Kdf1/Bmpr1b/Hand2/Gpc3/Ihh/Trp63/Aldh1a2/Alx4/Gnas/Megf8/Flvcr1/Grhl2/Gna12/Alx3/Ror2/Sp9/Fgfr1/Smarca4/Hoxc13/Tulp3/Fgf9/Gas1/Idua/Fbn2/Tbx2/Ece1/Hdac1/B9d1/Atrx/Wnt3/Plxna2/Bak1/Mycn/Lrp6/Tmem107/Fgfr2/Rpgrip1l/Lef1/Mecom/Ctnnb1/Sox4/Rspo2/Fgf…	114
BP	GO:0010770	positive regulation of cell morphogenesis involved in differentiation	103/8556	3.64993e-09	1.81533e-07	1.07147e-07	Cdkl3/Tbc1d24/Ntrk2/Skil/Abl1/Ankrd27/Disc1/Ntn1/Sema7a/Islr2/L1cam/Cux1/Myadm/Mapk9/Metrn/Map2k2/Plxnb2/Xlr3b/Dixdc1/Dnm2/Plxnb1/Golga2/Baiap2/Crabp2/Srf/Vegfa/Dmtn/Flna/Tubb2b/Cass4/Cxcl12/Triobp/Kalrn/Mpl/Rufy3/Sh3glb1/Trak1/Numbl/Unc13d/Itgb3/Golga4/Megf8/Ptprf/Apoe/Parp6/Tnfrsf12a/Prex1/Rnd2/Mapt/Ndel1/Sema4d/Tiam1/Rac3/Wnt3/Plxna2/Stau2/Numb/Cul7/Zeb2/Ptprd/Net1/Trpc5/Map6/Fn1/Actr2/Wnt3a/R…	103
BP	GO:0002262	myeloid cell homeostasis	102/8556	3.82684e-09	1.88503e-07	1.11261e-07	Rps19/Ank1/Axl/Slc25a38/Lyar/Kit/Rbfox2/Fancc/Adgrf5/Foxo3/Adam17/Adar/Rcor1/Pik3cb/Senp1/Stat5b/Jak2/Pde4b/Spi1/Fam210b/Hoxb6/Add1/P4htm/Srf/Vegfa/Dmtn/Adgrf4/Hcls1/Fech/Lyn/Ankrd54/Gata1/Gpi1/Plcb1/Ldb1/Jak3/Nfe2l1/Mpl/Rps24/Bcl6/Klf2/Lmo2/Tal1/Anxa1/Bap1/Ercc2/Axin1/Pknox1/Flvcr1/Foxp3/Mthfd1/Setd1a/Ncstn/Dnase2a/Thra/Tgfbr3/Mb/Smarca4/Ets1/Prmt1/Acvr1b/Klf13/Zbtb7a/Gas2l1/Pik3cd/Zfp36l1/Bak1/…	102
BP	GO:0071804	cellular potassium ion transport	110/8556	3.88103e-09	1.88503e-07	1.11261e-07	Kcne1l/Wnk2/Prkg1/Slc12a7/Galr2/Slc9a6/Kcna6/Kcnu1/Kcnk6/Bin1/Kcnn1/Kcnab2/Kcnd1/Kcnk12/Atp1a3/Rapgef3/Cav1/Slc12a5/Hcn2/Atp1b2/Kcnt1/Dpp6/Kcnq5/Edn3/Hcn3/Kcnj4/Kcnc3/Wnk4/Dnm2/Kcnma1/Kcnk3/Atp1a2/Kcnj6/Snx27/Kcnh6/Kcnq1/Vamp2/Slc12a9/Flna/Lrrc26/Kcnj5/Tmem38a/Kcnq4/Kcne1/Kcng4/Kcng1/Slc12a8/Kcnj3/Kcna2/Slc9a8/Rgs7/Kcnt2/Kcnj9/Atp12a/Slc9a5/Ager/Slc12a3/Hpn/Kcnq2/Wwp2/Kcnh3/Ank2/Kcnip2/Kcnf1/Nedd…	110
BP	GO:0071805	potassium ion transmembrane transport	110/8556	3.88103e-09	1.88503e-07	1.11261e-07	Kcne1l/Wnk2/Prkg1/Slc12a7/Galr2/Slc9a6/Kcna6/Kcnu1/Kcnk6/Bin1/Kcnn1/Kcnab2/Kcnd1/Kcnk12/Atp1a3/Rapgef3/Cav1/Slc12a5/Hcn2/Atp1b2/Kcnt1/Dpp6/Kcnq5/Edn3/Hcn3/Kcnj4/Kcnc3/Wnk4/Dnm2/Kcnma1/Kcnk3/Atp1a2/Kcnj6/Snx27/Kcnh6/Kcnq1/Vamp2/Slc12a9/Flna/Lrrc26/Kcnj5/Tmem38a/Kcnq4/Kcne1/Kcng4/Kcng1/Slc12a8/Kcnj3/Kcna2/Slc9a8/Rgs7/Kcnt2/Kcnj9/Atp12a/Slc9a5/Ager/Slc12a3/Hpn/Kcnq2/Wwp2/Kcnh3/Ank2/Kcnip2/Kcnf1/Nedd…	110
BP	GO:0045926	negative regulation of growth	149/8556	3.99252e-09	1.92415e-07	1.13569e-07	Plac8/Bdkrb1/Cdkl3/Mecp2/Arhgap4/Cdk5/Ntn1/Smad3/Sema7a/Sema6c/Tnr/Mag/Sertad3/Cth/Il10/Krt6a/Gng4/Apc/Trp73/Pml/Ccdc85b/Tslp/Tgfbr2/Ppp1r9b/Tmprss4/Nf2/Myl2/P3h1/Hyal2/Prdm4/Ppard/Trim46/Sema3g/Prdm11/Ulk1/Sfrp1/Mul1/Scd1/Cga/Gsk3a/Rtn4r/Men1/Dab2ip/Ppara/Aatk/Msx1/Mapk11/Osgin1/Pi16/Dspp/Mndal/Sema4a/Sema3f/Mbl1/Bcl6/Gpc3/St7l/Sema3e/Gnas/Gdf2/Crlf3/Frzb/Rai1/Nod2/Sema4c/Smarca4/Sema4g/Slit1/Ga…	149
BP	GO:0030858	positive regulation of epithelial cell differentiation	45/8556	4.625e-09	2.21182e-07	1.30549e-07	Dmbt1/Atoh1/Rfx3/Foxc1/Sox2/Lhx1/Sfn/Serpine1/Proc/Apc/Vezf1/Pax8/Add1/Atoh8/Cdh5/Ptch2/Lif/Kdf1/Bad/Pax2/Gdf2/Mesp1/Cftr/Foxj1/H2afy2/Numb/Vdr/Gdnf/Zeb2/Sfrp4/Acvrl1/Cyp27b1/Ctnnb1/Cldn5/Sox9/Bmp4/Ptch1/S1pr2/Foxn1/Bmp6/H2afy/Wnt10b/Ncoa3/Med1/Ahi1	45
BP	GO:1901652	response to peptide	183/8556	4.90539e-09	2.328e-07	1.37406e-07	Socs3/Pdk2/Cdk5/Ins2/Ptpre/Pid1/Lpin2/Kl/Serpina3f/Kat7/Plcd1/Atp1a3/Adcy6/Foxo3/Cav1/Pxn/Psen1/Akt2/Pld1/Apc/Igf2/Ybx1/Foxo6/Stat5b/Jak2/Ptpn1/Serpina12/Rangap1/Nod1/Slc25a33/Capn10/Tshr/Src/Ncoa5/Rab13/C2cd5/Aanat/Pdk4/Cdk2/Camk2a/Scly/Vamp2/Ccnd3/Zbtb7b/Slc27a1/Vgf/Baiap2l1/Gnai2/Ghrhr/Plcb1/Gsk3a/Prkcb/Rps6kb1/Trim41/Ppara/Irs3/Bglap/Grb10/Ldoc1/Cish/Crhr1/Bglap3/Bglap2/Lrp1/Eif6/Mbd5/Nos1/Ha…	183
BP	GO:0015711	organic anion transport	203/8556	5.38714e-09	2.52945e-07	1.49296e-07	Sept2/Slc17a3/Ntrk2/Nf1/Slc25a38/Slc15a4/Prkg1/Dtnbp1/Slc25a2/Ace/Grin2b/Slc5a6/Gabbr1/Hnf1a/Apoa2/Slc6a5/Pctp/Slc35c2/Fabp2/Psen1/Akt2/Folr2/Slc43a2/Mapk9/Grm2/Slc7a8/Stra6/Slc17a5/Slc16a6/Slco2a1/Ppard/Adora1/Stra6l/Slco2b1/P2rx7/Slc6a18/Atp8a2/Slc16a3/Slc25a22/Slc25a1/Slc22a8/Gipc1/Slc25a10/Slc43a1/Slc6a6/Slc27a1/Slc13a4/Scp2/Slc16a13/Rps6kb1/Hrh3/Slc7a5/Acsl6/Lrp2/Drd2/Pitpnm2/Pqlc2/Slc26a8/S…	203
BP	GO:0008306	associative learning	67/8556	5.41124e-09	2.52945e-07	1.49296e-07	Mecp2/Cdk5/Nf1/Kit/Grin2b/Shank1/Tnr/Abl2/Neurod2/Atp1a3/Mup20/Brsk1/Nptx2/Syngap1/Ric8a/Ppp1r1b/Atp1a2/Srf/Asic1/Pde1b/Rgs14/Drd2/Crhr1/Pias1/Atxn1/Deaf1/Drd4/B4galt2/Glp1r/Idua/Drd3/Adra1b/Meis2/Mtor/Abcc8/Creb1/Chrnb2/Drd5/Dcdc2a/Map1a/Ppt1/Grin1/Apbb1/Synpo/Cln3/Adcy3/Rin1/Foxb1/Snap25/Kmt2a/Slc7a11/Nlgn3/Cacna1c/Ndrg4/Hmgcr/Dbh/Cacna1e/Ctns/Sgk1/Tacr1/Ddhd2/Ghrl/Tbr1/Htt/Nps/Grm7/Hrh2	67
BP	GO:0001952	regulation of cell-matrix adhesion	71/8556	5.6038e-09	2.59991e-07	1.53455e-07	Nf1/Abl1/Disc1/Smad3/Ddr1/Serpine1/Col16a1/Dusp22/Pik3cb/Wnt4/Hoxa7/Bcas3/Sdc4/Src/Vegfa/Dmtn/Mink1/Ldb1/Camsap3/Cd3e/Thy1/Bcl6/Itgb3/Dag1/Sema3e/Epha1/Rhod/Gpm6b/Map4k4/Plau/Csf1/Ajap1/Ninj1/Jup/Ptk2b/Adam15/Epb41l5/Acvrl1/Mmp14/Apod/Cdk6/Tsc1/Rcc2/Bcl2/Limch1/Pcsk5/Thbs1/Tdgf1/Myoc/Mmp12/Pten/Gsk3b/Ppm1f/Fam107a/Phldb2/Clasp1/Plekha2/Onecut1/Pik3r1/Ccl28/Plet1/Onecut2/Peak1/Dapk3/Dusp3/Coro1c/S…	71
BP	GO:0043588	skin development	153/8556	5.69565e-09	2.62295e-07	1.54815e-07	Dll1/Atp7a/Nf1/Tradd/Foxc1/Sox21/Col5a1/Sfn/Lce1a2/Trpc4ap/Prr9/Lce1a1/Runx3/Krt6a/Psen1/Apc/Gak/Aloxe3/Epha2/Lgr5/Cldn1/Lce1m/Ift74/Hoxa7/Runx1/Ppard/Tgm1/Gba/Atp8a2/Fuz/Celsr1/Srf/Dbi/Krt2/Krt6b/Asprv1/Ptch2/Scd1/Lce1l/Ldb1/Cnfn/Hpse/Dspp/Sufu/Kdf1/Adamts2/Kazn/Apcdd1/Lce3e/Anxa1/Trp63/Alx4/Ercc2/Trpv1/Gnas/Lhx2/Wnt10a/Grhl2/Lce1j/Abca12/Dkk4/Mfsd12/Smarca4/Hoxc13/Errfi1/Acvr1b/Jup/Ltb/Snai1/Hd…	153
BP	GO:0044262	cellular carbohydrate metabolic process	148/8556	5.9234e-09	2.70778e-07	1.59822e-07	Esrrb/Mecp2/Pdk2/Mogat2/Pth/Ins2/Abhd10/Hs2st1/Phkb/Prkg1/Hk1/Adcyap1r1/Gaa/Plcd1/B3gnt8/Clk2/Inpp5e/Actn3/Has3/Akt2/Impa1/Igf2/Mup1/Ext1/Serpina12/Sirt6/Rorc/Ppp1r3d/Pgm2/Ext2/Src/Gfpt1/Hk2/Ier3/Pdk4/Pfkm/Gsk3a/Itpk1/Ppara/Grb10/Inpp5a/B3gnt7/Treh/Ndst1/Ip6k1/Tkfc/Bad/Ppp1ca/Akr1b3/Prkn/Igfbp3/Phkg2/Mst1/Pgghg/Stbd1/Fuk/Pck2/Pygm/Mlycd/Fbp2/Midn/Gusb/Idnk/Ogt/Ppp1r3e/Inpp5k/B3gnt4/Dgkq/Kat2a/C1q…	148
BP	GO:0010810	regulation of cell-substrate adhesion	116/8556	6.08014e-09	2.74104e-07	1.61785e-07	Rell2/Smoc1/Nf1/Abl1/Disc1/Smad3/Ddr1/Serpine1/Col16a1/Fzd4/L1cam/Myadm/Dusp22/Pik3cb/Jak2/Wnt4/Hoxa7/Bcas3/Dnm2/Sdc4/Src/Vegfa/Dmtn/Flna/Fbln1/Men1/Mink1/Ldb1/Camsap3/Tacstd2/Cd3e/Cass4/Triobp/Thy1/Mmrn2/Bcl6/Emilin3/Unc13d/Itgb3/Meltf/Dag1/Sema3e/Epha1/Rhod/Gpm6b/Map4k4/Rac2/Col26a1/Plau/Prex1/Csf1/Ajap1/Itga5/Ninj1/Ptn/Jup/Ptk2b/Spock1/Smoc2/Rac3/Npnt/Adam15/Atxn3/Emid1/Epb41l5/Net1/Acvrl1/Itg…	116
BP	GO:0050803	regulation of synapse structure or activity	143/8556	6.08434e-09	2.74104e-07	1.61785e-07	Zmynd8/Homer1/Arhgef9/Mecp2/Ntrk2/Ncan/Cdk5/Ins2/Abl1/Dtnbp1/Disc1/Ntn1/Farp1/Grin2b/Abhd17a/Clstn1/Neurod2/Eif4g1/Itsn1/Il10/Nedd4/Rheb/Lrfn5/Dnm1/Shisa7/Syngap1/Shank3/Lzts3/Fzd1/Xlr3b/Lrfn1/Dnm2/Rims4/Baiap2/Snx27/Clstn3/Vcp/Dlg5/Il10ra/Lrtm2/Dab2ip/Drd2/Neurl1a/Kalrn/Adgrl1/Ssh1/Lhfpl4/Sema3f/Ntng2/Shank2/Cdc42/Dag1/Gap43/Adgrb1/Ptprf/Apoe/Nfatc4/Rims3/Nlgn2/Srcin1/Srgn/Nectin1/Igsf9/Ptn/Arhg…	143
BP	GO:0006470	protein dephosphorylation	131/8556	7.02223e-09	3.14081e-07	1.8538e-07	Dusp27/Ptprt/Ptprm/Ssh3/Akap1/Sympk/Ptpre/Sppl3/Dusp23/Ptpn3/Dusp22/Ilkap/Dusp14/Jak2/Ptpn1/Ppp1r9b/Ptprh/Ppp1r1b/Ptpn7/Dusp13/Ppp2r5d/Ppm1a/Adora1/Gba/Rprd1b/Fam220a/Dusp11/Cdc25a/Dusp2/Mgat5/Dusp26/Lhpp/Pin1/Mprip/Gnai2/Pawr/Fbxw11/Pdxp/Ptpru/Drd2/Ppp1cc/Ssh1/Ptpn4/Oaz3/Ppp2r5c/Ppp1ca/Hsp90ab1/Camta1/Ptp4a3/Ptpn18/Eya2/Dusp16/Ctdnep1/Dusp9/Ptprf/Ppp6c/Phpt1/Ppp1r7/Ppm1m/Tab1/Ptpn5/Ppp2r5a/Ppp5c…	131
BP	GO:0043270	positive regulation of ion transport	162/8556	7.42024e-09	3.29512e-07	1.94488e-07	Il13/Jph2/Bdkrb1/Homer1/Rgs9/Kcne1l/Abl1/Wnk2/Prkg1/Dtnbp1/Galr2/Grin2b/Gabbr1/Arf1/Vamp8/Adcyap1r1/Serpine1/Rapgef3/Cxcl10/Cav1/Cacnb3/Gstm7/Chp1/Psen1/Akt2/Atp1b2/Mapk9/Dpp6/Shank3/Edn3/Aplnr/Scn1b/Wnk4/Dnm2/Stc1/Adora1/P2rx7/Atp8a2/Pdgfb/Grm6/Kcnq1/Camk2a/Dbi/Anxa2/Flna/Lrrc26/Stim1/Kcne1/Ffar1/Plcb1/Jak3/Acsl6/Drd2/Gjc2/Cxcl12/Dspp/Thy1/Scn5a/Nos1/Rgs7/Drd4/Acsl5/Ramp3/Adora2a/Gnas/Ager/Pirt/…	162
BP	GO:0055074	calcium ion homeostasis	236/8556	8.05993e-09	3.5538e-07	2.09757e-07	Il13/Jph2/Bdkrb1/Snx10/Micu1/Adcyap1/Cmklr1/Pth/Abl1/Kctd17/Prkg1/Immt/Galr2/Disc1/Maip1/Smad3/Grin2b/Xntrpc/Adcyap1r1/Kl/Clstn1/Abl2/Ctrc/Trpm1/Plcd1/Ddit3/Sppl3/Cxcl10/Oprm1/Cav1/Cacnb3/Gstm7/Psen1/Hcrtr1/Gpr4/Ptgir/Pik3cb/Pml/Tac4/Jak2/Mcur1/Atp13a2/Edn3/Gpr17/Itpr3/Aplnr/Trpc7/Mcu/Slc25a23/Atp13a4/Adra1a/Stc1/Kcnk3/Atp1a2/P2rx7/Calb2/Dbi/Lyn/Stim1/Ffar1/Prkcb/Hrh3/Jak3/Pawr/Drd2/Crhr1/Tbxa2r/…	236
BP	GO:0030902	hindbrain development	95/8556	8.14482e-09	3.56594e-07	2.10473e-07	Kdm2b/Mecp2/Dll1/Cdk5/Atp7a/Abl1/Faim2/Foxc1/Rbfox2/Agtpbp1/Uqcrq/Lhx1/Fzd4/Abl2/Samd4b/Neurod2/Sez6l2/Cbs/Hoxa1/Dixdc1/Gli2/Wls/Ogdh/Coq8b/Sptbn2/Lmx1a/Ulk1/Arcn1/Flna/Atg7/Ldb1/Sez6l/Cd3e/Smad1/Aldh1a2/Cend1/Naglu/Socs7/B4galt2/Sema4c/Nr2c2/Smarca4/Gas1/Whrn/Kat2a/Hnf1b/Cdk5r1/Hes3/Nfix/Gbx2/Plxna2/Dab1/Hap1/Cul5/Lrp6/Atf5/Rpgrip1l/Aars/Ophn1/Lef1/Grin1/Ctnnb1/Igf1r/Smad9/En2/Cdk5r2/Lmx1b/Bcl2/…	95
BP	GO:0008361	regulation of cell size	116/8556	8.89309e-09	3.86632e-07	2.28203e-07	Lamtor4/Cdkl3/Slc26a5/Arhgap4/Cdk5/Atp7a/Abl1/Slc12a7/Disc1/Ntn1/Sema7a/Akt1s1/Sema6c/Islr2/Tnr/Aqp1/Mag/L1cam/Rapgef3/Slc12a5/Trp73/Rptor/Shank3/E2f4/Iqgap3/Dnm2/Kcnma1/Trim46/Sema3g/P2rx7/Ahr/Add1/Crabp2/Srf/Vegfa/Ulk1/Slc12a9/Rtn4r/Aatk/Mgll/Cxcl12/Slc12a8/Sema4a/Sema3f/Rufy3/Hsp90ab1/Golga4/Sema3e/Megf8/Slc12a3/Apoe/Tnfrsf12a/Rnd2/Mapt/Ndel1/Sema4c/Ogt/Sema4g/Slit1/Sema4d/Sema6b/Cdk5r1/Mtor/W…	116
BP	GO:0014020	primary neural tube formation	73/8556	9.67219e-09	4.17583e-07	2.46471e-07	Cobl/Kdm2b/Abl1/Mthfd1l/Abl2/Dvl3/Plxnb2/Fzd1/Mthfr/Trim71/Tgif1/Sdc4/Dvl1/Fuz/Celsr1/Arid1a/Stil/Sfrp1/Vasp/Lrp2/Phactr4/Sufu/Gatad2a/Arhgap35/Deaf1/Pax2/Lhx2/Grhl2/Mthfd1/Kdm2a/Sema4c/Tulp3/Kat2a/Hectd1/Ift57/Lrp6/Zeb2/Vangl2/St14/Setd2/Pax3/Tsc1/Ptk7/Tmed2/Luzp1/Prkaca/Tsc2/Ift122/Rgma/Lias/Tead2/Med12/Tgfb1/Bmp4/Shroom3/Rarg/Bmp5/Ptch1/Zic5/Adm/Wnt5a/Enah/Fzd3/Grhl3/Sfrp5/Ski/Nckap1/Prkacb/Sa…	73
BP	GO:0048813	dendrite morphogenesis	100/8556	9.87361e-09	4.22402e-07	2.49315e-07	Cdkl3/Tbc1d24/Cdk5/Atp7a/Celsr2/Ankrd27/Dtnbp1/Farp1/Taok2/Shank1/Rbfox2/Abl2/Sarm1/Cux1/Nedd4/Shank3/Rap2a/Lzts3/Neurog3/Xlr3b/Epha5/Dclk1/Dvl1/Baiap2/Camk2a/Mapk8ip2/Prmt3/Mink1/Kalrn/Sh3glb1/Trak1/Shank2/Cit/Numbl/Dlg4/Cdc42/Ptprf/Parp6/Nfatc4/Gorasp1/Srcin1/Tlx2/Nedd4l/Sema4d/Cacna1f/Arhgap33/Cdk5r1/Nsmf/Ppp1r9a/Tiam1/Stau2/Chrnb2/Numb/Cul7/Dcdc2a/Ptprd/Ephb3/Trpc5/Grin1/Map6/Actr2/Stk11/Fam2…	100
BP	GO:0006914	autophagy	188/8556	1.00262e-08	4.22402e-07	2.49315e-07	Usp13/Clec16a/Atg16l2/Uvrag/Tmem208/Abl1/Lrsam1/Map1lc3b/Nprl3/Qsox1/Atg101/Vamp8/Rab12/Fbxo7/Sptlc1/Trim8/Ddit3/Rab1b/Eif4g1/Bmf/Ikbkg/Pacs2/Psen1/Tmem41b/Pik3cb/Tm9sf1/Pip4k2a/Tbc1d5/Atp13a2/Nod1/Mapk3/Tmem150b/Scoc/Trim17/Capn10/Adra1a/Pip4k2c/Tbc1d14/Plekhm1/Rab24/Golga2/Gba/Plekhf1/Hk2/Ubxn6/Vps51/Ulk1/Vcp/Nsfl1c/Mul1/Atg9a/Atg14/Atg7/Tollip/Gsk3a/Larp1/Tmem150a/Mtcl1/Plk3/Drd2/Wipi1/Ubxn2a/…	188
BP	GO:0061919	process utilizing autophagic mechanism	188/8556	1.00262e-08	4.22402e-07	2.49315e-07	Usp13/Clec16a/Atg16l2/Uvrag/Tmem208/Abl1/Lrsam1/Map1lc3b/Nprl3/Qsox1/Atg101/Vamp8/Rab12/Fbxo7/Sptlc1/Trim8/Ddit3/Rab1b/Eif4g1/Bmf/Ikbkg/Pacs2/Psen1/Tmem41b/Pik3cb/Tm9sf1/Pip4k2a/Tbc1d5/Atp13a2/Nod1/Mapk3/Tmem150b/Scoc/Trim17/Capn10/Adra1a/Pip4k2c/Tbc1d14/Plekhm1/Rab24/Golga2/Gba/Plekhf1/Hk2/Ubxn6/Vps51/Ulk1/Vcp/Nsfl1c/Mul1/Atg9a/Atg14/Atg7/Tollip/Gsk3a/Larp1/Tmem150a/Mtcl1/Plk3/Drd2/Wipi1/Ubxn2a/…	188
BP	GO:0043547	positive regulation of GTPase activity	120/8556	1.00556e-08	4.22402e-07	2.49315e-07	Rabgap1l/Rgs6/Dock9/Adcyap1/Nf1/Mapre2/Arhgef10/Tbc1d10c/Bin1/Grtp1/Evi5l/Rapgef3/Rgl3/Ralgapa1/Akt2/Elmod1/Dvl3/Srgap2/Arhgef19/Epha2/Apc2/Tbc1d5/Rangap1/Wnt4/Sgsm2/Ralgapb/Bcas3/Rapgef1/Sh3bp1/Ect2/Tbck/Tbc1d14/Plxnb1/Tbc1d13/Tbc1d7/Pin1/Asap3/Rgs14/Rtn4r/Tbc1d9b/Rgp1/Iqsec1/Thy1/Kalrn/Dock7/Sgsm3/Dennd1a/Snx13/Arhgap35/Rgs7/Ccl1/Ccl9/Tax1bp3/Rap1gap/Epha1/Gnas/Plekhg4/Map4k4/Tbc1d17/Tbc1d2/Tbc…	120
BP	GO:0021537	telencephalon development	135/8556	1.06062e-08	4.42542e-07	2.61202e-07	Kdm2b/Ntrk2/Cdk5/Atoh1/Nf1/Disc1/Igf2bp1/Sema7a/Sox2/Tnr/Agtpbp1/Aqp1/Uqcrq/Lhx1/Ncor2/Pex5/Jakmip1/Crtac1/Adgrg1/Psen1/Mboat7/Kirrel3/Trp73/Ext1/Srgap2/Bbs1/Shank3/Trappc9/Hsd3b5/Sall3/Nf2/Epha5/Dixdc1/Ogdh/Srf/Lmx1a/Dbi/Atg7/Plcb1/Atat1/Rtn4r/Dab2ip/Drd2/Cxcl12/Csf1r/Dclk2/Numbl/Nde1/Lhx2/Tacc1/Hsd3b3/Hsd3b2/Gm4450/Hsd3b4/Socs7/Pax5/Ndel1/Fgfr1/Slit1/Szt2/Kat2a/Cdk5r1/Hdac1/Sun1/Fezf2/Bbs2/Numb…	135
BP	GO:0050807	regulation of synapse organization	139/8556	1.11847e-08	4.63569e-07	2.73613e-07	Zmynd8/Homer1/Arhgef9/Mecp2/Ntrk2/Ncan/Cdk5/Ins2/Abl1/Dtnbp1/Disc1/Ntn1/Farp1/Grin2b/Abhd17a/Clstn1/Neurod2/Eif4g1/Itsn1/Il10/Nedd4/Rheb/Lrfn5/Shisa7/Shank3/Lzts3/Fzd1/Xlr3b/Lrfn1/Rims4/Baiap2/Snx27/Clstn3/Vcp/Dlg5/Il10ra/Lrtm2/Dab2ip/Drd2/Neurl1a/Kalrn/Adgrl1/Ssh1/Lhfpl4/Sema3f/Ntng2/Shank2/Cdc42/Dag1/Gap43/Adgrb1/Ptprf/Apoe/Nfatc4/Rims3/Nlgn2/Srcin1/Srgn/Nectin1/Igsf9/Ptn/Arhgap33/Cdk5r1/Agrn/P…	139
BP	GO:0032535	regulation of cellular component size	200/8556	1.13646e-08	4.67907e-07	2.76174e-07	Lamtor4/Cdkl3/Slc26a5/Arhgap4/Arhgap28/Sptb/Cdk5/Atp7a/Abl1/Slc12a7/Ssh3/Disc1/Ntn1/Sema7a/Akt1s1/Sema6c/Islr2/Tnr/Arf1/Aqp1/Pex11g/Mag/Bin1/Arpc5/Trim27/L1cam/Rapgef3/Myadm/Slc12a5/Hax1/Trp73/Rptor/Cdhr5/Shank3/Ush1c/E2f4/Gsn/Atp13a2/Iqgap3/Sh3bp1/Baiap2l2/Dnm2/Kcnma1/Trim46/Baiap2/Sema3g/P2rx7/Ahr/Add1/Crabp2/Ap2m1/Srf/Vegfa/Dmtn/Hcls1/Ulk1/Slc12a9/Vasp/Baiap2l1/Cdc42ep1/Rtn4r/Aatk/Lmod1/Pdxp/M…	200
BP	GO:0061448	connective tissue development	147/8556	1.20203e-08	4.91647e-07	2.90186e-07	Il17f/Bmp1/Atp7a/Pth/Six2/Smad3/Col5a1/Por/Arid5a/Runx3/Mef2d/Gpr4/Lrp5/Bbs1/Tgfbr2/Rorc/Cbs/Mapk3/Selenom/Gli2/Zeb1/Ppard/Wnt9a/Stc1/Axin2/Pdgfb/Srf/Anxa2/Foxa1/Prrx2/Maf/Msx1/Dspp/Smad1/Runx2/Sik3/Pla2g16/Bmpr1b/Glg1/Wnt7b/Hand2/Ihh/Cflar/Itgb3/Col7a1/Pkd1/Gnas/Gdf2/Umodl1/Mgp/Cst10/Frzb/Carm1/Dyrk1b/Col11a1/Scube2/Csf1/Ror2/Mustn1/Trpm4/Nkx3-2/Sulf2/Thra/Fgfr1/Col27a1/Fgf9/Idua/Col6a2/Esrra/Bm…	147
BP	GO:0042060	wound healing	178/8556	1.24865e-08	5.07378e-07	2.99471e-07	Axl/Tarbp2/Nf1/Ins2/Prkg1/Dtnbp1/Smad3/Aqp1/Col5a1/Ddr1/Serpine1/Proc/Cav1/Krt6a/Igsf10/Gpr4/Syt11/Pik3cb/Hps5/Hps1/Arhgef19/Vegfb/Wnt4/Bcl9/Entpd1/Ppard/Sdc4/BC004004/Spaar/Celsr1/Pdgfb/Tmprss6/Srf/Dmtn/Lyn/Anxa2/Insl3/Flna/Gata1/Fbln1/Ppara/Ajuba/Tbxa2r/Hpse/Vwf/Arhgap35/Treml1/Pip5k1c/Anxa1/Serpinc1/Clec10a/Prkcq/Kng2/Cflar/Cnn2/Itgb3/Gna13/Sdc1/Fntb/Gap43/Gnas/Ager/Bloc1s6/Hopx/Apoe/Tnfrsf12a…	178
BP	GO:0034333	adherens junction assembly	55/8556	1.29127e-08	5.21289e-07	3.07682e-07	Abl1/Smad3/Taok2/Col16a1/Pxn/Dusp22/Wnt4/Bcas3/Sdc4/Src/Vegfa/Dmtn/Actn1/Dlg5/Ldb1/Ajuba/Camsap3/Thy1/Ramp2/Rhod/Gpm6b/Map4k4/Hipk1/Tbcd/Zfp703/Smad7/Whamm/Ptk2b/Epb41l5/Acvrl1/Mmp14/Apod/Ctnnb1/Tsc1/Rcc2/Bcl2/Limch1/Cttn/Myoc/Pten/Ppm1f/Fam107a/Phldb2/Clasp1/Itga2/Pdpk1/Pip5k1a/Tesk2/Peak1/Sorbs1/Dapk3/Dusp3/Coro1c/Slk/Ptprj	55
BP	GO:0007044	cell-substrate junction assembly	56/8556	1.36038e-08	5.45645e-07	3.22057e-07	Abl1/Smad3/Taok2/Col16a1/Pxn/Dusp22/Wnt4/Bcas3/Sdc4/Src/Vegfa/Dmtn/Actn1/Ldb1/Ajuba/Camsap3/Thy1/Itgb3/Rhod/Gpm6b/Map4k4/Itga5/Whamm/Ptk2b/Epb41l5/Acvrl1/Plec/Mmp14/Apod/Fn1/Tsc1/Rcc2/Bcl2/Limch1/Dst/Cttn/Myoc/Pten/Ppm1f/Fam107a/Phldb2/Clasp1/Itga2/Pdpk1/Tns1/Pip5k1a/Tesk2/Peak1/Sorbs1/Dapk3/Dusp3/Coro1c/Itgb4/Lamc1/Slk/Ptprj	56
BP	GO:0001841	neural tube formation	80/8556	1.41543e-08	5.62009e-07	3.31716e-07	Cobl/Kdm2b/Abl1/Mthfd1l/Abl2/Dvl3/Plxnb2/Fzd1/Mthfr/Trim71/Tgif1/Sdc4/Dvl1/Fuz/Celsr1/Arid1a/Stil/Sfrp1/Vasp/Lrp2/Sox11/Phactr4/Sufu/Gatad2a/Arhgap35/Deaf1/Pax2/Lhx2/Grhl2/Mthfd1/Kdm2a/Sema4c/Tulp3/Kat2a/Hectd1/Ift57/Lrp6/Zeb2/Vangl2/St14/Setd2/Pax3/Tsc1/Ptk7/Tmed2/Sox4/Brpf1/Luzp1/Prkaca/Tsc2/Ift122/Rgma/Lias/Tead2/Med12/Tgfb1/Bmp4/Shroom3/Rarg/Bmp5/Ptch1/Zic5/Adm/Map3k7/Wnt5a/Mib1/Enah/Fzd3/Ift…	80
BP	GO:1905475	regulation of protein localization to membrane	101/8556	1.41926e-08	5.62009e-07	3.31716e-07	Zmynd8/Cdk5/Ins2/Pid1/Mrap/Vamp8/Lztfl1/Bcl2l1/Iqsec2/Cacnb3/Nkd2/Akt2/Shisa7/Dpp6/Shank3/Epha2/Tmbim1/Gsn/Ppp1r9b/Ppfia1/C2cd5/Snx27/Grasp/Ap2m1/Camk2a/Dmtn/Ldlrap1/Stx3/Kcne1/Lrrc15/Mrap2/Mtcl1/Actb/Hpca/Kalrn/Lrp1/Ssh1/Sh3glb1/Commd1/Prkn/Ramp3/Dag1/Myo1c/Csk/Nlgn2/Ogt/Inpp5k/Ppp2r5a/Ptn/Wnk3/Pik3r2/Cdk5r1/Dlg1/Lypd1/Trem2/Hectd1/Ank3/Numb/Hras/Itga3/Kcnb1/Mmp14/Mesd/Wnt3a/Lrp4/Tcaf3/Ptpn9/Gpe…	101
BP	GO:0097479	synaptic vesicle localization	108/8556	1.43234e-08	5.63598e-07	3.32654e-07	Cadps2/Dgki/Cdk5/Dtnbp1/Cyth1/Arf1/Prepl/Stx1b/Kif5a/Bcl2l1/Ap3m1/Cplx2/Psen1/Syt11/Dnm1/Erc1/Grm4/Prrt2/Dnm2/Adra1a/Cnih2/Trim46/Vamp1/Dvl1/Rims4/P2rx7/Ppfia3/Sptbn2/Gipc1/Camk2a/Vamp2/Git1/Stx3/Prkcb/Sept5/Otof/Drd2/Syt9/Prkcg/Cplx3/Grik5/Drd4/Stx2/Madd/Adora2a/Syt8/Bloc1s6/Adcy1/Ap3d1/Slc2a4/Syt7/Doc2b/Rims3/Nlgn2/P2ry2/P2rx2/Cplx1/Syt3/Syt6/Unc13a/Chrna4/Chrnb2/Fgfr2/Stx1a/Apba2/Git2/Syt5/Syn…	108
BP	GO:0060828	regulation of canonical Wnt signaling pathway	120/8556	1.4457e-08	5.65279e-07	3.33646e-07	Pfdn5/Wnk2/Sost/Smad3/Sox2/Wnt5b/Rspo4/Ddit3/Foxo3/Notum/Znrf3/Cav1/Nkd2/Ctnnd1/Psen1/Apc/Prdm15/Lgr5/Apc2/Sox10/Fzd1/Rapgef1/Wls/Ppm1a/Src/Axin2/Fuz/Kremen1/Lmx1a/Vcp/Lzts2/Sfrp1/Pin1/Dab2ip/Ptpru/Csnk1g1/Prkn/Gpc3/Axin1/Ctdnep1/Frzb/Apoe/Mesp1/Xiap/Ror2/Dkk4/Trpm4/Tmem88/Amer3/Daam2/Sulf2/Thra/Zfp703/Nphp3/Fgf9/Csnk1g2/Lrrk1/Nrarp/Hdac1/Lats2/Rnf220/Ubr5/Invs/Mllt3/Limd1/Draxin/Csnk1d/Fgfr2/Tme…	120
BP	GO:0005996	monosaccharide metabolic process	135/8556	1.47975e-08	5.74975e-07	3.39369e-07	Esrrb/Pmm1/Pdk2/Pth/Ins2/Hk1/Pofut1/Clk2/Actn3/Akt2/Igf2/Mup1/Lrp5/Pmm2/Serpina12/Man1c1/Rorc/Hectd4/Chst1/Ppp1r3d/Pgm2/Gapdh/Src/Brat1/Gfpt1/Hk2/Pdk4/Cpt1a/Crtc2/Gpi1/Sds/Pdha2/Pfkm/Ppara/Grb10/Galt/Tkfc/Bad/Ppp1ca/Akr1b3/Usf1/Prkn/Man2c1/Pfkl/Igfbp3/Gdf2/Mst1/Pck2/Aldoa/Mlycd/Fbp2/Midn/Ogt/Fuom/Ppp1r3e/Inpp5k/Pgk1/Dgkq/Kat2a/C1qtnf1/Pofut2/Adra1b/Gnpda1/Glb1/Npy1r/Pdx1/Mtor/Sesn2/Mpi/Hnf4a/Otog…	135
BP	GO:0017156	calcium ion regulated exocytosis	100/8556	1.49618e-08	5.77748e-07	3.41006e-07	Cadps2/Dgki/Cdk5/Dtnbp1/Cyth1/Arf1/Vamp8/Prepl/Stx1b/Bcl2l1/Chp1/Cplx2/Psen1/Syt11/Erc1/Grm4/Prrt2/Baiap3/Adra1a/Vamp1/Dvl1/Rims4/P2rx7/Ppfia3/Sptbn2/Gipc1/Camk2a/Vamp2/Git1/Stx3/Gnai2/Prkcb/Scamp5/Sept5/Otof/Cacna1h/Drd2/Syt9/Prkcg/Cplx3/Unc13d/Grik5/Drd4/Stx2/Adora2a/Cacna1i/Arhgap17/Syt8/Adcy1/Syt7/Doc2b/Rph3al/Syt15/Rims3/P2ry2/P2rx2/Cplx1/Syt3/Syt6/Unc13a/Chrna4/Chrnb2/Stx1a/Apba2/Git2/Kcnb1…	100
BP	GO:0031345	negative regulation of cell projection organization	113/8556	1.55627e-08	5.97244e-07	3.52513e-07	Cdkl3/Mecp2/Arhgap4/Inpp5f/Cyth2/Cdk5/Dtnbp1/Ntn1/Sema7a/Grin2b/Fat3/Sema6c/Tnr/Mag/Ntm/Adcy6/Adam17/Psen1/Paqr3/Gak/Syngap1/Dnm2/Map4/Trim46/Sema3g/Efnb3/Cers2/Rab3ip/Itm2c/Tbc1d7/Ulk1/Cdk10/Flna/Gsk3a/Rtn4r/Aatk/Tacstd2/Thy1/Lrp1/Dguok/Sema4a/Sema3f/Rufy3/Cspg4/Cit/Il15ra/Rap1gap/Sema3e/Map4k4/Ptprf/Dennd5a/Apoe/Carm1/Nfatc4/Capzb/Gorasp1/Sema4c/Tlx2/Coro1b/Sema4g/Slit1/Sema4d/Sema6b/Cdk5r1/Spo…	113
BP	GO:0010977	negative regulation of neuron projection development	99/8556	1.57638e-08	6.0125e-07	3.54877e-07	Cdkl3/Mecp2/Arhgap4/Inpp5f/Cyth2/Cdk5/Dtnbp1/Ntn1/Sema7a/Fat3/Sema6c/Tnr/Mag/Ntm/Adcy6/Adam17/Psen1/Paqr3/Gak/Syngap1/Trim46/Sema3g/Efnb3/Cers2/Itm2c/Ulk1/Flna/Gsk3a/Rtn4r/Aatk/Thy1/Lrp1/Dguok/Sema4a/Sema3f/Rufy3/Cspg4/Cit/Il15ra/Sema3e/Map4k4/Dennd5a/Apoe/Carm1/Nfatc4/Gorasp1/Sema4c/Tlx2/Sema4g/Slit1/Sema4d/Sema6b/Cdk5r1/Spock1/D130043K22Rik/Wnt3/Ctsz/Gfi1/Draxin/Dab1/Dpysl3/Trpc5/Crmp1/Rtn4rl1/…	99
BP	GO:0034332	adherens junction organization	75/8556	1.59194e-08	6.0348e-07	3.56194e-07	Abl1/Cdh22/Smad3/Taok2/Mapre2/Col16a1/Pxn/Dusp22/Wnt4/Bcas3/Plekha7/Sdc4/Cdh7/Src/Add1/Vegfa/Dmtn/Actn1/Dlg5/Cdh5/Cdh24/Ldb1/Ajuba/Camsap3/Iqsec1/Cdh17/Thy1/Ramp2/Numbl/Cdc42/Rhod/Gpm6b/Map4k4/Kifc3/Hipk1/Csk/Tbcd/Zfp703/Smad7/Whamm/Ptk2b/Inava/Cdh10/Numb/Epb41l5/Acvrl1/Mmp14/Apod/Ctnnb1/Tsc1/Rcc2/Rassf8/Bcl2/Limch1/Cttn/Myoc/Pten/Ppm1f/Rab8b/Cdh6/Fam107a/Phldb2/Clasp1/Itga2/Pdpk1/Pip5k1a/Tesk2/P…	75
BP	GO:0042110	T cell activation	236/8556	1.60404e-08	6.04384e-07	3.56727e-07	Sart1/Cd8a/Psmb11/Fas/Dock2/Slamf1/Btla/Atp7a/Ins2/Abl1/Kit/Smad3/Zfp609/Malt1/Abl2/Itgal/Runx3/Cav1/Il1rl2/Adam17/Nedd4/Psen1/Ripor2/Apc/Igf2/Otud5/Dusp22/Rasal3/Stat5b/Gsn/Tgfbr2/Cd276/Dtx1/Rorc/Wnt4/Runx1/Ncaph2/Lrrc32/Zeb1/Hsph1/Vsir/Sdc4/P2rx7/Spn/Lax1/Tnfsf14/Zmiz1/Efnb3/Srf/Hs1bp3/Ccnd3/Slfn1/Znhit1/Dlg5/Zbtb7b/Patz1/Sirpa/Igfbp2/Il27/Mink1/Clec4g/Jak3/Pawr/Dhps/Cd3e/Cxcl12/Thy1/Runx2/Bcl3…	236
BP	GO:0009896	positive regulation of catabolic process	202/8556	1.61577e-08	6.04985e-07	3.57082e-07	Upf1/Usp13/Esrrb/Clec16a/Pacsin3/Ins2/Disc1/Crebrf/Lrsam1/Tnrc6b/Rab12/Fbxo7/Sptlc1/Apoa2/Trim8/Ddit3/Hspbp1/Ikbkg/Sgta/Actn3/Nkd2/Nedd4/Psen1/Akt2/Apc/Mov10/Mapk9/Pip4k2a/Khsrp/Apc2/Pnpla2/Clu/Ptpn1/Nod1/Mapk3/Scoc/Osbpl7/Klhl40/Trim71/Cpeb3/Chfr/Pip4k2c/Vsir/Adora1/Dvl1/Gba/P2rx7/Plekhf1/Hk2/Ier3/Rad23a/Lpcat1/Rhbdd1/Cpt1a/Ddb1/Ulk1/Rnf40/Vcp/Mul1/Gga1/Git1/Atg7/Gsk3a/Larp1/Dab2ip/Plk3/Edem1/Pi…	202
BP	GO:0032970	regulation of actin filament-based process	192/8556	1.6251e-08	6.04985e-07	3.57082e-07	Arhgap28/Sptb/Abl1/Ssh3/Smad3/Taok2/Shank1/Arf1/Arhgef10/Myo1f/Bin1/Arpc5/Trim27/Frmd7/Ankrd23/Rapgef3/Cav1/Myadm/Pxn/Arhgdia/Gja5/Hax1/Shank3/Arhgef19/Gsn/Wnt4/Nf2/Bcas3/Pde4b/Epha5/Dixdc1/Sh3bp1/Ect2/Baiap2l2/Ppfia1/Fgr/Stc1/Sdc4/Adora1/Fscn1/Atp1a2/Baiap2/Celsr1/Add1/Dmtn/Hcls1/Cdk10/Flna/Vasp/Baiap2l1/Asap3/Cdc42ep1/Pam/Lmod1/Tacstd2/Pdxp/Triobp/Csf1r/Scn5a/Lrp1/Tmsb10/Ssh1/Arhgap35/Fes/Cit/P…	192
BP	GO:0030534	adult behavior	105/8556	1.70217e-08	6.29905e-07	3.7179e-07	Homer1/Mecp2/Inpp5f/Cdk5/Adam22/Zic1/Shank1/Agtpbp1/Nrxn2/Abl2/Atp1a3/Sez6l2/Oprm1/Dnm1/Bbs1/Shank3/Ppp1r1b/Hipk2/Kcnma1/Tshr/Atp1a2/Efnb3/Sptbn2/Sptbn4/Arcn1/Atg7/Ppara/Drd2/Crhr1/Sez6l/Cxcl12/Kalrn/Nos1/Atxn1/Shank2/Prkn/Htra2/Drd4/a/Mafg/Axin1/Scn8a/Cend1/Scn1a/Lgi4/Oprd1/Nlgn2/Mapt/Pax5/Pcdh15/Ehmt2/Idua/Drd3/Pum1/Zfhx2/Abhd12/Adra1b/Glrb/Bbs2/Chrna4/Chrnb2/Ntf5/Dab1/Cnp/Otog/Hexa/Glra1/Ppt1/…	105
BP	GO:0010001	glial cell differentiation	122/8556	1.81168e-08	6.66464e-07	3.93368e-07	Mecp2/Ntrk2/Dll1/Cdk5/Nf1/Adam22/Abl1/Lin28a/Arhgef10/Mag/Bin1/Abl2/Psen1/Rheb/Akt2/Trp73/Metrn/Ndrg1/Clu/Mxra8/Dtx1/Sox10/Plpp3/Rnf112/Mapk3/Myrf/Ttbk1/Pdgfb/Mmp24/Lif/Lingo1/Sox11/Lrp1/Sh3tc2/Pax2/Prpf19/Tal1/Hdac11/Itgam/Ercc2/Dag1/Gap43/Adora2a/Lgi4/Ager/Eif2b3/Phgdh/Ror2/Daam2/Smarca4/Drd3/Prx/Hdac1/Nfix/Nab2/Mtor/Olig1/Dab1/Cnp/Mycn/Lrp6/Ncmap/Atf5/Erbb3/Fgf5/Lamc3/Fa2h/Lef1/Fgfr3/Pard3/Cnt…	122
BP	GO:0070302	regulation of stress-activated protein kinase signaling cascade	127/8556	1.83397e-08	6.70694e-07	3.95865e-07	Nrk/Fas/Rell2/Qars/Slamf1/Dtnbp1/Taok2/Xdh/Fzd4/Emc10/Trp73/Mapk9/Dusp22/Mid1/Dvl3/Map2k2/Ptpn1/Rap2a/Nod1/Cbs/Mapk3/Mapk8ip3/Rapgef1/Per1/Map4k2/Dixdc1/Magi3/Hipk2/Hsph1/Gadd45b/Map2k4/Map3k3/Vegfa/Mapk8ip2/Lyn/Mdfi/Sfrp1/Mul1/Sirpa/Plcb1/Men1/Mink1/Dab2ip/Taok3/Ercc6/Wnt7b/Hand2/Zmynd11/Eif2ak2/Cdc42/Axin1/Map4k4/Ager/Arl6ip5/Gadd45g/Ror2/Nod2/Sema4c/Prmt1/Ern1/Map3k11/Ptk2b/Fgf15/Fgd2/Inava/Ti…	127
BP	GO:0019318	hexose metabolic process	121/8556	1.93518e-08	7.03569e-07	4.15269e-07	Esrrb/Pmm1/Pdk2/Pth/Ins2/Hk1/Pofut1/Clk2/Actn3/Akt2/Igf2/Mup1/Lrp5/Pmm2/Serpina12/Man1c1/Rorc/Hectd4/Chst1/Ppp1r3d/Pgm2/Gapdh/Src/Brat1/Gfpt1/Hk2/Pdk4/Cpt1a/Crtc2/Gpi1/Sds/Pdha2/Pfkm/Ppara/Grb10/Galt/Tkfc/Bad/Ppp1ca/Usf1/Prkn/Man2c1/Pfkl/Igfbp3/Gdf2/Mst1/Pck2/Aldoa/Mlycd/Fbp2/Midn/Ogt/Fuom/Ppp1r3e/Inpp5k/Pgk1/Dgkq/Kat2a/C1qtnf1/Pofut2/Adra1b/Gnpda1/Glb1/Npy1r/Pdx1/Mtor/Sesn2/Mpi/Hnf4a/Dgat2/Wdr5/…	121
BP	GO:0031098	stress-activated protein kinase signaling cascade	152/8556	2.09525e-08	7.54664e-07	4.45427e-07	Nrk/Fas/Rell2/Qars/Slamf1/Dtnbp1/Taok2/Xdh/Fzd4/Kat7/Emc10/Trp73/Mapk9/Dusp22/Mapk10/Mid1/Dvl3/Map2k2/Mapkapk2/Ptpn1/Rap2a/Nod1/Cbs/Mapk3/Mapk8ip3/Rapgef1/Per1/Map4k2/Dixdc1/Magi3/Hipk2/Sbk2/Hsph1/Gadd45b/Pak6/Map2k4/Map3k3/Vegfa/Mapk8ip2/Lyn/Mdfi/Sfrp1/Mul1/Sirpa/Plcb1/Men1/Mink1/Dab2ip/Taok3/Mapk11/Stk10/Ercc6/Wnt7b/Mapk13/Hand2/Akr1b3/Zmynd11/Eif2ak2/Cdc42/Axin1/Map4k4/Ager/Arl6ip5/Gadd45g/Ror…	152
BP	GO:0097191	extrinsic apoptotic signaling pathway	125/8556	2.1e-08	7.54664e-07	4.45427e-07	Fas/Dele1/Mknk1/Nf1/Skil/Faim2/Smad3/Tradd/Rffl/Serpine1/Tnfrsf22/Bcl2l1/Foxo3/Runx3/Cav1/Pml/Tmbim1/Jak2/Casp2/Itprip/Hyal2/Src/P2rx7/Pea15a/Vegfa/Itm2c/Sfrp1/Gata1/Agap2/Gsk3a/Rps6kb1/Dedd/Dab2ip/Jak3/Mapk7/Bcl2l2/Bmpr1b/Traf1/Tnfsf12/Bad/Ppp1ca/Htra2/Zmynd11/Rnf41/Cflar/Acsl5/Eya2/Madd/Unc5b/Sgpp1/Hipk1/Mknk2/Peli3/Tnfrsf12a/Ppp2r1b/Fgfr1/Wwox/Gas1/Bid/Acvr1b/Ppp2r1a/Bag3/Cx3cl1/Pf4/Itm2b/Bak1…	125
BP	GO:0051403	stress-activated MAPK cascade	137/8556	2.46303e-08	8.80039e-07	5.19427e-07	Nrk/Fas/Rell2/Qars/Slamf1/Dtnbp1/Taok2/Xdh/Fzd4/Emc10/Trp73/Mapk9/Dusp22/Mapk10/Mid1/Dvl3/Map2k2/Mapkapk2/Ptpn1/Rap2a/Nod1/Cbs/Mapk3/Mapk8ip3/Rapgef1/Per1/Map4k2/Dixdc1/Magi3/Hipk2/Hsph1/Gadd45b/Map2k4/Map3k3/Vegfa/Mapk8ip2/Mdfi/Sfrp1/Mul1/Sirpa/Plcb1/Men1/Mink1/Dab2ip/Taok3/Mapk11/Ercc6/Wnt7b/Mapk13/Hand2/Zmynd11/Eif2ak2/Cdc42/Axin1/Map4k4/Ager/Arl6ip5/Gadd45g/Ror2/Nod2/Sema4c/Nr2c2/Prmt1/Ern1/M…	137
BP	GO:0050673	epithelial cell proliferation	206/8556	2.48733e-08	8.8364e-07	5.21553e-07	Pbld1/Ptprm/Atp7a/Nf1/Kit/Smad3/Sox2/Tbx1/Egfl7/Pgf/Sfn/Prkd2/Xdh/Emc10/Runx3/Cav1/Adam17/Il10/Fshb/Psen1/Pex2/Apc/Igf2/Pik3cb/Rptor/Map2k2/Epha2/Tinf2/Lgr5/Vegfb/Ift74/Sirt6/Aplnr/Iqgap3/Kdm5b/Wdr13/Ppard/Tgm1/Apln/BC004004/Slurp1/Pdgfb/Vegfa/Atoh8/Sidt2/Sfrp1/Agap2/Grn/Men1/Hrh3/Dab2ip/Tacstd2/Sox11/Bglap2/Cxcl12/Bcl2l2/Kdf1/Scn5a/Deaf1/Bad/Pax2/Gpc3/Ihh/Trp63/Aldh1a2/Cflar/Itgb3/Igfbp3/Rap1gap…	206
BP	GO:0051348	negative regulation of transferase activity	132/8556	2.53752e-08	8.96348e-07	5.29054e-07	Ptprt/Nf1/Abl1/Dtnbp1/Akt1s1/Fbxo7/Trim27/Cav1/Chp1/Psen1/Dbndd2/Apc/Adar/Trp73/Paqr3/Dusp22/Pml/Lrp5/Hspb1/Ptpn1/Nf2/Rpl11/Hyal2/Gadd45b/Src/Cblc/Dvl1/Gba/Lax1/Tfap4/Lyn/Dusp2/Dusp26/Sfrp1/Vps25/Gsk3a/Rgs14/Men1/Dab2ip/Ajuba/Pkib/Mapk7/Actb/Thy1/Prkn/Spry1/Epha1/Adora2a/Dusp16/Dusp9/Plk1/Inca1/Apoe/Gadd45g/Phpt1/Pif1/Ptpn5/Csk/Midn/Srcin1/Mapt/Smad7/Inpp5k/Errfi1/Ppp2r5a/Smyd3/Stk38/Dtx3l/Mllt1/…	132
BP	GO:0044270	cellular nitrogen compound catabolic process	217/8556	2.76225e-08	9.70222e-07	5.72656e-07	Acot7/Upf1/Esrrb/Edc4/Lsm2/Aldh6a1/Ins2/Gda/Igf2bp1/Tnrc6b/Lin28a/Ago1/Hk1/Nt5m/Xdh/Zpr1/Aspdh/Tardbp/Samd4b/Samd4/Por/Pkp3/Nudt3/Tbrg4/Smg5/Actn3/Eno1b/Ybx1/Mov10/Hmox2/Khsrp/Mapkapk2/Sirt6/Lsm7/Smg6/Mgat1/Gapdh/Helz2/Trim71/Pm20d1/Cpeb3/Entpd1/Hnrnpc/Nudt1/Axin2/Exosc10/P2rx7/Pde9a/Hal/Dkc1/Hk2/Ogdh/Ier3/Smg9/Vegfa/Vcp/Sidt2/Rbm38/Gpi1/Eri3/Pycrl/Pfkm/Larp1/Ppara/Pdxp/Galt/Dcp1b/Dhx34/Eif6/Dxo/…	217
BP	GO:0030516	regulation of axon extension	68/8556	2.98147e-08	1.03757e-06	6.1241e-07	Cdkl3/Arhgap4/Cdk5/Abl1/Disc1/Ntn1/Sema7a/Sema6c/Islr2/Tnr/Mag/L1cam/Dnm2/Trim46/Sema3g/Srf/Vegfa/Rtn4r/Aatk/Mgll/Cxcl12/Sema4a/Sema3f/Rufy3/Golga4/Sema3e/Megf8/Apoe/Tnfrsf12a/Mapt/Ndel1/Sema4c/Sema4g/Slit1/Sema4d/Sema6b/Cdk5r1/Wnt3/Draxin/Trpc5/Fn1/Wnt3a/Rtn4/Barhl2/Limk1/Sema4f/Sema3b/Cttn/Sema4b/Gdi1/Gsk3b/Ntrk3/Wnt5a/Sema6d/Plxna4/Map3k13/Ptprs/Map1b/Twf2/Cdh4/Rab21/Olfm1/Dpysl2/Pak1/Sema6a/F…	68
BP	GO:0099072	regulation of postsynaptic membrane neurotransmitter receptor levels	62/8556	2.98998e-08	1.03757e-06	6.1241e-07	Grip2/Adam22/Ap2b1/Clstn1/Stx1b/Iqsec2/Nedd4/Ctnnd1/Nptx2/Dnm1/Mapk10/Porcn/Dnm2/Nsg1/Grasp/Ap2m1/Camk2a/Caly/Vamp2/Git1/Stx3/Iqsec1/Hpca/Kalrn/Pip5k1c/Dlg4/Itgb3/Drd4/Pacsin1/Dag1/Cpt1c/Grip1/Cacng4/Drd3/Cplx1/Dlg1/Numb/Gsg1l/Hap1/Hras/Drd5/Eps15/Ophn1/Usp46/Stx4a/Snap25/Efnb2/Gsk3b/Gripap1/Akap5/Arc/Cacng5/Dlg3/Cacng3/Magi2/Nptx1/Frrs1l/Ywhae/Cacng7/Arhgap44/Prkcz/Synj1	62
BP	GO:0050771	negative regulation of axonogenesis	47/8556	3.00408e-08	1.03757e-06	6.1241e-07	Cdkl3/Arhgap4/Cdk5/Ntn1/Sema7a/Sema6c/Tnr/Mag/Psen1/Syngap1/Trim46/Sema3g/Efnb3/Ulk1/Rtn4r/Aatk/Thy1/Sema4a/Sema3f/Rufy3/Sema3e/Sema4c/Sema4g/Slit1/Sema4d/Sema6b/Cdk5r1/Wnt3/Draxin/Dab1/Wnt3a/Rtn4/Lrp4/Tsc2/Rgma/Sema4f/Sema3b/Sema4b/Ephb2/Gdi1/Pten/Wnt5a/Sema6d/Ptprs/Fstl4/Sema6a/Epha7	47
BP	GO:0033044	regulation of chromosome organization	177/8556	3.03528e-08	1.04256e-06	6.15353e-07	Upf1/Gnl3l/Mecp2/Ndc80/Nek2/Cdk5rap2/Ctbp1/Jdp2/Hira/Prkd2/Kat7/Arid5a/Mad2l1bp/Acd/Smg5/Trip12/Xrcc5/Apc/Igf2/Ctc1/Pml/Prmt6/Parp10/Cct3/Tinf2/Cenpv/Sirt6/Smg6/Kdm4d/Hist1h1d/Mapk3/Mthfr/Hnrnpc/Spi1/Src/BC004004/Axin2/Exosc10/Naa10/Dkc1/Smarcb1/Vegfa/Rnf40/Stil/Znhit1/Zbtb7b/Lif/Atg7/Phf8/Men1/Dnmt3b/Anapc11/Pkib/Suv39h1/Slx1b/Nos1/Ercc1/Cct4/L3mbtl2/Phf1/Nat10/Bcl6/H1foo/Phf2/Mcm2/Cit/Tal1/Mre1…	177
BP	GO:0007632	visual behavior	49/8556	3.54276e-08	1.19987e-06	7.08203e-07	Mecp2/Cdk5/Nf1/Kit/Abl2/Atp1a3/Syngap1/Ric8a/Ppp1r1b/Hoxa1/Atp1a2/Pde1b/Rgs14/Drd2/Crhr1/Pias1/Atxn1/Deaf1/B4galt2/Idua/Drd3/Adra1b/Meis2/Mtor/Abcc8/Creb1/Chrnb2/Drd5/Dcdc2a/Grin1/Apbb1/Synpo/Foxb1/Kmt2a/Slc7a11/Nlgn3/Slc1a2/Cacna1c/Ndrg4/Hmgcr/Dbh/Cacna1e/Ctns/Sgk1/Ddhd2/Ghrl/Htt/Nps/Hrh2	49
BP	GO:0035107	appendage morphogenesis	99/8556	3.55117e-08	1.19987e-06	7.08203e-07	Atp7a/Evx2/Hnf1a/Acd/Psen1/Gja5/Lrp5/Sall3/Hoxa10/Gli2/Wnt9a/Hoxc11/Fuz/Hoxc10/Crabp2/Prrx2/Msx1/Sox11/Runx2/Sik3/Bmpr1b/Hand2/Gpc3/Ihh/Trp63/Aldh1a2/Alx4/Gnas/Megf8/Flvcr1/Grhl2/Gna12/Alx3/Ror2/Sp9/Fgfr1/Smarca4/Tulp3/Fgf9/Gas1/Idua/Fbn2/Tbx2/Ece1/Hdac1/B9d1/Atrx/Wnt3/Plxna2/Bak1/Mycn/Lrp6/Tmem107/Fgfr2/Rpgrip1l/Lef1/Mecom/Ctnnb1/Sox4/Rspo2/Fgf8/Tbx5/Lmx1b/Lrp4/Ift122/Sox9/Pcsk5/Pitx1/En1/Bmp4/R…	99
BP	GO:0035108	limb morphogenesis	99/8556	3.55117e-08	1.19987e-06	7.08203e-07	Atp7a/Evx2/Hnf1a/Acd/Psen1/Gja5/Lrp5/Sall3/Hoxa10/Gli2/Wnt9a/Hoxc11/Fuz/Hoxc10/Crabp2/Prrx2/Msx1/Sox11/Runx2/Sik3/Bmpr1b/Hand2/Gpc3/Ihh/Trp63/Aldh1a2/Alx4/Gnas/Megf8/Flvcr1/Grhl2/Gna12/Alx3/Ror2/Sp9/Fgfr1/Smarca4/Tulp3/Fgf9/Gas1/Idua/Fbn2/Tbx2/Ece1/Hdac1/B9d1/Atrx/Wnt3/Plxna2/Bak1/Mycn/Lrp6/Tmem107/Fgfr2/Rpgrip1l/Lef1/Mecom/Ctnnb1/Sox4/Rspo2/Fgf8/Tbx5/Lmx1b/Lrp4/Ift122/Sox9/Pcsk5/Pitx1/En1/Bmp4/R…	99
BP	GO:0048675	axon extension	80/8556	3.69493e-08	1.2417e-06	7.32889e-07	Cdkl3/Arhgap4/Cdk5/Abl1/Disc1/Ntn1/Sema7a/Slc9a6/Sema6c/Islr2/Tnr/Mag/L1cam/Dnm2/Dclk1/Trim46/Dvl1/Sema3g/Srf/Vegfa/Ulk1/Rtn4r/Aatk/Mgll/Cxcl12/Raph1/Sema4a/Sema3f/Rufy3/Hsp90ab1/Ndn/Golga4/Sema3e/Megf8/Lhx2/Apoe/Tnfrsf12a/Mapt/Ndel1/Sema4c/Sema4g/Slit1/Sema4d/Sema6b/Cdk5r1/Wnt3/Draxin/Trpc5/Fn1/Wnt3a/Rtn4/Barhl2/Limk1/Sema4f/Sema3b/Cttn/Sema4b/Gdi1/Gsk3b/Nrp2/Ntrk3/Dcx/Wnt5a/Sema6d/Nlgn3/Plxna4/…	80
BP	GO:0046700	heterocycle catabolic process	219/8556	3.76322e-08	1.25785e-06	7.42422e-07	Acot7/Upf1/Esrrb/Edc4/Lsm2/Aldh6a1/Ins2/Gda/Igf2bp1/Tnrc6b/Lin28a/Ago1/Hk1/Nt5m/Xdh/Zpr1/Aspdh/Tardbp/Samd4b/Samd4/Aldh4a1/Pkp3/Nudt3/Tbrg4/Smg5/Actn3/Eno1b/Ybx1/Mov10/Prodh2/Hmox2/Khsrp/Mapkapk2/Sirt6/Lsm7/Smg6/Mgat1/Gapdh/Helz2/Trim71/Cpeb3/Entpd1/Hnrnpc/Nudt1/Axin2/Exosc10/P2rx7/Pde9a/Hal/Dkc1/Hk2/Ogdh/Ier3/Smg9/Vegfa/Vcp/Sidt2/Rbm38/Gpi1/Eri3/Pycrl/Pfkm/Larp1/Ppara/Dao/Pdxp/Galt/Dcp1b/Dhx34/E…	219
BP	GO:0009314	response to radiation	197/8556	3.89963e-08	1.29647e-06	7.65219e-07	Mecp2/Rad9a/Cdk5/Nf1/Tulp1/Kit/Ino80/Rnf8/Aqp1/Abl2/Trpm1/Bcl2l1/Atp1a3/Clk2/Bmf/Il1r1/Xrcc5/Akt2/Brsk1/Mapk9/Mapk10/Pml/Poli/Syngap1/Ric8a/Rbm4b/Actr5/Kdm4d/Ppp1r1b/Per1/Hoxa1/Tmem161a/Ect2/Usp2/Hyal2/H2afx/Atp1a2/Opn1sw/Brat1/Atp8a2/Aanat/Cdc25a/Grm6/Mta1/Rhbdd1/Guca1b/Ddb1/Fech/Pde1b/Rho/Sfrp1/Mfap4/Rgs14/Men1/Lrp2/Plk3/Drd2/Crhr1/Ppp1cc/Pias1/Rad51ap1/Pcp2/Bcl3/Opn4/Rbm4/Atxn1/Ercc1/Deaf1/Erc…	197
BP	GO:0032872	regulation of stress-activated MAPK cascade	125/8556	4.13538e-08	1.3603e-06	8.02892e-07	Nrk/Fas/Rell2/Qars/Slamf1/Dtnbp1/Taok2/Xdh/Fzd4/Emc10/Trp73/Mapk9/Dusp22/Mid1/Dvl3/Map2k2/Ptpn1/Rap2a/Nod1/Cbs/Mapk3/Mapk8ip3/Rapgef1/Per1/Map4k2/Dixdc1/Magi3/Hipk2/Hsph1/Gadd45b/Map2k4/Map3k3/Vegfa/Mapk8ip2/Mdfi/Sfrp1/Mul1/Sirpa/Plcb1/Men1/Mink1/Dab2ip/Taok3/Ercc6/Wnt7b/Hand2/Zmynd11/Eif2ak2/Cdc42/Axin1/Map4k4/Ager/Arl6ip5/Gadd45g/Ror2/Nod2/Sema4c/Prmt1/Ern1/Map3k11/Ptk2b/Fgf15/Fgd2/Inava/Tiam1/…	125
BP	GO:0071375	cellular response to peptide hormone stimulus	125/8556	4.13538e-08	1.3603e-06	8.02892e-07	Socs3/Pdk2/Ins2/Ptpre/Pid1/Lpin2/Kl/Adcy6/Foxo3/Cav1/Pxn/Akt2/Apc/Igf2/Ybx1/Foxo6/Stat5b/Jak2/Ptpn1/Serpina12/Rangap1/Slc25a33/Capn10/Tshr/Src/Ncoa5/Rab13/C2cd5/Pdk4/Cdk2/Camk2a/Vamp2/Ccnd3/Zbtb7b/Baiap2l1/Gnai2/Ghrhr/Plcb1/Gsk3a/Prkcb/Rps6kb1/Irs3/Bglap/Grb10/Cish/Crhr1/Bglap3/Bglap2/Mbd5/Rbm4/Enho/Usf1/Slc26a6/Prkcq/Irf1/Agtrap/Pck2/Umodl1/Myo1c/Ptprf/Slc2a4/Pcsk9/Csk/Socs7/Ndel1/Ogt/Inpp5k/Nr4…	125
BP	GO:0061387	regulation of extent of cell growth	75/8556	4.34267e-08	1.41454e-06	8.34905e-07	Cdkl3/Arhgap4/Cdk5/Abl1/Disc1/Ntn1/Sema7a/Sema6c/Islr2/Tnr/Mag/L1cam/Dnm2/Trim46/Sema3g/Crabp2/Srf/Vegfa/Ulk1/Rtn4r/Aatk/Mgll/Cxcl12/Sema4a/Sema3f/Rufy3/Golga4/Sema3e/Megf8/Apoe/Tnfrsf12a/Rnd2/Mapt/Ndel1/Sema4c/Sema4g/Slit1/Sema4d/Sema6b/Cdk5r1/Wnt3/Draxin/Trpc5/Fn1/Wnt3a/Rtn4/Barhl2/Limk1/Rgma/Sema4f/Sema3b/Cttn/Sema4b/Gdi1/Gsk3b/Ntrk3/Dcx/Wnt5a/Sema6d/Plxna4/Map3k13/Ptprs/Map1b/Twf2/Cdh4/Rab21/…	75
BP	GO:0001763	morphogenesis of a branching structure	129/8556	4.34577e-08	1.41454e-06	8.34905e-07	Socs3/Mecp2/Rxra/Abl1/Six2/Sox2/Tbx1/Ddr1/Pgf/Lhx1/Hoxb13/Pxn/Il10/Ntn4/Pml/Lrp5/Epha2/Tgfbr2/Sirt6/Sox10/Pax8/Wnt4/Kdm5b/Gli2/Src/Ahr/Celsr1/Pdgfb/Srf/Vegfa/Foxa1/Dlg5/Sfrp1/Tacstd2/Drd2/Cxcl12/Dspp/Pax2/Ppp1ca/Gpc3/Ihh/Trp63/Gna13/Spry1/Pkd1/Dag1/Sema3e/Gdf2/Nfatc3/Grhl2/Mgp/Csf1/Nfatc4/Fgf1/Fgfr1/Wnt9b/Hnf1b/Nrarp/Dlg1/Col4a1/Npnt/Gbx2/Ctsh/Ctsz/Dll4/Eng/Vdr/Gdnf/Mycn/Fem1b/Lrp6/Fgfr2/Notch4/V…	129
BP	GO:1901653	cellular response to peptide	141/8556	4.7066e-08	1.52401e-06	8.99518e-07	Socs3/Pdk2/Cdk5/Ins2/Ptpre/Pid1/Lpin2/Kl/Atp1a3/Adcy6/Foxo3/Cav1/Pxn/Psen1/Akt2/Apc/Igf2/Ybx1/Foxo6/Stat5b/Jak2/Ptpn1/Serpina12/Rangap1/Nod1/Slc25a33/Capn10/Tshr/Src/Ncoa5/Rab13/C2cd5/Pdk4/Cdk2/Camk2a/Vamp2/Ccnd3/Zbtb7b/Baiap2l1/Gnai2/Ghrhr/Plcb1/Gsk3a/Prkcb/Rps6kb1/Trim41/Irs3/Bglap/Grb10/Ldoc1/Cish/Crhr1/Bglap3/Bglap2/Lrp1/Mbd5/Rbm4/Enho/Usf1/Slc26a6/Prkcq/Irf1/Agtrap/Ager/Pck2/Umodl1/Myo1c/Ptp…	141
BP	GO:0034655	nucleobase-containing compound catabolic process	200/8556	5.03026e-08	1.62037e-06	9.56395e-07	Acot7/Upf1/Esrrb/Edc4/Lsm2/Ins2/Igf2bp1/Tnrc6b/Lin28a/Ago1/Hk1/Nt5m/Zpr1/Aspdh/Tardbp/Samd4b/Samd4/Pkp3/Nudt3/Tbrg4/Smg5/Actn3/Eno1b/Ybx1/Mov10/Khsrp/Mapkapk2/Sirt6/Lsm7/Smg6/Mgat1/Gapdh/Helz2/Trim71/Cpeb3/Entpd1/Hnrnpc/Nudt1/Axin2/Exosc10/P2rx7/Pde9a/Dkc1/Hk2/Ogdh/Ier3/Smg9/Vegfa/Vcp/Sidt2/Rbm38/Gpi1/Eri3/Pycrl/Pfkm/Larp1/Ppara/Galt/Dcp1b/Dhx34/Eif6/Dxo/Pcbp4/Pkp1/Tkfc/Enpp3/Pfkl/Igfbp3/Tent4a/T…	200
BP	GO:0035264	multicellular organism growth	117/8556	5.08498e-08	1.6224e-06	9.57591e-07	Plac8/Tarbp2/Plag1/Pex5/Abl2/Slc12a5/Igf2/Ctc1/Gpat4/Stat5b/Selenom/Sp2/Tshr/Atp8a2/Etnk2/Add1/Sptbn2/Sptbn4/Stil/Ghrhr/Fkbp8/Drd2/Atn1/Suv39h1/Sik3/Mbd5/Ercc1/Spr/Ercc6/Klf2/Htra2/Ihh/Heg1/Cacna2d2/Ercc2/Gnas/Flvcr1/Grhl2/Kdm2a/Rai1/Csf1/Pcdh15/Kat2a/Drd3/Zfp36l1/Cela1/Icmt/Dlg1/Npy1r/Bbs2/Mtor/Palb2/Ccm2/Atrx/Dio3/Creb1/Celf1/Atf5/Adarb1/Ankrd26/Fgfr2/Gigyf2/G6pdx/Apba2/Sh3pxd2b/Sgip1/Stk40/Fto…	117
BP	GO:0097485	neuron projection guidance	122/8556	5.08875e-08	1.6224e-06	9.57591e-07	Mypn/Ptprm/Cdk5/Atoh1/Ntn1/Sema7a/Sema6c/Lhx1/Zswim4/Kif5a/Isl2/L1cam/Dpysl5/Runx3/Ext1/Plxnb2/Mapk8ip3/Scn1b/Epha5/Hoxa1/Gli2/Dvl1/Plxnb1/Sema3g/Efnb3/Unc5a/Lmx1a/Gfra3/Vegfa/Celsr3/Vasp/Tubb2b/Cxcl12/Csf1r/Bmpr1b/Robo3/Arhgap35/Sema4a/Sema3f/Dscaml1/Wnt7b/Dag1/Unc5b/Sema3e/Gap43/Megf8/Lhx2/Efna3/Zswim8/Flot1/Emb/Lhx3/Epha8/Sema4c/Unc5d/Sema4g/Slit1/Nectin1/Tubb3/Gas1/Sema4d/Sema6b/Cdk5r1/Agrn/F…	122
BP	GO:0032956	regulation of actin cytoskeleton organization	170/8556	5.18281e-08	1.63839e-06	9.6703e-07	Arhgap28/Sptb/Abl1/Ssh3/Smad3/Taok2/Shank1/Arf1/Arhgef10/Myo1f/Bin1/Arpc5/Trim27/Frmd7/Ankrd23/Rapgef3/Myadm/Pxn/Arhgdia/Hax1/Shank3/Arhgef19/Gsn/Wnt4/Nf2/Bcas3/Epha5/Dixdc1/Sh3bp1/Ect2/Baiap2l2/Ppfia1/Fgr/Sdc4/Fscn1/Baiap2/Celsr1/Add1/Dmtn/Hcls1/Cdk10/Flna/Vasp/Baiap2l1/Asap3/Cdc42ep1/Pam/Lmod1/Tacstd2/Pdxp/Triobp/Csf1r/Lrp1/Tmsb10/Ssh1/Arhgap35/Fes/Cit/Prkn/Prkcq/Actr3b/Itgb3/Specc1l/Sema3e/Eph…	170
BP	GO:0034101	erythrocyte homeostasis	83/8556	5.19161e-08	1.63839e-06	9.6703e-07	Rps19/Ank1/Axl/Slc25a38/Lyar/Kit/Rbfox2/Adgrf5/Foxo3/Adar/Rcor1/Senp1/Stat5b/Jak2/Spi1/Fam210b/Hoxb6/Add1/P4htm/Srf/Vegfa/Dmtn/Adgrf4/Hcls1/Fech/Lyn/Ankrd54/Gata1/Gpi1/Plcb1/Ldb1/Jak3/Nfe2l1/Rps24/Bcl6/Klf2/Lmo2/Tal1/Ercc2/Axin1/Pknox1/Flvcr1/Setd1a/Dnase2a/Thra/Tgfbr3/Mb/Smarca4/Ets1/Prmt1/Acvr1b/Klf13/Zbtb7a/Gas2l1/Zfp36l1/Trim10/Jmjd6/Kdm1a/G6pdx/Sfxn1/Maea/Cdk6/Cebpg/Stat3/Mapk14/Mfhas1/Bmp4/…	83
BP	GO:0010771	negative regulation of cell morphogenesis involved in differentiation	63/8556	5.3117e-08	1.66782e-06	9.844e-07	Cdkl3/Arhgap4/Cdk5/Dtnbp1/Ntn1/Sema7a/Sema6c/Tnr/Mag/Psen1/Syngap1/Trim46/Sema3g/Efnb3/Dmtn/Ulk1/Fbln1/Rtn4r/Aatk/Tacstd2/Thy1/Sema4a/Sema3f/Rufy3/Cit/Meltf/Sema3e/Nfatc4/Gorasp1/Sema4c/Tlx2/Sema4g/Slit1/Sema4d/Sema6b/Cdk5r1/Wnt3/Draxin/Dab1/Trpc5/Wnt3a/Rcc2/Rtn4/Lrp4/Tsc2/Rgma/Sema4f/Sema3b/Sema4b/Ephb2/Gdi1/Pten/Gsk3b/Wnt5a/Sema6d/Nlgn3/Trpc6/Ptprs/Coro1c/Fstl4/Sema6a/Epha7/Rapgef2	63
BP	GO:1901215	negative regulation of neuron death	126/8556	5.36825e-08	1.6771e-06	9.89881e-07	Il13/Kdm2b/Mecp2/Tbc1d24/Ntrk2/Axl/Psmc1/Cdk5/Atp7a/Dtnbp1/Faim2/Mag/Fbxo7/Zpr1/Bcl2l1/Itsn1/Il10/Nrbp2/Psen1/Trp73/Syngap1/Vegfb/Jak2/Fzd1/Hdac7/Pm20d1/Hipk2/Hsph1/Gba/Map2k4/Vegfa/Pin1/Sncb/Gpi1/Agap2/Atg7/Dnajc5/Barhl1/Ppara/Nes/Crhr1/Prkcg/Lrp1/Alkbh1/Prkn/Hsp90ab1/Unc5b/Adora2a/Apoe/Nmnat1/Xiap/Tldc1/Glp1r/Nono/Ppp5c/Ptk2b/Cx3cl1/Hdac1/Serpinf1/Wfs1/Creb1/Crlf1/Draxin/Ntf5/Xrcc4/Map3k12/Hras…	126
BP	GO:0048706	embryonic skeletal system development	82/8556	5.41428e-08	1.68057e-06	9.91924e-07	Hoxb9/Six2/Smad3/Tbx1/Lhx1/Mthfd1l/Ext1/Tgfbr2/Hoxa7/Hoxa1/Zeb1/Slc35d1/Wnt9a/Hoxc11/Fuz/Hoxb6/Slc39a1/Mdfi/Prrx2/Men1/Slc39a3/Sox11/Runx2/Smad2/Ndst1/Deaf1/Dscaml1/Ihh/Alx4/Hoxd4/Axin1/Gnas/Megf8/Twist2/Flvcr1/Grhl2/Col11a1/Alx3/Nkx3-2/Sulf2/Pax5/Tulp3/Fgf9/Gas1/Wnt9b/Dlg1/Pax7/Hoxb5/Hoxc9/Mycn/Fgfr2/Hoxc5/Mmp14/Setd2/Pcgf2/Ctnnb1/Dlx1/Tgfbr1/Hyal1/Hoxc4/Mef2c/Pcsk5/Med12/Bmp4/Eya1/Six4/Xylt1/Wn…	82
BP	GO:0045785	positive regulation of cell adhesion	199/8556	5.43339e-08	1.68057e-06	9.91924e-07	Sart1/Rell2/Slamf1/Smoc1/Piezo1/Abl1/Disc1/Smad3/Sox2/Prkd2/Col16a1/Zfp609/Malt1/Dennd6a/L1cam/Adgrg1/Itgal/Runx3/Cav1/Il1rl2/Myadm/Apc/Igf2/Rasal3/Stat5b/Jak2/Ift74/Tgfbr2/Cd276/Wnt4/Plpp3/Runx1/Dnm2/Hsph1/Vsir/Sdc4/Src/Spn/Tnfsf14/Zmiz1/Efnb3/Vegfa/Dmtn/Dusp26/Flna/Zbtb7b/Stx3/Sirpa/Fbln1/Igfbp2/Ldb1/Jak3/Pawr/Ptpru/Dhps/Cd3e/Cass4/Cxcl12/Triobp/Thy1/Mmrn2/Icosl/Bad/Bcl6/Emilin3/Anxa1/Ihh/Prkcq…	199
BP	GO:0044282	small molecule catabolic process	158/8556	5.68793e-08	1.75059e-06	1.03325e-06	Adh4/Acot7/Padi4/Aldh6a1/Echdc2/Abhd10/Renbp/Mtrr/Hk1/Gcsh/Adhfe1/Pex5/Lpin2/Gls2/Aldh4a1/Nudt3/Inpp5e/Adh5/Actn3/Gnpda2/Pex2/Akt2/Impa1/Lrp5/Prodh2/Pgm2/Mgat1/Hyal2/Ppard/Glo1/Hal/Gcat/Dbi/Cpt1a/Scly/Gpi1/Abhd2/Hpd/Sds/Pycrl/Pfkm/Dao/Pdxp/Inpp5a/Galt/Nos1/Hadha/Etfb/Tkfc/Bad/Acox3/Sult1b1/Pfkl/Srd5a3/Acsl5/Scarb1/Pck2/Cyp39a1/Mlycd/Apoe/Hmgcl/Tha1/Acads/Bckdha/Dera/Gusb/Idnk/Il4i1/Gmpr2/Inpp5k/S…	158
BP	GO:0050905	neuromuscular process	80/8556	5.8703e-08	1.79782e-06	1.06113e-06	Ighmbp2/Mecp2/Abl1/Grin2b/Shank1/Sox2/Rbfox2/Tnr/Opa3/Agtpbp1/Rbfox1/Pex5/Gaa/Kcnab2/Abl2/Shank3/Ush1c/Igdcc3/Stra6/Hoxa1/Prrt2/Kcnma1/Dvl1/Atp8a2/Slurp1/Hoxc10/Drd2/Dlg4/Prkn/Camta1/Chrna1/Scn8a/Adora2a/Scn1a/Jph3/Nlgn2/Pcdh15/Jph4/Hmx3/Drd3/Clrn1/Glrb/Myo7a/Bcr/Icmt/Rac3/Csmd1/Slc1a3/Hexa/Glra1/Adarb1/Ush1g/Gigyf2/Grin2c/Grin2d/Aars/Grin1/Penk/Neurog1/Cln3/Comp/Pten/Clic5/Bace1/Tcf15/Adcy5/Gch1…	80
BP	GO:0009611	response to wounding	233/8556	6.10567e-08	1.86073e-06	1.09826e-06	Inpp5f/Axl/Tarbp2/Cdk5/Atp7a/Nf1/Ins2/Prkg1/Dtnbp1/Smad3/Tnr/Aqp1/Col5a1/Ddr1/Tff1/Mag/Serpine1/Proc/Sarm1/Cav1/Adam17/Il10/Krt6a/Igsf10/Gpr4/Syt11/Pik3cb/Hps5/Hps1/Map2k2/Arhgef19/Vegfb/Jak2/Tmprss4/Wnt4/Bcl9/Mapk8ip3/Nmnat3/Entpd1/Ppard/Sdc4/BC004004/Spaar/Map2k4/Celsr1/Pdgfb/Cers2/Tmprss6/Srf/Dmtn/Lyn/Anxa2/Insl3/Flna/Gata1/Abhd2/Fbln1/Rtn4r/Ppara/Ajuba/Tbxa2r/Hpse/Vwf/Arhgap35/Treml1/Pip5k1c/…	233
BP	GO:0008542	visual learning	47/8556	6.25132e-08	1.89583e-06	1.11898e-06	Mecp2/Cdk5/Nf1/Kit/Abl2/Atp1a3/Syngap1/Ric8a/Ppp1r1b/Atp1a2/Pde1b/Rgs14/Drd2/Crhr1/Pias1/Atxn1/Deaf1/B4galt2/Idua/Drd3/Adra1b/Meis2/Mtor/Abcc8/Creb1/Chrnb2/Drd5/Dcdc2a/Grin1/Apbb1/Synpo/Foxb1/Kmt2a/Slc7a11/Nlgn3/Cacna1c/Ndrg4/Hmgcr/Dbh/Cacna1e/Ctns/Sgk1/Ddhd2/Ghrl/Htt/Nps/Hrh2	47
BP	GO:0032869	cellular response to insulin stimulus	102/8556	6.47632e-08	1.95453e-06	1.15362e-06	Socs3/Pdk2/Ins2/Ptpre/Pid1/Lpin2/Kl/Foxo3/Akt2/Apc/Igf2/Ybx1/Foxo6/Ptpn1/Serpina12/Slc25a33/Capn10/Src/Ncoa5/Rab13/C2cd5/Pdk4/Cdk2/Vamp2/Ccnd3/Zbtb7b/Baiap2l1/Gnai2/Ghrhr/Plcb1/Gsk3a/Prkcb/Rps6kb1/Irs3/Bglap/Grb10/Cish/Bglap3/Bglap2/Rbm4/Enho/Usf1/Prkcq/Pck2/Myo1c/Ptprf/Slc2a4/Pcsk9/Socs7/Ndel1/Ogt/Inpp5k/Esrra/Pik3r2/Zfp36l1/Ahsg/Hdac9/Pklr/Trarg1/Eprs/Sik2/Ankrd26/Smarcc1/Shc1/Soga1/Rela/Igf1r/…	102
BP	GO:0007219	Notch signaling pathway	101/8556	6.88132e-08	2.04695e-06	1.20817e-06	Rps19/Grip2/Dll1/Atoh1/Tspan5/Dlk2/Kit/Foxc1/Akt1s1/Sox2/Kctd10/Egfl7/Nrip2/Bhlhe41/Traf7/Pofut1/Spen/Adam17/Slc35c2/Psen1/Ift74/Tgfbr2/Dtx1/Zmiz1/Aph1a/Rfng/Foxa1/S1pr3/Neurl1a/Bcl6/Chac1/Enho/Trp63/Ptp4a3/Rita1/Cd46/Nepro/Mfng/Notch3/Jag2/Mesp1/Ncstn/Nod2/Dtx3l/Tbx2/Hnf1b/Heyl/Zbtb7a/Snai1/Hes3/Nrarp/Aph1c/Bhlhe40/Dll4/Xirp1/Numb/Gdpd5/Dtx3/Synj2bp/Notch4/Dtx2/Mmp14/Cdk6/Perp/Dlx1/Arrb1/Nle1/St…	101
BP	GO:0048489	synaptic vesicle transport	101/8556	6.88132e-08	2.04695e-06	1.20817e-06	Cadps2/Dgki/Cdk5/Dtnbp1/Cyth1/Arf1/Prepl/Stx1b/Kif5a/Bcl2l1/Ap3m1/Cplx2/Psen1/Syt11/Dnm1/Erc1/Grm4/Prrt2/Dnm2/Adra1a/Cnih2/Trim46/Vamp1/Dvl1/Rims4/P2rx7/Ppfia3/Sptbn2/Gipc1/Camk2a/Vamp2/Git1/Stx3/Prkcb/Sept5/Otof/Drd2/Syt9/Prkcg/Cplx3/Grik5/Drd4/Stx2/Madd/Adora2a/Syt8/Bloc1s6/Adcy1/Ap3d1/Slc2a4/Syt7/Doc2b/Rims3/P2ry2/P2rx2/Cplx1/Syt3/Syt6/Unc13a/Chrna4/Chrnb2/Fgfr2/Stx1a/Apba2/Git2/Syt5/Rims2/Ctn…	101
BP	GO:0097480	establishment of synaptic vesicle localization	101/8556	6.88132e-08	2.04695e-06	1.20817e-06	Cadps2/Dgki/Cdk5/Dtnbp1/Cyth1/Arf1/Prepl/Stx1b/Kif5a/Bcl2l1/Ap3m1/Cplx2/Psen1/Syt11/Dnm1/Erc1/Grm4/Prrt2/Dnm2/Adra1a/Cnih2/Trim46/Vamp1/Dvl1/Rims4/P2rx7/Ppfia3/Sptbn2/Gipc1/Camk2a/Vamp2/Git1/Stx3/Prkcb/Sept5/Otof/Drd2/Syt9/Prkcg/Cplx3/Grik5/Drd4/Stx2/Madd/Adora2a/Syt8/Bloc1s6/Adcy1/Ap3d1/Slc2a4/Syt7/Doc2b/Rims3/P2ry2/P2rx2/Cplx1/Syt3/Syt6/Unc13a/Chrna4/Chrnb2/Fgfr2/Stx1a/Apba2/Git2/Syt5/Rims2/Ctn…	101
BP	GO:0051100	negative regulation of binding	94/8556	7.00018e-08	2.07239e-06	1.22319e-06	Gnl3l/Mecp2/Arhgap28/Cpne1/Pex14/Dtnbp1/Disc1/Ace/Sympk/Nek2/Frmd7/Ckmt1/Ddit3/Crtac1/Cav1/Il10/Psen1/Ripor2/Jak2/Mapk3/Dvl1/Golga2/Ttbk1/Pdgfb/Tfap4/Mepce/Mdfi/Pin1/Gata1/Ppara/Msx1/Pex19/Sox11/Actb/Fam192a/Stub1/Habp4/Hand2/Rap1gap/Sumo3/Wfikkn1/Lhx2/Twist2/Styx/Ptprf/Carm1/Pcsk9/Ralb/Nfatc4/Ifit2/Ankrd33/Adam15/Hfe/Ctsz/Lrpap1/Xirp1/Kdm1a/Epb41l5/Dnajb2/Camk1/Lef1/Crmp1/Gpsm1/Ercc4/E2f1/Aes/Ru…	94
BP	GO:0048640	negative regulation of developmental growth	74/8556	7.26983e-08	2.1377e-06	1.26174e-06	Plac8/Cdkl3/Mecp2/Arhgap4/Cdk5/Ntn1/Sema7a/Sema6c/Tnr/Mag/Apc/Trp73/Tgfbr2/Trim46/Sema3g/Ulk1/Sfrp1/Cga/Gsk3a/Rtn4r/Men1/Ppara/Aatk/Mapk11/Pi16/Dspp/Sema4a/Sema3f/Sema3e/Gnas/Rai1/Sema4c/Sema4g/Slit1/Wwc2/Sema4d/Sema6b/Cdk5r1/Bbs2/Meis1/Wnt3/Draxin/Ankrd26/G6pdx/Fgfr3/Wnt3a/Adrb1/Rtn4/Tbx5/Slc6a4/Rgma/Sema4f/Sema3b/Kcnk2/Bmp4/Gal/Sema4b/Jarid2/Tcf7l2/Nkd1/Pten/Ptch1/Wnt5a/Sema6d/Ptprs/Sfrp5/Pak1/…	74
BP	GO:0051588	regulation of neurotransmitter transport	100/8556	7.30901e-08	2.1377e-06	1.26174e-06	Sept2/Dgki/Ntrk2/Nf1/Dtnbp1/Cyth1/Gabbr1/Vamp8/Prepl/Stx1b/Bcl2l1/Cplx2/Psen1/Fev/Edn3/Kcnc3/Grm4/Prrt2/Baiap3/Adra1a/Vamp1/Apln/Dvl1/Rims4/P2rx7/Celsr1/Gipc1/Camk2a/Asic1/Git1/Cacna1b/Prkcb/Hrh3/Sept5/Drd2/Syt9/Prkcg/Nos1/Cplx3/Sncaip/Prkn/Grik5/Drd4/Adora2a/Gpm6b/Adcy1/Arl6ip5/Flot1/Syt7/Rims3/Nat8l/P2ry2/Drd3/P2rx2/Cplx1/Sphk1/Ica1/Unc13a/Ppp1r9a/Crhr2/Chrna4/Chrnb2/Gdnf/Rab3b/Maob/Stx1a/Apba2…	100
BP	GO:0006469	negative regulation of protein kinase activity	106/8556	7.32394e-08	2.1377e-06	1.26174e-06	Ptprt/Nf1/Abl1/Dtnbp1/Akt1s1/Fbxo7/Trim27/Cav1/Chp1/Psen1/Dbndd2/Apc/Adar/Trp73/Paqr3/Dusp22/Lrp5/Hspb1/Ptpn1/Nf2/Hyal2/Gadd45b/Cblc/Dvl1/Gba/Lax1/Tfap4/Lyn/Dusp2/Dusp26/Sfrp1/Vps25/Rgs14/Men1/Dab2ip/Pkib/Mapk7/Actb/Thy1/Spry1/Epha1/Adora2a/Dusp16/Dusp9/Plk1/Inca1/Apoe/Gadd45g/Ptpn5/Srcin1/Inpp5k/Errfi1/Smyd3/Stk38/Mllt1/Cdkn1a/Lats2/Sh3bp5l/Nup62/Mapk8ip1/Drd5/Lrp6/Zfyve28/Adarb1/Pkn1/Deptor/Ira…	106
BP	GO:0010639	negative regulation of organelle organization	195/8556	7.39577e-08	2.14858e-06	1.26816e-06	Trim37/Clec16a/Gnl3l/Mecp2/Arhgap28/Sptb/Ndc80/Ankrd27/Nek2/Spef1/Shank1/Cdk5rap2/Ctbp1/Frmd7/Bcl2l1/Mad2l1bp/Myadm/Acd/Trip12/Xrcc5/Apc/Ctc1/Pml/Prmt6/Mid1/Shank3/Rbm14/Tinf2/Apc2/Gsn/Smg6/Kdm4d/Hist1h1d/Tom1l2/Prrt2/Ppfia1/Dnm2/Map4/Hnrnpc/Spi1/Src/Exosc10/Naa10/Smarcb1/Add1/Ier3/Dmtn/Tbc1d7/Stil/Cdk10/Mul1/Lif/Atg7/Phf8/Dnmt3b/Lmod1/Camsap3/Tacstd2/Tmsb10/Ercc1/L3mbtl2/Slc35f6/Phf1/Ckap2/Nat10…	195
BP	GO:1901361	organic cyclic compound catabolic process	236/8556	7.45474e-08	2.15563e-06	1.27232e-06	Acot7/Upf1/Esrrb/Edc4/Lsm2/Aldh6a1/Ins2/Gda/Igf2bp1/Tnrc6b/Lin28a/Ago1/Hk1/Nt5m/Xdh/Zpr1/Aspdh/Tardbp/Samd4b/Samd4/Aldh4a1/Pkp3/Nudt3/Tbrg4/Smg5/Actn3/Eno1b/Ybx1/Mov10/Prodh2/Hmox2/Khsrp/Mapkapk2/Sirt6/Lsm7/Smg6/Mgat1/Gapdh/Helz2/Trim71/Cpeb3/Entpd1/Hnrnpc/Nudt1/Axin2/Exosc10/P2rx7/Pde9a/Hal/Dkc1/Hk2/Ogdh/Ier3/Smg9/Vegfa/Vcp/Sidt2/Rbm38/Gpi1/Hpd/Eri3/Pycrl/Pfkm/Larp1/Ppara/Dao/Pdxp/Galt/Dcp1b/Dhx…	236
BP	GO:0007411	axon guidance	121/8556	7.61728e-08	2.19244e-06	1.29405e-06	Mypn/Ptprm/Cdk5/Atoh1/Ntn1/Sema7a/Sema6c/Lhx1/Zswim4/Kif5a/Isl2/L1cam/Dpysl5/Runx3/Ext1/Plxnb2/Mapk8ip3/Scn1b/Epha5/Hoxa1/Gli2/Dvl1/Plxnb1/Sema3g/Efnb3/Unc5a/Lmx1a/Gfra3/Vegfa/Celsr3/Vasp/Tubb2b/Cxcl12/Csf1r/Bmpr1b/Robo3/Arhgap35/Sema4a/Sema3f/Dscaml1/Wnt7b/Dag1/Unc5b/Sema3e/Gap43/Megf8/Lhx2/Efna3/Zswim8/Flot1/Emb/Lhx3/Epha8/Sema4c/Unc5d/Sema4g/Slit1/Nectin1/Tubb3/Gas1/Sema4d/Sema6b/Cdk5r1/Agrn/F…	121
BP	GO:0060996	dendritic spine development	72/8556	7.71953e-08	2.21163e-06	1.30537e-06	Zmynd8/Mecp2/Cdk5/Dtnbp1/Disc1/Slc9a6/Shank1/Arf1/Itsn1/Slc12a5/Psen1/Foxo6/Srgap2/Shank3/Lzts3/Xlr3b/Epha5/Cpeb3/Dvl1/Palm/Baiap2/Camk2a/Prmt3/Dlg5/Git1/Grn/Neurl1a/Kalrn/Shank2/Dlg4/Cdc42/Apoe/Pak4/Nlgn2/Srcin1/D16Ertd472e/Arhgap33/Cdk5r1/Ppp1r9a/Tiam1/Mtor/Stau2/Ephb3/Camk1/Actr2/Tsc2/Mef2c/Itpka/Ephb2/Pten/Epha4/Pdlim5/Lrp8/Uba6/Eef2k/Nlgn3/Ephb1/Arc/Ptprs/Camk2b/Cux2/Ctnnd2/Pak1/Fstl4/Opa1/Z…	72
BP	GO:0090630	activation of GTPase activity	51/8556	7.86849e-08	2.24396e-06	1.32446e-06	Rabgap1l/Arhgef10/Tbc1d10c/Grtp1/Evi5l/Akt2/Epha2/Apc2/Tbc1d5/Rangap1/Sgsm2/Ralgapb/Bcas3/Ect2/Tbck/Tbc1d14/Tbc1d13/Tbc1d7/Tbc1d9b/Dock7/Sgsm3/Tax1bp3/Epha1/Plekhg4/Tbc1d17/Tbc1d2/Tbc1d10b/Mtss1l/Ndel1/Iqsec3/Tbc1d25/Rabgap1/Ptk2b/Foxj1/Ralgapa2/Tiam1/Tsc1/Tbc1d16/Rcc2/Eif5/Adprh/Ntrk3/Wnt5a/Tbc1d22b/Pip5k1a/Rundc1/Coro1c/Sipa1l1/Tbc1d2b/Tbc1d1/Rasgrf1	51
BP	GO:0033673	negative regulation of kinase activity	115/8556	8.21596e-08	2.32213e-06	1.3706e-06	Ptprt/Nf1/Abl1/Dtnbp1/Akt1s1/Fbxo7/Trim27/Cav1/Chp1/Psen1/Dbndd2/Apc/Adar/Trp73/Paqr3/Dusp22/Lrp5/Hspb1/Ptpn1/Nf2/Hyal2/Gadd45b/Cblc/Dvl1/Gba/Lax1/Tfap4/Lyn/Dusp2/Dusp26/Sfrp1/Vps25/Rgs14/Men1/Dab2ip/Ajuba/Pkib/Mapk7/Actb/Thy1/Prkn/Spry1/Epha1/Adora2a/Dusp16/Dusp9/Plk1/Inca1/Apoe/Gadd45g/Ptpn5/Csk/Midn/Srcin1/Mapt/Inpp5k/Errfi1/Ppp2r5a/Smyd3/Stk38/Mllt1/Cdkn1a/Lats2/Sh3bp5l/Nup62/Mapk8ip1/Drd5/Lr…	115
BP	GO:2001257	regulation of cation channel activity	91/8556	8.25107e-08	2.32213e-06	1.3706e-06	Jph2/Homer1/Rgs9/Kcne1l/Prkg1/Galr2/Shank1/Rem1/Oprm1/Cav1/Cacnb3/Gstm7/Shisa7/Rem2/Shisa8/Shank3/Pde4b/Cnih2/Snx27/Kcnq1/Mapk8ip2/Vamp2/Lrrc26/Stim1/Kcne1/Mink1/Drd2/Crhr1/Kcng1/Hpca/Slmap/Shank2/Stoml1/Dlg4/Drd4/Oprl1/Ahnak/Pirt/Jph3/Ank2/Nlgn2/Nedd4l/Cacna1f/Cacng4/Ptk2b/Rnf207/Cacnb1/Lrrc55/Dlg1/Gpr35/Plcg1/Ikbkb/Nipsnap2/Abcc8/Chrna4/Jsrp1/Ank3/Gsg1l/Hap1/Pink1/Fkbp1b/Ntsr1/Kcnc1/Adrb1/Gnb5/…	91
BP	GO:0002064	epithelial cell development	129/8556	8.25464e-08	2.32213e-06	1.3706e-06	Dll1/Rfx3/Sfn/Hoxb13/Pdzd7/Proc/Cgn/Bfsp1/Marveld2/Rapgef3/Myadm/Rheb/Ripor2/Gpr4/Gpat4/Epha2/E2f4/Vezf1/Cldn1/Ift74/Cldn3/Rapgef1/Stc1/Rab13/Ampd2/Pdgfb/Add1/Rab25/Krt2/Foxa1/Sidt2/Flna/Cdh5/Kcne1/S1pr3/Triobp/Kdf1/Wnt7b/Bad/Ihh/Trp63/Heg1/Grhl2/Nkx3-2/Cftr/Sipa1l3/Fgfr1/Pcdh15/Smarca4/Tomt/Whrn/Clrn1/Akap9/Myo7a/Fasn/Pde2a/Ikbkb/Ccm2/Rilpl1/Atrx/Lhfpl5/Eng/Hnf4a/Myo1e/Spdef/Fem1b/Fgfr2/Notch4/E…	129
BP	GO:0070588	calcium ion transmembrane transport	141/8556	8.58802e-08	2.40503e-06	1.41953e-06	Il13/Catsper1/Jph2/Bdkrb1/Micu1/Abl1/Maip1/Grin2b/Xntrpc/Bin1/Rem1/Cacng1/Ddit3/Rapgef3/Cxcl10/Cacnb3/Gstm7/Rem2/Cacna2d3/Mcur1/Trpm6/Itpr3/Aplnr/Pde4b/Trpc7/Mcu/Slc25a23/Atp1a2/P2rx7/Dbi/Asic1/Lyn/Stim1/Kcne1/Cacna1b/Bhlha15/Pawr/Cacna1h/Drd2/Crhr1/Gjc2/Cacng6/Hpca/Thy1/Slc24a3/Cacna2d2/Itgb3/Drd4/Pkd1/Ramp3/Trpv1/Oprl1/Atp2b1/Ahnak/Jph3/Ank2/Trpc3/Slc8b1/Atp2c2/Glp1r/Tmem37/Cacna1f/Mcoln1/Cacng…	141
BP	GO:0031532	actin cytoskeleton reorganization	62/8556	9.2763e-08	2.58113e-06	1.52347e-06	Nrk/Abl1/Dtnbp1/Kit/Mkln1/Plek2/Rapgef3/Arhgdia/Hax1/Gsn/Ptpn1/Rap2a/Bcas3/Insrr/Baiap2l2/Brsk2/Capn10/Efs/Baiap2/Dmtn/Parvb/Flna/Baiap2l1/Mink1/Cass4/Csf1r/Fes/Antxr1/Anxa1/Sema3e/Rhod/Phpt1/Whamm/Ptk2b/Rhobtb1/Rac3/Hras/Shc1/Ptk7/Cdc42bpa/Lpin1/Cttn/Arhgdib/Tgfb1/Pdlim4/Myh9/Ntrk3/F11r/Cckar/Rictor/S1pr2/Auts2/Pip5k1a/Rhobtb2/Dapk3/Fgf10/Parvg/Pak1/Sipa1l1/Trpm2/Phactr1/Thsd7a	62
BP	GO:0019359	nicotinamide nucleotide biosynthetic process	59/8556	9.31782e-08	2.58113e-06	1.52347e-06	Esrrb/Naprt/Ins2/Hk1/Aspdh/Actn3/Eno1b/Sirt6/Gapdh/Nmnat3/P2rx7/Hk2/Ogdh/Ier3/Nadk/Gpi1/Pfkm/Ppara/Galt/Eif6/Tkfc/Pfkl/Eno2/Hk3/Aldoa/Nmnat1/Nadsyn1/Ogt/Eno3/Pgk1/Zbtb7a/Aldoc/Mpi/Prkag3/Jmjd8/Pklr/Idh2/Gpd1/G6pdx/Cbfa2t3/Mlxipl/Tigar/Insr/Aldob/Stat3/Gale/Khk/Ncor1/Kynu/Ppargc1a/Nmnat2/Pfkfb2/Igf1/Zbtb20/Prkag2/Bpgm/Galk1/Prkaa2/Dhtkd1	59
BP	GO:0021953	central nervous system neuron differentiation	118/8556	9.38292e-08	2.58113e-06	1.52347e-06	Ighmbp2/Ntrk2/Cdk5/Atp7a/Disc1/Faim2/Sox2/Agtpbp1/Uqcrq/Lhx1/Pex5/Samd4b/Isl2/Psen1/Dvl3/Shank3/Smarcc2/Gsx1/Sall3/Scn1b/Hoxa1/Foxn4/Gli2/Dclk1/Hoxc10/Ogdh/Sptbn4/Otp/Lmx1a/Ulk1/Sfrp1/Atg7/Lingo1/Ldb1/Drd2/Csf1r/Sufu/Arhgap35/Dclk2/Tal1/Hsp90ab1/Cend1/Lhx3/Ndel1/Fgfr1/Unc5d/D16Ertd472e/Tulp3/Szt2/Lhx8/Wnt9b/Nfix/Spock1/Fezf2/Rac3/Gbx2/Evx1/Pax7/Wnt3/Dll4/Chd5/Chrnb2/Draxin/Csnk1d/Gdpd5/Atf5/Adarb…	118
BP	GO:0034764	positive regulation of transmembrane transport	118/8556	9.38292e-08	2.58113e-06	1.52347e-06	Il13/Jph2/Bdkrb1/Rgs9/Kcne1l/Pth/Ins2/Abl1/Wnk2/Prkg1/Galr2/Arf1/Rapgef3/Cxcl10/Cacnb3/Gstm7/Chp1/Psen1/Akt2/Atp1b2/Dpp6/Shank3/Edn3/Aplnr/Wnk4/Dnm2/Capn10/C2cd5/P2rx7/Azin2/Kcnq1/Dbi/Flna/Lrrc26/Stim1/Kcne1/Plcb1/Acsl6/Gjc2/Thy1/Nos1/Slc26a6/Rgs7/Gpc3/Drd4/Acsl5/Ramp3/Ager/Pirt/Itln1/Ank2/Cftr/Nedd4l/Wnk3/Cacng4/Fgf15/Cx3cl1/Rnf207/Akap9/Lrrc55/Azin1/Plcg1/Ikbkb/Nipsnap2/Abcc8/Capn3/Ank3/Prss8/H…	118
BP	GO:0006874	cellular calcium ion homeostasis	224/8556	9.78799e-08	2.6807e-06	1.58224e-06	Il13/Jph2/Bdkrb1/Micu1/Adcyap1/Cmklr1/Pth/Abl1/Kctd17/Prkg1/Immt/Galr2/Disc1/Maip1/Smad3/Grin2b/Xntrpc/Adcyap1r1/Clstn1/Abl2/Ctrc/Trpm1/Plcd1/Ddit3/Sppl3/Cxcl10/Oprm1/Cav1/Cacnb3/Gstm7/Psen1/Hcrtr1/Gpr4/Ptgir/Pik3cb/Pml/Tac4/Jak2/Mcur1/Atp13a2/Edn3/Gpr17/Itpr3/Aplnr/Trpc7/Mcu/Slc25a23/Atp13a4/Adra1a/Stc1/Kcnk3/Atp1a2/P2rx7/Calb2/Dbi/Lyn/Stim1/Ffar1/Prkcb/Hrh3/Jak3/Pawr/Drd2/Crhr1/Tbxa2r/Thy1/Slc2…	224
BP	GO:0030217	T cell differentiation	139/8556	9.96149e-08	2.71625e-06	1.60322e-06	Sart1/Cd8a/Psmb11/Fas/Dock2/Atp7a/Abl1/Kit/Zfp609/Malt1/Abl2/Runx3/Il1rl2/Adam17/Apc/Otud5/Stat5b/Tgfbr2/Dtx1/Rorc/Wnt4/Runx1/Ncaph2/Zeb1/Vsir/Spn/Zmiz1/Srf/Hs1bp3/Zbtb7b/Patz1/Il27/Mink1/Jak3/Cd3e/Runx2/Bcl3/Sox13/Sema4a/Bad/Bcl6/Anxa1/Ihh/Cd46/Irf1/Clptm1/Gimap1/Pknox1/Jag2/Nfatc3/Foxp3/Ap3d1/Aire/Gadd45g/Prex1/Slc46a2/Smad7/Il18r1/H2-DMa/Kat2a/Foxj1/Nrarp/Zfp36l1/Relb/Fut7/Zc3h12a/Nkx2-3/Mtor/…	139
BP	GO:0019932	second-messenger-mediated signaling	209/8556	1.02037e-07	2.77016e-06	1.63504e-06	Jph2/Cd8a/Ntrk2/Pde10a/Pdk2/Adcyap1/Cmklr1/Pth/Ins2/Prkg1/Tmbim4/Pex5l/Gucy2e/Aqp1/Mrap/Tbc1d10c/Adcyap1r1/Adora3/Neurod2/L1cam/Adcy6/Adgrg1/Itgal/Sppl3/Cxcl10/Oprm1/Adgrg5/Gstm7/Actn3/Chp1/Adcy2/S1pr4/Ptgir/Homer3/Lgr5/Tcp11/Edn3/Ppp1r9b/Aplnr/Cbs/Pde4b/Epha5/Rasd2/Mcu/Mgrn1/Adra1a/Tshr/Ptgdr2/Ahr/Pde9a/Vegfa/Dmtn/Pde4a/Insl3/Ucn3/Gnai2/Ghrhr/Gsk3a/Mrap2/Bhlha15/Adgrd1/Drd2/Inpp5a/Mapk7/Crhr1/Cd…	209
BP	GO:0030218	erythrocyte differentiation	77/8556	1.04399e-07	2.82194e-06	1.6656e-06	Rps19/Ank1/Slc25a38/Lyar/Kit/Rbfox2/Adgrf5/Foxo3/Adar/Rcor1/Senp1/Stat5b/Jak2/Spi1/Fam210b/Add1/P4htm/Srf/Vegfa/Dmtn/Adgrf4/Hcls1/Fech/Lyn/Ankrd54/Gata1/Plcb1/Ldb1/Jak3/Nfe2l1/Bcl6/Klf2/Lmo2/Tal1/Ercc2/Pknox1/Flvcr1/Setd1a/Dnase2a/Thra/Tgfbr3/Mb/Smarca4/Ets1/Prmt1/Acvr1b/Klf13/Zbtb7a/Gas2l1/Zfp36l1/Trim10/Jmjd6/Kdm1a/G6pdx/Sfxn1/Maea/Cdk6/Cebpg/Stat3/Mapk14/Mfhas1/Bmp4/Gfi1b/Tmod3/Ncor1/Slc11a2/A…	77
BP	GO:0032147	activation of protein kinase activity	130/8556	1.0505e-07	2.82726e-06	1.66874e-06	Nrk/Ins2/Abl1/Kit/Taok2/Malt1/Traf7/Prok1/Ikbkg/Pxn/Psen1/Trp73/Map2k2/Jak2/Ptpn1/Tgfbr2/Iqgap3/Mapk8ip3/Map4k2/Grm4/Ect2/Sbk2/Gadd45b/Adora1/Src/P2rx7/Pak6/Map2k4/Pdgfb/Map3k3/Vegfa/Mdfi/Mul1/Mink1/Dab2ip/Taok3/Camkk1/Drd2/Stk10/Muc20/Ercc6/Wnt7b/Cspg4/Itgb3/Shc2/Eif2ak2/Drd4/Madd/Axin1/Map4k4/Kiss1r/Gadd45g/Cd81/Camkk2/Erp29/Tab1/Tgfa/Fgf1/Pak4/Cxcl17/Ern1/Map3k11/Ptk2b/Strada/Inava/Dlg1/Map3k6…	130
BP	GO:0048762	mesenchymal cell differentiation	116/8556	1.07747e-07	2.88734e-06	1.7042e-06	Pbld1/Hnrnpab/Six2/Smad3/Sema7a/Foxc1/Sema6c/Tbx1/Tgfb1i1/Pef1/Phldb1/Tgfbr2/Edn3/Sox10/Wnt4/Mapk3/Axin2/Sema3g/Fuz/Vegfa/Foxa1/Flna/Dlg5/Sfrp1/Dab2ip/Msx1/Pawr/Sox11/Phactr4/Smad2/Tcof1/Sema4a/Sema3f/Pax2/Hand2/Aldh1a2/Erg/Dag1/Sema3e/Fam172a/Ager/Wnt10a/Hpn/Frzb/Sema4c/Fgfr1/Tgfbr3/Zfp703/Smad7/Sema4g/Sema4d/Sema6b/Pofut2/Heyl/Fgf15/Snai1/Tiam1/Gbx2/Adam15/Mtor/Trim62/Eng/Cul7/Gdnf/Lrp6/Fgfr2/Z…	116
BP	GO:0009416	response to light stimulus	149/8556	1.12299e-07	2.9964e-06	1.76857e-06	Mecp2/Cdk5/Nf1/Tulp1/Kit/Ino80/Aqp1/Abl2/Trpm1/Atp1a3/Bmf/Akt2/Brsk1/Mapk9/Mapk10/Pml/Poli/Syngap1/Ric8a/Rbm4b/Actr5/Ppp1r1b/Per1/Hoxa1/Tmem161a/Usp2/Hyal2/Atp1a2/Opn1sw/Atp8a2/Aanat/Cdc25a/Grm6/Mta1/Rhbdd1/Guca1b/Ddb1/Fech/Pde1b/Rho/Mfap4/Rgs14/Men1/Drd2/Crhr1/Ppp1cc/Pias1/Pcp2/Bcl3/Opn4/Rbm4/Atxn1/Ercc1/Deaf1/Ercc6/Mapk13/Ppp1ca/Ddb2/Usf1/Opn3/Yy1/Ercc2/Rgr/Nfatc4/Aipl1/B4galt2/Mc1r/Rdh11/Idua/…	149
BP	GO:0061138	morphogenesis of a branching epithelium	119/8556	1.21883e-07	3.23823e-06	1.91131e-06	Socs3/Rxra/Abl1/Six2/Sox2/Tbx1/Ddr1/Pgf/Lhx1/Hoxb13/Pxn/Il10/Ntn4/Pml/Lrp5/Epha2/Tgfbr2/Sirt6/Sox10/Pax8/Wnt4/Kdm5b/Gli2/Src/Ahr/Celsr1/Pdgfb/Srf/Vegfa/Foxa1/Dlg5/Sfrp1/Tacstd2/Cxcl12/Dspp/Pax2/Ppp1ca/Gpc3/Ihh/Trp63/Gna13/Spry1/Pkd1/Dag1/Sema3e/Gdf2/Nfatc3/Grhl2/Mgp/Csf1/Nfatc4/Fgf1/Fgfr1/Wnt9b/Hnf1b/Nrarp/Dlg1/Col4a1/Npnt/Gbx2/Ctsh/Ctsz/Dll4/Eng/Vdr/Gdnf/Mycn/Fem1b/Lrp6/Fgfr2/Notch4/Vangl2/Lef1/…	119
BP	GO:0007163	establishment or maintenance of cell polarity	113/8556	1.32445e-07	3.50387e-06	2.0681e-06	Crb3/Dock2/Ndc80/Cyth1/Mark1/Cdk5rap2/Aqp1/Arpc5/Myo18a/Ripor2/Brsk1/Apc/Gsn/Bcas3/Sh3bp1/Brsk2/Map4/Fscn1/Mark4/Mark2/Parvb/Nsfl1c/Dlg5/Cdh5/BC034090/Camsap3/Mtcl1/Atn1/Fbf1/Dock7/Arhgap35/Rufy3/Wnt7b/Hsp90ab1/Rnf41/Nde1/Spry1/Pkd1/Cdc42/Rhod/Rhoj/Lhx2/Arhgef2/Rnd2/Sipa1l3/Ndel1/Nphp3/Coro7/Sapcd2/Ptk2b/Rhof/Foxj1/Rhov/Myo9b/Insc/Amotl2/Dlg1/Rhob/Kif3a/Synj2bp/Rpgrip1l/Vangl2/Ophn1/Prickle2/Pard…	113
BP	GO:0090287	regulation of cellular response to growth factor stimulus	139/8556	1.33846e-07	3.52594e-06	2.08113e-06	Pbld1/Il17f/Dll1/Skil/Abl1/Sost/Smad3/Slc9a6/Prkd2/Xdh/Tgfb1i1/Fzd4/Cav1/Adam17/Nedd4/Tcf4/Vegfb/Ptpn1/Nbl1/Wnt4/Fzd1/Hipk2/Dnm2/Zeb1/Ppp2r5d/Vsir/Ppm1a/Apln/Tmem204/Fuz/Pdgfb/Tmprss6/Gipc1/Vegfa/Ulk1/Sfrp1/Pin1/Prkcb/Men1/Dab2ip/Msx1/Fkbp8/Lrp2/Grb10/Sox11/Mmrn2/Runx2/Smad2/Glg1/Sh3glb1/Stub1/Hsp90ab1/Gpc3/Ptp4a3/Cflar/Spry1/Axin1/Kcp/Gdf2/Wfikkn1/Myo1c/Ptprf/Fgf1/Sulf2/Htra3/Smurf2/Fgfr1/Tgfbr3…	139
BP	GO:0043409	negative regulation of MAPK cascade	96/8556	1.36196e-07	3.55769e-06	2.09986e-06	Qars/Nf1/Abl1/Wnk2/E130311K13Rik/Tbc1d10c/Cav1/Apc/Trp73/Paqr3/Prdm15/Ptpn1/Nf2/Rapgef1/Per1/Hyal2/Hsph1/Cblc/Gba/P2rx7/Lax1/Lyn/Dusp2/Dusp26/Sfrp1/Pin1/Lif/Sirpa/Fbln1/Rgs14/Men1/Dab2ip/Taok3/Mapk7/Zmynd11/Spry1/Dag1/Dusp16/Dusp9/Dok1/Apoe/Ptpn5/Csk/Inpp5k/Errfi1/Stk38/Pik3r2/Dlg1/Igbp1/Sh3rf2/Rnf149/Nup62/Mapk8ip1/Psca/Synj2bp/Ankrd26/Sfrp4/Irak3/Dusp4/Btn2a2/Cdk5rap3/Mecom/Igf1r/Arrb1/Tsc2/Gpe…	96
BP	GO:0070304	positive regulation of stress-activated protein kinase signaling cascade	96/8556	1.36196e-07	3.55769e-06	2.09986e-06	Nrk/Rell2/Slamf1/Taok2/Xdh/Fzd4/Emc10/Dusp22/Mid1/Dvl3/Ptpn1/Nod1/Mapk8ip3/Map4k2/Dixdc1/Magi3/Hipk2/Gadd45b/Map2k4/Map3k3/Vegfa/Mapk8ip2/Lyn/Mdfi/Mul1/Plcb1/Mink1/Dab2ip/Taok3/Ercc6/Wnt7b/Hand2/Eif2ak2/Cdc42/Axin1/Map4k4/Ager/Arl6ip5/Gadd45g/Ror2/Nod2/Sema4c/Prmt1/Ern1/Map3k11/Ptk2b/Fgf15/Fgd2/Inava/Tiam1/Crhr2/Map3k10/Zc3h12a/Sh3rf2/Il1f8/Mapk8ip1/Mapkbp1/Map3k12/Hras/Cd27/Zeb2/Map4k1/Vangl2/Ma…	96
BP	GO:0030308	negative regulation of cell growth	106/8556	1.50248e-07	3.89491e-06	2.2989e-06	Bdkrb1/Cdkl3/Mecp2/Arhgap4/Cdk5/Ntn1/Smad3/Sema7a/Sema6c/Tnr/Mag/Sertad3/Cth/Gng4/Pml/Ccdc85b/Ppp1r9b/Nf2/Myl2/P3h1/Hyal2/Prdm4/Ppard/Trim46/Sema3g/Prdm11/Ulk1/Sfrp1/Mul1/Gsk3a/Rtn4r/Dab2ip/Ppara/Aatk/Msx1/Osgin1/Pi16/Mndal/Sema4a/Sema3f/Bcl6/St7l/Sema3e/Gdf2/Crlf3/Frzb/Sema4c/Smarca4/Sema4g/Slit1/Gas1/Sema4d/Acvr1b/Sema6b/Cdkn1a/Gas2l1/Cdk5r1/Ahsg/Adam15/Psrc1/Ip6k2/Wnt3/Sesn2/Hnf4a/Draxin/Ppt1/…	106
BP	GO:0046486	glycerolipid metabolic process	163/8556	1.50358e-07	3.89491e-06	2.2989e-06	Ip6k3/Dgki/Socs3/Mecp2/Agpat1/Pank2/Inpp5f/Mogat2/Vac14/Ttc7/Pigg/Chkb/Lpin2/Pik3c2g/Apoa2/Inpp5e/Cav1/Mboat7/Pld1/Impa1/Pik3cb/Gpat4/Cdipt/Pip4k2a/Pnpla2/Serpina12/Pigv/Plcd4/Pgap3/Lmf1/Pigt/Gpaa1/Pip4k2c/Ptdss2/Pigq/Efr3b/Etnk2/Pdgfb/Dgat1/Lpcat1/Dbi/Cpt1a/Slc27a1/Scd1/Abhd2/Atg14/Plcb1/Tmem150a/Pi4k2a/Ajuba/Acsl6/Cish/Mgll/Csf1r/Pla2g16/Ip6k1/Sh3glb1/Pip5k1c/Pikfyve/Serinc1/Pnpla6/Dgkd/Acsl5/P…	163
BP	GO:0031056	regulation of histone modification	87/8556	1.53886e-07	3.96975e-06	2.34307e-06	Mecp2/Ctbp1/Jdp2/Prkd2/Kat7/Arid5a/Trip12/Igf2/Pml/Prmt6/Kdm4d/Mapk3/Mthfr/Spi1/BC004004/Smarcb1/Vegfa/Rnf40/Znhit1/Zbtb7b/Lif/Atg7/Men1/Dnmt3b/Suv39h1/Nos1/L3mbtl2/Phf1/Bcl6/Kdm4b/Piwil2/Foxp3/Kdm2a/Tada3/Pax5/Ogt/Ehmt2/Kat2a/Prdm12/Atrx/Ubr5/Pax7/Rps6ka5/Gfi1/Phf19/Pink1/Kdm1a/Akap8l/Kdm4c/Cdk9/Zfp335/Ctnnb1/Setd5/Arrb1/Ruvbl2/Supt6/Lmna/Wbp2/Lpin1/Tgfb1/Gfi1b/Jarid2/Kmt2a/Tert/Ncor1/Chek1/Rtf1…	87
BP	GO:0001508	action potential	78/8556	1.57017e-07	4.03379e-06	2.38087e-06	Kcne1l/Ntrk2/Grin2b/Bin1/Cav1/Cacnb3/Gja5/Ptpn3/Dpp6/Scn1b/Kcnma1/Adra1a/Gba/Kcnq1/Flna/Kcnj5/Kcne1/Pawr/Ffar3/Cacna1h/Scn5a/Slmap/Kcna2/Chrna1/Scn8a/Scn1a/Cacna1i/Scarb2/Ank2/Trpm4/Scn2a/Nedd4l/Jup/Hcn4/P2rx2/Myh14/Rnf207/Dlg1/Gpr35/Kcnj8/Scn11a/Cldn19/Snta1/Chrna4/Ank3/Scn4a/Chrnb2/Gna11/P2rx4/Glra1/Fkbp1b/Kcnb1/Ntsr1/Scn4b/Kcnmb4/Cln3/P2rx5/Chrnb4/Clcn1/Ntrk3/Cnr1/Gpd1l/Scn3b/Cacna1c/Usp53/Gri…	78
BP	GO:0072525	pyridine-containing compound biosynthetic process	62/8556	1.59197e-07	4.07295e-06	2.40399e-06	Esrrb/Naprt/Ins2/Hk1/Aspdh/Actn3/Eno1b/Sirt6/Pdxk/Gapdh/Nmnat3/P2rx7/Hk2/Ogdh/Ier3/Nadk/Gpi1/Pfkm/Ppara/Galt/Eif6/Tkfc/Pfkl/Eno2/Hk3/Aldoa/Nmnat1/Nadsyn1/Ogt/Eno3/Pgk1/Zbtb7a/Aldoc/Mpi/Prkag3/Jmjd8/Pklr/Pnpo/Idh2/Gpd1/G6pdx/Cbfa2t3/Mlxipl/Tigar/Insr/Aldob/Stat3/Gale/Khk/Ncor1/Kynu/Ppargc1a/Nmnat2/Pfkfb2/Igf1/Zbtb20/Prkag2/Bpgm/Galk1/Prkaa2/Htt/Dhtkd1	62
BP	GO:0051090	regulation of DNA-binding transcription factor activity	191/8556	1.61983e-07	4.12725e-06	2.43603e-06	Lrrfip2/Trim37/Cmklr1/Pex14/Ins2/Ltf/E130311K13Rik/Kit/Commd7/Prkd2/Cth/Malt1/Adora3/Fzd4/Trim27/Trim8/Ddit3/Neurod2/Ikbkg/Il10/Chp1/Zfp932/Parp10/Lrp5/Prmt2/Clu/Trappc9/Jak2/Plpp3/Neurog3/Nod1/Fzd1/Mapk3/Dhx33/Rpl11/Epha5/Hdac5/Cys1/Hipk2/Taf3/Smarcb1/Glis2/Srf/Vegfa/Camk2a/Hr/Hcls1/Foxa1/Flna/Crtc2/Prkcb/Men1/Dab2ip/Sufu/Crtc3/Usp7/Traf1/Tmem173/Tssk4/Hand2/Rab7b/Commd1/Prkcq/Mtdh/Rnf41/Sigirr/…	191
BP	GO:0099565	chemical synaptic transmission, postsynaptic	59/8556	1.63532e-07	4.14512e-06	2.44658e-06	Dgki/Zmynd8/Mecp2/Tbc1d24/Cdk5/Grin2b/Shank1/Stx1b/Oprm1/Cacnb3/Shank3/Grk2/Adora1/Dvl1/Baiap2/Sh3gl1/Mapk8ip2/Ssh1/Atxn1/Begain/Shank2/Dlg4/Prkn/Grik5/Drd4/Adora2a/Nlgn2/Npas4/Ptk2b/Cx3cl1/Mtmr2/Igsf9b/Ppp1r9a/Celf4/Chrna4/P2rx4/Mpp2/Glra1/Grin2c/Grin2d/Stx1a/Grin1/Tmem108/Ntsr1/Rims2/Adrb1/Fam196a/Mef2c/Pten/Gsk3b/Nlgn3/S1pr2/Grik2/Dmpk/Cux2/Bscl2/Sez6/Ghrl/Prkcz	59
BP	GO:0016052	carbohydrate catabolic process	77/8556	1.64018e-07	4.14512e-06	2.44658e-06	Esrrb/Ins2/Abhd10/Naga/Hk1/Gaa/Actn3/Eno1b/Lrp5/Sirt6/Ppp1r3d/Pgm2/Gapdh/P2rx7/Hk2/Ogdh/Ier3/Gpi1/Pfkm/Ppara/Galt/Eif6/Treh/Tkfc/Bad/Ppp1ca/Man2c1/Pfkl/Eno2/Hk3/Pgghg/Stbd1/Aldoa/Pygm/Neu1/Dera/Gusb/Idnk/Ogt/Ppp1r3e/Eno3/Pgk1/Zbtb7a/Adra1b/Glb1/Aldoc/Mpi/Prkag3/Jmjd8/Pklr/Gpd1/Cbfa2t3/Mlxipl/Adrb1/Tigar/Pygb/Insr/Aldob/Stat3/Gale/Khk/Rb1cc1/Ncor1/Ppargc1a/Ppp1r3b/Pfkfb2/Igf1/Zbtb20/Prkag2/Bpgm/Ga…	77
BP	GO:0072503	cellular divalent inorganic cation homeostasis	233/8556	1.75666e-07	4.42152e-06	2.60972e-06	Il13/Jph2/Bdkrb1/Micu1/Adcyap1/Cmklr1/Pth/Abl1/Kctd17/Prkg1/Slc30a3/Immt/Galr2/Disc1/Maip1/Smad3/Grin2b/Xntrpc/Adcyap1r1/Clstn1/Abl2/Ctrc/Trpm1/Plcd1/Ddit3/Sppl3/Cxcl10/Oprm1/Cav1/Cacnb3/Gstm7/Psen1/Hcrtr1/Gpr4/Ptgir/Slc30a2/Pik3cb/Pml/Tac4/Slc39a14/Jak2/Mcur1/Atp13a2/Edn3/Gpr17/Itpr3/Aplnr/Trpc7/Mcu/Slc25a23/Atp13a4/Adra1a/Stc1/Kcnk3/Atp1a2/P2rx7/Calb2/Dbi/Lyn/Stim1/Ffar1/Prkcb/Hrh3/Jak3/Pawr/Dr…	233
BP	GO:0050878	regulation of body fluid levels	170/8556	1.89793e-07	4.75783e-06	2.80822e-06	Axl/Celsr2/Prkg1/Dtnbp1/Map1lc3b/Aqp1/Vamp8/Ddr1/Sfn/Serpine1/Proc/Xdh/Adora3/Slc5a2/Adcy6/Aqp5/Cav1/Gja5/Trp73/Pik3cb/Gak/Hps5/Gpat4/Hps1/Aloxe3/Btc/Stat5b/Cldn1/Tac4/Aplnr/Wnk4/Entpd1/Kcnma1/Adora1/Apln/Gba/Pdgfb/Tmprss6/Srf/Vegfa/Dmtn/Lyn/Anxa2/Zbtb7b/Avpr2/Gata1/Scd1/Atg7/Gnai2/Ghrhr/Fbln1/Drd2/Tbxa2r/Hpse/Neurl1a/Vwf/Kalrn/Kdf1/Aprt/Treml1/Pip5k1c/Akr1b3/Serpinc1/Prkcq/Trp63/Heg1/Kng2/Itgb3/…	170
BP	GO:0051216	cartilage development	112/8556	1.98737e-07	4.96204e-06	2.92875e-06	Il17f/Bmp1/Atp7a/Pth/Six2/Smad3/Por/Arid5a/Runx3/Mef2d/Bbs1/Tgfbr2/Cbs/Mapk3/Gli2/Zeb1/Wnt9a/Stc1/Axin2/Srf/Anxa2/Prrx2/Maf/Msx1/Dspp/Smad1/Runx2/Sik3/Bmpr1b/Glg1/Wnt7b/Hand2/Ihh/Col7a1/Pkd1/Gnas/Gdf2/Mgp/Cst10/Frzb/Carm1/Col11a1/Scube2/Ror2/Mustn1/Nkx3-2/Sulf2/Thra/Fgfr1/Col27a1/Fgf9/Idua/Col6a2/Esrra/Bmp3/Zbtb7a/Snai1/Adamts7/Bbs2/Pax7/Mmp13/Otor/Col20a1/Mycn/Lrp6/Fgfr3/Rela/Ctnnb1/Smad9/Vwa1/R…	112
BP	GO:0048284	organelle fusion	71/8556	2.08092e-07	5.17483e-06	3.05435e-06	Uvrag/Slamf1/Ankrd27/Vamp8/Uso1/Stx1b/Cplx2/Nkd2/Akt2/Rcc1l/Prrt2/Vamp1/C2cd5/Vamp2/Anxa2/Mul1/Stx3/Pcdhga3/Syt9/Stx5a/Cplx3/Stx6/Vat1/Rab7b/Prkn/Anxa1/Grik5/Stx2/Bloc1s6/Syt7/Afg3l1/Rab34/Doc2b/Snph/Vps41/Cplx1/Syt3/Miga2/Stoml2/Gosr2/Bak1/Bet1/Trarg1/Stx1a/Snap29/Stxbp1/Chchd3/Vps8/Gosr1/Tmem175/Sec22b/Mfn2/Stx4a/Snap25/Rab8b/Stxbp6/Stx16/Syt2/Usp30/Vps18/Stx8/Afg3l2/Vps11/Stx11/Opa1/Vav3/Rab7/…	71
BP	GO:0032874	positive regulation of stress-activated MAPK cascade	95/8556	2.11352e-07	5.23497e-06	3.08985e-06	Nrk/Rell2/Slamf1/Taok2/Xdh/Fzd4/Emc10/Dusp22/Mid1/Dvl3/Ptpn1/Nod1/Mapk8ip3/Map4k2/Dixdc1/Magi3/Hipk2/Gadd45b/Map2k4/Map3k3/Vegfa/Mapk8ip2/Mdfi/Mul1/Plcb1/Mink1/Dab2ip/Taok3/Ercc6/Wnt7b/Hand2/Eif2ak2/Cdc42/Axin1/Map4k4/Ager/Arl6ip5/Gadd45g/Ror2/Nod2/Sema4c/Prmt1/Ern1/Map3k11/Ptk2b/Fgf15/Fgd2/Inava/Tiam1/Crhr2/Map3k10/Zc3h12a/Sh3rf2/Il1f8/Mapk8ip1/Mapkbp1/Map3k12/Hras/Cd27/Zeb2/Map4k1/Vangl2/Map3k9…	95
BP	GO:0001655	urogenital system development	171/8556	2.25756e-07	5.56955e-06	3.28733e-06	Dll1/Ptcd2/Aqp11/Rxra/Nf1/Plag1/Hs2st1/Ace/Six2/Smad3/Lin28a/Foxc1/Aqp1/Pgf/Lhx1/Hoxb13/Cux1/Dchs2/Acd/Ctnnd1/Gpr4/Kirrel3/Apc/Lgr5/Tshz3/Stra6/Pax8/Wnt4/Hdac5/Wnk4/Gli2/Cys1/Hoxc11/Ampd2/Ahr/Gcnt4/Pdgfb/Aph1a/Glis2/Vegfa/Foxa1/Lzts2/Dlg5/Sfrp1/Lif/Tacstd2/Cep55/Dspp/Smad1/Smad2/Wnt7b/Pax2/Akr1b3/Mpv17/Anxa1/Gpc3/Trp63/Aldh1a2/Cflar/Itgb3/Spry1/Gcnt3/Pkd1/Notch3/Pcsk9/Fgf1/Mmp17/Sulf2/Fgfr1/Smad7…	171
BP	GO:0008286	insulin receptor signaling pathway	68/8556	2.30202e-07	5.65679e-06	3.33882e-06	Socs3/Pdk2/Ins2/Ptpre/Pid1/Kl/Foxo3/Akt2/Apc/Igf2/Ybx1/Foxo6/Ptpn1/Serpina12/Src/Ncoa5/C2cd5/Pdk4/Ccnd3/Zbtb7b/Baiap2l1/Gnai2/Plcb1/Gsk3a/Prkcb/Rps6kb1/Irs3/Grb10/Cish/Rbm4/Enho/Prkcq/Ptprf/Socs7/Ndel1/Ogt/Inpp5k/Pik3r2/Ahsg/Sik2/Ankrd26/Smarcc1/Shc1/Soga1/Rela/Igf1r/Tsc1/Socs1/Insr/Tsc2/Zfp106/Gsk3b/Appl1/Irs4/Prkca/Pik3r1/Ptpra/Sorbs1/Irs2/Lep/Prkcd/Il1b/Foxo4/Nr1h4/Prkcz/Cav2/Nucks1/Sesn3	68
BP	GO:0021700	developmental maturation	157/8556	2.3816e-07	5.8293e-06	3.44064e-06	Anks1/Mecp2/Ap1m1/Pth/Nf1/Rfx3/Ankrd27/Disc1/Shank1/Hoxb13/Bfsp1/Clstn1/Abl2/Ddit3/Neurod2/Trpc4ap/Btk/Foxo3/Sez6l2/Runx3/Actn3/Ntn4/Psen1/Fev/Pou2f2/Gpat4/Tcp11/Sox10/Runx1/Baiap3/Kcnma1/Ppard/Fam210b/Palm/Plxnb1/Pdgfb/Sptbn4/Vegfa/Foxa1/Insl3/Arcn1/Cdh5/Abhd2/Kcne1/Ghrhr/Plcb1/Bhlha15/Dab2ip/Sez6l/Neurl1a/Dspp/Slc26a8/Runx2/Adgrl1/Irx5/Pax2/Cspg4/Klf2/Tal1/Slc26a6/Dlg4/Ihh/Aldh1a2/Ercc2/Dag1/Ce…	157
BP	GO:0042176	regulation of protein catabolic process	182/8556	2.55832e-07	6.23729e-06	3.68145e-06	Anks1/Usp13/Clec16a/Pacsin3/Ins2/Disc1/Crebrf/Smad3/Hspbp1/Sgta/Il10/Nkd2/Nedd4/Psen1/Apc/Ptpn3/Mapk9/Pml/Senp1/Apc2/Clu/Atp13a2/Psmf1/Osbpl7/Klhl40/Rpl11/Hipk2/Chfr/Dvl1/Gba/Azin2/Ubxn1/Ier3/Rad23a/Gipc1/Lpcat1/Rhbdd1/Ddb1/Rnf40/Anxa2/Vcp/Flna/Pin1/Gga1/Agap2/Atg7/Gsk3a/Dedd/Dab2ip/Plk3/Edem1/Prkcg/Rgp1/Pias1/Sufu/Lrp1/Sgsm3/Ubxn2a/Fzr1/Usp7/Stx5a/Ube2g2/Tnfsf12/Oaz3/Fam192a/Stub1/Commd1/Prkn/Hs…	182
BP	GO:0031331	positive regulation of cellular catabolic process	169/8556	2.63355e-07	6.39561e-06	3.77489e-06	Upf1/Usp13/Esrrb/Clec16a/Pacsin3/Ins2/Disc1/Lrsam1/Tnrc6b/Rab12/Fbxo7/Sptlc1/Trim8/Ddit3/Hspbp1/Ikbkg/Sgta/Actn3/Nkd2/Psen1/Akt2/Mov10/Mapk9/Pip4k2a/Khsrp/Pnpla2/Clu/Ptpn1/Nod1/Mapk3/Scoc/Osbpl7/Klhl40/Trim71/Cpeb3/Chfr/Pip4k2c/Dvl1/Gba/P2rx7/Plekhf1/Hk2/Rad23a/Cpt1a/Ulk1/Rnf40/Vcp/Mul1/Git1/Atg7/Gsk3a/Larp1/Dab2ip/Plk3/Edem1/Pias1/Lrp1/Dxo/Sh3glb1/Stub1/Prkn/Tfeb/Mtdh/Rnf14/Igfbp3/Acsl5/Axin1/Su…	169
BP	GO:0007009	plasma membrane organization	55/8556	2.88364e-07	6.95178e-06	4.10317e-06	Sptb/Pacsin3/Col5a1/Bin1/Plscr3/Cav1/Crb1/Akt2/Syt11/Ndrg1/Arv1/Clu/Gsn/Myrf/Fcho1/Baiap2l2/Dnm2/Baiap2/P2rx7/Baiap2l1/Ano7/Sh3glb1/Sh3tc2/Bin2/Plekhm2/Stx2/Pacsin1/Micall1/Flot1/Syt7/Ank2/Mtss1l/Ano4/Whamm/Prx/Agrn/Sh3gl2/1700057G04Rik/Ank3/Abcd1/Fa2h/Sgip1/Pten/Spta1/Plscr4/Sptbn1/Ehd2/Ptprc/Fcho2/Dmkn/Atp2a2/Prkcd/Epb41l3/Cav2/Asap1	55
BP	GO:0019439	aromatic compound catabolic process	221/8556	2.88493e-07	6.95178e-06	4.10317e-06	Acot7/Upf1/Esrrb/Edc4/Lsm2/Ins2/Gda/Igf2bp1/Tnrc6b/Lin28a/Ago1/Hk1/Nt5m/Xdh/Zpr1/Aspdh/Tardbp/Samd4b/Samd4/Pkp3/Nudt3/Tbrg4/Smg5/Actn3/Eno1b/Ybx1/Mov10/Hmox2/Khsrp/Mapkapk2/Sirt6/Lsm7/Smg6/Mgat1/Gapdh/Helz2/Trim71/Cpeb3/Entpd1/Hnrnpc/Nudt1/Axin2/Exosc10/P2rx7/Pde9a/Hal/Dkc1/Hk2/Ogdh/Ier3/Smg9/Vegfa/Vcp/Sidt2/Rbm38/Gpi1/Hpd/Eri3/Pycrl/Pfkm/Larp1/Ppara/Pdxp/Galt/Dcp1b/Dhx34/Eif6/Dxo/Pcbp4/Pkp1/Tkfc…	221
BP	GO:0009166	nucleotide catabolic process	73/8556	3.04503e-07	7.30925e-06	4.31415e-06	Acot7/Esrrb/Ins2/Hk1/Nt5m/Aspdh/Nudt3/Actn3/Eno1b/Sirt6/Gapdh/Nudt1/P2rx7/Pde9a/Hk2/Ogdh/Ier3/Vcp/Gpi1/Pfkm/Ppara/Galt/Eif6/Tkfc/Pfkl/Eno2/Hk3/Aldoa/Mlycd/Dera/Ogt/Gmpr2/Eno3/Pgk1/Zbtb7a/Nudt16/Pde2a/Aldoc/Mpi/Prkag3/Jmjd8/Pklr/Dut/Cnp/Gpd1/Abcd1/Samhd1/Cbfa2t3/Mlxipl/Fhit/Tigar/Insr/Aldob/Stat3/Gale/Khk/Ncor1/Ppargc1a/Pfkfb2/Igf1/Nudt18/Pde1a/Zbtb20/Art2b/Nudt15/Prkag2/Bpgm/Galk1/Prkaa2/Upp2/Dht…	73
BP	GO:0048863	stem cell differentiation	119/8556	3.18809e-07	7.62322e-06	4.49947e-06	Esrrb/Kit/Sema7a/Lin28a/Foxc1/Sema6c/Sox2/Sox21/Tbx1/Epop/Dnmt3l/Xrcc5/Pef1/Msi2/Edn3/Sox10/Fzd1/Hoxa7/Mapk3/Prdm4/Vsir/Sema3g/Srf/Foxa1/Sfrp1/Lif/Tacstd2/Msx1/Sox11/Phactr4/Runx2/Ociad1/Tcof1/L3mbtl2/Sema4a/Sema3f/Wnt7b/Pax2/H1foo/Hand2/Tal1/Trp63/Aldh1a2/Eif2ak2/Hoxd4/Ercc2/Sema3e/Fam172a/Wnt10a/Ap2a2/Setd1a/Frzb/Psmd11/Sema4c/Chd2/Sema4g/Sema4d/Tbx2/Sema6b/Hnf1b/Pum1/Fgf15/Zscan4c/Gbx2/Pdx1/Wn…	119
BP	GO:0034767	positive regulation of ion transmembrane transport	93/8556	3.47705e-07	8.2823e-06	4.88848e-06	Il13/Jph2/Bdkrb1/Rgs9/Kcne1l/Abl1/Wnk2/Prkg1/Galr2/Arf1/Rapgef3/Cxcl10/Cacnb3/Gstm7/Chp1/Psen1/Atp1b2/Dpp6/Shank3/Edn3/Aplnr/Wnk4/Dnm2/P2rx7/Kcnq1/Dbi/Flna/Lrrc26/Stim1/Kcne1/Plcb1/Acsl6/Gjc2/Thy1/Nos1/Rgs7/Drd4/Acsl5/Ramp3/Ager/Pirt/Ank2/Cftr/Nedd4l/Wnk3/Cacng4/Cx3cl1/Rnf207/Akap9/Lrrc55/Plcg1/Ikbkb/Nipsnap2/Abcc8/Capn3/Ank3/Prss8/Hap1/Pink1/Slc9a3r2/G6pdx/Ntsr1/Atp1b1/Kcnc1/Adrb1/Tex101/Gper1/B…	93
BP	GO:0051188	cofactor biosynthetic process	122/8556	3.49047e-07	8.28253e-06	4.88862e-06	Acot7/Esrrb/Sptb/Ank1/Mocs1/Pank2/Naprt/Pdk2/Ins2/Alas1/Hk1/Fpgs/Mthfd1l/Aspdh/Hnf1a/Atic/Coq4/Flad1/Actn3/Eno1b/Sirt6/Pdxk/Gapdh/Nmnat3/Ppcdc/Rsad1/P2rx7/Hk2/Ogdh/Ier3/Coq8b/Pdk4/Fech/Nadk/Gpi1/Pdha2/Pfkm/Ppara/Acsl6/Galt/Eif6/Coq8a/Spr/Tkfc/Mbip/Pfkl/Acsl5/Eno2/Mthfs/Hk3/Mthfd1/Aldoa/Mlycd/Nmnat1/Nadsyn1/Iba57/Ogt/Nfs1/Uros/Eno3/Pgk1/Hmbs/Ggt7/Zbtb7a/Cox15/Pank4/Mmadhc/Aldoc/Mpi/Prkag3/Jmjd8/Pk…	122
BP	GO:0030010	establishment of cell polarity	78/8556	3.72794e-07	8.78886e-06	5.18747e-06	Crb3/Dock2/Ndc80/Cyth1/Mark1/Cdk5rap2/Myo18a/Ripor2/Brsk1/Gsn/Bcas3/Sh3bp1/Brsk2/Map4/Fscn1/Mark4/Mark2/Nsfl1c/Cdh5/Camsap3/Fbf1/Dock7/Rufy3/Hsp90ab1/Rnf41/Nde1/Spry1/Pkd1/Arhgef2/Sipa1l3/Ndel1/Coro7/Sapcd2/Ptk2b/Foxj1/Myo9b/Insc/Amotl2/Vangl2/Ophn1/Prickle2/Pard3/Frmd4a/Igf1r/Zw10/Ptk7/Kif26b/Stk11/Lmna/Tsc2/Cyth3/Llgl2/Myh9/Syne4/Mark3/Amotl1/Gsk3b/Eya1/Mcph1/Ubxn2b/Wnt5a/Llgl1/Rictor/Clasp1/Pa…	78
BP	GO:0050678	regulation of epithelial cell proliferation	174/8556	3.73212e-07	8.78886e-06	5.18747e-06	Pbld1/Ptprm/Atp7a/Nf1/Smad3/Sox2/Tbx1/Egfl7/Pgf/Sfn/Prkd2/Xdh/Emc10/Runx3/Cav1/Adam17/Il10/Pex2/Apc/Igf2/Rptor/Tinf2/Vegfb/Ift74/Sirt6/Aplnr/Iqgap3/Kdm5b/Wdr13/Ppard/Tgm1/Apln/Slurp1/Pdgfb/Vegfa/Atoh8/Sfrp1/Agap2/Grn/Men1/Hrh3/Dab2ip/Tacstd2/Sox11/Cxcl12/Kdf1/Scn5a/Deaf1/Bad/Pax2/Gpc3/Ihh/Trp63/Aldh1a2/Cflar/Itgb3/Rap1gap/Cdc42/Gdf2/Mst1/Ager/Twist2/Hpn/Apoe/Krt4/Plau/Tgfa/Fgf1/Nod2/Sulf2/Fgfr1/T…	174
BP	GO:2001236	regulation of extrinsic apoptotic signaling pathway	91/8556	3.93854e-07	9.23996e-06	5.45372e-06	Fas/Nf1/Skil/Faim2/Rffl/Serpine1/Tnfrsf22/Bcl2l1/Runx3/Cav1/Pml/Tmbim1/Itprip/Hyal2/Src/Pea15a/Vegfa/Itm2c/Sfrp1/Gata1/Agap2/Rps6kb1/Jak3/Mapk7/Bmpr1b/Traf1/Tnfsf12/Ppp1ca/Htra2/Zmynd11/Cflar/Acsl5/Eya2/Madd/Unc5b/Peli3/Tnfrsf12a/Ppp2r1b/Fgfr1/Wwox/Gas1/Bid/Ppp2r1a/Cx3cl1/Pf4/Gdnf/Fem1b/Pidd1/Deptor/G0s2/Dedd2/Yap1/Rela/Tgfbr1/Sh3rf1/Lmna/Bcl2/Cttn/Thbs1/Gper1/Bmp4/Stx4a/Tmc8/Dapk1/Gsdma3/Bcl2l14…	91
BP	GO:0007015	actin filament organization	194/8556	4.04461e-07	9.45314e-06	5.57955e-06	Cobl/Arhgap28/Sptb/Abl1/Nrap/Ssh3/Shroom1/Smad3/Shank1/Arf1/Arhgef10/Bin1/Arpc5/Espnl/Trim27/Abl2/Frmd7/Rapgef3/Washc3/Myadm/Pxn/Hax1/Shank3/Ush1c/Gsn/Ppp1r9b/Wnt4/Nf2/Sh3bp1/Baiap2l2/Ppfia1/Sdc4/Efs/Src/Fscn1/Fhdc1/Baiap2/Add1/Mical1/Srf/Dmtn/Actn1/Hcls1/Tpm2/Flna/Vasp/Baiap2l1/Sirpa/Asap3/Cdc42ep1/Zyx/Lmod1/Tacstd2/Pawr/Pdxp/Cass4/Triobp/Obsl1/Tmsb10/Ssh1/Arhgap35/Rufy3/Cit/Mical3/Prkn/Prkcq/Ac…	194
BP	GO:0017157	regulation of exocytosis	124/8556	4.07879e-07	9.49732e-06	5.60563e-06	Il13/Cadps2/Dgki/Cdk5/Dtnbp1/Cyth1/Arf1/Vamp8/Prepl/Adora3/Stx1b/Bcl2l1/Cplx2/Tcp11/Atp13a2/Grm4/Prrt2/Baiap3/Fgr/Adra1a/Sdc4/Vamp1/Dvl1/Rims4/Gab2/Mical1/Gipc1/Camk2a/Vamp2/Lyn/Git1/Gnai2/Prkcb/Scamp5/Sept5/Cacna1h/Drd2/Crhr1/Syt9/Prkcg/Fes/Cplx3/Cd177/Prkn/Anxa1/Unc13d/Grik5/Sdc1/Drd4/Itgam/Adora2a/Cacna1i/Rac2/Adcy1/Pld2/Syt7/Ralb/Doc2b/Rph3al/Rims3/Cftr/Rab33b/Smpd3/P2ry2/P2rx2/Cplx1/Syt3/Bcr…	124
BP	GO:0048259	regulation of receptor-mediated endocytosis	64/8556	4.22601e-07	9.8034e-06	5.78628e-06	Dtnbp1/Arf1/Mkln1/Serpine1/Nedd4/Syt11/Clu/Tbc1d5/Dnm2/Ap2a1/Apln/Ap2m1/Vegfa/Anxa2/Ldlrap1/Drd2/Iqsec1/Hpca/Pip5k1c/Dlg4/Itgb3/Drd4/Pacsin1/Pld2/Flot1/Pcsk9/Ptpn5/Drd3/Mtmr2/Hfe/Sh3gl2/Lrpap1/Bicd1/Numb/Gsg1l/Kif3a/Hap1/Unc119/Tnk2/Synj2bp/Ppt1/Sfrp4/Ophn1/Sgip1/Pard3/Wnt3a/Arrb1/Usp46/Hip1r/Apoc2/Scyl2/Efnb2/Prkca/Akap5/Aak1/Arc/Magi2/Rab21/Cbl/Atxn2/Ubqln2/Arrb2/Synj1/Ahi1	64
BP	GO:0030856	regulation of epithelial cell differentiation	83/8556	4.30067e-07	9.93951e-06	5.86662e-06	Dmbt1/Dll1/Atoh1/Rfx3/Foxc1/Sox2/Lhx1/Sfn/Serpine1/Proc/Xdh/Cav1/Rheb/Apc/Stat5b/Vezf1/Pax8/Hoxa7/Zeb1/Foxp4/Add1/Vegfa/Atoh8/Cdh5/Ptch2/Lif/S1pr3/Dspp/Kdf1/Bad/Pax2/Trp63/Mafg/Gdf2/Grhl2/Frzb/Mesp1/Cftr/Ajap1/Keap1/Errfi1/Wnt9b/Foxj1/Zfp36l1/Ikbkb/H2afy2/Numb/Cul7/Vdr/Gdnf/Mycn/Notch4/Zeb2/Sfrp4/Acvrl1/Krt84/Yap1/Cyp27b1/Ctnnb1/Cldn5/Tgfbr1/Sox9/Prlr/Bmp4/Msx2/Ptch1/S1pr2/Foxn1/Bmp6/Vhl/Nkx6-3/O…	83
BP	GO:1901293	nucleoside phosphate biosynthetic process	142/8556	4.38993e-07	1.01082e-05	5.9662e-06	Acot7/Nme5/Esrrb/Pank2/Naprt/Pdk2/Ins2/Hk1/Gucy2e/Pid1/Nme7/Hddc2/Aspdh/Bcl2l1/Atic/Atp5b/Adcy6/Flad1/Actn3/Adcy2/Eno1b/Ldhc/Sirt6/Gapdh/Nmnat3/Entpd1/Ppcdc/Ampd2/P2rx7/Hk2/Ogdh/Ier3/Prpsap2/Pdk4/Guca1b/Vcp/Nadk/Gpi1/Uck2/Pdha2/Pfkm/Ppara/Acsl6/Galt/Hpca/Eif6/Nos1/Aprt/Tkfc/Gucy2d/Prkn/Suclg1/Rrm2/Cox5b/Pfkl/Acsl5/Impdh1/Eno2/Hk3/Fuk/Adcy1/Mthfd1/Aldoa/Mlycd/Adcy9/Atp5d/Nmnat1/Nadsyn1/Cyc1/Rrm1/O…	142
BP	GO:0016050	vesicle organization	130/8556	4.69658e-07	1.07744e-05	6.3594e-06	Snx10/Uvrag/Ap1m1/Slamf1/Aqp11/Ankrd27/Dtnbp1/Arf1/Aqp1/Lamtor1/Vamp8/Uso1/Stx1b/Myo18a/Tmed10/Hook3/Cplx2/Nkd2/Pef1/Akt2/Dnm1/Hps1/Dnajc13/Sec24c/Rab5b/Plekhj1/Prrt2/Baiap3/Dnm2/Sdc4/Vamp1/C2cd5/P2rx7/Plekhf1/Mta1/Ap2m1/Vamp2/Anxa2/Stx3/Pheta1/Pheta2/Pi4k2a/Syt9/Stx5a/Preb/Cplx3/Stx6/Rab7b/Dlg4/Prkn/Anxa1/Vapb/Hook2/Sar1b/Grik5/Sdc1/a/Stx2/Pik3c3/Trappc6a/Bloc1s6/Ap3d1/Slc2a4/Syt7/Rab34/Rab5c/Do…	130
BP	GO:0019363	pyridine nucleotide biosynthetic process	59/8556	4.77361e-07	1.08825e-05	6.42322e-06	Esrrb/Naprt/Ins2/Hk1/Aspdh/Actn3/Eno1b/Sirt6/Gapdh/Nmnat3/P2rx7/Hk2/Ogdh/Ier3/Nadk/Gpi1/Pfkm/Ppara/Galt/Eif6/Tkfc/Pfkl/Eno2/Hk3/Aldoa/Nmnat1/Nadsyn1/Ogt/Eno3/Pgk1/Zbtb7a/Aldoc/Mpi/Prkag3/Jmjd8/Pklr/Idh2/Gpd1/G6pdx/Cbfa2t3/Mlxipl/Tigar/Insr/Aldob/Stat3/Gale/Khk/Ncor1/Kynu/Ppargc1a/Nmnat2/Pfkfb2/Igf1/Zbtb20/Prkag2/Bpgm/Galk1/Prkaa2/Dhtkd1	59
BP	GO:0048872	homeostasis of number of cells	158/8556	4.77982e-07	1.08825e-05	6.42322e-06	Rps19/Fas/Ank1/Axl/Pth/Skil/Abl1/Slc25a38/Lyar/Kit/Rbfox2/Fancc/Adgrf5/Foxo3/Ikbkg/Adam17/Adar/Rcor1/Pik3cb/Senp1/Stat5b/Jak2/Pde4b/Spi1/Fam210b/P2rx7/Ahr/Gcnt4/Hoxb6/Add1/P4htm/Srf/Vegfa/Dmtn/Adgrf4/Hcls1/Fech/Lyn/Ankrd54/Gata1/Gpi1/Plcb1/Men1/Ldb1/Jak3/Slc39a3/Nfe2l1/Mpl/Rps24/Bcl6/Klf2/Lmo2/Tal1/Anxa1/Spns2/Bap1/Ercc2/Axin1/Pknox1/Flvcr1/Foxp3/Mthfd1/Polb/Setd1a/Ncstn/Dnase2a/Csf1/Slc46a2/Thra…	158
BP	GO:0007045	cell-substrate adherens junction assembly	48/8556	4.81373e-07	1.08825e-05	6.42322e-06	Abl1/Smad3/Taok2/Col16a1/Pxn/Dusp22/Wnt4/Bcas3/Sdc4/Src/Vegfa/Dmtn/Actn1/Ldb1/Ajuba/Camsap3/Thy1/Rhod/Gpm6b/Map4k4/Whamm/Ptk2b/Epb41l5/Acvrl1/Mmp14/Apod/Tsc1/Rcc2/Bcl2/Limch1/Cttn/Myoc/Pten/Ppm1f/Fam107a/Phldb2/Clasp1/Itga2/Pdpk1/Pip5k1a/Tesk2/Peak1/Sorbs1/Dapk3/Dusp3/Coro1c/Slk/Ptprj	48
BP	GO:0048041	focal adhesion assembly	48/8556	4.81373e-07	1.08825e-05	6.42322e-06	Abl1/Smad3/Taok2/Col16a1/Pxn/Dusp22/Wnt4/Bcas3/Sdc4/Src/Vegfa/Dmtn/Actn1/Ldb1/Ajuba/Camsap3/Thy1/Rhod/Gpm6b/Map4k4/Whamm/Ptk2b/Epb41l5/Acvrl1/Mmp14/Apod/Tsc1/Rcc2/Bcl2/Limch1/Cttn/Myoc/Pten/Ppm1f/Fam107a/Phldb2/Clasp1/Itga2/Pdpk1/Pip5k1a/Tesk2/Peak1/Sorbs1/Dapk3/Dusp3/Coro1c/Slk/Ptprj	48
BP	GO:0007369	gastrulation	93/8556	5.0222e-07	1.13127e-05	6.67711e-06	Six2/Smad3/Foxc1/Sox2/Col5a1/Hira/Lhx1/Arfrp1/Hnf1a/Myadm/Il10/Phldb1/Ext1/Lrp5/Ric8a/Epha2/Tgfbr2/Plpp3/Aplnr/Nf2/Ext2/Tgif1/Wls/Apln/Dvl1/Celsr1/Arid1a/Srf/Atoh8/Sfrp1/Hsbp1/Gpi1/Ldb1/Mapk7/Smad1/Smad2/Pax2/Tal1/Axin1/Dag1/Megf8/Mesp1/Fgfr1/Tlx2/Nphp3/Itga5/Twsg1/Chrd/Pofut2/Hnf1b/Snai1/Wnt3/Hnf4a/Syf2/Lrp6/Tgif2/Epb41l5/Vangl2/Lef1/Kdm6b/Setd2/Fn1/Ctnnb1/Wnt3a/Cfc1/Nat8f3/Fgf8/Prkaca/Apoa1/Tdg…	93
BP	GO:0060079	excitatory postsynaptic potential	53/8556	5.07414e-07	1.13884e-05	6.72181e-06	Dgki/Zmynd8/Mecp2/Tbc1d24/Cdk5/Grin2b/Shank1/Stx1b/Oprm1/Cacnb3/Shank3/Grk2/Adora1/Dvl1/Baiap2/Sh3gl1/Mapk8ip2/Ssh1/Atxn1/Begain/Shank2/Dlg4/Prkn/Grik5/Drd4/Adora2a/Nlgn2/Npas4/Ptk2b/Mtmr2/Ppp1r9a/Celf4/Chrna4/P2rx4/Mpp2/Grin2c/Grin2d/Stx1a/Grin1/Tmem108/Rims2/Mef2c/Pten/Gsk3b/Nlgn3/S1pr2/Grik2/Dmpk/Cux2/Bscl2/Sez6/Ghrl/Prkcz	53
BP	GO:0016571	histone methylation	79/8556	5.36172e-07	1.19906e-05	7.07723e-06	Mecp2/Ehmt1/Baz2a/Smyd2/Prmt6/Prmt2/Kdm4d/Hist1h1d/Mthfr/Dot1l/Smarcb1/Prmt3/Men1/Dnmt3b/Kmt5c/Suv39h1/L3mbtl2/Kmt2d/Phf1/Kdm4b/Prdm9/Setd1a/Carm1/Pax5/Ogt/Prmt1/Ehmt2/Smyd3/Setd1b/Prdm12/Atrx/Pax7/Gfi1/Chd5/Phf19/Kdm1a/Wdr5/Setdb1/Kdm4c/Setdb2/Setd2/Zfp335/Ctnnb1/Nsd2/Supt6/Lmna/Ezh1/Kmt2c/Rbbp5/Gfi1b/Cxxc1/Jarid2/Kmt2a/Suv39h2/Prmt8/Rtf1/Tet1/Arid4a/Mllt6/Asxl2/Ash1l/Kdm4a/Paxbp1/Rif1/Nsd3/Auts…	79
BP	GO:0048871	multicellular organismal homeostasis	226/8556	5.48565e-07	1.22238e-05	7.21485e-06	Il13/Pbld1/Plac8/Homer1/Esrrb/Snx10/Ehmt1/Dll1/Adcyap1/Cmklr1/Pth/Nf1/Slc22a5/Tulp1/Foxc1/Aqp1/Tff1/Plcl2/Sfn/Adgrf5/Hnf1a/Ddit3/Eif4g1/Adcy6/Cav1/Adam17/Actn3/Pctp/Fshb/Rheb/Apc/Mup1/Gak/Acot11/Aloxe3/Bbs1/Ush1c/Cldn1/Jak2/Sirt6/Gpx2/Pm20d1/Prkab2/Lca5/Hyal2/Tshr/Adora1/Src/Apln/Plekhm1/Gba/Ampd2/P2rx7/Add1/Hoxc10/Lama4/Pdk4/Srf/Lpcat1/Vegfa/Rho/Zbtb7b/Slc27a1/Gata1/Scd1/Mrap2/Ldb1/Fcgr4/Grb10/D…	226
BP	GO:0051017	actin filament bundle assembly	91/8556	5.70754e-07	1.26728e-05	7.47988e-06	Arhgap28/Abl1/Shroom1/Smad3/Shank1/Arhgef10/Espnl/Abl2/Frmd7/Rapgef3/Pxn/Shank3/Ush1c/Wnt4/Nf2/Baiap2l2/Ppfia1/Sdc4/Src/Fscn1/Fhdc1/Baiap2/Add1/Srf/Dmtn/Actn1/Flna/Baiap2l1/Asap3/Zyx/Tacstd2/Pawr/Pdxp/Triobp/Prkn/Prkcq/Epha1/Rhod/Kiss1r/Rnd2/Pcdh15/Add2/Inpp5k/Coro1b/Ptk2b/Rhof/Pik3r2/Cx3cl1/Eln/Ppp1r9a/Mtor/Rhob/Arhgef10l/Dpysl3/Sh3pxd2b/Add3/Rnd1/Tsc1/Arrb1/Tesk1/Limk1/Tgfbr1/Swap70/Synpo/Limch…	91
BP	GO:0042472	inner ear morphogenesis	67/8556	6.12739e-07	1.35566e-05	8.00152e-06	Dll1/Atoh1/Ntn1/Sox2/Tbx1/Pdzd7/Ripor2/Dvl3/Ush1c/Pax8/Hoxa1/Gli2/Zeb1/Tshr/Dvl1/Atp8a2/Celsr1/Sobp/Kcnq4/Prrx2/Triobp/Pax2/Hpn/Frzb/Col11a1/Ror2/Fgfr1/Pcdh15/Fgf9/Hmx3/Stox1/Whrn/Clrn1/Myo7a/Bcr/Gbx2/Lhfpl5/Gfi1/Foxi1/Ush1g/Fgfr2/Vangl2/Neurog1/Strc/Wnt3a/Ptk7/Fgf8/Sox9/Ephb2/Insig2/Clic5/Eya1/Six4/Wnt5a/Fzd3/Grhl3/Dlx5/Atp2b2/Otx1/Fgf10/Wnt1/Bloc1s5/Fzd2/Six1/Dvl2/Tifab/Dlx6	67
BP	GO:0048814	regulation of dendrite morphogenesis	66/8556	6.36626e-07	1.40351e-05	8.28398e-06	Cdkl3/Tbc1d24/Cdk5/Ankrd27/Dtnbp1/Sarm1/Cux1/Nedd4/Shank3/Rap2a/Lzts3/Neurog3/Xlr3b/Baiap2/Kalrn/Sh3glb1/Cit/Numbl/Ptprf/Parp6/Nfatc4/Gorasp1/Srcin1/Tlx2/Nedd4l/Sema4d/Arhgap33/Cdk5r1/Nsmf/Ppp1r9a/Tiam1/Stau2/Chrnb2/Numb/Cul7/Ptprd/Trpc5/Grin1/Actr2/Stk11/Itpka/Pqbp1/Pten/Epha4/Gsk3b/Pdlim5/Lrp8/Ss18l1/Eef2k/Nlgn3/Akap5/Hecw1/Trpc6/Arc/Fbxo31/Camk2b/Cux2/Sgk1/Nr2e1/Rab21/Opa1/Fbxw8/Sipa1l1/Arhgap…	66
BP	GO:0015807	L-amino acid transport	40/8556	6.56064e-07	1.44126e-05	8.50675e-06	Sept2/Slc25a38/Slc25a2/Slc6a5/Psen1/Slc43a2/Slc7a8/Slc25a22/Slc43a1/Slc7a5/Slc3a2/Arl6ip5/Slc25a15/Slc6a17/Slc6a20a/Slc17a8/Slc6a9/Slc1a7/Slc36a1/Slc36a4/Slc1a3/Slc7a3/Ntsr1/Slc1a4/Slc1a5/Slc36a3/Slc25a29/Slc7a11/Kcnj10/Slc7a2/Slc1a2/Slc25a12/AU018091/Arl6ip1/Slc38a3/Ctns/Tnf/Slc1a1/Htt/Slc7a9	40
BP	GO:0033500	carbohydrate homeostasis	133/8556	6.60487e-07	1.44586e-05	8.53394e-06	Aspscr1/Pdk2/Ins2/Lin28a/Hk1/Slc9b2/Ncor2/Adgrf5/Plscr3/Hnf1a/Foxo3/Foxo6/Mup1/Lrp5/Grk2/Sirt6/Hectd4/Insrr/Epha5/Pde1c/Baiap3/Mcu/Brsk2/Ang2/Ncoa5/Smarcb1/Hk2/Pdk4/Foxa1/Sidt2/Crtc2/Vgf/Nadk/Gpi1/Cdk16/Atg7/Ffar1/Pfkm/Bhlha15/Ffar3/Dhps/Bglap2/Mbd5/Rbm4/Rab11b/Bad/Pax2/Enho/Prkn/Hk3/Map4k4/Ager/C2cd2l/Pck2/Slc2a4/Phpt1/Rab34/Rph3al/Trpm4/Slc8b1/Rab11fip5/Cftr/Ogt/Smarca4/Inpp5k/Ern1/Pik3r2/Ptprn…	133
BP	GO:0006865	amino acid transport	82/8556	6.76645e-07	1.47604e-05	8.71204e-06	Sept2/Ntrk2/Nf1/Slc25a38/Slc15a4/Prkg1/Dtnbp1/Slc25a2/Grin2b/Gabbr1/Slc6a5/Psen1/Slc43a2/Grm2/Slc7a8/Slc17a5/Adora1/P2rx7/Slc6a18/Slc25a22/Gipc1/Slc43a1/Slc6a6/Hrh3/Slc7a5/Pqlc2/Slc3a2/Trpv1/Adora2a/Slc6a8/Slc7a10/Arl6ip5/Slc6a7/Slc25a15/Slc6a17/Slc6a20a/Slc7a4/Slc16a12/Slc17a8/Slc6a9/Slc1a7/Slc36a1/Slc36a4/Slc1a3/Slc7a3/Ntsr1/Slc1a4/Slc38a8/Slc38a9/Stxbp1/Slc1a5/Cln3/Slc36a3/Slc25a29/Slc6a19/Sv2…	82
BP	GO:0033157	regulation of intracellular protein transport	117/8556	6.83794e-07	1.48642e-05	8.7733e-06	Cdk5/Nf1/Akap1/Zic1/Sfn/Zpr1/Rapgef3/Cacnb3/Chp1/Psen1/Akt2/Jak2/Ptpn1/Atp13a2/Rangap1/Bcas3/Ect2/Hyal2/Nucb1/Ppm1a/C2cd5/Grasp/Dmtn/Hcls1/Vamp2/Flna/Chchd4/Kcne1/Gsk3a/Mtcl1/Plk3/Edem1/Zc3h3/Hpca/Ube2g2/Rufy3/Oaz3/Sh3tc2/Tmem173/Commd1/Hsp90ab1/Prkcq/Sar1b/Cdc42/Myo1c/Ptpn5/Ndel1/Ogt/Inpp5k/B3gat3/Jup/Sec16b/Cdkn1a/Pik3r2/Bag3/Cdk5r1/Mavs/Chrm1/Pde2a/Zc3h12a/Derl2/Ubr5/Nup62/Ank3/Hnf4a/Kif3a/Sia…	117
BP	GO:0002791	regulation of peptide secretion	236/8556	6.90554e-07	1.48885e-05	8.78768e-06	Il13/Lrrfip2/Il17f/Slamf1/Adcyap1/Ins2/Abl1/Rfx3/Pex5l/Nnat/Hk1/Gabbr1/Arf1/Vamp8/Slc9b2/Myo18a/Trim27/Abl2/Hnf1a/Apoa2/Arid5a/Oprm1/Itsn1/Il10/Gja5/Syt11/Mup1/Otud5/Rptor/Pml/Lrp5/Tslp/Jak2/Cd276/Atp13a2/Pax8/Nlrp10/Mapk3/Gapdh/Epha5/Fcnb/P3h1/Pde1c/Lrrc32/Baiap3/Mcu/Fgr/Brsk2/Capn10/Irf3/Hyal2/Wls/Rab11fip1/Ppard/Adora1/Src/Apln/P2rx7/Kcnq1/Cpt1a/Lyn/Sidt2/Sfrp1/Nadk/Gpi1/Lif/Cdk16/Atg7/Ucn3/Ff…	236
BP	GO:0022407	regulation of cell-cell adhesion	187/8556	6.92099e-07	1.48885e-05	8.78768e-06	Sart1/Slamf1/Btla/Piezo1/Celsr2/Abl1/Prkg1/Sox2/Tnr/Zfp609/Malt1/Abl2/Dennd6a/L1cam/Itgal/Runx3/Cav1/Il1rl2/Myadm/Il10/Ripor2/Igf2/Dusp22/Rasal3/Stat5b/Jak2/Tgfbr2/Cd276/Dtx1/Wnt4/Plpp3/Nf2/Runx1/Lrrc32/Hsph1/Vsir/Sdc4/Src/Spn/Lax1/Tnfsf14/Zmiz1/Efnb3/Vegfa/Dmtn/Lyn/Slfn1/Dlg5/Zbtb7b/Sirpa/Igfbp2/Mink1/Clec4g/Ppara/Jak3/Pawr/Ptpru/Mapk7/Dhps/Cd3e/Cxcl12/Thy1/Icosl/Bad/Bcl6/Anxa1/Ihh/Prkcq/Btn1a1/…	187
BP	GO:0042692	muscle cell differentiation	187/8556	6.92099e-07	1.48885e-05	8.78768e-06	Mypn/Homer1/Med28/Mecp2/Fer1l5/Dll1/Tarbp2/Ptcd2/Rxra/Ins2/Speg/Nrap/Prkg1/Kit/Tbx1/Hira/Cth/Bin1/Bhlhe41/Ankrd23/Cxcl10/Actn3/Ehd1/Ripor2/Igf2/Ybx1/Tshz3/Olfm2/Wnt4/Bcl9/Klhl40/Myl2/Hdac5/Zeb1/Adra1a/Ntn3/Map2k4/Tmem204/Pdgfb/Arid1a/Tnfsf14/Srf/Vegfa/Stim1/Rbm38/Pin1/Atg7/Gsk3a/Rxrb/Bhlha15/Ppara/Lmod1/Msx1/Pias1/Cxcl12/Pi16/Obsl1/Ramp2/Rbm4/Wnt7b/Trim54/Cflar/Cacna2d2/Wfikkn1/Adgrb1/Nfatc3/Hopx…	187
BP	GO:0006839	mitochondrial transport	93/8556	7.20071e-07	1.54368e-05	9.11132e-06	Micu1/Mff/Slc25a38/Slc25a2/Maip1/Fbxo7/Bcl2l1/Psen1/Mcur1/Samm50/Slc25a33/Mcu/Slc25a23/Plekhf1/Slc25a22/Hk2/Ier3/Slc25a1/Tomm34/Camk2a/Slc25a10/Mul1/Chchd4/Gsk3a/Tst/Sh3glb1/Slc35f6/Bad/Prkn/Timm44/Cox5b/Rhot2/Eya2/Flvcr1/Aip/Cyc1/Romo1/Slc25a15/Ptpn5/Slc8b1/Bid/Dnlz/Timm10/Bag3/Kif1bp/Stoml2/Atp5o/Bak1/Cnp/Slc1a3/Siah3/Pink1/Zfp13/Hip1r/Tomm22/Stat3/Bcl2/Timm13/Mpv17l/Letm1/Mfn2/Tomm40l/Slc25a29…	93
BP	GO:0043113	receptor clustering	42/8556	7.39671e-07	1.58025e-05	9.32716e-06	Arhgef9/Cdk5/Grin2b/Nme7/Nrxn2/Itgal/Shisa7/Syngap1/Shank3/Gsn/Dvl1/Snx27/Flna/Dok7/Thy1/Ssh1/Lhfpl4/Dlg4/Grik5/Apoe/Ptn/Glrb/Agrn/Dlg1/Itgb7/Synj2bp/Mesd/Colq/Lrp4/Etv5/Ift122/Tgfb1/Slc7a11/Grik2/Rer1/Dlg3/Magi2/Fzd9/Pigr/Pak1/Itga4/Itgb2	42
BP	GO:0061572	actin filament bundle organization	92/8556	7.68915e-07	1.6371e-05	9.66271e-06	Arhgap28/Abl1/Shroom1/Smad3/Shank1/Arhgef10/Espnl/Abl2/Frmd7/Rapgef3/Pxn/Shank3/Ush1c/Wnt4/Nf2/Baiap2l2/Ppfia1/Sdc4/Src/Fscn1/Fhdc1/Baiap2/Add1/Srf/Dmtn/Actn1/Flna/Baiap2l1/Asap3/Zyx/Tacstd2/Pawr/Pdxp/Triobp/Prkn/Prkcq/Epha1/Rhod/Kiss1r/Rnd2/Pcdh15/Add2/Inpp5k/Coro1b/Ptk2b/Rhof/Pik3r2/Cx3cl1/Eln/Ppp1r9a/Mtor/Rhob/Arhgef10l/Dpysl3/Sh3pxd2b/Add3/Rnd1/Tsc1/Arrb1/Tesk1/Limk1/Tgfbr1/Swap70/Synpo/Limch…	92
BP	GO:0009165	nucleotide biosynthetic process	138/8556	7.81297e-07	1.64846e-05	9.72972e-06	Acot7/Nme5/Esrrb/Pank2/Naprt/Pdk2/Ins2/Hk1/Gucy2e/Pid1/Nme7/Hddc2/Aspdh/Bcl2l1/Atic/Atp5b/Adcy6/Flad1/Actn3/Adcy2/Eno1b/Ldhc/Sirt6/Gapdh/Nmnat3/Entpd1/Ppcdc/Ampd2/P2rx7/Hk2/Ogdh/Ier3/Prpsap2/Pdk4/Guca1b/Vcp/Nadk/Gpi1/Uck2/Pdha2/Pfkm/Ppara/Acsl6/Galt/Hpca/Eif6/Nos1/Aprt/Tkfc/Gucy2d/Prkn/Rrm2/Cox5b/Pfkl/Acsl5/Impdh1/Eno2/Hk3/Fuk/Adcy1/Mthfd1/Aldoa/Mlycd/Adcy9/Atp5d/Nmnat1/Nadsyn1/Cyc1/Rrm1/Ogt/Eno3…	138
BP	GO:0046631	alpha-beta T cell activation	86/8556	7.81315e-07	1.64846e-05	9.72972e-06	Psmb11/Dock2/Btla/Atp7a/Ins2/Abl1/Malt1/Abl2/Runx3/Otud5/Rasal3/Tgfbr2/Rorc/Runx1/Hsph1/Vsir/Spn/Zbtb7b/Il27/Jak3/Cd3e/Bcl3/Sema4a/Bcl6/Anxa1/Ihh/Prkcq/Irf1/Adora2a/Cd80/Ager/Foxp3/Ap3d1/Gadd45g/Smad7/Il18r1/Twsg1/Relb/Stoml2/Fut7/Zc3h12a/Nkx2-3/Hfe/Mtor/Mapk8ip1/Il4ra/Tbx21/Lef1/Ly9/Socs1/Il6ra/Sh3rf1/Stat3/Bcl2/Hlx/Il18/Stat6/Pla2g2d/Tgfb1/Zap70/Elf4/Sash3/Tcf7/Loxl3/Ncor1/Rsad2/Prdm1/Rora/Cd1d…	86
BP	GO:1903305	regulation of regulated secretory pathway	97/8556	7.82201e-07	1.64846e-05	9.72972e-06	Il13/Dgki/Cdk5/Dtnbp1/Cyth1/Arf1/Vamp8/Prepl/Adora3/Stx1b/Bcl2l1/Cplx2/Grm4/Prrt2/Baiap3/Fgr/Adra1a/Vamp1/Dvl1/Rims4/Gab2/Mical1/Gipc1/Camk2a/Vamp2/Lyn/Git1/Gnai2/Prkcb/Scamp5/Sept5/Cacna1h/Drd2/Crhr1/Syt9/Prkcg/Fes/Cplx3/Cd177/Unc13d/Grik5/Drd4/Itgam/Adora2a/Cacna1i/Rac2/Adcy1/Pld2/Syt7/Doc2b/Rph3al/Rims3/P2ry2/P2rx2/Cplx1/Syt3/Bcr/Unc13a/Chrna4/Chrnb2/Il4ra/Stx1a/Apba2/Git2/Kcnb1/Syt5/Rims2/Stx…	97
BP	GO:0106027	neuron projection organization	59/8556	7.95057e-07	1.66989e-05	9.85622e-06	Zmynd8/Homer1/Cdk5/Ins2/Dtnbp1/Grin2b/Shank1/Arf1/Abl2/Atp1a3/Psen1/Shank3/Lzts3/Xlr3b/Epha5/Dvl1/Baiap2/Prmt3/Kalrn/Shank2/Dlg4/Cdc42/Apoe/Srcin1/Arhgap33/Cdk5r1/Mtmr2/Ppp1r9a/Tiam1/Stau2/Map1a/Itga3/Abcd1/Ephb3/Grin1/Actr2/Igf1r/Insr/Itpka/Cttn/Ephb2/Pten/Epha4/Gsk3b/Pdlim5/Lrp8/Eef2k/Nlgn3/Ephb1/Arc/Camk2b/Cux2/Ctnnd2/Fcgr2b/Opa1/Zfp365/Sipa1l1/Arhgap44/Mfn1	59
BP	GO:0008544	epidermis development	161/8556	7.98409e-07	1.67128e-05	9.86445e-06	Dll1/Atp7a/Atoh1/Nf1/Tradd/Foxc1/Sox21/Sfn/Pdzd7/Lce1a2/Trpc4ap/Prr9/Lce1a1/Runx3/Cux1/Krt6a/Psen1/Ripor2/Apc/Gak/Epha2/Ush1c/Lgr5/Lce1m/Ift74/Hoxa7/Runx1/Gli2/Kcnma1/Ppard/Tgm1/Fuz/Celsr1/Dbi/Krt2/Krt6b/Ptch2/Lce1l/Ldb1/Ppara/Klk14/Cnfn/Hpse/Triobp/Dspp/Kdf1/Kazn/Apcdd1/Lce3e/Anxa1/Trp63/Alx4/Mafg/Ercc2/Jag2/Aldh3a2/Trpv1/Gnas/Lhx2/Wnt10a/Grhl2/Lce1j/Abca12/Plod1/Dkk4/Mfsd12/Fgfr1/Pcdh15/Keap1/S…	161
BP	GO:1904950	negative regulation of establishment of protein localization	106/8556	8.12536e-07	1.69515e-05	1.00053e-05	Slamf1/Cdk5/Nf1/Ins2/Akap1/Trim27/Apoa2/Oprm1/Il10/Chp1/Syt11/Mup1/Otud5/Rptor/Pml/Rangap1/Pde1c/Lrrc32/Hsph1/Rab11fip1/Kcnq1/Dmtn/Sfrp1/Kcne1/Fbln1/Drd2/Rhbdf2/Cd22/Nos1/Ube2g2/Prkn/Anxa1/Btn1a1/Pfkl/Drd4/Madd/Map4k4/Foxp3/Wwp2/Erp29/Csk/Midn/Rab11fip5/Srcin1/Mapt/Ogt/Srgn/Inpp5k/Idua/Drd3/Bag3/Cx3cl1/Tnfrsf9/Hdac1/Pde2a/Crhr2/Zc3h12a/Derl2/Abcc8/Ubr5/Hnf4a/Mapkbp1/Siah3/Psmd9/Idh2/Cd34/Fkbp1b/U…	106
BP	GO:0072521	purine-containing compound metabolic process	223/8556	8.38321e-07	1.74309e-05	1.02883e-05	Acot7/Slc17a3/Nme5/Esrrb/Mecp2/Mocs1/Pank2/Cox7a2l/Pdk2/Adcyap1/Atp7a/Ins2/Gda/Mtrr/Hk1/Gucy2e/Pid1/Uqcrq/Nme7/Ndufv1/Mcee/Xdh/Mthfd1l/Bcl2l1/Atic/Atp5b/Adcy6/Nudt3/Mvk/Actn3/Adcy2/Eno1b/Nt5c1b/Acot11/Gpat4/Epha2/Ldhc/Sirt6/Gapdh/Slc25a33/Entpd1/Slc25a23/Ppcdc/Nudt1/Atp1a2/Ampd2/P2rx7/Hmgcs2/Pde9a/Hk2/Ogdh/Ier3/Prpsap2/Pdk4/Dgat1/Guca1b/Vcp/Cox4i1/Gpi1/Scp2/Pdha2/Pfkm/Ppara/Acsl6/Sdhc/Galt/Hpca/E…	223
BP	GO:0001503	ossification	181/8556	8.77271e-07	1.818e-05	1.07304e-05	Snx10/Bmp1/Smoc1/Pth/Nf1/Ltf/Sost/Ank/Six2/Smad3/Foxc1/Sox2/Gabbr1/Hira/Klf10/Kl/Mef2d/Actn3/Bmp2k/Igsf10/Apc/Igf2/Adar/Zfp932/Ext1/Lrp5/Epha2/Cd276/Wnt4/Fzd1/Cbs/Mapk3/Hdac7/Gfra4/Hdac5/P3h1/Ext2/Gli2/Stc1/Plxnb1/Axin2/P2rx7/Kremen1/Vegfa/Alpl/Sfrp1/Gata1/Men1/Bglap/Sox11/Bglap3/Bglap2/Suv39h1/Smad1/Runx2/Sik3/Bmpr1b/Sbds/Wnt7b/Hand2/Gpc3/Ihh/Trp63/Clic1/Igfbp3/Ercc2/Gnas/Gdf2/Gpm6b/Twist2/Mgp/P…	181
BP	GO:0030178	negative regulation of Wnt signaling pathway	84/8556	8.8359e-07	1.82065e-05	1.07461e-05	Pfdn5/Sost/Sox2/Rnf43/Wnt5b/Ddit3/Foxo3/Notum/Znrf3/Cav1/Nkd2/Ctnnd1/Apc/Apc2/Nxn/Sox10/Fzd1/Rapgef1/Axin2/Fuz/Lect2/Kremen1/Lzts2/Mdfi/Sfrp1/Dab2ip/Grb10/Ptpru/Lrp1/Apcdd1/Cxxc4/Hic1/Prkn/Gpc3/Tax1bp3/Axin1/Frzb/Apoe/Mesp1/Nfatc4/Ror2/Dkk4/Tmem88/Nphp3/Wwox/Fgf9/Barx1/Hdac1/Lats2/Invs/Mllt3/Limd1/Draxin/Lrp6/Tmem131l/Sfrp4/Aes/Hmga2/Ruvbl2/Stk11/Lrp4/Tsc2/Cby1/Mapk14/Sox9/Med12/Emd/Scyl2/Tcf7l2/…	84
BP	GO:0046834	lipid phosphorylation	35/8556	8.84408e-07	1.82065e-05	1.07461e-05	Dgki/Socs3/Ttc7/Pik3c2g/Impa1/Pik3cb/Efr3b/Tmem150a/Pi4k2a/Cish/Ip6k1/Dgkd/Pik3c3/Socs7/Dgke/Dgkq/Pik3r2/Pik3cd/Ip6k2/Dgkg/Pi4ka/Dgkh/Socs1/Dgkz/Dgka/Pik3c2b/Inpp1/Pik3ca/Socs6/Pik3r1/Agk/Impa2/Pi4k2b/Pik3cg/Dgkk	35
BP	GO:0001654	eye development	189/8556	9.22267e-07	1.8861e-05	1.11323e-05	Pfdn5/Kdm2b/Ntrk2/Dll1/Smoc1/Ptprm/Rxra/Nf1/Skil/Tulp1/Pou2f1/Smad3/Foxc1/Fat3/Casz1/Sox2/Tdrd7/Agtpbp1/Aqp1/Col5a1/Lhx1/Rax/Bfsp1/Fzd4/Rd3/Trpm1/Aqp5/Cnga3/Crb1/Apc/Hps1/Lrp5/Ttll5/Epha2/Ring1/Stra6/Tgfbr2/Nf2/Foxn4/Tgif1/Hipk2/Zeb1/Ahr/Atp8a2/Hsf4/Pdgfb/Grm6/Smg9/Arid1a/Rab11fip4/Srf/Lpcat1/Vegfa/Rho/Lif/Maf/Fkbp8/Sox11/Phactr4/Thy1/Bmpr1b/Fzr1/Arhgap35/Irx5/Pax2/Zdhhc16/Ihh/Aldh1a2/Nectin3/Mdm…	189
BP	GO:0150063	visual system development	189/8556	9.22267e-07	1.8861e-05	1.11323e-05	Pfdn5/Kdm2b/Ntrk2/Dll1/Smoc1/Ptprm/Rxra/Nf1/Skil/Tulp1/Pou2f1/Smad3/Foxc1/Fat3/Casz1/Sox2/Tdrd7/Agtpbp1/Aqp1/Col5a1/Lhx1/Rax/Bfsp1/Fzd4/Rd3/Trpm1/Aqp5/Cnga3/Crb1/Apc/Hps1/Lrp5/Ttll5/Epha2/Ring1/Stra6/Tgfbr2/Nf2/Foxn4/Tgif1/Hipk2/Zeb1/Ahr/Atp8a2/Hsf4/Pdgfb/Grm6/Smg9/Arid1a/Rab11fip4/Srf/Lpcat1/Vegfa/Rho/Lif/Maf/Fkbp8/Sox11/Phactr4/Thy1/Bmpr1b/Fzr1/Arhgap35/Irx5/Pax2/Zdhhc16/Ihh/Aldh1a2/Nectin3/Mdm…	189
BP	GO:0051224	negative regulation of protein transport	104/8556	9.36975e-07	1.90401e-05	1.12381e-05	Slamf1/Cdk5/Nf1/Ins2/Akap1/Trim27/Apoa2/Oprm1/Il10/Chp1/Syt11/Mup1/Otud5/Rptor/Pml/Rangap1/Pde1c/Lrrc32/Rab11fip1/Kcnq1/Dmtn/Sfrp1/Kcne1/Fbln1/Drd2/Rhbdf2/Cd22/Nos1/Ube2g2/Prkn/Anxa1/Btn1a1/Pfkl/Drd4/Madd/Map4k4/Foxp3/Wwp2/Erp29/Csk/Midn/Rab11fip5/Srcin1/Ogt/Srgn/Inpp5k/Idua/Drd3/Bag3/Cx3cl1/Tnfrsf9/Hdac1/Pde2a/Crhr2/Zc3h12a/Derl2/Abcc8/Ubr5/Hnf4a/Mapkbp1/Siah3/Psmd9/Idh2/Cd34/Fkbp1b/Ubac2/Btn2a2…	104
BP	GO:0031647	regulation of protein stability	132/8556	9.40213e-07	1.90401e-05	1.12381e-05	Cog3/Usp13/Gnl3l/Mtrr/Smad3/Kcnu1/Asgr2/Fbxo7/Apoa2/Ipo9/Chp1/Pex2/Atp1b2/Otud5/Pml/Dvl3/Cct3/Ift46/Clu/Gsn/Sirt6/Plpp3/Nf2/Gapdh/Crtap/Rpl11/P3h1/Usp2/Usp40/Chfr/Src/Dvl1/Aptx/Wiz/Rad23a/Gipc1/Syvn1/Flna/Mul1/Pin1/Sugt1/Msx1/Pex19/Fbxw11/Cdk7/Tbrg1/Usp7/Cct4/Morc3/Stub1/Telo2/Commd1/Prkn/Rassf1/Pim1/Plk1/Flot1/Cd81/Ctsa/Ank2/Tada3/Tmem88/Cog7/Smad7/Zfp207/Trim21/Nedd4l/Cct7/Kat2a/Ncln/Dnlz/Bag3/…	132
BP	GO:0042593	glucose homeostasis	132/8556	9.40213e-07	1.90401e-05	1.12381e-05	Aspscr1/Pdk2/Ins2/Lin28a/Hk1/Slc9b2/Ncor2/Adgrf5/Plscr3/Hnf1a/Foxo3/Foxo6/Mup1/Lrp5/Grk2/Sirt6/Hectd4/Insrr/Epha5/Pde1c/Baiap3/Mcu/Brsk2/Ang2/Ncoa5/Smarcb1/Hk2/Pdk4/Foxa1/Sidt2/Crtc2/Vgf/Nadk/Gpi1/Cdk16/Atg7/Ffar1/Pfkm/Bhlha15/Ffar3/Dhps/Bglap2/Mbd5/Rbm4/Rab11b/Bad/Pax2/Enho/Prkn/Hk3/Map4k4/Ager/C2cd2l/Pck2/Slc2a4/Phpt1/Rab34/Rph3al/Trpm4/Slc8b1/Rab11fip5/Cftr/Ogt/Smarca4/Inpp5k/Ern1/Pik3r2/Ptprn…	132
BP	GO:1900180	regulation of protein localization to nucleus	76/8556	9.48999e-07	1.91445e-05	1.12997e-05	Rassf5/Nf1/Ins2/Akap1/Zic1/Zpr1/Kat7/Trim8/Chp1/Psen1/Jak2/Nf2/Ect2/Dclk1/Hyal2/Src/Glis2/Hcls1/Lzts2/Flna/Pin1/Lif/Dclk2/Tmem173/Hsp90ab1/Prkcq/Nmd3/Nvl/Ptpn5/Cldn18/Ogt/Dtx3l/Jup/Cdkn1a/Mcrs1/Pik3r2/Bag3/Mavs/Polr1a/Pde2a/Zc3h12a/Ubr5/Nup62/Sesn2/Hnf4a/Trim28/Cdk5rap3/Apod/Stk11/Lmna/Mapk14/Pinx1/Mfhas1/Tgfb1/Card10/Bmp4/Nutf2/Otud7b/Pkig/Tert/Gsk3b/Sin3a/Pik3r1/Akap5/Igf1/Parp1/Lep/Prkcd/Trim2…	76
BP	GO:0046879	hormone secretion	174/8556	9.54567e-07	1.91445e-05	1.12997e-05	Exoc3l/Adcyap1/Rfx3/Pex5l/Nnat/Gabbr1/Aqp1/Vamp8/Slc9b2/Adora3/Fzd4/Hnf1a/Btk/Itsn1/Mup1/Rptor/Lrp5/Jak2/Edn3/Pax8/Selenom/Kdm5b/Epha5/Runx1/Pde1c/Baiap3/Mcu/Brsk2/Capn10/Rab11fip1/Ppard/Adora1/Apln/Kcnq1/Dgat1/Cpt1a/Lyn/Sidt2/Sfrp1/Vgf/Nadk/Cga/Lif/Cdk16/Atg7/Ucn3/Ffar1/Ghrhr/Pfkm/Myrip/Lrp2/Sox11/Ffar3/Drd2/Crhr1/Syt9/Rasl10b/Bglap2/Kalrn/Nos1/Rbm4/Smad2/Rab11b/Ly6e/Cplx3/Bad/Enho/Kiss1/Prkn/An…	174
BP	GO:0046942	carboxylic acid transport	149/8556	9.5574e-07	1.91445e-05	1.12997e-05	Sept2/Slc17a3/Ntrk2/Nf1/Slc25a38/Slc15a4/Prkg1/Dtnbp1/Slc25a2/Ace/Grin2b/Slc5a6/Gabbr1/Hnf1a/Slc6a5/Fabp2/Psen1/Akt2/Folr2/Slc43a2/Mapk9/Grm2/Slc7a8/Stra6/Slc17a5/Slc16a6/Slco2a1/Ppard/Adora1/Stra6l/Slco2b1/P2rx7/Slc6a18/Slc16a3/Slc25a22/Slc25a1/Gipc1/Slc25a10/Slc43a1/Slc6a6/Slc27a1/Slc13a4/Slc16a13/Rps6kb1/Hrh3/Slc7a5/Acsl6/Lrp2/Drd2/Pqlc2/Slc26a8/Slc16a11/Slc3a2/Slc26a6/Anxa1/Drd4/Acsl5/Trpv1/A…	149
BP	GO:0098656	anion transmembrane transport	99/8556	9.57685e-07	1.91445e-05	1.12997e-05	Sept2/Slc26a5/Slc25a38/Slc12a7/Slc25a2/Ank/Slc5a6/Hk1/Slc12a5/Slc6a5/Slc35c2/Psen1/Akt2/Folr2/Clcn7/Slc7a8/Clcn6/Stra6/Best2/Slc25a3/Stra6l/Glra2/Slc6a18/Slc16a3/Slc25a22/Slc25a1/Slc25a10/Slc12a9/Slc7a5/Acsl6/Lrp2/Slc12a8/Slc3a2/Slc20a1/Acsl5/Slc6a8/Slc7a10/Slc12a3/Arl6ip5/Slc25a19/Emb/Slc6a7/Slc25a15/Cftr/Glrb/Slc6a20a/Slc16a12/Mtor/Slc17a8/Slc1a7/Slc36a1/Slc36a4/Slc25a42/Slc1a3/Glra1/Pidd1/Slc7…	99
BP	GO:0031503	protein-containing complex localization	128/8556	9.64902e-07	1.92269e-05	1.13483e-05	Grip2/Nxf1/Exoc3l/Adam22/Anks1b/Rae1/Nme7/Ap2b1/Clstn1/Stx1b/Kif5a/Iqsec2/Nedd4/Nptx2/Dnm1/Mapk10/Bbs1/Ift46/Ift74/Ralgapb/Kif17/Dnm2/Lca5/Cnih2/Nsg1/Klhl21/Grasp/Ift22/Ap2m1/Exoc3l2/Camk2a/Caly/Seh1l/Vamp2/Git1/Stx3/Dnmt3b/Zc3h3/Iqsec1/Ick/Hpca/Kalrn/Eif6/Tnfaip2/Pip5k1c/Dlg4/Nol6/Nmd3/Itgb3/Drd4/Pacsin1/Dag1/Gle1/Ap3d1/Ralb/Nacc2/Smad7/Ddx39b/Grip1/Ssx2ip/Terf2/Cacng4/Drd3/Cplx1/Ralgapa2/Dlg1/N…	128
BP	GO:0098739	import across plasma membrane	66/8556	1.00729e-06	2.00074e-05	1.1809e-05	Sept2/Slc12a7/Slc9a6/Atp1a3/Slc12a5/Slc6a5/Hcn2/Cnga3/Psen1/Atp1b2/Folr2/Slc39a14/Kcnj4/Atp1a2/Kcnj6/Slc12a9/Kcnj5/Pawr/Lrp2/Slc12a8/Kcnj3/Slc3a2/Kcnj9/Atp12a/Ramp3/Slc9a5/Trpv1/Slc12a3/Arl6ip5/Trpm4/Hcn4/Kcnj14/Kcnj8/Tmem28/Hfe/Slc8a2/Kcnj16/Slc1a3/Slc7a3/Ntsr1/Atp1b1/Trpv5/Adrb1/Slc1a5/Slc12a4/Slc9a9/Atp4b/Slc39a4/Fam155a/Slc11a2/Slc7a11/Slc34a1/Kcnj10/Slc7a2/Slc8a3/Slc1a2/Slc12a2/AU018091/Kcnj…	66
BP	GO:0008344	adult locomotory behavior	65/8556	1.04967e-06	2.07828e-05	1.22667e-05	Mecp2/Inpp5f/Adam22/Zic1/Agtpbp1/Abl2/Atp1a3/Sez6l2/Dnm1/Hipk2/Kcnma1/Tshr/Atp1a2/Efnb3/Sptbn4/Arcn1/Atg7/Drd2/Sez6l/Cxcl12/Kalrn/Atxn1/Prkn/Htra2/Drd4/Axin1/Scn8a/Cend1/Scn1a/Lgi4/Oprd1/Nlgn2/Mapt/Pcdh15/Idua/Pum1/Abhd12/Glrb/Ntf5/Dab1/Cnp/Otog/Hexa/Glra1/Ppt1/Gigyf2/Grin2d/Grin1/Ntsr1/Cntn2/Tsc1/Dmbx1/En1/Btbd9/Epha4/Klhl1/Kcnj10/Cacna1c/Hoxb8/Ccnd2/Sez6/Ctns/Zmpste24/Arrb2/Fxn	65
BP	GO:0035725	sodium ion transmembrane transport	64/8556	1.09237e-06	2.15596e-05	1.27252e-05	Wnk2/Slc9a6/Arf1/Atp1a3/Hcn2/Chp1/Nedd4/Fxyd2/Atp1b2/Ptpn3/Hcn3/Fxyd7/Scn1b/Wnk4/Dnm2/Atp1a2/Fxyd5/Asic1/Plcb1/Scn5a/Slmap/Nos1/Stoml1/Commd1/Atp12a/Drd4/Scn8a/Slc9a5/Scn1a/Slc12a3/Pcsk9/Trpm4/Slc8b1/Scnn1a/Scn2a/Nedd4l/Wnk3/Drd3/Hcn4/Agrn/Scnn1g/Scn11a/Slc8a2/Snta1/Ank3/Scn4a/Prss8/Atp1b1/Scn4b/Slc9a9/Fxyd4/Atp4b/Tesc/Slc34a1/Slc8a3/Hecw1/Slc12a2/Gpd1l/Scn3b/Osr1/Stom/Fxyd6/Slc9a7/Atp2b4	64
BP	GO:0061351	neural precursor cell proliferation	97/8556	1.10012e-06	2.16438e-05	1.27749e-05	Ptbp2/Kdm2b/Tarbp2/Adcyap1/Nf1/Disc1/Igf2bp1/Sox2/Ncor2/Adgrg1/Foxo3/Hook3/Gak/Bbs1/Sox10/Plxnb2/Nf2/Rapgef1/Trim71/Hdac5/Dixdc1/Prdm4/Otp/Vegfa/Lyn/Flna/Gnai2/Grn/Eml1/Acsl6/Lrp2/Drd2/Gjc2/Tead3/Dock7/Wnt7b/Numbl/Nde1/Cend1/Lhx2/Tacc1/Setd1a/Rpgrip1/Arhgef2/Pitx3/Fgfr1/Cx3cl1/Bex1/Gbx2/Ctsz/Disp3/Dll4/Numb/Kif3a/Lrp6/Atf5/Kdm1a/Fgfr2/Zeb2/Dagla/Lef1/Zfp335/Tacc2/Ctnnb1/Wnt3a/Hmga2/Fgf8/Slc6a4/Ps…	97
BP	GO:0016079	synaptic vesicle exocytosis	80/8556	1.12426e-06	2.20489e-05	1.3014e-05	Cadps2/Dgki/Dtnbp1/Cyth1/Prepl/Stx1b/Bcl2l1/Cplx2/Psen1/Syt11/Erc1/Grm4/Prrt2/Adra1a/Vamp1/Dvl1/Rims4/P2rx7/Ppfia3/Sptbn2/Gipc1/Camk2a/Vamp2/Git1/Stx3/Prkcb/Sept5/Otof/Drd2/Syt9/Prkcg/Cplx3/Grik5/Drd4/Stx2/Adora2a/Syt8/Adcy1/Syt7/Doc2b/Rims3/P2ry2/P2rx2/Cplx1/Syt3/Syt6/Unc13a/Chrna4/Chrnb2/Stx1a/Apba2/Git2/Syt5/Rims2/Snap29/Cplx4/Stxbp1/Htr1b/Syt13/Ctbp2/Cspg5/Syp/Stx4a/Snap25/Gsk3b/Bace1/P2ry1/S…	80
BP	GO:0048704	embryonic skeletal system morphogenesis	63/8556	1.1352e-06	2.21935e-05	1.30993e-05	Six2/Smad3/Tbx1/Lhx1/Mthfd1l/Tgfbr2/Hoxa7/Hoxa1/Zeb1/Wnt9a/Hoxc11/Fuz/Hoxb6/Slc39a1/Mdfi/Prrx2/Men1/Slc39a3/Sox11/Runx2/Smad2/Ndst1/Dscaml1/Alx4/Hoxd4/Axin1/Gnas/Megf8/Twist2/Flvcr1/Grhl2/Col11a1/Alx3/Pax5/Tulp3/Gas1/Wnt9b/Dlg1/Hoxb5/Hoxc9/Mycn/Fgfr2/Mmp14/Setd2/Pcgf2/Ctnnb1/Tgfbr1/Hyal1/Hoxc4/Mef2c/Med12/Bmp4/Eya1/Six4/Asxl2/Osr1/Hoxb4/Hoxb8/Tgfb3/Hoxd3/Six1/Hoxb2/Hoxa3	63
BP	GO:0030177	positive regulation of Wnt signaling pathway	72/8556	1.17356e-06	2.28716e-05	1.34995e-05	Abl1/Wnk2/Disc1/Smad3/Rspo4/Abl2/Mbd2/Cav1/Prdm15/Lgr5/Dixdc1/Wls/Ppm1a/Src/Lmx1a/Vcp/Sfrp1/Pin1/Csnk1g1/Gpc3/Ctdnep1/Xiap/Ror2/Trpm4/Daam2/Sulf2/Thra/Smarca4/Fgf9/Csnk1g2/Lrrk1/Nrarp/Rnf220/Ubr5/Zranb1/Wnt3/Mllt3/Csnk1d/Fgfr2/Zeb2/Sfrp4/Fgfr3/Yap1/Wnt3a/Ptk7/Sox4/Jrk/Rspo2/Nle1/Tnks/Nkd1/Tert/Cdc73/Wnt5a/Tbl1xr1/Csnk1e/Dlx5/Dapk3/Nfkb1/Fzd9/Gprc5b/Fgf10/Wnt10b/Rbpj/Gid8/Lgr6/Tmem198/Csnk1g3/Amer…	72
BP	GO:0007613	memory	79/8556	1.19263e-06	2.31705e-05	1.3676e-05	Mecp2/Ntrk2/Grin2b/Shank1/Atp1a3/Psen1/Igf2/Foxo6/Shisa7/Shank3/Itpr3/Ppp1r1b/Cpeb3/Pak6/Srf/Lmx1a/Asic1/Plcb1/Rgs14/Hrh3/Drd2/Crhr1/Kalrn/Atxn1/Shank2/Drd4/S100b/Adcy1/Apoe/Chst10/Jph3/B4galt2/Mapt/Glp1r/Ehmt2/Itga5/Idua/Npas4/Kat2a/Serpinf1/Mtor/Abcc8/Slc8a2/Creb1/Chrnb2/Ntf5/Map1a/Itga3/Grin1/Adrb1/Lmx1b/Slc6a4/Rcan1/Rin1/Crtc1/Snap25/Btbd9/Pten/Bace1/Cnr1/Rcan2/Slc8a3/Igf1/Il1rn/Kmt2b/Arc/Oxt…	79
BP	GO:0021549	cerebellum development	61/8556	1.22033e-06	2.36349e-05	1.39501e-05	Mecp2/Dll1/Cdk5/Atp7a/Abl1/Faim2/Foxc1/Agtpbp1/Uqcrq/Lhx1/Fzd4/Abl2/Samd4b/Neurod2/Sez6l2/Cbs/Dixdc1/Gli2/Ogdh/Coq8b/Sptbn2/Lmx1a/Ulk1/Arcn1/Atg7/Ldb1/Sez6l/Cd3e/Cend1/Naglu/B4galt2/Sema4c/Nr2c2/Gas1/Whrn/Cdk5r1/Nfix/Gbx2/Dab1/Hap1/Lrp6/Rpgrip1l/Aars/Ophn1/Igf1r/Cdk5r2/Lmx1b/En1/Klhl1/Rora/Foxp2/Pcnt/Ptprs/Kif14/Atp2b2/Sez6/Fcgr2b/Wnt1/Zfp365/Atxn2/Sdf4	61
BP	GO:0015849	organic acid transport	149/8556	1.22961e-06	2.37406e-05	1.40125e-05	Sept2/Slc17a3/Ntrk2/Nf1/Slc25a38/Slc15a4/Prkg1/Dtnbp1/Slc25a2/Ace/Grin2b/Slc5a6/Gabbr1/Hnf1a/Slc6a5/Fabp2/Psen1/Akt2/Folr2/Slc43a2/Mapk9/Grm2/Slc7a8/Stra6/Slc17a5/Slc16a6/Slco2a1/Ppard/Adora1/Stra6l/Slco2b1/P2rx7/Slc6a18/Slc16a3/Slc25a22/Slc25a1/Gipc1/Slc25a10/Slc43a1/Slc6a6/Slc27a1/Slc13a4/Slc16a13/Rps6kb1/Hrh3/Slc7a5/Acsl6/Lrp2/Drd2/Pqlc2/Slc26a8/Slc16a11/Slc3a2/Slc26a6/Anxa1/Drd4/Acsl5/Trpv1/A…	149
BP	GO:0048193	Golgi vesicle transport	132/8556	1.2356e-06	2.37825e-05	1.40372e-05	Cog3/Ank1/Mia2/Uvrag/Pitpnm3/Snx8/Arf1/Rab30/Uso1/Rab12/Arfrp1/Myo18a/Ergic1/Rab1b/Tmed10/Ergic3/Cux1/Copz1/Tex261/Nrbp2/Nkd2/Pef1/Lman2l/Gak/Sec24c/Bbs1/Sgsm2/Vamp5/Cog1/Lmf1/Sec22a/Dnm2/Snx2/Tbc1d14/Golga2/Kdelr3/Bet1l/Vamp2/Vcp/Arcn1/Trappc3/Cope/Wipi1/Copg1/Stx5a/Preb/Stx6/Rab7b/Commd1/Vapb/Sar1b/Cog4/Cnih4/Trappc2l/Golga4/Rp2/Trappc6a/Atp9b/Ap3d1/Erp29/Rab34/Ykt6/Csk/Cog7/Rab33b/Gas1/Rabif/V…	132
BP	GO:0035303	regulation of dephosphorylation	90/8556	1.25245e-06	2.40324e-05	1.41847e-05	Pcdh11x/Ppp1r26/Akap1/Sympk/Farp1/Smad3/Sppl3/Cd2bp2/Smg5/Chp1/Jak2/Ppp1r9b/Ppp1r1b/Rrp1b/Ppp2r5d/Adora1/Ell/Gba/Elfn2/Mgat5/Dusp26/Pin1/Mprip/Gnai2/Lmtk3/Camsap3/Pawr/Drd2/Sfi1/Oaz3/Hsp90ab1/Camta1/Ppp1r17/Fkbp15/Hpn/Ppp1r7/Inpp5k/Ppp2r5a/Marf1/Sema4d/Cmya5/Csrnp2/Mtmr2/Nsmf/Gpatch2/Rimbp2/Ccdc8/Wdr81/Npnt/Igbp1/Pcif1/Sh3rf2/Ikbkb/Cdca2/Ptpa/Ensa/Pink1/Fkbp1b/Elfn1/Cdk5rap3/Cnep1r1/Tsc1/Ppp1r37/…	90
BP	GO:0043010	camera-type eye development	167/8556	1.29948e-06	2.48581e-05	1.4672e-05	Pfdn5/Kdm2b/Ntrk2/Dll1/Ptprm/Rxra/Nf1/Skil/Tulp1/Pou2f1/Smad3/Foxc1/Fat3/Casz1/Sox2/Tdrd7/Agtpbp1/Aqp1/Lhx1/Rax/Bfsp1/Fzd4/Rd3/Aqp5/Cnga3/Apc/Hps1/Lrp5/Ttll5/Epha2/Ring1/Stra6/Tgfbr2/Nf2/Foxn4/Tgif1/Hipk2/Zeb1/Ahr/Atp8a2/Hsf4/Pdgfb/Grm6/Arid1a/Rab11fip4/Srf/Lpcat1/Vegfa/Rho/Lif/Maf/Fkbp8/Sox11/Phactr4/Thy1/Bmpr1b/Fzr1/Arhgap35/Irx5/Pax2/Ihh/Aldh1a2/Nectin3/Mdm1/Yy1/Pknox1/Limk2/Rhoj/Lhx2/Twist2/G…	167
BP	GO:1901292	nucleoside phosphate catabolic process	77/8556	1.34e-06	2.55546e-05	1.50831e-05	Acot7/Esrrb/Ins2/Hk1/Nt5m/Aspdh/Nudt3/Actn3/Eno1b/Sirt6/Gapdh/Entpd1/Nudt1/P2rx7/Pde9a/Hk2/Ogdh/Ier3/Vcp/Gpi1/Pfkm/Ppara/Galt/Eif6/Tkfc/Enpp3/Pfkl/Eno2/Hk3/Aldoa/Mlycd/Dera/Ogt/Gmpr2/Eno3/Pgk1/Zbtb7a/Nudt16/Pde2a/Aldoc/Mpi/Prkag3/Jmjd8/Pklr/Dut/Cnp/Gpd1/Abcd1/Samhd1/Cbfa2t3/Mlxipl/Fhit/Tigar/Insr/Aldob/Stat3/Gale/Khk/Ncor1/Ppargc1a/Pfkfb2/Igf1/Nudt18/Pde1a/Zbtb20/Art2b/Nudt15/Prkag2/Bpgm/Galk1/Pr…	77
BP	GO:0031099	regeneration	76/8556	1.4192e-06	2.69822e-05	1.59258e-05	Fas/Inpp5f/Tarbp2/Ace/Tnr/Mag/Serpine1/Apoa2/Adam17/Igsf10/Map2k2/Jak2/Bcl9/Mapk8ip3/Ppard/Spaar/Cers2/Ulk1/Lif/Rtn4r/Lifr/Cxcl12/Thy1/Anxa1/Cflar/Gap43/Map4k4/Ptprf/Hopx/Scarf1/Plau/Mustn1/Sulf2/Ndel1/Ninj1/Bex1/Pax7/Capn3/Fkbp1b/Rtn4rl1/Yap1/Igf1r/Rtn4/Bin3/Ezh1/Bcl2/Apoa1/Rgma/Mapk14/P2rx5/Mymk/Tgfb1/Csnk2b/Mmp2/Pten/Epha4/Xylt1/Ntrk3/Adm/Lrig2/Igf1/Akirin1/Matn2/Ptprs/Jun/Fzd9/Wnt1/Wnt10b/Gjd…	76
BP	GO:0043491	protein kinase B signaling	98/8556	1.43271e-06	2.7156e-05	1.60283e-05	Cpne1/Inpp5f/Ntrk2/Axl/Ins2/Rps6kb2/Lin28a/Xdh/Ddit3/Itsn1/Akt2/Hax1/Igf2/Mup1/Epha2/Vegfb/Rapgef1/Rasd2/Hyal2/Src/Vegfa/Hcls1/Mul1/Rps6kb1/Lingo1/Plk3/Drd2/Hpse/Pax2/Meis3/Hsp90ab1/Mtdh/Rnf41/Ramp3/Dag1/Mc1r/Inpp5k/Stox1/Rcn3/C1qtnf1/Drd3/Cx3cl1/Zfp36l1/Dlg1/Mtor/Sesn2/Eng/F10/P2rx4/Btn2a2/Igf1r/Rtn4/Insr/Stk11/Tgfbr1/Phlda3/Tsc2/Pear1/Mst1r/Il18/Sox9/Thbs1/Mfhas1/Gper1/Pik3c2b/Tgfb1/Myoc/Tcf7l2…	98
BP	GO:0043406	positive regulation of MAP kinase activity	115/8556	1.44408e-06	2.72883e-05	1.61064e-05	Nrk/Ins2/Kit/Taok2/Traf7/Fzd4/Prok1/Pxn/Psen1/Trp73/Dvl3/Map2k2/Jak2/Ptpn1/Edn3/Iqgap3/Mapk8ip3/Map4k2/Grm4/Magi3/Gadd45b/Adora1/Src/P2rx7/Map2k4/Pdgfb/Vegfa/Mdfi/Mul1/Dab2ip/Ajuba/Taok3/Muc20/Ercc6/Wnt7b/Cspg4/Shc2/Eif2ak2/Drd4/Madd/Axin1/Ager/Kiss1r/Gadd45g/Cd81/Erp29/Ror2/Tab1/Tgfa/Fgf1/Csk/Nod2/Fgfr1/Cxcl17/Ern1/Map3k11/Ptk2b/Fgd2/Inava/Tiam1/Map3k6/Map3k10/Mapkbp1/Map3k12/Avpi1/Hras/Zeb2/Map…	115
BP	GO:0007215	glutamate receptor signaling pathway	54/8556	1.48069e-06	2.78952e-05	1.64647e-05	Homer1/Rgs9/Grin2b/Shank1/Trpm1/Atp1a3/Oprm1/Shisa7/Homer3/Shisa8/Shank3/Grm2/Grm4/Cnih2/Grm6/Camk2a/Mapk8ip2/Plcb1/Mink1/Kalrn/Grid2ip/Shank2/Dlg4/Nlgn2/Cacng4/Ptk2b/Cx3cl1/Cdk5r1/Unc13a/Tiam1/Gsg1l/Pink1/Dagla/Grin1/Kcnb1/Cln3/Mef2c/Sstr1/Dapk1/Ephb2/Ppargc1a/Grik3/Nlgn3/Homer2/Arc/Cacng5/Cacng3/Gnaq/Shisa9/Frrs1l/Cacng7/Grm1/Grm7/Rasgrf1	54
BP	GO:0035418	protein localization to synapse	53/8556	1.50788e-06	2.83218e-05	1.67164e-05	Homer1/Grip2/Cdk5/Klc1/Adam22/Shank1/Nrxn2/Clstn1/Stx1b/Kif5a/Iqsec2/Nptx2/Mapk10/Hspb1/Mapk8ip3/Nsg1/Baiap2/Grasp/Clstn3/Camk2a/Vamp2/Git1/Stx3/Kalrn/Dlg4/Dag1/Nlgn2/Mapt/Grip1/Terf2/Cplx1/Nphs1/Dlg1/Rapsn/Stau2/Hras/Map1a/Grin2c/Grin1/Rab27b/Stx4a/Snap25/Gsk3b/Bsn/Nlgn3/Gripap1/Cacng3/Magi2/Asic2/Nptx1/Cacng7/Arhgap44/Prkcz	53
BP	GO:0030278	regulation of ossification	118/8556	1.54451e-06	2.89224e-05	1.70709e-05	Smoc1/Pth/Ltf/Sost/Ank/Six2/Smad3/Sox2/Kl/Actn3/Bmp2k/Apc/Zfp932/Lrp5/Cd276/Wnt4/Mapk3/Hdac7/Gfra4/Hdac5/P3h1/Axin2/P2rx7/Kremen1/Vegfa/Sfrp1/Gata1/Men1/Bglap/Sox11/Bglap3/Bglap2/Suv39h1/Smad1/Runx2/Bmpr1b/Wnt7b/Hand2/Trp63/Clic1/Gnas/Gdf2/Gpm6b/Twist2/Mgp/Pdlim7/Scube2/Csf1/Trpm4/Fgfr1/Srgn/Twsg1/Sema4d/Fbn2/P2ry2/Chrd/Ptk2b/Esrra/Ahsg/Fgf23/Npnt/Limd1/Lrp6/Zhx3/Gdf10/Fgfr3/Cdk6/Cyp27b1/Ctnnb1/R…	118
BP	GO:0046323	glucose import	46/8556	1.55755e-06	2.90789e-05	1.71633e-05	Aspscr1/Pth/Ins2/Ace/Pid1/Hnf1a/Akt2/Grk2/Sirt6/Capn10/Hk2/Pea15a/Gsk3a/Rps6kb1/Grb10/Gpc3/Rab4b/Slc2a4/Itln1/Fgf15/Sesn2/Trarg1/Erbb3/Sort1/Tsc1/Insr/Upk3b/Tsc2/Mapk14/Klf15/Tert/Adipor2/Mef2a/Appl1/Prkca/Slc1a2/Igf1/Stxbp3/Rtn2/Sorbs1/Irs2/Lep/Tnf/Prkcd/Erbb4/Ahi1	46
BP	GO:0001738	morphogenesis of a polarized epithelium	48/8556	1.57405e-06	2.92596e-05	1.727e-05	Crb3/Abl1/Abl2/Znrf3/Ctnnd1/Brsk1/Dvl3/Fzd1/Sh3bp1/Brsk2/Dvl1/Fuz/Celsr1/Celsr3/Dlg5/Sfrp1/Camsap3/Wnt7b/Gpc3/Trp63/Ror2/Ajap1/Sapcd2/Wnt9b/Astn2/Mllt3/Numb/Lrp6/Rpgrip1l/Vangl2/Ophn1/Ptk7/Med12/Nkd1/Syne4/Foxf2/Wnt5a/Tcf15/Fzd3/Grhl3/Dlg3/Sfrp5/Fzd2/Dvl2/Msn/Myo9a/Dchs1/Ahi1	48
BP	GO:0072001	renal system development	149/8556	1.57664e-06	2.92596e-05	1.727e-05	Dll1/Ptcd2/Aqp11/Nf1/Hs2st1/Ace/Six2/Smad3/Lin28a/Foxc1/Aqp1/Pgf/Lhx1/Cux1/Dchs2/Ctnnd1/Gpr4/Kirrel3/Apc/Lgr5/Tshz3/Stra6/Pax8/Wnt4/Hdac5/Wnk4/Gli2/Cys1/Hoxc11/Ampd2/Ahr/Gcnt4/Pdgfb/Aph1a/Glis2/Vegfa/Lzts2/Dlg5/Sfrp1/Lif/Tacstd2/Cep55/Dspp/Smad1/Smad2/Wnt7b/Pax2/Akr1b3/Mpv17/Gpc3/Trp63/Aldh1a2/Cflar/Itgb3/Spry1/Gcnt3/Pkd1/Notch3/Pcsk9/Fgf1/Mmp17/Sulf2/Fgfr1/Smad7/Nphp3/Col4a3/Wnt9b/Hnf1b/Heyl/Aph…	149
BP	GO:0010821	regulation of mitochondrion organization	74/8556	1.58907e-06	2.94026e-05	1.73544e-05	Fas/Clec16a/Mff/Fbxo7/Bcl2l1/Bmf/Mief1/Atp13a2/Gba/Hk2/Ier3/Mul1/Atg7/Gsk3a/March5/Sh3glb1/Slc35f6/Bad/Vat1/Prkn/Htra2/Rnf41/Rhot2/Lig3/Stat2/Ptpn5/Mapt/Stox1/Bid/Bag3/Pde2a/Stoml2/Prelid1/Bak1/Siah3/Pink1/Plaur/Tigar/Vdac1/Bik/Zfp13/Hip1r/Lmna/Wdr35/Cttn/Gper1/Mpv17l/Dhodh/Mfn2/Cdc37/Bcl2l11/Gsk3b/Ppargc1a/Higd1a/Tnfsf10/Igf1/Usp30/Bbc3/Bnip3l/Ppif/Opa1/Ddhd2/Rhot1/Ddhd1/Htt/Arrb2/Fxn/Flcn/Smurf…	74
BP	GO:1902275	regulation of chromatin organization	101/8556	1.60311e-06	2.95743e-05	1.74557e-05	Mecp2/Ctbp1/Jdp2/Hira/Prkd2/Kat7/Arid5a/Trip12/Igf2/Pml/Prmt6/Parp10/Sirt6/Kdm4d/Hist1h1d/Mapk3/Mthfr/Spi1/BC004004/Smarcb1/Vegfa/Rnf40/Znhit1/Zbtb7b/Lif/Atg7/Phf8/Men1/Dnmt3b/Suv39h1/Nos1/L3mbtl2/Phf1/Bcl6/H1foo/Phf2/Tal1/Kdm4b/Piwil2/Foxp3/Setd1a/Kdm2a/Tada3/Pax5/Ogt/Ehmt2/Kat2a/H1fx/Prdm12/Atrx/Ubr5/Pax7/Rps6ka5/Gfi1/Phf19/Pink1/Kdm1a/Akap8l/Trim28/Setdb1/Kdm4c/Cdk9/Zfp335/Ctnnb1/Setd5/Arrb1/R…	101
BP	GO:0060078	regulation of postsynaptic membrane potential	65/8556	1.64629e-06	3.02811e-05	1.78729e-05	Dgki/Zmynd8/Mecp2/Tbc1d24/Cdk5/Adcyap1/Grin2b/Shank1/Stx1b/Oprm1/Cacnb3/Shank3/Grk2/Adora1/Dvl1/Baiap2/Sh3gl1/Mapk8ip2/Ssh1/Atxn1/Begain/Shank2/Rgs7/Dlg4/Prkn/Grik5/Drd4/Adora2a/Nlgn2/Npas4/Ptk2b/Cx3cl1/Mtmr2/Igsf9b/Ppp1r9a/Celf4/Chrna4/P2rx4/Mpp2/Glra1/Grin2c/Grin2d/Stx1a/Grin1/Tmem108/Ntsr1/Rims2/Adrb1/Gabra3/Fam196a/Mef2c/Pten/Gsk3b/Nlgn3/S1pr2/Gabrg2/Grik2/Dmpk/Cux2/Bscl2/Sez6/Ghrl/Gabrg3/Gab…	65
BP	GO:0034968	histone lysine methylation	64/8556	1.72056e-06	3.15538e-05	1.86241e-05	Mecp2/Ehmt1/Baz2a/Smyd2/Prmt6/Kdm4d/Hist1h1d/Dot1l/Smarcb1/Dnmt3b/Kmt5c/Suv39h1/Kmt2d/Phf1/Kdm4b/Prdm9/Setd1a/Pax5/Ogt/Ehmt2/Smyd3/Setd1b/Prdm12/Atrx/Gfi1/Chd5/Phf19/Kdm1a/Wdr5/Setdb1/Kdm4c/Setdb2/Setd2/Zfp335/Ctnnb1/Nsd2/Supt6/Lmna/Ezh1/Rbbp5/Gfi1b/Cxxc1/Jarid2/Kmt2a/Suv39h2/Rtf1/Arid4a/Mllt6/Asxl2/Ash1l/Kdm4a/Rif1/Nsd3/Auts2/Kmt2b/Bend3/Kmt2e/H2afy/Wdr82/Setd7/Tet3/Nsd1/Arid4b/Ash2l	64
BP	GO:0048880	sensory system development	189/8556	1.75396e-06	3.20717e-05	1.89297e-05	Pfdn5/Kdm2b/Ntrk2/Dll1/Smoc1/Ptprm/Rxra/Nf1/Skil/Tulp1/Pou2f1/Smad3/Foxc1/Fat3/Casz1/Sox2/Tdrd7/Agtpbp1/Aqp1/Col5a1/Lhx1/Rax/Bfsp1/Fzd4/Rd3/Trpm1/Aqp5/Cnga3/Crb1/Apc/Hps1/Lrp5/Ttll5/Epha2/Ring1/Stra6/Tgfbr2/Nf2/Foxn4/Tgif1/Hipk2/Zeb1/Ahr/Atp8a2/Hsf4/Pdgfb/Grm6/Smg9/Arid1a/Rab11fip4/Srf/Lpcat1/Vegfa/Rho/Lif/Maf/Fkbp8/Sox11/Phactr4/Thy1/Bmpr1b/Fzr1/Arhgap35/Irx5/Pax2/Zdhhc16/Ihh/Aldh1a2/Nectin3/Mdm…	189
BP	GO:0009895	negative regulation of catabolic process	141/8556	1.76987e-06	3.22095e-05	1.90111e-05	Anks1/Clec16a/Ins2/Igf2bp1/Smad3/Qsox1/Tardbp/Apoa2/Eif4g1/Pkp3/Bmf/Sgta/Actn3/Il10/Psen1/Ptpn3/Ybx1/Pml/Senp1/Mapkapk2/Sirt6/Psmf1/Klhl40/Rpl11/Hipk2/Adra1a/Hnrnpc/Adora1/Tbc1d14/Axin2/Golga2/Azin2/Dkc1/Ubxn1/Ier3/Gipc1/Vegfa/Dbi/Anxa2/Flna/Rbm38/Pin1/Agap2/Atg7/Larp1/Dedd/Dab2ip/Prkcg/Rgp1/Sufu/Dhx34/Crtc3/Hcar1/Usp7/Ube2g2/Pkp1/Fam192a/Hsp90ab1/Htra2/Rnf41/Thrap3/Adgrb1/Styx/Ctsa/Nmnat1/Ogt/Cs…	141
BP	GO:0050679	positive regulation of epithelial cell proliferation	104/8556	1.77186e-06	3.22095e-05	1.90111e-05	Atp7a/Nf1/Tbx1/Egfl7/Pgf/Prkd2/Emc10/Cav1/Adam17/Il10/Igf2/Rptor/Vegfb/Sirt6/Aplnr/Iqgap3/Kdm5b/Tgm1/Apln/Pdgfb/Vegfa/Sfrp1/Agap2/Grn/Hrh3/Sox11/Cxcl12/Scn5a/Bad/Pax2/Ihh/Trp63/Cflar/Itgb3/Cdc42/Gdf2/Mst1/Twist2/Hpn/Tgfa/Fgf1/Nod2/Fgfr1/Zfp703/Fgf9/Gas1/Vash2/Stox1/Ptn/Nr4a1/Nrarp/Plcg1/Mtor/Kif3a/Hras/Fgfr2/Acvrl1/Fgfr3/Ctnnb1/Wnt3a/Hmga2/Rtn4/Hyal1/Stat3/Sox9/Tgfb1/Bmp4/Tcf7l2/Mmp12/Mydgf/Bmp5/…	104
BP	GO:0060537	muscle tissue development	218/8556	1.79971e-06	3.26204e-05	1.92536e-05	Jph2/Chrnd/Homer1/Dll1/Msc/Ptcd2/Cdk5/Rxra/Nf1/Speg/Skil/Nrap/Prkg1/Smad3/Foxc1/Nprl3/Tbx1/Asb2/Rbfox1/Cav1/Mef2d/Actn3/Ripor2/Gja5/Apc/Trp73/Svil/Tshz3/Stra6/Tgfbr2/Sirt6/Bcl9/Vamp5/Myl3/Hdac7/Klhl40/Myl2/Hdac5/Foxn2/Usp2/Myl6/Adra1a/Ahr/Map2k4/Arid1a/Srf/Vegfa/Pin1/Atg7/Gsk3a/Rxrb/Rps6kb1/Ppara/Mapk11/Lrp2/Sox11/Pi16/Smad1/Obsl1/Ly6e/Hmg20b/Ankrd1/Ihh/Trp63/Aldh1a2/Chrna1/Heg1/Cflar/Pim1/Luc7l/…	218
BP	GO:0120031	plasma membrane bounded cell projection assembly	230/8556	1.90049e-06	3.43469e-05	2.02727e-05	Sept6/Sept2/Cobl/Zmynd8/Nme5/1810043G02Rik/Snx10/Zmynd10/Unc119b/Atp7a/Celsr2/Abl1/Kctd17/Rfx3/Ssh3/Disc1/Kit/Ntn1/Ccdc63/Sh2b1/2700049A03Rik/Aqp1/Atmin/Plek2/Abl2/Frmd7/Cfap43/Cav1/Pxn/Ehd1/Ripor2/Pld1/Apc/Cfap298/Ttll5/Srgap2/Bbs1/Ift46/Epha2/E2f4/Gsn/Ift74/Ppp1r9b/Cep250/Rap2a/Cfap54/Bcas3/Ubxn10/Lrrc61/Sh3bp1/Dnm2/Map4/Tmem138/Fscn1/Plekhm1/Palm/Mark4/Fhdc1/P2rx7/Fuz/Tekt4/Rab3ip/Srf/Dmtn/Cel…	230
BP	GO:0030098	lymphocyte differentiation	187/8556	2.0424e-06	3.68046e-05	2.17233e-05	Sart1/Cd8a/Psmb11/Fas/Dock2/Axl/Dll1/Slamf1/Atp7a/Abl1/Kit/Plcl2/Fbxo7/Zfp609/Malt1/Abl2/Hnf1a/Btk/Runx3/Il1rl2/Adam17/Apc/Pou2f2/Otud5/Stat5b/Tgfbr2/Dtx1/Rorc/Wnt4/Hdac7/Runx1/Hdac5/Ncaph2/Itfg2/Zeb1/Tshr/Spi1/Vsir/Ahr/Spn/Zmiz1/Srf/Hs1bp3/Sfrp1/Zbtb7b/Patz1/Il27/Mink1/Jak3/Cd3e/Cdh17/Runx2/Bcl3/Sox13/Sema4a/Bad/Bcl6/Anxa1/Ihh/Il15ra/Cd46/Rnf41/Irf1/Mfng/Clptm1/Irf2bp2/Gimap1/Pknox1/Jag2/Nfatc3/…	187
BP	GO:0032259	methylation	167/8556	2.05372e-06	3.69017e-05	2.17806e-05	Mecp2/Ehmt1/Cmtr1/Mrm2/Fam98b/Baz2a/Trmt1/Mtrr/Prdm10/Dimt1/Nsun4/Mrm3/Dnmt3l/Mettl2/Smyd2/Zcchc4/Thumpd2/Prdm15/Prmt6/Wdr4/Fdxacb1/Trmt13/Ilf3/Prmt2/Tfb1m/Kdm4d/Hist1h1d/Mthfr/Spout1/Dot1l/Prdm4/Spi1/Prdm11/Smarcb1/Mettl7b/Mepce/Hemk1/Prmt3/Gsk3a/Men1/Dnmt3b/Kmt5c/Kmt5a/Suv39h1/Eef1akmt4/Comtd1/L3mbtl2/Kmt2d/Setd4/Phf1/H1foo/Mov10l1/Kdm4b/Piwil2/Gnas/Prdm9/Tarbp1/Grhl2/Setd1a/Smyd5/Kdm1b/Carm1/P…	167
BP	GO:0043414	macromolecule methylation	142/8556	2.10944e-06	3.77936e-05	2.2307e-05	Mecp2/Ehmt1/Cmtr1/Mrm2/Fam98b/Baz2a/Trmt1/Mtrr/Dimt1/Nsun4/Mrm3/Dnmt3l/Mettl2/Smyd2/Thumpd2/Prmt6/Wdr4/Fdxacb1/Trmt13/Ilf3/Prmt2/Tfb1m/Kdm4d/Hist1h1d/Mthfr/Dot1l/Spi1/Smarcb1/Mepce/Hemk1/Prmt3/Gsk3a/Men1/Dnmt3b/Kmt5c/Kmt5a/Suv39h1/L3mbtl2/Kmt2d/Setd4/Phf1/H1foo/Mov10l1/Kdm4b/Piwil2/Gnas/Prdm9/Tarbp1/Grhl2/Setd1a/Kdm1b/Carm1/Pax5/Ogt/Smarca4/Prmt1/Ehmt2/Smyd3/Asz1/Setd1b/Virma/Dnmt3a/Icmt/Ftsj3/Pr…	142
BP	GO:0071695	anatomical structure maturation	97/8556	2.13379e-06	3.812e-05	2.24996e-05	Anks1/Mecp2/Pth/Nf1/Rfx3/Hoxb13/Abl2/Ddit3/Trpc4ap/Foxo3/Actn3/Ntn4/Psen1/Fev/Gpat4/Ppard/Fam210b/Plxnb1/Pdgfb/Sptbn4/Foxa1/Insl3/Arcn1/Cdh5/Kcne1/Plcb1/Dspp/Irx5/Pax2/Cspg4/Klf2/Tal1/Aldh1a2/Ercc2/Dag1/Cend1/Trpv1/Lgi4/Flvcr1/Scarf1/Epha8/Kcnip2/Sclt1/Sema4d/Ppp2r1a/Ptk2b/Zbtb7a/Cdk5r1/Rac3/Mtor/Nsun2/Fem1b/Vsx1/G6pdx/Grin1/Fgfr3/Maea/Cntn2/Rnd1/Ctnnb1/Nfasc/Cdk5r2/Bcl2/Phospho1/C1ql1/Fam20c/Gal…	97
BP	GO:0050863	regulation of T cell activation	148/8556	2.17656e-06	3.87219e-05	2.28549e-05	Sart1/Slamf1/Btla/Abl1/Zfp609/Malt1/Itgal/Runx3/Cav1/Il1rl2/Ripor2/Igf2/Dusp22/Rasal3/Stat5b/Gsn/Tgfbr2/Cd276/Dtx1/Rorc/Runx1/Lrrc32/Zeb1/Hsph1/Vsir/Sdc4/Spn/Lax1/Tnfsf14/Zmiz1/Efnb3/Slfn1/Znhit1/Dlg5/Zbtb7b/Sirpa/Igfbp2/Il27/Clec4g/Jak3/Pawr/Dhps/Cd3e/Thy1/Sox13/Icosl/Bad/Bcl6/Anxa1/Ihh/Prkcq/Btn1a1/Cd46/Irf1/Clptm1/Adora2a/Cd80/Ager/Rac2/Foxp3/Cd59b/Ap3d1/Slc4a1/Csk/Slc46a2/Smad7/H2-DMa/Twsg1/K…	148
BP	GO:0007416	synapse assembly	92/8556	2.17993e-06	3.87219e-05	2.28549e-05	Arhgef9/Mecp2/Ntrk2/Cdk5/Ntn1/Farp1/Shank1/Nrxn2/Clstn1/Eif4g1/Lrfn5/Kirrel3/Shank3/Fzd1/Xlr3b/Lrfn1/Dvl1/Pdgfb/Clstn3/Sptbn2/Dlg5/Lrtm2/Adgrl1/Lhfpl4/Ntng2/Shank2/Dbnl/Gap43/Adgrb1/Sdk2/Nlgn2/Mapt/Add2/Nectin1/Cadm1/Npas4/Agrn/Ppp1r9a/Stau2/Cel/Chrnb2/Amigo2/Numb/Ptprd/Adgre5/Ephb3/Grin1/Efnb1/Mdga1/Flrt1/Wnt3a/Lrtm1/Colq/Lrp4/Amigo3/Mef2c/Amigo1/Ephb2/Efnb2/Pten/Bsn/Pdlim5/Six4/Ntrk3/Wnt5a/Slit…	92
BP	GO:2001233	regulation of apoptotic signaling pathway	194/8556	2.23693e-06	3.96211e-05	2.33856e-05	Nme5/Fas/Rad9a/Nf1/Skil/Faim2/Smad3/Plagl2/Rffl/Serpine1/Cth/Traf7/Tnfrsf22/Bcl2l1/Bmf/Ikbkg/Runx3/Cav1/Psen1/Trp73/Mapk9/Pml/Mnt/Hspb1/Tmbim1/Clu/Gsn/Jak2/Ptpn1/Casp2/Wnt4/Itprip/Rpl11/Tmem161a/Hyal2/Hsph1/Src/Plekhf1/Ier3/Tfap4/Pea15a/Vegfa/Itm2c/Mapk8ip2/Syvn1/Sfrp1/Mul1/Gata1/Agap2/Gnai2/Gsk3a/Rps6kb1/Dab2ip/Jak3/Msx1/Mapk7/Cxcl12/Bcl2l2/Bmpr1b/Traf1/Tnfsf12/Sh3glb1/Slc35f6/Bad/Meis3/Ppp1ca/P…	194
BP	GO:0090132	epithelium migration	141/8556	2.27858e-06	4.0244e-05	2.37533e-05	Pbld1/Mecp2/Ptprm/Nf1/Abl1/Kit/Mapre2/Aqp1/Prkd2/Serpine1/Atp5b/Emc10/Pxn/Adam17/Igf2/Hspb1/Epha2/Tgfbr2/Hdac7/Bcas3/Hdac5/Sh3bp1/Ppard/Stc1/Src/Rab13/Pdgfb/Map3k3/Rab25/Gab2/Srf/Gipc1/Vegfa/Atoh8/Insl3/Gpi1/Patz1/Dab2ip/Tacstd2/Tbxa2r/Iqsec1/Mmrn2/Sema4a/Nup188/Anxa1/Ptp4a3/Itgb3/Scarb1/Gdf2/Rhoj/Map4k4/Ager/Adgrb1/Grhl2/Apoe/Fgf1/Clec14a/Fgfr1/Tgfbr3/Ets1/Ccbe1/Coro1b/Jup/Nr4a1/Ptk2b/Pik3r2/Ser…	141
BP	GO:0006163	purine nucleotide metabolic process	204/8556	2.35229e-06	4.14283e-05	2.44523e-05	Acot7/Nme5/Esrrb/Mecp2/Mocs1/Pank2/Cox7a2l/Pdk2/Adcyap1/Atp7a/Ins2/Hk1/Gucy2e/Pid1/Uqcrq/Nme7/Ndufv1/Mcee/Bcl2l1/Atic/Atp5b/Adcy6/Nudt3/Mvk/Actn3/Adcy2/Eno1b/Acot11/Gpat4/Epha2/Ldhc/Sirt6/Gapdh/Slc25a33/Entpd1/Slc25a23/Ppcdc/Nudt1/Atp1a2/Ampd2/P2rx7/Hmgcs2/Pde9a/Hk2/Ogdh/Ier3/Prpsap2/Pdk4/Dgat1/Guca1b/Vcp/Cox4i1/Gpi1/Scp2/Pdha2/Pfkm/Ppara/Acsl6/Sdhc/Galt/Hpca/Eif6/Dguok/Nos1/Aprt/Tkfc/Bad/Gucy2d/…	204
BP	GO:0006906	vesicle fusion	55/8556	2.39583e-06	4.17915e-05	2.46667e-05	Uvrag/Slamf1/Ankrd27/Vamp8/Uso1/Stx1b/Cplx2/Nkd2/Akt2/Prrt2/Vamp1/C2cd5/Vamp2/Anxa2/Stx3/Syt9/Stx5a/Cplx3/Stx6/Rab7b/Anxa1/Grik5/Stx2/Bloc1s6/Syt7/Rab34/Doc2b/Snph/Vps41/Cplx1/Syt3/Gosr2/Bet1/Trarg1/Stx1a/Snap29/Stxbp1/Vps8/Gosr1/Tmem175/Sec22b/Stx4a/Snap25/Rab8b/Stxbp6/Stx16/Syt2/Vps18/Stx8/Vps11/Stx11/Vav3/Rab7/Cav2/Stx7	55
BP	GO:0016482	cytosolic transport	80/8556	2.3998e-06	4.17915e-05	2.46667e-05	Mecp2/Ankrd27/Snx8/Tbc1d10c/Arfrp1/Trim27/Kif5a/Ap1s1/Hook3/Gak/Dnajc13/Erc1/Map2k2/Tbc1d5/Plekhj1/Sgsm2/Mapk3/Baiap3/Snx2/Src/Trim46/Tbc1d14/Kif1b/Vps51/Bet1l/Flna/Pheta1/Pheta2/Wipi1/Rgp1/Pqlc1/Stx5a/Sh3glb1/Stx6/Rab7b/Pikfyve/Hook2/Pik3c3/Tbc1d17/Dennd5a/Tbc1d10b/Syt7/Ykt6/Vps52/Mtmr2/Ccdc91/Fam160a2/Wdr81/Vps29/Gosr2/Slc30a6/Becn1/Eps15/Sort1/Actr2/Kif1c/Ube2o/Snx6/Tmem87a/Gosr1/Dop1a/Eipr1/S…	80
BP	GO:0030326	embryonic limb morphogenesis	80/8556	2.3998e-06	4.17915e-05	2.46667e-05	Hnf1a/Acd/Psen1/Gja5/Lrp5/Hoxa10/Gli2/Wnt9a/Hoxc11/Fuz/Hoxc10/Crabp2/Prrx2/Msx1/Runx2/Hand2/Gpc3/Ihh/Trp63/Aldh1a2/Alx4/Gnas/Megf8/Flvcr1/Grhl2/Gna12/Alx3/Ror2/Sp9/Fgfr1/Smarca4/Tulp3/Fgf9/Gas1/Fbn2/Tbx2/Ece1/Hdac1/B9d1/Wnt3/Mycn/Lrp6/Tmem107/Rpgrip1l/Lef1/Mecom/Ctnnb1/Rspo2/Fgf8/Tbx5/Lmx1b/Lrp4/Ift122/Pitx1/En1/Bmp4/Rarg/Ift88/Tbx4/Bcl2l11/Msx2/Ptch1/Pbx2/Wnt5a/Lnpk/C2cd3/Pbx1/Cacna1c/Hoxd12/Ift…	80
BP	GO:0035113	embryonic appendage morphogenesis	80/8556	2.3998e-06	4.17915e-05	2.46667e-05	Hnf1a/Acd/Psen1/Gja5/Lrp5/Hoxa10/Gli2/Wnt9a/Hoxc11/Fuz/Hoxc10/Crabp2/Prrx2/Msx1/Runx2/Hand2/Gpc3/Ihh/Trp63/Aldh1a2/Alx4/Gnas/Megf8/Flvcr1/Grhl2/Gna12/Alx3/Ror2/Sp9/Fgfr1/Smarca4/Tulp3/Fgf9/Gas1/Fbn2/Tbx2/Ece1/Hdac1/B9d1/Wnt3/Mycn/Lrp6/Tmem107/Rpgrip1l/Lef1/Mecom/Ctnnb1/Rspo2/Fgf8/Tbx5/Lmx1b/Lrp4/Ift122/Pitx1/En1/Bmp4/Rarg/Ift88/Tbx4/Bcl2l11/Msx2/Ptch1/Pbx2/Wnt5a/Lnpk/C2cd3/Pbx1/Cacna1c/Hoxd12/Ift…	80
BP	GO:0043112	receptor metabolic process	104/8556	2.41557e-06	4.18976e-05	2.47293e-05	Inpp5f/Uvrag/Cdk5/Dtnbp1/Arf1/Lamtor1/Mkln1/Ap2b1/Rnf43/Znrf3/Cav1/Il10/Capn1/Nedd4/Psen1/Dnm1/Grk2/Tbc1d5/Ptpn1/Plekhj1/Dnm2/Apln/Nsg1/Ap2m1/Vegfa/Caly/Ulk1/Anxa2/Ldlrap1/Git1/Pheta1/Pheta2/Ppara/Drd2/Iqsec1/Hpca/Ramp2/Rab11b/Sh3glb1/Cnpy2/Pip5k1c/Dlg4/Itgb3/Drd4/Ramp3/Pacsin1/Pld2/Flot1/Apoe/Cd81/Pcsk9/Ptpn5/Ramp1/Dtx3l/Cacng4/Drd3/Ece1/Hdac1/Mtmr2/Agrn/Rep15/Snx25/Pik3r4/Sh3gl2/Lrpap1/Numb/Gsg…	104
BP	GO:0022037	metencephalon development	66/8556	2.42716e-06	4.18976e-05	2.47293e-05	Mecp2/Dll1/Cdk5/Atp7a/Abl1/Faim2/Foxc1/Agtpbp1/Uqcrq/Lhx1/Fzd4/Abl2/Samd4b/Neurod2/Sez6l2/Cbs/Hoxa1/Dixdc1/Gli2/Ogdh/Coq8b/Sptbn2/Lmx1a/Ulk1/Arcn1/Atg7/Ldb1/Sez6l/Cd3e/Cend1/Naglu/B4galt2/Sema4c/Nr2c2/Gas1/Whrn/Kat2a/Cdk5r1/Nfix/Gbx2/Dab1/Hap1/Lrp6/Rpgrip1l/Aars/Ophn1/Grin1/Igf1r/Cdk5r2/Lmx1b/Bcl2/En1/Klhl1/Rora/Foxp2/Pcnt/Ptprs/Kif14/Atp2b2/Sez6/Otx1/Fcgr2b/Wnt1/Zfp365/Atxn2/Sdf4	66
BP	GO:1901216	positive regulation of neuron death	66/8556	2.42716e-06	4.18976e-05	2.47293e-05	Fas/Cdk5/Nf1/Abl1/Grin2b/Ddit3/Foxo3/Clu/Casp2/Kcnma1/Adora1/Map2k4/Pin1/Gsk3a/Pawr/Nos1/Ssh1/Bad/Grik5/Cdc42/Ager/Ptprf/Pcsk9/Pitx3/Ptpn5/Mapt/Fos/Casp6/Map3k11/Cdk5r1/Agrn/Mtor/Ikbkb/Ctsz/Rapsn/Ralbp1/Fgfr3/Ctnnb1/Ccl3/Il18/Efnb2/Bcl2l11/Gsk3b/Bace1/Wnt5a/Tlr4/Hrk/Tlr6/Eif2s1/Atf2/Atm/Grik2/Ube2m/Jun/Bbc3/Parp1/Cdc34/Casp3/Map2k7/Tnf/Fcgr2b/Tfap2b/Il1b/Epha7/Trpm2/Fbxw7	66
BP	GO:0001666	response to hypoxia	108/8556	2.43285e-06	4.18976e-05	2.47293e-05	Mecp2/Nf1/Smad3/Grin2b/Aqp1/Pgf/Cav1/Adam17/Pml/Prmt2/Hmox2/Vegfb/Cbs/Kcnma1/Ppard/Adora1/Kcnk3/Vegfa/Prkcb/Ppara/Ajuba/Plk3/Drd2/Crhr1/Suv39h1/Dspp/Wtip/Bad/Stub1/Arnt2/Commd1/Usf1/Ager/Nfatc3/Pld2/Pygm/Slc2a4/Plau/Oprd1/Ogt/Mb/Pgk1/Stox1/Narfl/Tbl2/P2rx2/Ece1/Zfp36l1/Arnt/Ptgis/Mtor/Chrna4/Eng/Limd1/Chrnb2/Pink1/Lct/Cd34/Cbfa2t3/Atp1b1/Bach1/Tigar/Sox4/Plat/Tsc2/Bcl2/Il18/Kcnk2/Cryaa/Tmbim6/Rwd…	108
BP	GO:0060998	regulation of dendritic spine development	54/8556	2.46279e-06	4.21795e-05	2.48957e-05	Zmynd8/Mecp2/Cdk5/Dtnbp1/Disc1/Shank1/Arf1/Itsn1/Psen1/Foxo6/Shank3/Lzts3/Xlr3b/Cpeb3/Palm/Baiap2/Dlg5/Grn/Neurl1a/Kalrn/Shank2/Apoe/Nlgn2/Srcin1/D16Ertd472e/Arhgap33/Cdk5r1/Ppp1r9a/Tiam1/Mtor/Stau2/Camk1/Actr2/Tsc2/Mef2c/Itpka/Pten/Epha4/Pdlim5/Lrp8/Eef2k/Nlgn3/Arc/Ptprs/Camk2b/Cux2/Fstl4/Opa1/Sipa1l1/Sdk1/Arhgap44/Mfn1/Asap1/Nrg1	54
BP	GO:0097061	dendritic spine organization	54/8556	2.46279e-06	4.21795e-05	2.48957e-05	Zmynd8/Homer1/Cdk5/Ins2/Dtnbp1/Grin2b/Shank1/Arf1/Abl2/Shank3/Lzts3/Xlr3b/Epha5/Dvl1/Baiap2/Prmt3/Kalrn/Shank2/Dlg4/Cdc42/Apoe/Srcin1/Arhgap33/Cdk5r1/Mtmr2/Ppp1r9a/Tiam1/Stau2/Itga3/Ephb3/Grin1/Actr2/Igf1r/Insr/Itpka/Cttn/Ephb2/Pten/Epha4/Pdlim5/Lrp8/Eef2k/Nlgn3/Ephb1/Arc/Camk2b/Cux2/Ctnnd2/Fcgr2b/Opa1/Zfp365/Sipa1l1/Arhgap44/Mfn1	54
BP	GO:0009124	nucleoside monophosphate biosynthetic process	85/8556	2.4881e-06	4.24959e-05	2.50824e-05	Esrrb/Ins2/Hk1/Pid1/Hddc2/Bcl2l1/Atic/Atp5b/Actn3/Eno1b/Ldhc/Sirt6/Gapdh/Entpd1/Ampd2/P2rx7/Hk2/Ogdh/Ier3/Vcp/Gpi1/Uck2/Pfkm/Ppara/Galt/Eif6/Aprt/Tkfc/Prkn/Cox5b/Pfkl/Impdh1/Eno2/Hk3/Aldoa/Atp5d/Cyc1/Ogt/Eno3/Pgk1/Shmt1/Tyms/Dctd/Zbtb7a/Ppat/Adsl/Stoml2/Paics/Nipsnap2/Aldoc/Mpi/Prkag3/Atp5o/Jmjd8/Pklr/Dut/Gpd1/Cbfa2t3/Mlxipl/Tigar/Insr/Aldob/Stat3/Gale/Surf1/Ldhd/Tgfb1/Khk/Ncor1/Prps2/Ppargc1a/Pf…	85
BP	GO:0008277	regulation of G protein-coupled receptor signaling pathway	72/8556	2.65542e-06	4.52294e-05	2.66959e-05	Rgs9/Adcyap1/Dtnbp1/Kctd12/Mrap/Oprm1/Dnm1/Ric8a/Grk2/Ppp1r9b/Aplnr/Pde4b/Dnm2/Mgrn1/Apln/Ptgdr2/Palm/Kctd16/Git1/Gnai2/Plcb1/Gsk3a/Mrap2/Rgs14/Klk14/Drd2/Mgll/Ramp2/Nos1/Rgs7/Itgb3/Ramp3/Oprl1/Pld2/Rph3al/Aipl1/Ramp1/Rgs1/Tulp3/Dgkq/Phf24/Drd3/Ece1/Bicd1/Rpgrip1l/Arrdc3/Gpsm1/Plce1/Cntn2/Adrb1/Arrb1/Htr1b/Rgs8/Gper1/Phb/Syp/Gpr27/Adm/Wnt5a/Gtf2h2/Grk3/Homer2/Pde6h/Camk2b/Grk5/Usp20/Fzd2/Ubqln2/A…	72
BP	GO:0035050	embryonic heart tube development	50/8556	2.68168e-06	4.5552e-05	2.68862e-05	Dll1/Smad3/Foxc1/Psen1/Gja5/Tgfbr2/Srf/Stil/Sufu/Noto/Hand2/Ihh/Zic3/Aldh1a2/Megf8/Ccdc103/Kdm2a/Mesp1/Nphp3/Tbx2/Invs/Eng/Ift57/Kif3a/Lrp6/Vangl2/Dnaaf1/Yap1/Ctnnb1/Wnt3a/Cfc1/Tmed2/Fgf8/Ift122/Mef2c/Tead2/Sox18/Wnt5a/Mib1/Tbx20/C2cd3/Pcnt/Ift52/Tead1/Hand1/Nckap1/Lbx1/Rbpj/Med1/Ahi1	50
BP	GO:0006096	glycolytic process	49/8556	2.71952e-06	4.60688e-05	2.71913e-05	Esrrb/Ins2/Hk1/Actn3/Eno1b/Sirt6/Gapdh/P2rx7/Hk2/Ogdh/Ier3/Gpi1/Pfkm/Ppara/Galt/Eif6/Tkfc/Pfkl/Eno2/Hk3/Aldoa/Ogt/Eno3/Pgk1/Zbtb7a/Aldoc/Mpi/Prkag3/Jmjd8/Pklr/Gpd1/Cbfa2t3/Mlxipl/Tigar/Insr/Aldob/Stat3/Gale/Khk/Ncor1/Ppargc1a/Pfkfb2/Igf1/Zbtb20/Prkag2/Bpgm/Galk1/Prkaa2/Dhtkd1	49
BP	GO:0048754	branching morphogenesis of an epithelial tube	98/8556	2.73824e-06	4.62599e-05	2.73041e-05	Abl1/Six2/Sox2/Tbx1/Ddr1/Pgf/Lhx1/Pxn/Pml/Lrp5/Epha2/Tgfbr2/Sirt6/Pax8/Wnt4/Kdm5b/Gli2/Src/Ahr/Celsr1/Srf/Vegfa/Foxa1/Dlg5/Tacstd2/Cxcl12/Dspp/Pax2/Ppp1ca/Gpc3/Ihh/Gna13/Spry1/Pkd1/Dag1/Sema3e/Gdf2/Nfatc3/Mgp/Csf1/Nfatc4/Fgf1/Wnt9b/Hnf1b/Nrarp/Dlg1/Col4a1/Npnt/Gbx2/Ctsh/Ctsz/Dll4/Eng/Vdr/Gdnf/Mycn/Lrp6/Fgfr2/Notch4/Vangl2/Lef1/Mmp14/Yap1/Ctnnb1/Hmga2/Rspo2/Fgf8/Tfap2c/Etv5/Bcl2/Sox9/Tgfb1/Bmp4/Ms…	98
BP	GO:0006650	glycerophospholipid metabolic process	114/8556	2.78332e-06	4.68941e-05	2.76784e-05	Ip6k3/Socs3/Mecp2/Agpat1/Inpp5f/Vac14/Ttc7/Pigg/Chkb/Pik3c2g/Apoa2/Inpp5e/Mboat7/Pld1/Impa1/Pik3cb/Gpat4/Cdipt/Pip4k2a/Pigv/Plcd4/Pgap3/Pigt/Gpaa1/Pip4k2c/Ptdss2/Pigq/Efr3b/Etnk2/Pdgfb/Lpcat1/Dbi/Slc27a1/Plcb1/Tmem150a/Pi4k2a/Ajuba/Cish/Csf1r/Ip6k1/Sh3glb1/Pip5k1c/Pikfyve/Serinc1/Pnpla6/Pip4p1/Scarb1/Pik3c3/Serinc2/Pgs1/Pigk/Pld2/Socs7/Inpp5k/Dgkq/Pigb/Plch2/Pla2g15/Abhd5/Pik3r2/Abhd12/Pik3cd/Mtm…	114
BP	GO:1901342	regulation of vasculature development	163/8556	2.79334e-06	4.69356e-05	2.77029e-05	Il17f/Mecp2/Tie1/Dll1/Ptprm/Nf1/Abl1/Kit/Foxc1/Ago1/Aqp1/Pgf/Prkd2/Serpine1/Cth/Xdh/Prok1/Emc10/Rapgef3/Cxcl10/Pxn/Il10/Gpr4/Igf2/Pml/Tcf4/Hspb1/Epha2/Vegfb/Tgfbr2/Sirt6/Wnt4/Aplnr/Hdac7/Runx1/Hdac5/Hipk2/E2f2/Ism1/Pdgfb/Hk2/Add1/Map3k3/Vegfa/Stim1/Cdh5/Lif/Psg22/Prkcb/Dab2ip/Mapk7/Tbxa2r/Smad1/Mmrn2/Ramp2/Sema4a/Klf2/Anxa1/Mtdh/Cflar/Itgb3/Sema3e/Epha1/Gdf2/Rhoj/Adgrb1/Efna3/Nfatc3/Adm2/Tnfrsf12…	163
BP	GO:0071901	negative regulation of protein serine/threonine kinase activity	63/8556	2.80334e-06	4.69656e-05	2.77206e-05	Nf1/Abl1/Dtnbp1/Fbxo7/Cav1/Apc/Trp73/Paqr3/Lrp5/Ptpn1/Hyal2/Cblc/Gba/Lax1/Tfap4/Lyn/Dusp2/Sfrp1/Rgs14/Men1/Dab2ip/Pkib/Mapk7/Spry1/Dusp16/Dusp9/Plk1/Inca1/Apoe/Ptpn5/Inpp5k/Stk38/Cdkn1a/Lats2/Nup62/Mapk8ip1/Lrp6/Irak3/Prkar1b/Dusp4/Cdk5rap3/Tesk1/Tsc2/Bmp4/Pkig/Chordc1/Gsk3b/Prkca/Prkar1a/Sfrp5/Prkar2a/Dusp3/Casp3/Hmgcr/H2afy/Prkcd/Dusp1/Spred1/Dusp8/Il1b/Cd300a/Dusp10/Ptprj	63
BP	GO:0030072	peptide hormone secretion	135/8556	2.81023e-06	4.69656e-05	2.77206e-05	Exoc3l/Adcyap1/Rfx3/Pex5l/Nnat/Gabbr1/Aqp1/Slc9b2/Hnf1a/Itsn1/Mup1/Rptor/Lrp5/Jak2/Edn3/Pax8/Epha5/Pde1c/Baiap3/Mcu/Brsk2/Capn10/Ppard/Apln/Kcnq1/Dgat1/Cpt1a/Sidt2/Sfrp1/Vgf/Nadk/Lif/Cdk16/Atg7/Ucn3/Ffar1/Ghrhr/Pfkm/Myrip/Ffar3/Drd2/Crhr1/Syt9/Rasl10b/Bglap2/Kalrn/Nos1/Rbm4/Smad2/Rab11b/Cplx3/Bad/Enho/Kiss1/Prkn/Anxa1/Pfkl/Madd/Map4k4/C2cd2l/Pck2/Phpt1/Syt7/Doc2b/Midn/Trpm4/Nlgn2/Slc8b1/Rab11fip5…	135
BP	GO:0043524	negative regulation of neuron apoptotic process	93/8556	2.83476e-06	4.71081e-05	2.78047e-05	Kdm2b/Mecp2/Ntrk2/Axl/Atp7a/Faim2/Mag/Zpr1/Bcl2l1/Itsn1/Nrbp2/Psen1/Trp73/Syngap1/Vegfb/Jak2/Hipk2/Hsph1/Map2k4/Vegfa/Pin1/Sncb/Gpi1/Agap2/Dnajc5/Barhl1/Nes/Prkcg/Lrp1/Alkbh1/Prkn/Hsp90ab1/Unc5b/Adora2a/Apoe/Nmnat1/Xiap/Glp1r/Nono/Ptk2b/Cx3cl1/Hdac1/Wfs1/Crlf1/Draxin/Ntf5/Xrcc4/Map3k12/Hras/Gdnf/Pink1/Erbb3/Ppt1/Aars/Grin1/En2/Dlx1/Arrb1/Stxbp1/Set/Fgf8/Birc5/Bcl2/Mt1/Cln3/Mef2c/En1/Foxb1/Cntfr/P…	93
BP	GO:0048592	eye morphogenesis	93/8556	2.83476e-06	4.71081e-05	2.78047e-05	Kdm2b/Ntrk2/Dll1/Ptprm/Nf1/Tulp1/Pou2f1/Fat3/Casz1/Sox2/Tdrd7/Agtpbp1/Aqp1/Col5a1/Lhx1/Trpm1/Aqp5/Cnga3/Crb1/Lrp5/Epha2/Ring1/Stra6/Foxn4/Hipk2/Zeb1/Atp8a2/Pdgfb/Arid1a/Vegfa/Sox11/Phactr4/Thy1/Irx5/Pax2/Ihh/Nectin3/Yy1/Hipk1/Sdk2/Rpgrip1/Naglu/Pitx3/Mfrp/Nectin1/Gas1/Ptn/Casp6/Tbx2/Irx6/Meis1/Dio3/Stau2/Bak1/Lrp6/Vsx1/Fgfr3/Ctnnb1/Vax2/Man2a1/Nrl/Stat3/Bcl2/Ift122/Sox9/Cryaa/Bmp4/Mfn2/Rarg/Ephb2…	93
BP	GO:1904064	positive regulation of cation transmembrane transport	83/8556	2.84149e-06	4.71081e-05	2.78047e-05	Il13/Jph2/Bdkrb1/Rgs9/Kcne1l/Abl1/Wnk2/Prkg1/Galr2/Arf1/Rapgef3/Cxcl10/Cacnb3/Gstm7/Chp1/Atp1b2/Dpp6/Shank3/Edn3/Aplnr/Wnk4/Dnm2/Kcnq1/Dbi/Flna/Lrrc26/Stim1/Kcne1/Plcb1/Gjc2/Thy1/Nos1/Rgs7/Drd4/Ramp3/Ager/Pirt/Ank2/Nedd4l/Wnk3/Cacng4/Cx3cl1/Rnf207/Akap9/Lrrc55/Plcg1/Ikbkb/Nipsnap2/Abcc8/Capn3/Ank3/Prss8/Hap1/Pink1/G6pdx/Ntsr1/Atp1b1/Kcnc1/Adrb1/Tex101/Gper1/Bmp4/Gal/Amigo1/Ephb2/Kcnmb1/Tesc/Nlgn3…	83
BP	GO:0071902	positive regulation of protein serine/threonine kinase activity	138/8556	2.87192e-06	4.74859e-05	2.80277e-05	Nrk/Cks1b/Ins2/Ltf/Kit/Taok2/Traf7/Fzd4/Prok1/Pxn/Psen1/Trp73/Rptor/Dvl3/Map2k2/Jak2/Ptpn1/Edn3/Iqgap3/Mapk8ip3/Map4k2/Grm4/Magi3/Gadd45b/Adora1/Src/P2rx7/Map2k4/Pdgfb/Vegfa/Stil/Ccnd3/Mdfi/Slc27a1/Mul1/Dab2ip/Ajuba/Taok3/Csf1r/Muc20/Ercc6/Wnt7b/Telo2/Cspg4/Hsp90ab1/Shc2/Eif2ak2/Drd4/Madd/Axin1/Ager/Kiss1r/Gadd45g/Cd81/Erp29/Ralb/Ror2/Tab1/Tgfa/Fgf1/Csk/Nod2/Fgfr1/Cxcl17/Ern1/Map3k11/Ptk2b/Fgd2/I…	138
BP	GO:0035270	endocrine system development	77/8556	2.89755e-06	4.77827e-05	2.82029e-05	Dll1/Adcyap1/Nf1/Rfx3/Smad3/Sox2/Tbx1/Hnf1a/Rheb/Map2k2/Clu/Stra6/Pax8/Wnt4/Neurog3/Gsx1/Mapk3/Gli2/Srf/Otp/Sidt2/Cga/Ghrhr/Men1/Drd2/Crhr1/Smad2/Ly6e/Bad/Anxa1/Rap1gap/Lhx3/Cftr/Thra/Hnf1b/Pdx1/Nr5a1/Creb1/Hnf4a/Kdm1a/Cdk6/Igf1r/Hmga2/Sox4/Insr/Il6ra/Fgf8/Tgfbr1/Apoa1/Sox9/Pitx1/Sox3/Bmp4/Tcf7l2/Bmp5/Wnt5a/Onecut1/Pdpk1/Pbx1/Pou3f2/Bmp6/Onecut2/Nkx2-1/Vhl/Pitx2/Nkx6-2/Six3/Fgf10/Rbpj/Prop1/Hoxd3…	77
BP	GO:1903706	regulation of hemopoiesis	190/8556	3.02772e-06	4.97972e-05	2.93919e-05	Sart1/Fas/Axl/Dll1/Nf1/Abl1/Tyrobp/Ace/Foxc1/Rbfox2/Slc9b2/Fbxo7/Zfp609/Klf10/Malt1/Foxo3/Runx3/Tmem176a/Il1rl2/Fshb/Apc/Hax1/Rcor1/Senp1/Stat5b/Tgfbr2/Dtx1/Rorc/Hoxa7/Runx1/Zeb1/Spi1/Vsir/Fam210b/Zmiz1/P4htm/Vegfa/Hcls1/Lyn/Ankrd54/Sfrp1/Zbtb7b/Gata1/Lif/Atg7/Il27/Ldb1/Jak3/Csf1r/Eif6/Sox13/Mpl/Pias3/Fes/Bad/Bcl6/Rab7b/Lmo2/Tal1/Anxa1/Ihh/Il15ra/Cd46/Rnf41/Hist2h4/Itgb3/Irf1/Pim1/Eif2ak2/Clptm1/…	190
BP	GO:1903825	organic acid transmembrane transport	61/8556	3.0687e-06	5.02055e-05	2.96329e-05	Sept2/Slc25a38/Slc25a2/Slc5a6/Slc6a5/Psen1/Akt2/Folr2/Slc7a8/Stra6/Stra6l/Slc6a18/Slc16a3/Slc25a22/Slc25a1/Slc25a10/Slc7a5/Acsl6/Lrp2/Slc3a2/Acsl5/Slc6a8/Slc7a10/Arl6ip5/Emb/Slc6a7/Slc25a15/Slc6a20a/Slc16a12/Slc17a8/Slc1a7/Slc36a1/Slc36a4/Slc1a3/Slc7a3/Ntsr1/Slc38a8/Slc38a9/Slc1a5/Thbs1/Slc36a3/Slc25a29/Slc7a11/Slc16a7/Kcnj10/Slc7a2/Slc1a2/Slc25a12/AU018091/Osr1/Lrrc8a/Arl6ip1/Irs2/Slc38a3/Tnf/Pr…	61
BP	GO:1905039	carboxylic acid transmembrane transport	61/8556	3.0687e-06	5.02055e-05	2.96329e-05	Sept2/Slc25a38/Slc25a2/Slc5a6/Slc6a5/Psen1/Akt2/Folr2/Slc7a8/Stra6/Stra6l/Slc6a18/Slc16a3/Slc25a22/Slc25a1/Slc25a10/Slc7a5/Acsl6/Lrp2/Slc3a2/Acsl5/Slc6a8/Slc7a10/Arl6ip5/Emb/Slc6a7/Slc25a15/Slc6a20a/Slc16a12/Slc17a8/Slc1a7/Slc36a1/Slc36a4/Slc1a3/Slc7a3/Ntsr1/Slc38a8/Slc38a9/Slc1a5/Thbs1/Slc36a3/Slc25a29/Slc7a11/Slc16a7/Kcnj10/Slc7a2/Slc1a2/Slc25a12/AU018091/Osr1/Lrrc8a/Arl6ip1/Irs2/Slc38a3/Tnf/Pr…	61
BP	GO:0098693	regulation of synaptic vesicle cycle	80/8556	3.46051e-06	5.64379e-05	3.33115e-05	Dgki/Mff/Dtnbp1/Cyth1/Prepl/Stx1b/Bcl2l1/Cplx2/Pld1/Syt11/Dnm1/Grm4/Prrt2/Adra1a/Vamp1/Dvl1/Rims4/Sh3gl1/Ap2m1/Gipc1/Camk2a/Vamp2/Git1/Dnajc5/Prkcb/Scamp5/Sept5/Drd2/Syt9/Prkcg/Cplx3/Pip5k1c/Grik5/Drd4/Adora2a/Adcy1/Slc2a4/Syt7/Rims3/Nlgn2/Dgkq/P2ry2/P2rx2/Cplx1/Cdk5r1/Unc13a/Chrna4/Chrnb2/Rab3b/Stx1a/Prkar1b/Apba2/Git2/Rims2/Snap29/Stxbp1/Htr1b/Cspg5/Syp/Btbd9/Pten/Gsk3b/Bace1/Bsn/P2ry1/Nlgn3/Gr…	80
BP	GO:0019693	ribose phosphate metabolic process	204/8556	3.47879e-06	5.64379e-05	3.33115e-05	Acot7/Nme5/Esrrb/Mecp2/Mocs1/Pank2/Cox7a2l/Pdk2/Adcyap1/Atp7a/Ins2/Hk1/Gucy2e/Pid1/Uqcrq/Nme7/Ndufv1/Mcee/Bcl2l1/Atic/Atp5b/Adcy6/Nudt3/Mvk/Actn3/Adcy2/Eno1b/Acot11/Gpat4/Epha2/Ldhc/Sirt6/Gapdh/Slc25a33/Shpk/Entpd1/Slc25a23/Ppcdc/Atp1a2/Ampd2/P2rx7/Hmgcs2/Pde9a/Hk2/Ogdh/Ier3/Prpsap2/Pdk4/Dgat1/Tkt/Vcp/Cox4i1/Gpi1/Scp2/Uck2/Pdha2/Pfkm/Ppara/Acsl6/Sdhc/Galt/Eif6/Aprt/Tkfc/Bad/Gucy2d/Sult1b1/Acsm2/P…	204
BP	GO:0007584	response to nutrient	58/8556	3.48009e-06	5.64379e-05	3.33115e-05	Pdk2/Castor1/Folr2/Cbs/Sell/P2rx7/Srf/Bglap/Pdxp/Bglap3/Cd3e/Bglap2/Ssh1/Ncoa1/Usf1/Prkn/Serpinc1/Pim1/Eif2ak2/Trpv1/Trpc3/Trpm4/Usf2/Mapt/Arsa/Dgkq/P2rx2/Adsl/Mtor/Pklr/P2rx4/Vdr/Cib2/Lrp6/Lct/Plec/Grin1/Suox/Slc27a4/Cyp27b1/Igf1r/Pemt/Tmbim6/Ahcy/Castor2/Kynu/Asph/Hlcs/Aacs/Kcnj11/Top2b/Kank2/Gatm/Il1b/Scd4/Nr1h4/Med1/Agl	58
BP	GO:0046328	regulation of JNK cascade	99/8556	3.48595e-06	5.64379e-05	3.33115e-05	Nrk/Slamf1/Dtnbp1/Taok2/Fzd4/Trp73/Mapk9/Dusp22/Dvl3/Ptpn1/Rap2a/Nod1/Cbs/Mapk8ip3/Rapgef1/Per1/Map4k2/Dixdc1/Magi3/Hipk2/Gadd45b/Map2k4/Mapk8ip2/Mdfi/Sfrp1/Mul1/Sirpa/Plcb1/Men1/Mink1/Dab2ip/Taok3/Ercc6/Wnt7b/Zmynd11/Cdc42/Axin1/Map4k4/Ager/Gadd45g/Ror2/Nod2/Ern1/Map3k11/Ptk2b/Fgf15/Fgd2/Tiam1/Map3k10/Sh3rf2/Il1f8/Mapk8ip1/Mapkbp1/Map3k12/Hras/Cd27/Zeb2/Map4k1/Sfrp4/Vangl2/Map3k9/Mecom/Igf1r/Ras…	99
BP	GO:0001822	kidney development	138/8556	3.68499e-06	5.93298e-05	3.50184e-05	Dll1/Ptcd2/Aqp11/Nf1/Hs2st1/Ace/Six2/Smad3/Lin28a/Foxc1/Aqp1/Pgf/Lhx1/Cux1/Dchs2/Ctnnd1/Gpr4/Kirrel3/Apc/Tshz3/Stra6/Pax8/Wnt4/Wnk4/Gli2/Cys1/Hoxc11/Ampd2/Ahr/Gcnt4/Pdgfb/Aph1a/Glis2/Vegfa/Lzts2/Dlg5/Sfrp1/Lif/Tacstd2/Dspp/Smad1/Smad2/Wnt7b/Pax2/Akr1b3/Mpv17/Gpc3/Cflar/Itgb3/Spry1/Gcnt3/Pkd1/Notch3/Pcsk9/Fgf1/Mmp17/Sulf2/Fgfr1/Smad7/Nphp3/Col4a3/Wnt9b/Hnf1b/Heyl/Aph1c/Dlg1/Npnt/Invs/Wfs1/Crlf1/My…	138
BP	GO:0008643	carbohydrate transport	79/8556	3.6932e-06	5.93298e-05	3.50184e-05	Slc26a5/Aspscr1/Pth/Ins2/Ace/Pid1/Aqp1/Slc5a2/Hnf1a/Slc35a4/Slc2a12/Akt2/Rft1/M6pr/Grk2/Sirt6/Slc35d1/Capn10/C2cd5/Hk2/Pea15a/Slc35a5/Gsk3a/Prkcb/Rps6kb1/Grb10/Slc26a6/Gpc3/Tmem144/Rab4b/Slc2a9/Slc2a4/Itln1/Slc37a3/Inpp5k/Fgf15/Sesn2/Trarg1/Slc2a1/Erbb3/Slc2a2/Sort1/Slc50a1/Tsc1/Insr/Aqp7/Upk3b/Tsc2/Slc35b4/Mapk14/Klf15/Slc37a1/Aoc3/Slc2a3/Tert/Slc35a3/Slc2a10/Adipor2/Slc35a1/Mef2a/Appl1/Prkca/Sl…	79
BP	GO:0045216	cell-cell junction organization	79/8556	3.6932e-06	5.93298e-05	3.50184e-05	Crb3/Cdh22/Ace/Smad3/Cgn/Marveld2/Pkp3/Cav1/Ctnnd1/Gja5/Epha2/Cldn1/Nf2/Hdac7/Cldn3/Ect2/Plekha7/Cdh7/Fscn1/Rab13/Srf/Flna/Dlg5/Cdh5/Cdh24/Gjb2/Camsap3/Fbf1/Cdh17/Csf1r/Ramp2/Pkp1/Cd177/Frmpd2/Heg1/Grhl2/Kifc3/Myo1c/Tbcd/Xirp2/Nectin1/Nedd4l/Whrn/Jup/Snai1/Cdh10/Pkp4/Cldn6/Dlg1/Ikbkb/Ccm2/Abcc8/Cldn19/Hnf4a/Pard3/Perp/Cldn5/Nfasc/Tgfbr1/Prkaca/Rhoc/Mpz/Tgfb1/F2rl1/Cdh6/Marveld3/Fzd5/Pard6b/Prkca/…	79
BP	GO:0034504	protein localization to nucleus	141/8556	3.73672e-06	5.97203e-05	3.52488e-05	Rassf5/Cdk5/Hikeshi/Nf1/Ins2/Akap1/Six2/Zic1/Tmem201/Zpr1/Kat7/Ipo8/Trim8/Ipo9/Chp1/Psen1/Adar/Pml/Grk2/Jak2/Rangap1/Nf2/Rpl11/Tor1aip1/Ect2/Dclk1/Hyal2/Tmco6/Taf3/Src/Dvl1/Glis2/Hcls1/Lzts2/Flna/Pin1/Lif/Msx1/Bcl3/Tbrg1/Dclk2/Morc3/Tmem173/Bcl6/Nup188/Pikfyve/Hsp90ab1/Prkcq/Kpna6/Nmd3/Nvl/Sumo3/Ctdnep1/Plk1/Pom121/Ptpn5/Cldn18/Oprd1/Taf8/Fam53a/Ogt/Ciz1/Supt7l/Fgf9/Dtx3l/Jup/Cdkn1a/Mcrs1/Pik3r2/…	141
BP	GO:0090130	tissue migration	141/8556	3.73672e-06	5.97203e-05	3.52488e-05	Pbld1/Mecp2/Ptprm/Nf1/Abl1/Kit/Mapre2/Aqp1/Prkd2/Serpine1/Atp5b/Emc10/Pxn/Adam17/Igf2/Hspb1/Epha2/Tgfbr2/Hdac7/Bcas3/Hdac5/Sh3bp1/Ppard/Stc1/Src/Rab13/Pdgfb/Map3k3/Rab25/Gab2/Srf/Gipc1/Vegfa/Atoh8/Insl3/Gpi1/Patz1/Dab2ip/Tacstd2/Tbxa2r/Iqsec1/Mmrn2/Sema4a/Nup188/Anxa1/Ptp4a3/Itgb3/Scarb1/Gdf2/Rhoj/Map4k4/Ager/Adgrb1/Grhl2/Apoe/Fgf1/Clec14a/Fgfr1/Tgfbr3/Ets1/Ccbe1/Coro1b/Jup/Nr4a1/Ptk2b/Pik3r2/Ser…	141
BP	GO:0090263	positive regulation of canonical Wnt signaling pathway	56/8556	3.75596e-06	5.98739e-05	3.53395e-05	Wnk2/Smad3/Rspo4/Cav1/Prdm15/Lgr5/Wls/Ppm1a/Src/Lmx1a/Vcp/Sfrp1/Pin1/Csnk1g1/Gpc3/Ctdnep1/Xiap/Ror2/Trpm4/Daam2/Sulf2/Thra/Fgf9/Csnk1g2/Lrrk1/Nrarp/Rnf220/Ubr5/Csnk1d/Fgfr2/Sfrp4/Fgfr3/Yap1/Wnt3a/Ptk7/Sox4/Jrk/Rspo2/Nle1/Tnks/Tbl1xr1/Csnk1e/Dlx5/Dapk3/Nfkb1/Fzd9/Gprc5b/Fgf10/Wnt10b/Rbpj/Gid8/Tmem198/Csnk1g3/Amer1/Eda/Fgf2	56
BP	GO:0009135	purine nucleoside diphosphate metabolic process	55/8556	3.89193e-06	6.16767e-05	3.64036e-05	Esrrb/Ins2/Hk1/Actn3/Eno1b/Sirt6/Gapdh/Entpd1/P2rx7/Hk2/Ogdh/Ier3/Gpi1/Pfkm/Ppara/Galt/Eif6/Tkfc/Bad/Pfkl/Eno2/Hk3/Aldoa/Ogt/Eno3/Pgk1/Zbtb7a/Nudt16/Aldoc/Mpi/Prkag3/Jmjd8/Pklr/Gpd1/Cbfa2t3/Mlxipl/Tigar/Insr/Aldob/Stat3/Gale/Khk/Ncor1/Ppargc1a/Pfkfb2/Igf1/Nudt18/Zbtb20/Prkag2/Bpgm/Ampd3/Galk1/Ak3/Prkaa2/Dhtkd1	55
BP	GO:0009179	purine ribonucleoside diphosphate metabolic process	55/8556	3.89193e-06	6.16767e-05	3.64036e-05	Esrrb/Ins2/Hk1/Actn3/Eno1b/Sirt6/Gapdh/Entpd1/P2rx7/Hk2/Ogdh/Ier3/Gpi1/Pfkm/Ppara/Galt/Eif6/Tkfc/Bad/Pfkl/Eno2/Hk3/Aldoa/Ogt/Eno3/Pgk1/Zbtb7a/Nudt16/Aldoc/Mpi/Prkag3/Jmjd8/Pklr/Gpd1/Cbfa2t3/Mlxipl/Tigar/Insr/Aldob/Stat3/Gale/Khk/Ncor1/Ppargc1a/Pfkfb2/Igf1/Nudt18/Zbtb20/Prkag2/Bpgm/Ampd3/Galk1/Ak3/Prkaa2/Dhtkd1	55
BP	GO:0018107	peptidyl-threonine phosphorylation	65/8556	3.89881e-06	6.16767e-05	3.64036e-05	Cdk5/Hk1/Prkd2/Eif4g1/Rptor/Grk2/Tgfbr2/Hipk2/Ppp2r5d/Ttbk1/Camk2a/Dmtn/Ulk1/Cdk10/Gsk3a/Prkcb/Csnk1g1/Tssk4/Sbk1/Axin1/Plk1/Ogt/Smad7/Inpp5k/Stox1/Dgkq/Csnk1g2/Wnk3/Acvr1b/Sphk1/Cdk5r1/Dyrk1a/Map3k10/Mtor/Map3k12/Csnk1d/Pkn1/Trpc5/Pard3/Mylk2/Tgfbr1/Ube2k/Prkaca/Bcl2/Tgfb1/Tnks/Csnk2b/Gsk3b/Chek1/Cdc7/Map3k7/Wnt5a/S1pr2/Prkca/Pdpk1/Csnk1e/Csnk1a1/Trpc6/Osr1/Prkag2/Lmtk2/Prkcd/Spred1/Csnk1g3/Dcaf1	65
BP	GO:0019320	hexose catabolic process	20/8556	3.92981e-06	6.20092e-05	3.65998e-05	Hk1/Actn3/Lrp5/Pgm2/Gpi1/Pfkm/Galt/Tkfc/Bad/Pfkl/Glb1/Mpi/Tigar/Aldob/Gale/Khk/Pfkfb2/Galk1/Galk2/Galm	20
BP	GO:0018105	peptidyl-serine phosphorylation	149/8556	4.12362e-06	6.47682e-05	3.82283e-05	Inpp5f/Ntrk2/Stk38l/Mknk1/Pdk2/Cdk5/Tssk6/Top1/Hk1/Plcl2/Prkd2/Eif4g1/Rapgef3/Cav1/Akt2/Brsk1/Hax1/Mapk9/Paqr3/Rptor/Map2k2/Mapkapk2/Grk2/Tgfbr2/Mapk3/Ppp1r1b/Stk32b/Sh2d3c/Hipk2/Brsk2/Dclk1/Src/Mast4/Ttbk1/Pdgfb/Sptbn4/Mark2/Cdk2/Vegfa/Camk2a/Dmtn/Hcls1/Ulk1/Lif/Gsk3a/Prkcb/Rps6kb1/Mapk7/Prkcg/Dock7/Nos1/Dclk2/Csnk1g1/Morc3/Mapk13/Tssk4/Hsp90ab1/Prkcq/Pkd1/Sbk1/Ramp3/Axin1/Araf/Plk1/Mknk2/Oprd1/…	149
BP	GO:0009914	hormone transport	175/8556	4.1256e-06	6.47682e-05	3.82283e-05	Exoc3l/Adcyap1/Rfx3/Pex5l/Nnat/Gabbr1/Aqp1/Vamp8/Slc9b2/Adora3/Fzd4/Hnf1a/Btk/Itsn1/Mup1/Rptor/Lrp5/Jak2/Edn3/Pax8/Selenom/Kdm5b/Epha5/Runx1/Pde1c/Baiap3/Mcu/Brsk2/Capn10/Rab11fip1/Ppard/Adora1/Apln/Kcnq1/Dgat1/Cpt1a/Lyn/Sidt2/Slc16a2/Sfrp1/Vgf/Nadk/Cga/Lif/Cdk16/Atg7/Ucn3/Ffar1/Ghrhr/Pfkm/Myrip/Lrp2/Sox11/Ffar3/Drd2/Crhr1/Syt9/Rasl10b/Bglap2/Kalrn/Nos1/Rbm4/Smad2/Rab11b/Ly6e/Cplx3/Bad/Enho/Kiss1…	175
BP	GO:0099590	neurotransmitter receptor internalization	28/8556	4.13591e-06	6.47682e-05	3.82283e-05	Ap2b1/Nedd4/Dnm1/Dnm2/Ap2m1/Caly/Iqsec1/Hpca/Pip5k1c/Itgb3/Drd4/Pacsin1/Cacng4/Drd3/Numb/Gsg1l/Hap1/Eps15/Ophn1/Usp46/Snap25/Efnb2/Akap5/Arc/Cacng5/Cacng3/Cacng7/Synj1	28
BP	GO:0006164	purine nucleotide biosynthetic process	116/8556	4.19186e-06	6.54794e-05	3.86481e-05	Acot7/Nme5/Esrrb/Pank2/Pdk2/Ins2/Hk1/Gucy2e/Pid1/Nme7/Bcl2l1/Atic/Atp5b/Adcy6/Actn3/Adcy2/Eno1b/Ldhc/Sirt6/Gapdh/Entpd1/Ppcdc/Ampd2/P2rx7/Hk2/Ogdh/Ier3/Prpsap2/Pdk4/Guca1b/Vcp/Gpi1/Pdha2/Pfkm/Ppara/Acsl6/Galt/Hpca/Eif6/Nos1/Aprt/Tkfc/Gucy2d/Prkn/Cox5b/Pfkl/Acsl5/Impdh1/Eno2/Hk3/Adcy1/Mthfd1/Aldoa/Mlycd/Adcy9/Atp5d/Cyc1/Ogt/Eno3/Pgk1/Zbtb7a/Pank4/Adsl/Stoml2/Paics/Nipsnap2/Aldoc/Mpi/Prkag3/Atp5o/J…	116
BP	GO:0060401	cytosolic calcium ion transport	87/8556	4.32266e-06	6.73533e-05	3.97541e-05	Il13/Jph2/Bdkrb1/Micu1/Abl1/Maip1/Grin2b/Adcyap1r1/Trpm1/Ddit3/Cxcl10/Cav1/Cacnb3/Gstm7/Pml/Mcur1/Itpr3/Aplnr/Mcu/Slc25a23/Adra1a/P2rx7/Dbi/Lyn/Ffar1/Pawr/Drd2/Thy1/Itgb3/Ramp3/Trpv1/Cacna1i/Jph3/Ank2/Trpc3/Slc8b1/Glp1r/Mcoln1/Ptk2b/Cx3cl1/Tmem28/Plcg1/Slc8a2/Capn3/Jsrp1/Bak1/Tpcn2/P2rx4/Hap1/Grin2c/Grin2d/Fkbp1b/Grin1/Ntsr1/Trpv5/Adrb1/Tex101/Bcl2/Tmbim6/Gper1/Tgfb1/Letm1/Bmp4/Fam155a/Slc8a3/Aka…	87
BP	GO:0010631	epithelial cell migration	139/8556	4.361e-06	6.77809e-05	4.00065e-05	Pbld1/Mecp2/Ptprm/Nf1/Abl1/Kit/Mapre2/Aqp1/Prkd2/Serpine1/Atp5b/Emc10/Pxn/Adam17/Igf2/Hspb1/Epha2/Tgfbr2/Hdac7/Bcas3/Hdac5/Sh3bp1/Ppard/Stc1/Src/Rab13/Pdgfb/Map3k3/Rab25/Gab2/Srf/Gipc1/Vegfa/Atoh8/Insl3/Gpi1/Patz1/Dab2ip/Tacstd2/Tbxa2r/Iqsec1/Mmrn2/Sema4a/Nup188/Anxa1/Ptp4a3/Itgb3/Scarb1/Gdf2/Rhoj/Map4k4/Ager/Adgrb1/Apoe/Fgf1/Clec14a/Fgfr1/Tgfbr3/Ets1/Ccbe1/Coro1b/Jup/Nr4a1/Ptk2b/Pik3r2/Serpinf1/…	139
BP	GO:0009152	purine ribonucleotide biosynthetic process	108/8556	4.37806e-06	6.78764e-05	4.00628e-05	Acot7/Nme5/Esrrb/Pank2/Pdk2/Ins2/Hk1/Gucy2e/Pid1/Nme7/Bcl2l1/Atic/Atp5b/Adcy6/Actn3/Adcy2/Eno1b/Ldhc/Sirt6/Gapdh/Entpd1/Ppcdc/Ampd2/P2rx7/Hk2/Ogdh/Ier3/Pdk4/Vcp/Gpi1/Pdha2/Pfkm/Ppara/Acsl6/Galt/Eif6/Aprt/Tkfc/Gucy2d/Prkn/Cox5b/Pfkl/Acsl5/Impdh1/Eno2/Hk3/Adcy1/Aldoa/Mlycd/Adcy9/Atp5d/Cyc1/Ogt/Eno3/Pgk1/Zbtb7a/Pank4/Adsl/Stoml2/Paics/Nipsnap2/Aldoc/Mpi/Prkag3/Atp5o/Jmjd8/Pklr/Gpd1/Dcakd/Cbfa2t3/Mlx…	108
BP	GO:0050708	regulation of protein secretion	216/8556	4.43515e-06	6.85904e-05	4.04842e-05	Il13/Lrrfip2/Il17f/Slamf1/Ins2/Abl1/Rfx3/Nnat/Hk1/Arf1/Vamp8/Slc9b2/Myo18a/Trim27/Abl2/Hnf1a/Apoa2/Arid5a/Oprm1/Il10/Gja5/Syt11/Mup1/Otud5/Rptor/Pml/Lrp5/Tslp/Jak2/Cd276/Atp13a2/Nlrp10/Mapk3/Gapdh/Epha5/Fcnb/P3h1/Pde1c/Lrrc32/Baiap3/Mcu/Fgr/Brsk2/Capn10/Irf3/Hyal2/Wls/Rab11fip1/Ppard/Src/P2rx7/Kcnq1/Cpt1a/Lyn/Sidt2/Sfrp1/Nadk/Gpi1/Cdk16/Atg7/Ucn3/Ffar1/Psg22/Pfkm/Pam/Zfp384/Fbln1/Myrip/Scamp5/Map…	216
BP	GO:0046390	ribose phosphate biosynthetic process	115/8556	4.52428e-06	6.97952e-05	4.11954e-05	Acot7/Nme5/Esrrb/Pank2/Pdk2/Ins2/Hk1/Gucy2e/Pid1/Nme7/Bcl2l1/Atic/Atp5b/Adcy6/Actn3/Adcy2/Eno1b/Ldhc/Sirt6/Gapdh/Entpd1/Ppcdc/Ampd2/P2rx7/Hk2/Ogdh/Ier3/Prpsap2/Pdk4/Tkt/Vcp/Gpi1/Uck2/Pdha2/Pfkm/Ppara/Acsl6/Galt/Eif6/Aprt/Tkfc/Gucy2d/Prkn/Cox5b/Pfkl/Acsl5/Impdh1/Eno2/Hk3/Adcy1/Aldoa/Mlycd/Adcy9/Atp5d/Cyc1/Ogt/Eno3/Pgk1/Zbtb7a/Pank4/Adsl/Stoml2/Paics/Nipsnap2/Aldoc/Mpi/Prkag3/Atp5o/Jmjd8/Pklr/Gpd1/…	115
BP	GO:0006757	ATP generation from ADP	49/8556	4.60724e-06	7.08991e-05	4.18469e-05	Esrrb/Ins2/Hk1/Actn3/Eno1b/Sirt6/Gapdh/P2rx7/Hk2/Ogdh/Ier3/Gpi1/Pfkm/Ppara/Galt/Eif6/Tkfc/Pfkl/Eno2/Hk3/Aldoa/Ogt/Eno3/Pgk1/Zbtb7a/Aldoc/Mpi/Prkag3/Jmjd8/Pklr/Gpd1/Cbfa2t3/Mlxipl/Tigar/Insr/Aldob/Stat3/Gale/Khk/Ncor1/Ppargc1a/Pfkfb2/Igf1/Zbtb20/Prkag2/Bpgm/Galk1/Prkaa2/Dhtkd1	49
BP	GO:0021543	pallium development	86/8556	4.63498e-06	7.11498e-05	4.19949e-05	Ntrk2/Cdk5/Atoh1/Nf1/Disc1/Igf2bp1/Sox2/Uqcrq/Pex5/Adgrg1/Psen1/Mboat7/Kirrel3/Trp73/Srgap2/Bbs1/Trappc9/Hsd3b5/Nf2/Epha5/Dixdc1/Ogdh/Srf/Lmx1a/Atg7/Plcb1/Atat1/Dab2ip/Dclk2/Nde1/Lhx2/Tacc1/Hsd3b3/Hsd3b2/Gm4450/Hsd3b4/Socs7/Pax5/Ndel1/Fgfr1/Cdk5r1/Hdac1/Sun1/Fezf2/Bbs2/Dab1/Kif3a/Ccdc85c/Cul5/Lrp6/Zeb2/Lef1/Grin1/Tmem108/Mdga1/Kdm6b/Tacc2/Ctnnb1/Wnt3a/Tsc1/Dlx1/2900011O08Rik/Rtn4/Cdk5r2/Fgf8/Tfap…	86
BP	GO:0071559	response to transforming growth factor beta	107/8556	4.72103e-06	7.22036e-05	4.26169e-05	Pbld1/Il17f/Skil/Smad3/Serpine1/Tgfb1i1/Runx3/Cav1/Pxn/Adam17/Dusp22/Pml/Tgfbr2/Runx1/Hipk2/Lrrc32/Dnm2/Zeb1/Hyal2/Ppm1a/Src/Gipc1/Cdh5/Pin1/Men1/Zyx/Mapk7/Dspp/Smad1/Bmpr1b/Smad2/Glg1/Stub1/Ankrd1/Hsp90ab1/Cflar/Axin1/Wfikkn1/Dcp1a/Tab1/Htra3/Smurf2/Tgfbr3/Zfp703/Smad7/Wwox/Fos/Twsg1/Fbn2/Acvr1b/Skor1/Zbtb7a/Zfp36l1/Stk16/Npnt/Snx25/Adamtsl2/Eng/Creb1/Gdnf/Epb41l5/Acvrl1/Itga3/Bcl9l/Igf1r/Smad9/…	107
BP	GO:0072522	purine-containing compound biosynthetic process	118/8556	4.72685e-06	7.22036e-05	4.26169e-05	Acot7/Nme5/Esrrb/Pank2/Pdk2/Ins2/Hk1/Gucy2e/Pid1/Nme7/Mthfd1l/Bcl2l1/Atic/Atp5b/Adcy6/Actn3/Adcy2/Eno1b/Ldhc/Sirt6/Gapdh/Entpd1/Ppcdc/Ampd2/P2rx7/Hk2/Ogdh/Ier3/Prpsap2/Pdk4/Guca1b/Vcp/Gpi1/Pdha2/Pfkm/Ppara/Acsl6/Galt/Hpca/Eif6/Nos1/Aprt/Tkfc/Gucy2d/Prkn/Cox5b/Pfkl/Acsl5/Impdh1/Eno2/Hk3/Adcy1/Mthfd1/Aldoa/Mlycd/Adcy9/Atp5d/Cyc1/Ogt/Eno3/Pgk1/Shmt1/Zbtb7a/Pank4/Adsl/Stoml2/Paics/Nipsnap2/Aldoc/Mpi/…	118
BP	GO:0006278	RNA-dependent DNA biosynthetic process	41/8556	4.82824e-06	7.33916e-05	4.33181e-05	Gnl3l/Nek2/Acd/Smg5/Xrcc5/Ctc1/Pml/Cct3/Tinf2/Smg6/Mapk3/Nhp2/Hnrnpc/Src/Exosc10/Dkc1/Pkib/Cct4/Nat10/Rpa2/Hsp90ab1/Prkcq/Pnkp/Pif1/Terf2/Cct7/Hmbox1/Mapk15/Ctnnb1/Dcp2/Pinx1/Map3k4/Tnks/Tert/Smg7/Parn/Rpa1/Pot1a/Atm/Map2k7/Tent4b	41
BP	GO:0007004	telomere maintenance via telomerase	41/8556	4.82824e-06	7.33916e-05	4.33181e-05	Gnl3l/Nek2/Acd/Smg5/Xrcc5/Ctc1/Pml/Cct3/Tinf2/Smg6/Mapk3/Nhp2/Hnrnpc/Src/Exosc10/Dkc1/Pkib/Cct4/Nat10/Rpa2/Hsp90ab1/Prkcq/Pnkp/Pif1/Terf2/Cct7/Hmbox1/Mapk15/Ctnnb1/Dcp2/Pinx1/Map3k4/Tnks/Tert/Smg7/Parn/Rpa1/Pot1a/Atm/Map2k7/Tent4b	41
BP	GO:0002090	regulation of receptor internalization	43/8556	4.89873e-06	7.41007e-05	4.37366e-05	Dtnbp1/Arf1/Mkln1/Nedd4/Tbc1d5/Apln/Ap2m1/Vegfa/Drd2/Iqsec1/Hpca/Pip5k1c/Dlg4/Itgb3/Drd4/Pacsin1/Flot1/Pcsk9/Ptpn5/Drd3/Mtmr2/Sh3gl2/Lrpap1/Numb/Gsg1l/Hap1/Synj2bp/Sfrp4/Ophn1/Pard3/Wnt3a/Arrb1/Usp46/Scyl2/Efnb2/Akap5/Arc/Magi2/Atxn2/Ubqln2/Arrb2/Synj1/Ahi1	43
BP	GO:1904888	cranial skeletal system development	43/8556	4.89873e-06	7.41007e-05	4.37366e-05	Six2/Smad3/Tbx1/Lhx1/Mthfd1l/Tgfbr2/Hoxa1/Slc39a1/Prrx2/Slc39a3/Cep55/Runx2/Smad2/Ndst1/Trp63/Gnas/Megf8/Twist2/Grhl2/Alx3/Pax5/Tulp3/Gas1/Wnt9b/Fgfr2/Sh3pxd2b/Neurog1/Mmp14/Setd2/Ctnnb1/Tgfbr1/Mef2c/Med12/Bmp4/Foxn3/Insig2/Msx2/Six4/Frem1/Tgfb3/Six1/Foxe1/Tifab	43
BP	GO:0009127	purine nucleoside monophosphate biosynthetic process	79/8556	5.28975e-06	7.9628e-05	4.6999e-05	Esrrb/Ins2/Hk1/Pid1/Bcl2l1/Atic/Atp5b/Actn3/Eno1b/Ldhc/Sirt6/Gapdh/Entpd1/Ampd2/P2rx7/Hk2/Ogdh/Ier3/Vcp/Gpi1/Pfkm/Ppara/Galt/Eif6/Aprt/Tkfc/Prkn/Cox5b/Pfkl/Impdh1/Eno2/Hk3/Aldoa/Atp5d/Cyc1/Ogt/Eno3/Pgk1/Zbtb7a/Ppat/Adsl/Stoml2/Paics/Nipsnap2/Aldoc/Mpi/Prkag3/Atp5o/Jmjd8/Pklr/Gpd1/Cbfa2t3/Mlxipl/Tigar/Insr/Aldob/Stat3/Gale/Surf1/Ldhd/Tgfb1/Khk/Ncor1/Prps2/Ppargc1a/Pfkfb2/Igf1/Zbtb20/Gart/Parp1/Prk…	79
BP	GO:0009168	purine ribonucleoside monophosphate biosynthetic process	79/8556	5.28975e-06	7.9628e-05	4.6999e-05	Esrrb/Ins2/Hk1/Pid1/Bcl2l1/Atic/Atp5b/Actn3/Eno1b/Ldhc/Sirt6/Gapdh/Entpd1/Ampd2/P2rx7/Hk2/Ogdh/Ier3/Vcp/Gpi1/Pfkm/Ppara/Galt/Eif6/Aprt/Tkfc/Prkn/Cox5b/Pfkl/Impdh1/Eno2/Hk3/Aldoa/Atp5d/Cyc1/Ogt/Eno3/Pgk1/Zbtb7a/Ppat/Adsl/Stoml2/Paics/Nipsnap2/Aldoc/Mpi/Prkag3/Atp5o/Jmjd8/Pklr/Gpd1/Cbfa2t3/Mlxipl/Tigar/Insr/Aldob/Stat3/Gale/Surf1/Ldhd/Tgfb1/Khk/Ncor1/Prps2/Ppargc1a/Pfkfb2/Igf1/Zbtb20/Gart/Parp1/Prk…	79
BP	GO:0034248	regulation of cellular amide metabolic process	174/8556	5.49033e-06	8.24477e-05	4.86633e-05	Upf1/Uqcc1/Mknk1/Tarbp2/Pdk2/Rxra/Trub2/Rps6kb2/C330021F23Rik/Igf2bp1/Tnrc6b/Lin28a/Lsm14b/Paip2b/Ago1/Tia1/Nsun4/Bin1/Samd4b/Samd4/Tmed10/Jakmip1/Slc35a4/Eif4g1/Foxo3/Mvk/Inpp5e/Akt2/Rcc1l/Mov10/Pml/Ilf3/Khsrp/Clu/Hnrnpl/Rbm4b/Ang3/Mapk3/Gapdh/Per1/Igf2bp2/Trim71/Cpeb3/Spon1/Pdk4/Fech/Dph2/Mrps27/Gsk3a/Larp1/Rps6kb1/Plk3/Neurl1a/Bcl3/Eif6/Alkbh1/Rbm4/Tcof1/Mtg1/Habp4/Ppp1ca/Eefsec/Eif2ak2/Rpusd4…	174
BP	GO:0006091	generation of precursor metabolites and energy	171/8556	5.59519e-06	8.382e-05	4.94733e-05	Adh4/Esrrb/Mecp2/Pank2/Cox7a2l/Atp7a/Pth/Ins2/Phkb/Hk1/Uqcrq/Ndufv1/Adgrf5/Kl/Gaa/Adh5/Tbrg4/Actn3/Akt2/Eno1b/Igf2/Mup1/Sirt6/Ppp1r3d/Pgm2/Gapdh/Slc25a33/Slc25a23/P2rx7/Gfpt1/Slc25a22/Hk2/Ogdh/Ier3/Dgat1/Vcp/Cox4i1/Vgf/Gpi1/Chchd4/Pdha2/Pfkm/Gsk3a/Mrap2/Ppara/Grb10/Sdhc/Galt/Eif6/Tkfc/Ppp1ca/Suclg1/Gadd45gip1/Cox5b/Pfkl/Cyb561/a/S100b/Dlst/Uqcr10/Gnas/Eno2/Hk3/Phkg2/Stbd1/Nfatc3/Aldoa/Pygm/Mtfr1/…	171
BP	GO:0045765	regulation of angiogenesis	148/8556	5.61884e-06	8.3972e-05	4.9563e-05	Il17f/Mecp2/Tie1/Dll1/Ptprm/Nf1/Abl1/Foxc1/Ago1/Aqp1/Pgf/Prkd2/Serpine1/Prok1/Emc10/Rapgef3/Cxcl10/Pxn/Il10/Gpr4/Igf2/Pml/Tcf4/Hspb1/Epha2/Vegfb/Tgfbr2/Sirt6/Aplnr/Hdac7/Runx1/Hdac5/Hipk2/E2f2/Ism1/Hk2/Add1/Map3k3/Vegfa/Stim1/Cdh5/Lif/Psg22/Prkcb/Dab2ip/Mapk7/Tbxa2r/Smad1/Mmrn2/Ramp2/Sema4a/Klf2/Anxa1/Mtdh/Itgb3/Sema3e/Epha1/Gdf2/Rhoj/Adgrb1/Efna3/Adm2/Tnfrsf12a/Fgf1/Pak4/Ets1/Ccbe1/Itga5/Vash2/C…	148
BP	GO:0030099	myeloid cell differentiation	187/8556	5.67907e-06	8.46686e-05	4.99741e-05	Rps19/Fas/Snx10/Ank1/Rabgap1l/Dll1/Nf1/Slc25a38/Lyar/Tyrobp/Kit/Rbfox2/Slc9b2/Klf10/Adgrf5/Foxo3/Fshb/Psen1/Apc/Hax1/Adar/Rcor1/Pml/Senp1/Pip4k2a/Epha2/Stat5b/Jak2/Tgfbr2/Hoxa7/Sh3pxd2a/Runx1/Glo1/Spi1/Src/Fam210b/Add1/Gab2/P4htm/Srf/Vegfa/Dmtn/Adgrf4/Actn1/Hcls1/Fech/Lyn/Anxa2/Ankrd54/Sfrp1/Gata1/Lif/Plcb1/Ldb1/Jak3/Nfe2l1/Csf1r/Eif6/Mpl/Pias3/Fes/Bcl6/Klf2/Rab7b/Lmo2/Tal1/Gpc3/Rnf41/Hist2h4/Itg…	187
BP	GO:0090174	organelle membrane fusion	57/8556	5.72308e-06	8.51206e-05	5.02409e-05	Uvrag/Slamf1/Ankrd27/Vamp8/Uso1/Stx1b/Cplx2/Nkd2/Akt2/Rcc1l/Prrt2/Vamp1/C2cd5/Vamp2/Anxa2/Stx3/Syt9/Stx5a/Cplx3/Stx6/Rab7b/Anxa1/Grik5/Stx2/Bloc1s6/Syt7/Rab34/Doc2b/Snph/Vps41/Cplx1/Syt3/Gosr2/Bet1/Trarg1/Stx1a/Snap29/Stxbp1/Vps8/Gosr1/Tmem175/Sec22b/Stx4a/Snap25/Rab8b/Stxbp6/Stx16/Syt2/Vps18/Stx8/Vps11/Stx11/Vav3/Rab7/Cav2/Mfn1/Stx7	57
BP	GO:1903828	negative regulation of cellular protein localization	65/8556	5.89168e-06	8.74191e-05	5.15975e-05	Cdk5/Nf1/Akap1/Abhd17a/Pid1/Mrap/Lztfl1/Bcl2l1/Chp1/Ripor2/Tmbim1/Rangap1/Ppfia1/Dclk1/Hsph1/Ap2m1/Dmtn/Lzts2/Nsfl1c/Kcne1/Lrrc15/Mrap2/Ube2g2/Dclk2/Commd1/Tax1bp3/Gpm6b/Csk/Cldn18/Mapt/Ogt/Inpp5k/Ppp2r5a/Nedd4l/Sapcd2/Bag3/Polr1a/Pde2a/Lypd1/Derl2/Astn2/Hectd1/Hnf4a/Numb/Siah3/Map1a/Ubac2/Os9/Apod/Mfhas1/Tgfb1/Otud7b/Pkig/Gdi1/Gsk3b/Ubxn2b/Sin3a/Fzd9/H2afy/Bard1/Trim29/Flcn/Gbp4/Ei24/Mdfic	65
BP	GO:0021680	cerebellar Purkinje cell layer development	25/8556	5.95729e-06	8.81821e-05	5.20479e-05	Dll1/Atp7a/Faim2/Agtpbp1/Uqcrq/Lhx1/Sez6l2/Coq8b/Sptbn2/Arcn1/Atg7/Ldb1/Sez6l/Cend1/Naglu/B4galt2/Whrn/Nfix/Aars/Klhl1/Rora/Kif14/Atp2b2/Sez6/Atxn2	25
BP	GO:0006732	coenzyme metabolic process	153/8556	6.02776e-06	8.90133e-05	5.25385e-05	Acot7/Esrrb/Mocs1/Pank2/Naprt/Pdk2/Ins2/Mtrr/Hk1/Mcee/Fpgs/Kcnab2/Mthfd1l/Aspdh/Atic/Coq4/Mvk/Flad1/Actn3/Eno1b/Acot11/Gpat4/Sirt6/Pdxk/Mthfr/Gapdh/Nmnat3/Shpk/Ppcdc/P2rx7/Hmgcs2/Hk2/Ogdh/Ier3/Coq8b/Pdk4/Dgat1/Tkt/Vcp/Nadk/Gpi1/Scp2/Pdha2/Pfkm/Ppara/Acsl6/Pdxp/Galt/Eif6/Coq8a/Spr/Tkfc/Acsm2/Suclg1/Mbip/Pfkl/Acsl5/Dlst/Eno2/Mthfs/Hk3/Pck2/Mthfd1/Aldoa/Mlycd/Hmgcl/Nmnat1/Nadsyn1/Ogt/Nfs1/Eno3/Sardh…	153
BP	GO:0009100	glycoprotein metabolic process	150/8556	6.05636e-06	8.92236e-05	5.26626e-05	Galnt16/Cog3/Fut2/B3galnt2/Pmm1/Atp7a/B4galt7/Dpy19l3/Hs2st1/Extl1/Fbxo2/Man1b1/Asgr2/Alg12/Pofut1/Rab1b/B3gnt8/Xylt2/Slc35c2/Chp1/Mogs/Psen1/Ext1/Vegfb/Pmm2/Man1c1/Mgat1/Porcn/Lmf1/Ext2/B3gat1/Slc35d1/St3gal1/Ppard/Golga2/Gfpt1/Alg14/Itm2c/Rfng/Syvn1/Mgat5/Vcp/Gata1/Plcb1/Pcsk6/Jak3/Pawr/Edem1/Hpse/B3gnt7/Pomt1/Dpy19l1/Uggt2/Ndst1/Ube2g2/Dpagt1/Ihh/Mfng/Gcnt3/Glce/Srd5a3/Soat1/St3gal6/Chpf/Chst8…	150
BP	GO:0046632	alpha-beta T cell differentiation	64/8556	6.22482e-06	9.14887e-05	5.39996e-05	Psmb11/Atp7a/Abl1/Malt1/Abl2/Runx3/Otud5/Tgfbr2/Rorc/Runx1/Spn/Zbtb7b/Il27/Jak3/Bcl3/Sema4a/Bcl6/Anxa1/Ihh/Irf1/Foxp3/Ap3d1/Gadd45g/Smad7/Il18r1/Relb/Fut7/Zc3h12a/Nkx2-3/Mtor/Il4ra/Tbx21/Lef1/Ly9/Socs1/Sh3rf1/Stat3/Bcl2/Hlx/Il18/Stat6/Pla2g2d/Tgfb1/Zap70/Sash3/Tcf7/Loxl3/Ncor1/Rsad2/Prdm1/Rora/Cd1d1/Shb/Ap3b1/Tnfsf8/Bcl11b/Itpkb/Nlrp3/Zbtb16/Prkcz/Pax1/Foxp1/Rc3h2/Slamf6	64
BP	GO:0051924	regulation of calcium ion transport	131/8556	6.32853e-06	9.27936e-05	5.47698e-05	Il13/Catsper1/Jph2/Bdkrb1/Homer1/Rgs9/Pacsin3/Abl1/Ace/Adcyap1r1/Serpine1/Gramd2/Bin1/Trim27/Rem1/Cacng1/Rapgef3/Cxcl10/Cav1/Cacnb3/Gstm7/Homer3/Pml/Rem2/Aplnr/Pde4b/Usp2/Stc1/Atp1a2/P2rx7/Pdgfb/Grm6/Camk2a/Dbi/Lyn/Anxa2/Stim1/Kcne1/Cacna1b/Gnai2/Ffar1/Jak3/Pawr/Drd2/Crhr1/Gjc2/Cxcl12/Hpca/Dspp/Thy1/Nos1/Itgb3/Drd4/Ramp3/Adora2a/Oprl1/Nfatc3/Ahnak/Jph3/Ank2/Trpc3/Oprd1/Slc8b1/Atp2c2/Glp1r/Il16/In…	131
BP	GO:0030517	negative regulation of axon extension	32/8556	6.49021e-06	9.49404e-05	5.60369e-05	Cdkl3/Arhgap4/Cdk5/Ntn1/Sema7a/Sema6c/Tnr/Mag/Trim46/Sema3g/Rtn4r/Aatk/Sema4a/Sema3f/Sema3e/Sema4c/Sema4g/Slit1/Sema4d/Sema6b/Cdk5r1/Wnt3/Draxin/Wnt3a/Rtn4/Sema4f/Sema3b/Sema4b/Wnt5a/Sema6d/Ptprs/Sema6a	32
BP	GO:0007159	leukocyte cell-cell adhesion	152/8556	6.50981e-06	9.49753e-05	5.60575e-05	Sart1/Slamf1/Btla/Zfp609/Malt1/L1cam/Itgal/Runx3/Cav1/Il1rl2/Ripor2/Igf2/Dusp22/Rasal3/Stat5b/Tgfbr2/Cd276/Dtx1/Runx1/Lrrc32/Hsph1/Sell/Vsir/Sdc4/Spn/Lax1/Tnfsf14/Zmiz1/Efnb3/Slfn1/Dlg5/Zbtb7b/Sirpa/Igfbp2/Clec4g/Ppara/Jak3/Pawr/Dhps/Stk10/Cd3e/Cxcl12/Thy1/Icosl/Bad/Cd177/Bcl6/Anxa1/Ihh/Prkcq/Btn1a1/Cd46/Irf1/Itgam/Adora2a/Cd80/Ager/Rac2/Foxp3/Cd59b/Ap3d1/Slc4a1/Smad7/Ets1/Add2/H2-DMa/Itga5/Twsg1…	152
BP	GO:0006888	ER to Golgi vesicle-mediated transport	70/8556	6.52316e-06	9.49753e-05	5.60575e-05	Cog3/Ank1/Mia2/Pitpnm3/Arf1/Rab30/Uso1/Rab12/Ergic1/Rab1b/Tmed10/Ergic3/Tex261/Nrbp2/Pef1/Lman2l/Sec24c/Lmf1/Sec22a/Golga2/Kdelr3/Vcp/Arcn1/Trappc3/Cope/Copg1/Stx5a/Preb/Vapb/Sar1b/Cnih4/Trappc2l/Trappc6a/Erp29/Ykt6/Rab33b/Gas1/Sec31b/Whamm/Sec16b/Tfg/Tmed3/Arfgap3/Tmed4/Tmed6/Gosr2/Bet1/Kdelr1/Tmed1/Rab43/Mapk15/Zw10/Tmed2/Trappc11/Gosr1/Yif1b/Sec22b/Arfgap2/Trappc5/Pgap1/Ergic2/Trappc12/Lman1/R…	70
BP	GO:0007517	muscle organ development	198/8556	6.59152e-06	9.57465e-05	5.65126e-05	Jph2/Chrnd/Homer1/Dll1/Msc/Ptcd2/Cdk5/Rxra/Nf1/Skil/Dtnbp1/Smad3/Foxc1/Chkb/Tbx1/Asb2/Rbfox1/Zfp609/Cav1/Mef2d/Actn3/Ripor2/Apc/Trp73/Svil/Stra6/Tgfbr2/Ky/Sirt6/Fzd1/Bcl9/Vamp5/Myl3/Hdac7/Klhl40/Myl2/Hdac5/Foxn2/Usp2/Myl6/Pin1/Lif/Gsk3a/Rps6kb1/Ppara/Msx1/Mapk11/Lrp2/Sox11/Pi16/Obsl1/Zbtb42/Ly6e/Hmg20b/Ankrd1/Chrna1/Heg1/Cflar/Mov10l1/Pim1/Luc7l/Alx4/S100b/Scn8a/Adgrb1/Nfatc3/Flot1/Col11a1/Pax5/F…	198
BP	GO:0072089	stem cell proliferation	75/8556	6.88966e-06	9.92571e-05	5.85847e-05	Nf1/Disc1/Ace/Six2/Sox2/Rnf43/Znrf3/Ctc1/Sirt6/Sox10/Plxnb2/Nf2/Trim71/Hdac5/Dgcr8/Otp/Vegfa/Fbln1/Eml1/Acsl6/Sox11/Drd2/Tead3/Kdf1/Dock7/Mpl/L3mbtl2/Numbl/Nde1/Pim1/Eif2ak2/Setd1a/Arhgef2/Fgfr1/Cx3cl1/Bex1/Zfp36l1/Etv6/Wnt3/Numb/Lrp6/Kdm1a/Fgfr2/Cd34/Dagla/Lef1/Mecom/Yap1/Zfp335/Ctnnb1/Wnt3a/Hmga2/Sox18/Tgfb1/Bmp4/Tert/Sox5/Wnt5a/Shb/Kctd11/Fzd3/Fubp1/Ptprc/Pdcd2/Six3/Fzd9/Prg4/Nr2e1/Frs2/Racgap…	75
BP	GO:0010498	proteasomal protein catabolic process	205/8556	6.89479e-06	9.92571e-05	5.85847e-05	Spsb3/Psmb11/Usp13/Clec16a/Kctd17/Fbxo2/Psma8/Man1b1/Rffl/Ufd1/Ube2s/Ube4a/Ankzf1/Ddit3/Fbxl19/Hspbp1/Sgta/Nkd2/Nedd4/Psen1/Fbxo44/Mapk9/Otud5/Pml/Senp1/Clu/Psmf1/Osbpl7/Psmb3/Klhl40/Rpl11/Trim71/Brsk2/Chfr/Fbxl16/Rbx1/Dvl1/Gba/Dnajb12/Znrf1/Ubxn1/Ube2c/Mta1/Rad23a/Ubxn6/Gipc1/Rhbdd1/Ddb1/Syvn1/Rnf40/Vcp/Nsfl1c/Atg7/Gsk3a/Dcaf11/Dab2ip/Plk3/Fbxw11/Edem1/Prkcg/Pias1/Ubxn2a/Fzr1/Uggt2/Usp7/Ube2g2/F…	205
BP	GO:0051091	positive regulation of DNA-binding transcription factor activity	120/8556	6.89819e-06	9.92571e-05	5.85847e-05	Lrrfip2/Trim37/Ins2/Ltf/Kit/Prkd2/Cth/Malt1/Fzd4/Trim27/Trim8/Ddit3/Neurod2/Ikbkg/Il10/Lrp5/Clu/Trappc9/Jak2/Plpp3/Neurog3/Nod1/Fzd1/Dhx33/Epha5/Hdac5/Hipk2/Smarcb1/Srf/Vegfa/Camk2a/Hcls1/Foxa1/Crtc2/Prkcb/Crtc3/Traf1/Tmem173/Tssk4/Rab7b/Prkcq/Mtdh/Rnf41/Ddx58/Cflar/Eif2ak2/Ager/Nlrc4/Nfam1/Carm1/Arhgef2/Rnf25/Nod2/Tgfbr3/Smarca4/Il18r1/Trim21/Jup/Cx3cl1/Sphk1/Zbtb7a/Bex2/Mavs/Stk36/Crhr2/Ikbkb/T…	120
BP	GO:0018209	peptidyl-serine modification	157/8556	6.91146e-06	9.92571e-05	5.85847e-05	Galnt16/Inpp5f/Ntrk2/Stk38l/Mknk1/Pdk2/Cdk5/Tssk6/Top1/Hk1/Plcl2/Prkd2/Eif4g1/Rapgef3/Cav1/Akt2/Brsk1/Hax1/Mapk9/Paqr3/Rptor/Map2k2/Mapkapk2/Grk2/Tgfbr2/Mapk3/Ppp1r1b/Stk32b/Sh2d3c/Hipk2/Brsk2/Dclk1/Src/Naa10/Mast4/Ttbk1/Pdgfb/Sptbn4/Mark2/Cdk2/Vegfa/Camk2a/Dmtn/Hcls1/Ulk1/Lif/Gsk3a/Prkcb/Rps6kb1/Mapk7/Prkcg/Dock7/Nos1/Dclk2/Csnk1g1/Morc3/Mapk13/Tssk4/Hsp90ab1/Prkcq/Pkd1/Sbk1/Ramp3/Axin1/Araf/Plk…	157
BP	GO:0008645	hexose transmembrane transport	62/8556	6.93163e-06	9.92571e-05	5.85847e-05	Slc26a5/Aspscr1/Pth/Ins2/Ace/Pid1/Slc5a2/Hnf1a/Slc2a12/Akt2/M6pr/Grk2/Sirt6/Capn10/C2cd5/Hk2/Pea15a/Gsk3a/Prkcb/Rps6kb1/Grb10/Gpc3/Rab4b/Slc2a9/Slc2a4/Itln1/Inpp5k/Fgf15/Sesn2/Trarg1/Slc2a1/Erbb3/Slc2a2/Sort1/Tsc1/Insr/Upk3b/Tsc2/Mapk14/Klf15/Aoc3/Slc2a3/Tert/Slc2a10/Adipor2/Mef2a/Appl1/Prkca/Slc1a2/Igf1/Slc45a1/Stxbp3/Rtn2/Sorbs1/Irs2/Lep/Slc5a1/Tnf/Prkcd/Il1b/Erbb4/Ahi1	62
BP	GO:0046165	alcohol biosynthetic process	69/8556	6.93339e-06	9.92571e-05	5.85847e-05	Ip6k3/Pth/Prkg1/Adcyap1r1/Sptlc1/Por/Plcd1/Mvk/Cyb5r3/Pex2/Wnt4/Gba/Hmgcs2/Itpkc/Scp2/Cacna1h/Ip6k1/Spr/Npc1l1/Akr1b3/Srd5a3/Pck2/Apoe/Fgf1/Cftr/Dgkq/Apob/Ptk2b/Sphk1/Plcg1/Ip6k2/Mvd/Gfi1/Vdr/Ippk/G6pdx/Ntsr1/Cyp27b1/Sec14l2/Apoa1/Dhcr7/Itpka/Gper1/Isyna1/Insig2/Bmp5/Nus1/P2ry1/Pck1/Sc5d/Bmp6/Asah2/Gch1/Nfkb1/Lep/Hmgcr/Dbh/Tnf/Sptlc2/Abcg1/Erlin2/Prkaa2/Acer3/Il1b/Ebp/Fdft1/Acer1/Ipmk/Fgf2	69
BP	GO:0046031	ADP metabolic process	52/8556	6.96093e-06	9.92571e-05	5.85847e-05	Esrrb/Ins2/Hk1/Actn3/Eno1b/Sirt6/Gapdh/P2rx7/Hk2/Ogdh/Ier3/Gpi1/Pfkm/Ppara/Galt/Eif6/Tkfc/Bad/Pfkl/Eno2/Hk3/Aldoa/Ogt/Eno3/Pgk1/Zbtb7a/Aldoc/Mpi/Prkag3/Jmjd8/Pklr/Gpd1/Cbfa2t3/Mlxipl/Tigar/Insr/Aldob/Stat3/Gale/Khk/Ncor1/Ppargc1a/Pfkfb2/Igf1/Zbtb20/Prkag2/Bpgm/Ampd3/Galk1/Ak3/Prkaa2/Dhtkd1	52
BP	GO:1903008	organelle disassembly	52/8556	6.96093e-06	9.92571e-05	5.85847e-05	Clec16a/Klc1/Map1lc3b/Fbxo7/Capn10/Golga2/Gba/Hk2/Mrrf/Ulk1/Vcp/Mul1/Atg9a/Atg14/Atg7/Gsk3a/Plk3/Wipi1/Stx5a/Prkn/Htra2/Fundc2/Rnf41/Wdr45b/Wipi2/Atg2a/Atg9b/Wdr45/Becn1/Pink1/Zfand1/Eif2d/Tigar/Vdac1/Gfm2/Cttn/Mfn2/Sqstm1/Rb1cc1/Mcts1/Cdc37/Cisd2/Atg2b/Usp30/Gbf1/Gabarap/Bnip3l/Atg13/Htt/Smurf1/Fbxw7/1700034I23Rik	52
BP	GO:0046928	regulation of neurotransmitter secretion	74/8556	7.3543e-06	0.000104626	6.17538e-05	Dgki/Ntrk2/Nf1/Dtnbp1/Cyth1/Prepl/Stx1b/Bcl2l1/Cplx2/Edn3/Kcnc3/Grm4/Prrt2/Baiap3/Adra1a/Vamp1/Dvl1/Rims4/Celsr1/Gipc1/Camk2a/Asic1/Git1/Cacna1b/Prkcb/Sept5/Drd2/Syt9/Prkcg/Cplx3/Sncaip/Prkn/Grik5/Drd4/Adora2a/Adcy1/Syt7/Rims3/P2ry2/P2rx2/Cplx1/Sphk1/Ica1/Unc13a/Ppp1r9a/Chrna4/Chrnb2/Stx1a/Apba2/Git2/Rims2/Cplx4/Stxbp1/Htr1b/Mef2c/Cspg5/Syp/Mctp1/Tacr2/Gsk3b/Bace1/P2ry1/Prkca/Syt2/Napa/Vps18/Atp2…	74
BP	GO:0042866	pyruvate biosynthetic process	50/8556	7.43032e-06	0.000105466	6.22497e-05	Esrrb/Ins2/Hk1/Actn3/Eno1b/Sirt6/Gapdh/P2rx7/Hk2/Ogdh/Ier3/Gpi1/Sds/Pfkm/Ppara/Galt/Eif6/Tkfc/Pfkl/Eno2/Hk3/Aldoa/Ogt/Eno3/Pgk1/Zbtb7a/Aldoc/Mpi/Prkag3/Jmjd8/Pklr/Gpd1/Cbfa2t3/Mlxipl/Tigar/Insr/Aldob/Stat3/Gale/Khk/Ncor1/Ppargc1a/Pfkfb2/Igf1/Zbtb20/Prkag2/Bpgm/Galk1/Prkaa2/Dhtkd1	50
BP	GO:0009150	purine ribonucleotide metabolic process	191/8556	7.57103e-06	0.000107219	6.3284e-05	Acot7/Nme5/Esrrb/Mecp2/Mocs1/Pank2/Cox7a2l/Pdk2/Adcyap1/Atp7a/Ins2/Hk1/Gucy2e/Pid1/Uqcrq/Nme7/Ndufv1/Mcee/Bcl2l1/Atic/Atp5b/Adcy6/Nudt3/Mvk/Actn3/Adcy2/Eno1b/Acot11/Gpat4/Epha2/Ldhc/Sirt6/Gapdh/Slc25a33/Entpd1/Slc25a23/Ppcdc/Atp1a2/Ampd2/P2rx7/Hmgcs2/Pde9a/Hk2/Ogdh/Ier3/Pdk4/Dgat1/Vcp/Cox4i1/Gpi1/Scp2/Pdha2/Pfkm/Ppara/Acsl6/Sdhc/Galt/Eif6/Aprt/Tkfc/Bad/Gucy2d/Sult1b1/Acsm2/Prkn/Suclg1/Enpp3/Gadd4…	191
BP	GO:1900006	positive regulation of dendrite development	60/8556	7.69095e-06	0.00010867	6.41403e-05	Cobl/Zmynd8/Cdkl3/Mecp2/Tbc1d24/Ankrd27/Shank1/Arf1/Itsn1/Cux1/Psen1/Foxo6/Shank3/Xlr3b/Cpeb3/Palm/Baiap2/Dlg5/Grn/Dab2ip/Neurl1a/Kalrn/Sh3glb1/Shank2/Numbl/Pacsin1/Ptprf/Apoe/Parp6/Nlgn2/D16Ertd472e/Ppp1r9a/Tiam1/Mtor/Stau2/Numb/Cul7/Ptprd/Camk1/Actr2/Tsc2/Itpka/Crtc1/Bmp5/Epha4/Lrp8/Ss18l1/Eef2k/Nlgn3/Akap5/Fbxo31/Camk2b/Cux2/Sez6/Sgk1/Rab21/Opa1/Fbxw8/Mfn1/Nrg1	60
BP	GO:0048639	positive regulation of developmental growth	108/8556	7.71779e-06	0.000108802	6.42182e-05	Mecp2/Dll1/Disc1/Ntn1/Sema7a/Islr2/Pex5/Serpine1/L1cam/Actn3/Igf2/Stat5b/Tshr/Ppard/Atp8a2/Crabp2/Srf/Sptbn4/Vegfa/Mul1/Pin1/Rasal1/Ghrhr/Plcb1/Rps6kb1/Drd2/Cxcl12/Rufy3/Sh3glb1/Prkn/Cacna2d2/Pim1/Golga4/Megf8/Hopx/Apoe/Tnfrsf12a/Rnd2/Csf1/Mapt/Ndel1/Fgfr1/Tgfbr3/Fgf9/Ddx39b/Nedd4l/Sema4d/Tbx2/Cpne5/Syt3/Unc13a/Agrn/Dlg1/Bbs2/Mtor/Dio3/Wnt3/Capn3/Creb1/Itsn2/Celf1/Fgfr2/Trpc5/Sh3pxd2b/Sgip1/Yap1/…	108
BP	GO:0035023	regulation of Rho protein signal transduction	73/8556	7.84754e-06	0.00011038	6.51501e-05	Arhgef9/Abl1/Farp1/Arhgef10/Arhgef25/Abl2/Adgrg1/Itsn1/Ripor2/Gpr4/Arhgdia/Arhgef19/Gpr17/Arhgef17/Obscn/Ect2/Adra1a/Arhgef12/Rtn4r/Kalrn/Arhgap35/Bcl6/Scai/Flot1/Apoe/Plekhg2/Arhgef2/Prex1/Arhgef40/Fgd3/Mcf2l/Arhgef4/Arhgef18/Fgd1/Myo9b/Adra1b/Fgd2/Eps8l1/Bcr/Tiam1/Fgd6/Gpr35/Itsn2/Arhgef10l/Arhgef7/Net1/Itga3/Ophn1/Vav1/Arrb1/Tiam2/Sos2/Apoa1/Arhgdib/P2ry10b/Trio/Myoc/Spata13/F2rl1/Lpar6/Lpar2/…	73
BP	GO:0071560	cellular response to transforming growth factor beta stimulus	104/8556	7.89335e-06	0.000110774	6.53825e-05	Pbld1/Il17f/Skil/Smad3/Serpine1/Tgfb1i1/Cav1/Pxn/Adam17/Dusp22/Pml/Tgfbr2/Runx1/Hipk2/Lrrc32/Dnm2/Zeb1/Hyal2/Ppm1a/Src/Gipc1/Cdh5/Pin1/Men1/Zyx/Mapk7/Smad1/Bmpr1b/Smad2/Glg1/Stub1/Ankrd1/Hsp90ab1/Cflar/Axin1/Wfikkn1/Dcp1a/Tab1/Htra3/Smurf2/Tgfbr3/Zfp703/Smad7/Wwox/Fos/Twsg1/Fbn2/Acvr1b/Skor1/Zbtb7a/Zfp36l1/Stk16/Npnt/Snx25/Adamtsl2/Eng/Creb1/Gdnf/Epb41l5/Acvrl1/Itga3/Bcl9l/Igf1r/Smad9/Cldn5/Dlx1/…	104
BP	GO:0035019	somatic stem cell population maintenance	36/8556	8.02905e-06	0.000112425	6.63567e-05	Kit/Six2/Sox2/Klf10/Apc/Lrp5/Pax8/Bcl9/Spi1/Vps72/Sfrp1/Ldb1/Pax2/Trp63/Zhx2/Wnt9b/Hnf1b/Vangl2/Fgfr3/Yap1/Bcl9l/Hmga2/Sox4/Tfap2c/Sox9/Tcf7l2/Gsdma3/Prdm16/Ski/Nr2e1/Fgf10/Lbh/Rbpj/Elf5/Cdx2/Tcf7l1	36
BP	GO:0009260	ribonucleotide biosynthetic process	111/8556	8.08151e-06	0.000112905	6.66402e-05	Acot7/Nme5/Esrrb/Pank2/Pdk2/Ins2/Hk1/Gucy2e/Pid1/Nme7/Bcl2l1/Atic/Atp5b/Adcy6/Actn3/Adcy2/Eno1b/Ldhc/Sirt6/Gapdh/Entpd1/Ppcdc/Ampd2/P2rx7/Hk2/Ogdh/Ier3/Pdk4/Vcp/Gpi1/Uck2/Pdha2/Pfkm/Ppara/Acsl6/Galt/Eif6/Aprt/Tkfc/Gucy2d/Prkn/Cox5b/Pfkl/Acsl5/Impdh1/Eno2/Hk3/Adcy1/Aldoa/Mlycd/Adcy9/Atp5d/Cyc1/Ogt/Eno3/Pgk1/Zbtb7a/Pank4/Adsl/Stoml2/Paics/Nipsnap2/Aldoc/Mpi/Prkag3/Atp5o/Jmjd8/Pklr/Gpd1/Dcakd/Ctps2/…	111
BP	GO:0017158	regulation of calcium ion-dependent exocytosis	72/8556	8.37078e-06	0.000116163	6.85633e-05	Dgki/Cdk5/Dtnbp1/Cyth1/Arf1/Prepl/Stx1b/Bcl2l1/Cplx2/Grm4/Prrt2/Baiap3/Adra1a/Vamp1/Dvl1/Rims4/Gipc1/Camk2a/Vamp2/Git1/Gnai2/Prkcb/Scamp5/Sept5/Cacna1h/Drd2/Syt9/Prkcg/Cplx3/Grik5/Drd4/Adora2a/Cacna1i/Adcy1/Syt7/Doc2b/Rph3al/Rims3/P2ry2/P2rx2/Cplx1/Syt3/Unc13a/Chrna4/Chrnb2/Stx1a/Apba2/Git2/Kcnb1/Syt5/Rims2/Stxbp1/Cdk5r2/Htr1b/Doc2a/Cbarp/Cspg5/Syp/Gsk3b/Bace1/P2ry1/Prkca/Syt2/Stxbp3/Napa/Vps18/A…	72
BP	GO:0045995	regulation of embryonic development	72/8556	8.37078e-06	0.000116163	6.85633e-05	Nrk/Ehmt1/Dll1/Col5a1/Lhx1/Myadm/Il10/Trip12/Phldb1/Dvl3/Wnt4/Fzd1/Tgif1/Dvl1/Fuz/Celsr1/Pdgfb/Lama4/Sfrp1/Gata1/Plcb1/Mapk7/Sufu/Dag1/Cdx1/Mesp1/Fgfr1/Nr2c2/Tulp3/Stox1/Rbm19/Tbx2/Hnf1b/Snai1/Nrarp/Hnf4a/Gdnf/Lrp6/Tgif2/Kdm1a/Vangl2/Ctnnb1/Pax3/Wnt3a/Ptk7/Insr/Tdg/Prkaca/Apoa1/Bmp4/Hes7/Six4/Phldb2/Wnt5a/Clasp1/Igf1/Amot/Il1rn/Fzd3/Osr1/Grhl3/Sfrp5/Phlda2/Crb2/Prkacb/Racgap1/Wnt1/Cdx2/Fzd2/Six1/…	72
BP	GO:0061025	membrane fusion	72/8556	8.37078e-06	0.000116163	6.85633e-05	Catsper1/Tie1/Uvrag/Slamf1/Ankrd27/Vamp8/Uso1/Izumo1r/Stx1b/Chp1/Cplx2/Nkd2/Akt2/Rcc1l/Folr2/Prrt2/Hyal2/Vamp1/C2cd5/Vamp2/Anxa2/Nsfl1c/Stx3/Syt9/Ubxn2a/Stx5a/Cplx3/Stx6/Rab7b/Anxa1/Grik5/Stx2/Bloc1s6/Syt7/Rab34/Doc2b/Snph/Vps41/Lyzl6/Cplx1/Nectin2/Syt3/Gosr2/Bet1/Trarg1/Stx1a/Snap29/Stxbp1/Vps8/Mymk/Gosr1/Tmem175/Sec22b/Tpst2/Stx4a/Snap25/Rab8b/Ubxn2b/Stxbp6/Stx16/Syt2/Vps18/Stx8/Vps11/Stx11/Opa…	72
BP	GO:0060443	mammary gland morphogenesis	38/8556	8.44174e-06	0.000116887	6.89905e-05	Ntn1/Ddr1/Cav1/Capn1/Pml/Lrp5/Epha2/Tgfbr2/Wnt4/Kdm5b/Gli2/Src/Mst1/Elf3/Csf1/Tbx2/Vdr/Lrp6/Fgfr2/Pax3/Tfap2c/Etv5/Stat6/Tgfb1/Bmp4/Msx2/Ptch1/Wnt5a/Zfp157/Slc12a2/Nrg3/Bsx/Fgf10/Igfbp5/B4galt1/Btrc/Ncoa3/Med1	38
BP	GO:0016241	regulation of macroautophagy	58/8556	8.499e-06	0.000117418	6.93041e-05	Clec16a/Lrsam1/Nprl3/Qsox1/Rab12/Sptlc1/Rab1b/Ikbkg/Pip4k2a/Atp13a2/Nod1/Mapk3/Scoc/Pip4k2c/Tbc1d14/Ulk1/Larp1/Sh3glb1/Pikfyve/Prkn/Htra2/Rnf41/Atp6v0a1/Ralb/Irgm1/Nod2/Ehmt2/Tbc1d25/Pafah1b2/Ubqln4/Mtor/Sesn2/Becn1/Pink1/Gpsm1/Poldip2/Pip4k2b/Tsc1/Tigar/Tsc2/Sec22b/Mfn2/Ift88/Cdc37/Map3k7/Usp30/5330417C22Rik/Supt5/Bnip3l/Sptlc2/Pim2/Mtmr3/Prkaa2/Ubqln2/Htt/Usp36/Smurf1/Sesn3	58
BP	GO:0032482	Rab protein signal transduction	43/8556	8.58575e-06	0.000118354	6.98563e-05	Rab30/Rab12/Rab1b/Rab5b/Rab36/Rab37/Rab24/Rab13/Rab25/Ift22/Rab35/Aatk/Dennd1a/Rabl2/Rab11b/Rab7b/Madd/Rab4b/Dennd4b/Rab34/Rab5c/Rab33b/Rab4a/Rab44/Rab40c/Rab18/Rab42/Rab3b/Rab43/Rab27b/Rab38/Rab8b/Rab3c/Rab27a/Rab1a/Rab21/Rab15/Rab17/Rab28/Rab6a/Rab22a/Rab26/Rab7	43
BP	GO:0000422	autophagy of mitochondrion	41/8556	8.66141e-06	0.00011887	7.01607e-05	Clec16a/Map1lc3b/Fbxo7/Capn10/Gba/Hk2/Ulk1/Mul1/Atg9a/Atg14/Atg7/Gsk3a/Wipi1/Prkn/Htra2/Fundc2/Rnf41/Wdr45b/Wipi2/Atg2a/Atg9b/Wdr45/Becn1/Pink1/Tigar/Vdac1/Cttn/Mfn2/Sqstm1/Rb1cc1/Cdc37/Cisd2/Atg2b/Usp30/Gabarap/Bnip3l/Atg13/Htt/Smurf1/Fbxw7/1700034I23Rik	41
BP	GO:0061726	mitochondrion disassembly	41/8556	8.66141e-06	0.00011887	7.01607e-05	Clec16a/Map1lc3b/Fbxo7/Capn10/Gba/Hk2/Ulk1/Mul1/Atg9a/Atg14/Atg7/Gsk3a/Wipi1/Prkn/Htra2/Fundc2/Rnf41/Wdr45b/Wipi2/Atg2a/Atg9b/Wdr45/Becn1/Pink1/Tigar/Vdac1/Cttn/Mfn2/Sqstm1/Rb1cc1/Cdc37/Cisd2/Atg2b/Usp30/Gabarap/Bnip3l/Atg13/Htt/Smurf1/Fbxw7/1700034I23Rik	41
BP	GO:0018108	peptidyl-tyrosine phosphorylation	151/8556	8.78772e-06	0.000120338	7.10271e-05	Il13/Socs3/Inpp5f/Ins2/Abl1/Ace/Kit/Hk1/Ddr1/Abl2/Btk/Clk2/Cav1/Pxn/Adam17/Ctnnd1/Psen1/Hax1/Igf2/Dusp22/Prmt2/Tslp/Vegfb/Jak2/Ptpn1/Plpp3/Nf2/Mapk3/Fgr/Hyal2/Hsph1/Adra1a/Adora1/Src/Cblc/Ttbk1/Pdgfb/Vegfa/Dmtn/Hcls1/Lyn/Sfrp1/Gata1/Lif/Vps25/Jak3/Aatk/Cd3e/Dok7/Cass4/Neurl1a/Csf1r/Thy1/Fes/Cspg4/Tal1/Dlg4/Itgb3/Irf1/Epha1/Cd80/Cd81/Arhgef2/Tgfa/Nod2/Srcin1/Fgfr1/Il24/Itga5/Errfi1/Il31ra/Sema4d/D…	151
BP	GO:0021761	limbic system development	57/8556	8.91934e-06	0.000121872	7.19325e-05	Cdk5/Nf1/Uqcrq/Rax/Kirrel3/Trp73/Bbs1/Hsd3b5/Gsx1/Nf2/Epha5/Ogdh/Srf/Otp/Lmx1a/Atat1/Dclk2/Hsd3b3/Hsd3b2/Gm4450/Hsd3b4/Fgfr1/Cdk5r1/Hdac1/Fezf2/Bbs2/Kif3a/Hap1/Fgfr2/Zeb2/Lef1/Tmem108/Kdm6b/Wnt3a/Tsc1/Dlx1/Cdk5r2/Sox3/Hsd3b6/Foxb1/Pten/Gsk3b/Nrp2/Dcx/Lrp8/Uba6/Pou3f2/Nkx2-1/Ptprs/Kif14/Pitx2/Nr2e1/Pak1/Tbr1/Prop1/Ywhae/Alk	57
BP	GO:0009108	coenzyme biosynthetic process	94/8556	9.3079e-06	0.000126902	7.49015e-05	Acot7/Esrrb/Mocs1/Pank2/Naprt/Pdk2/Ins2/Hk1/Fpgs/Mthfd1l/Aspdh/Atic/Coq4/Flad1/Actn3/Eno1b/Sirt6/Pdxk/Gapdh/Nmnat3/Ppcdc/P2rx7/Hk2/Ogdh/Ier3/Coq8b/Pdk4/Nadk/Gpi1/Pdha2/Pfkm/Ppara/Acsl6/Galt/Eif6/Coq8a/Spr/Tkfc/Pfkl/Acsl5/Eno2/Mthfs/Hk3/Mthfd1/Aldoa/Mlycd/Nmnat1/Nadsyn1/Ogt/Nfs1/Eno3/Pgk1/Zbtb7a/Pank4/Mmadhc/Aldoc/Mpi/Prkag3/Jmjd8/Pklr/Pnpo/Idh2/Gpd1/G6pdx/Dcakd/Cbfa2t3/Mlxipl/Tigar/Insr/Aldob/Sta…	94
BP	GO:0009185	ribonucleoside diphosphate metabolic process	56/8556	9.34912e-06	0.000126907	7.49047e-05	Esrrb/Ins2/Hk1/Actn3/Eno1b/Sirt6/Gapdh/Entpd1/P2rx7/Hk2/Ogdh/Ier3/Gpi1/Pfkm/Ppara/Galt/Eif6/Tkfc/Bad/Pfkl/Eno2/Hk3/Aldoa/Ogt/Eno3/Pgk1/Zbtb7a/Nudt16/Aldoc/Mpi/Prkag3/Jmjd8/Pklr/Gpd1/Cbfa2t3/Mlxipl/Tigar/Insr/Aldob/Stat3/Gale/Khk/Ncor1/Ppargc1a/Pfkfb2/Igf1/Nudt18/Zbtb20/Prkag2/Bpgm/Ampd3/Galk1/Ak3/Prkaa2/Entpd7/Dhtkd1	56
BP	GO:0046939	nucleotide phosphorylation	56/8556	9.34912e-06	0.000126907	7.49047e-05	Nme5/Esrrb/Ins2/Hk1/Nme7/Actn3/Eno1b/Sirt6/Gapdh/P2rx7/Hk2/Ogdh/Ier3/Gpi1/Pfkm/Ppara/Galt/Eif6/Tkfc/Pnkp/Pfkl/Eno2/Hk3/Aldoa/Ogt/Eno3/Pgk1/Zbtb7a/Aldoc/Mpi/Prkag3/Jmjd8/Pklr/Gpd1/Cbfa2t3/Mlxipl/Tigar/Insr/Ak4/Aldob/Stat3/Gale/Khk/Ncor1/Ppargc1a/Pfkfb2/Igf1/Zbtb20/Prkag2/Bpgm/Nme4/Galk1/Nme6/Prkaa2/Ak5/Dhtkd1	56
BP	GO:0045786	negative regulation of cell cycle	208/8556	9.57748e-06	0.000129724	7.65671e-05	Trim37/Eme2/Zbtb49/Ndc80/Rad9a/Cdk5/Adcyap1/Skil/Abl1/Nek2/Smad3/Taok2/Foxc1/Sox2/Cdk5rap2/Cdk2ap2/Fbxo7/Bin1/Wdr76/Bcl2l1/Ddit3/Runx3/Miip/Zwilch/Mad2l1bp/Ripor2/Brsk1/Apc/Ptpn3/Trp73/Pml/Chmp4c/Prmt2/Rbm14/Casp2/Rnf112/Slc25a33/Dot1l/Tom1l2/Chfr/Wnt9a/Naa10/Ier3/Brinp2/Tfap4/Pea15a/Stil/Slfn1/Znhit1/Rbm38/Lif/Men1/Dab2ip/Taok3/Plk3/Gjc2/Tpra1/Pla2g16/Sgsm3/Fzr1/Tbrg1/Prpf19/Rpa2/Hsp90ab1/Mre11a…	208
BP	GO:0006165	nucleoside diphosphate phosphorylation	55/8556	9.78691e-06	0.000132272	7.80714e-05	Nme5/Esrrb/Ins2/Hk1/Nme7/Actn3/Eno1b/Sirt6/Gapdh/P2rx7/Hk2/Ogdh/Ier3/Gpi1/Pfkm/Ppara/Galt/Eif6/Tkfc/Pfkl/Eno2/Hk3/Aldoa/Ogt/Eno3/Pgk1/Zbtb7a/Aldoc/Mpi/Prkag3/Jmjd8/Pklr/Gpd1/Cbfa2t3/Mlxipl/Tigar/Insr/Ak4/Aldob/Stat3/Gale/Khk/Ncor1/Ppargc1a/Pfkfb2/Igf1/Zbtb20/Prkag2/Bpgm/Nme4/Galk1/Nme6/Prkaa2/Ak5/Dhtkd1	55
BP	GO:0009156	ribonucleoside monophosphate biosynthetic process	80/8556	9.86954e-06	0.000132911	7.84484e-05	Esrrb/Ins2/Hk1/Pid1/Bcl2l1/Atic/Atp5b/Actn3/Eno1b/Ldhc/Sirt6/Gapdh/Entpd1/Ampd2/P2rx7/Hk2/Ogdh/Ier3/Vcp/Gpi1/Uck2/Pfkm/Ppara/Galt/Eif6/Aprt/Tkfc/Prkn/Cox5b/Pfkl/Impdh1/Eno2/Hk3/Aldoa/Atp5d/Cyc1/Ogt/Eno3/Pgk1/Zbtb7a/Ppat/Adsl/Stoml2/Paics/Nipsnap2/Aldoc/Mpi/Prkag3/Atp5o/Jmjd8/Pklr/Gpd1/Cbfa2t3/Mlxipl/Tigar/Insr/Aldob/Stat3/Gale/Surf1/Ldhd/Tgfb1/Khk/Ncor1/Prps2/Ppargc1a/Pfkfb2/Igf1/Zbtb20/Gart/Parp…	80
BP	GO:0034219	carbohydrate transmembrane transport	63/8556	9.87694e-06	0.000132911	7.84484e-05	Slc26a5/Aspscr1/Pth/Ins2/Ace/Pid1/Slc5a2/Hnf1a/Slc2a12/Akt2/M6pr/Grk2/Sirt6/Capn10/C2cd5/Hk2/Pea15a/Gsk3a/Prkcb/Rps6kb1/Grb10/Gpc3/Tmem144/Rab4b/Slc2a9/Slc2a4/Itln1/Inpp5k/Fgf15/Sesn2/Trarg1/Slc2a1/Erbb3/Slc2a2/Sort1/Tsc1/Insr/Upk3b/Tsc2/Mapk14/Klf15/Aoc3/Slc2a3/Tert/Slc2a10/Adipor2/Mef2a/Appl1/Prkca/Slc1a2/Igf1/Slc45a1/Stxbp3/Rtn2/Sorbs1/Irs2/Lep/Slc5a1/Tnf/Prkcd/Il1b/Erbb4/Ahi1	63
BP	GO:0043543	protein acylation	115/8556	1.01415e-05	0.000135602	8.00367e-05	Mecp2/Zdhhc11/Ing3/Abhd17a/Ctbp1/Zdhhc12/Kat7/Hnf1a/Kansl3/Por/Arid5a/Rapgef3/Brpf3/Zdhhc3/Zdhhc18/Yeats2/Mapk3/Porcn/Per1/Naa60/Spi1/Ppm1a/Zdhhc5/Naa10/Aanat/Smarcb1/Ogdh/Jade2/Mrgbp/Msl1/Crtc2/Lif/Atg7/Atat1/Ldb1/Golga7b/Zdhhc8/Taf5l/Nos1/L3mbtl2/Ncoa1/Zdhhc16/Mbip/Piwil2/Dlst/Brd8/Foxp3/Hat1/Ep400/Zdhhc24/Tada3/Phf20/Brd1/Ogt/Smarca4/Supt7l/Kat2a/Mcrs1/Hdac1/Mettl8/Rps6ka5/Mdh2/Nupr1/Actl6a/Ch…	115
BP	GO:0051480	regulation of cytosolic calcium ion concentration	174/8556	1.01418e-05	0.000135602	8.00367e-05	Il13/Jph2/Bdkrb1/Adcyap1/Cmklr1/Abl1/Prkg1/Galr2/Smad3/Grin2b/Xntrpc/Adcyap1r1/Abl2/Trpm1/Plcd1/Ddit3/Sppl3/Cxcl10/Oprm1/Cav1/Cacnb3/Gstm7/Hcrtr1/Gpr4/Ptgir/Pml/Tac4/Jak2/Gpr17/Itpr3/Aplnr/Trpc7/Adra1a/Kcnk3/Atp1a2/P2rx7/Calb2/Dbi/Lyn/Ffar1/Hrh3/Jak3/Pawr/Drd2/Crhr1/Tbxa2r/Thy1/Nos1/Kiss1/Dlg4/Ccl1/Kng2/Itgb3/Gna13/Pkd1/Ramp3/Trpv1/Oprl1/Cacna1i/Atp2b1/Scgn/Jph3/Ank2/Trpc3/Trpm4/Slc8b1/Ccr10/Glp1…	174
BP	GO:0018212	peptidyl-tyrosine modification	152/8556	1.01423e-05	0.000135602	8.00367e-05	Il13/Socs3/Inpp5f/Ins2/Abl1/Ace/Kit/Hk1/Ddr1/Abl2/Btk/Clk2/Cav1/Pxn/Adam17/Ctnnd1/Psen1/Hax1/Igf2/Dusp22/Prmt2/Tslp/Vegfb/Jak2/Ptpn1/Plpp3/Nf2/Mapk3/Fgr/Hyal2/Hsph1/Adra1a/Adora1/Src/Cblc/Ttbk1/Pdgfb/Vegfa/Dmtn/Hcls1/Lyn/Sfrp1/Gata1/Lif/Vps25/Jak3/Aatk/Cd3e/Dok7/Cass4/Neurl1a/Csf1r/Thy1/Fes/Cspg4/Tal1/Dlg4/Itgb3/Irf1/Epha1/Cd80/Cd81/Arhgef2/Tgfa/Nod2/Srcin1/Fgfr1/Il24/Itga5/Errfi1/Il31ra/Sema4d/D…	152
BP	GO:0042471	ear morphogenesis	74/8556	1.05357e-05	0.000140559	8.29623e-05	Dll1/Atoh1/Six2/Ntn1/Sox2/Tbx1/Pdzd7/Ripor2/Dvl3/Ush1c/Pax8/Mapk3/Hoxa1/Gli2/Zeb1/Tshr/Dvl1/Atp8a2/Celsr1/Sobp/Kcnq4/Prrx2/Msx1/Triobp/Pax2/Hpn/Frzb/Col11a1/Naglu/Ror2/Nkx3-2/Fgfr1/Pcdh15/Fgf9/Hmx3/Gas1/Stox1/Whrn/Clrn1/Myo7a/Bcr/Gbx2/Lhfpl5/Gfi1/Foxi1/Ush1g/Fgfr2/Vangl2/Neurog1/Strc/Wnt3a/Ptk7/Fgf8/Sox9/Ephb2/Insig2/Clic5/Eya1/Six4/Wnt5a/Fzd3/Osr1/Grhl3/Dlx5/Atp2b2/Otx1/Fgf10/Wnt1/Bloc1s5/Fzd2/S…	74
BP	GO:1901381	positive regulation of potassium ion transmembrane transport	29/8556	1.05643e-05	0.000140589	8.29804e-05	Kcne1l/Wnk2/Prkg1/Galr2/Rapgef3/Atp1b2/Dpp6/Edn3/Wnk4/Dnm2/Kcnq1/Flna/Lrrc26/Kcne1/Rgs7/Ager/Ank2/Wnk3/Rnf207/Akap9/Lrrc55/Abcc8/Atp1b1/Kcnc1/Gal/Amigo1/Kcnmb1/Akap6/Kcnh2	29
BP	GO:0006475	internal protein amino acid acetylation	79/8556	1.05832e-05	0.000140589	8.29804e-05	Mecp2/Ing3/Ctbp1/Kat7/Hnf1a/Kansl3/Por/Arid5a/Brpf3/Yeats2/Mapk3/Per1/Naa60/Spi1/Smarcb1/Jade2/Mrgbp/Msl1/Crtc2/Lif/Atg7/Atat1/Ldb1/Taf5l/Nos1/L3mbtl2/Ncoa1/Mbip/Piwil2/Brd8/Foxp3/Hat1/Ep400/Tada3/Phf20/Brd1/Ogt/Smarca4/Supt7l/Kat2a/Mcrs1/Mettl8/Rps6ka5/Mdh2/Actl6a/Chd5/Wdr5/Lef1/Pcgf2/Apbb1/Yeats4/Kansl1/Setd5/Arrb1/Nat8f3/Msl2/Brpf1/Kat5/Nat8f7/Ruvbl2/Brd4/Wbp2/Tgfb1/Tada1/Kmt2a/Taf12/Chek1/Pck…	79
BP	GO:0043271	negative regulation of ion transport	88/8556	1.06531e-05	0.000141217	8.33506e-05	Kcne1l/Slc26a5/Pacsin3/Adcyap1/Atp7a/Wnk2/Prkg1/Ace/Gabbr1/Bin1/Trim27/Rem1/Cav1/Cacnb3/Gstm7/Nedd4/Akt2/Rem2/Wnk4/Entpd1/Usp2/Stc1/Adora1/Atp1a2/Snx27/Kcnq1/Kcne1/Hrh3/Pawr/Drd2/Crhr1/Nos1/Stoml1/Commd1/Drd4/Oprl1/Gpm6b/Arl6ip5/Pcsk9/Inpp5k/Nedd4l/Cacna1f/Wnk3/Drd3/Ptk2b/Agrn/Crhr2/Gpr35/Mtor/Ank3/Maob/Sfrp4/Fkbp1b/Ntsr1/Htr1b/Gnb5/Bcl2/Tcaf3/Tmbim6/Thbs1/Cbarp/Tgfb1/Ephb2/Pxk/Pten/Snx16/Cnr1/Pr…	88
BP	GO:0031623	receptor internalization	68/8556	1.0793e-05	0.000142248	8.39594e-05	Dtnbp1/Arf1/Mkln1/Ap2b1/Cav1/Nedd4/Dnm1/Grk2/Tbc1d5/Dnm2/Apln/Ap2m1/Vegfa/Caly/Ulk1/Ldlrap1/Drd2/Iqsec1/Hpca/Ramp2/Pip5k1c/Dlg4/Itgb3/Drd4/Ramp3/Pacsin1/Pld2/Flot1/Cd81/Pcsk9/Ptpn5/Ramp1/Cacng4/Drd3/Mtmr2/Sh3gl2/Lrpap1/Numb/Gsg1l/Hap1/Synj2bp/Eps15/Sfrp4/Ophn1/Pard3/Cntn2/Wnt3a/Arrb1/Usp46/Htr1b/Scyl2/Snap25/Efnb2/Adm/Gtf2h2/Grk3/Akap5/Arc/Cacng5/Cacng3/Magi2/Atxn2/Ubqln2/Cacng7/Arrb2/Synj1/Itgb2…	68
BP	GO:0006479	protein methylation	92/8556	1.07996e-05	0.000142248	8.39594e-05	Mecp2/Ehmt1/Fam98b/Baz2a/Smyd2/Prmt6/Ilf3/Prmt2/Kdm4d/Hist1h1d/Mthfr/Dot1l/Smarcb1/Hemk1/Prmt3/Men1/Dnmt3b/Kmt5c/Kmt5a/Suv39h1/L3mbtl2/Kmt2d/Setd4/Phf1/Kdm4b/Prdm9/Setd1a/Carm1/Pax5/Ogt/Prmt1/Ehmt2/Smyd3/Setd1b/Icmt/Prdm12/Atrx/Pax7/Gfi1/Chd5/Phf19/Kdm1a/Rab3b/Wdr5/Setdb1/Kdm4c/Setdb2/Setd2/Zfp335/Ctnnb1/Nsd2/Supt6/Lmna/Ezh1/Lcmt2/Kmt2c/Rbbp5/Gfi1b/Cxxc1/Jarid2/Kmt2a/Suv39h2/Prmt8/Rtf1/Tet1/Arid4…	92
BP	GO:0008213	protein alkylation	92/8556	1.07996e-05	0.000142248	8.39594e-05	Mecp2/Ehmt1/Fam98b/Baz2a/Smyd2/Prmt6/Ilf3/Prmt2/Kdm4d/Hist1h1d/Mthfr/Dot1l/Smarcb1/Hemk1/Prmt3/Men1/Dnmt3b/Kmt5c/Kmt5a/Suv39h1/L3mbtl2/Kmt2d/Setd4/Phf1/Kdm4b/Prdm9/Setd1a/Carm1/Pax5/Ogt/Prmt1/Ehmt2/Smyd3/Setd1b/Icmt/Prdm12/Atrx/Pax7/Gfi1/Chd5/Phf19/Kdm1a/Rab3b/Wdr5/Setdb1/Kdm4c/Setdb2/Setd2/Zfp335/Ctnnb1/Nsd2/Supt6/Lmna/Ezh1/Lcmt2/Kmt2c/Rbbp5/Gfi1b/Cxxc1/Jarid2/Kmt2a/Suv39h2/Prmt8/Rtf1/Tet1/Arid4…	92
BP	GO:1903076	regulation of protein localization to plasma membrane	61/8556	1.10535e-05	0.000145285	8.57518e-05	Cdk5/Ins2/Pid1/Mrap/Vamp8/Bcl2l1/Nkd2/Dpp6/Epha2/Tmbim1/Ppp1r9b/Ppfia1/Grasp/Ap2m1/Camk2a/Ldlrap1/Stx3/Lrrc15/Mrap2/Actb/Kalrn/Lrp1/Commd1/Ramp3/Csk/Ppp2r5a/Wnk3/Pik3r2/Dlg1/Lypd1/Trem2/Hectd1/Numb/Itga3/Mmp14/Wnt3a/Ptpn9/Gper1/Tgfb1/Sqstm1/Camk2g/Stx4a/Ephb2/Appl1/Gripap1/Pik3r1/Akap5/Sptbn1/Pdpk1/Dpp10/Lgals3/Rer1/Kcnj11/Sorbs1/Camk2b/Stac2/Tnf/Stx8/Pls1/Arhgap44/Stx7	61
BP	GO:0009206	purine ribonucleoside triphosphate biosynthetic process	73/8556	1.12635e-05	0.000147733	8.71967e-05	Nme5/Esrrb/Ins2/Hk1/Pid1/Nme7/Bcl2l1/Atp5b/Actn3/Eno1b/Ldhc/Sirt6/Gapdh/Entpd1/P2rx7/Hk2/Ogdh/Ier3/Vcp/Gpi1/Pfkm/Ppara/Galt/Eif6/Tkfc/Prkn/Cox5b/Pfkl/Impdh1/Eno2/Hk3/Aldoa/Atp5d/Cyc1/Ogt/Eno3/Pgk1/Zbtb7a/Stoml2/Nipsnap2/Aldoc/Mpi/Prkag3/Atp5o/Jmjd8/Pklr/Gpd1/Cbfa2t3/Mlxipl/Tigar/Insr/Aldob/Stat3/Gale/Surf1/Ldhd/Tgfb1/Khk/Ncor1/Ppargc1a/Pfkfb2/Igf1/Zbtb20/Parp1/Prkag2/Bpgm/Nme4/Galk1/Ak3/Nme6/Prka…	73
BP	GO:0018210	peptidyl-threonine modification	67/8556	1.14883e-05	0.000150363	8.87492e-05	Galnt16/Cdk5/Hk1/Prkd2/Eif4g1/Rptor/Grk2/Tgfbr2/Hipk2/Ppp2r5d/Ttbk1/Camk2a/Dmtn/Ulk1/Cdk10/Gsk3a/Prkcb/Csnk1g1/Tssk4/Sbk1/Axin1/Plk1/Ogt/Smad7/Inpp5k/Stox1/Dgkq/Csnk1g2/Wnk3/Acvr1b/Sphk1/Cdk5r1/Dyrk1a/Map3k10/Mtor/Map3k12/Csnk1d/Pkn1/Trpc5/Pard3/Mylk2/Tgfbr1/Ube2k/Prkaca/Bcl2/Tgfb1/Tnks/Csnk2b/Gsk3b/Chek1/Cdc7/Map3k7/Galnt2/Wnt5a/S1pr2/Prkca/Pdpk1/Csnk1e/Csnk1a1/Trpc6/Osr1/Prkag2/Lmtk2/Prkcd/Spre…	67
BP	GO:0014706	striated muscle tissue development	205/8556	1.19269e-05	0.000155641	9.18646e-05	Jph2/Chrnd/Homer1/Dll1/Msc/Ptcd2/Cdk5/Rxra/Nf1/Speg/Skil/Nrap/Prkg1/Smad3/Foxc1/Nprl3/Tbx1/Asb2/Rbfox1/Cav1/Mef2d/Actn3/Ripor2/Gja5/Apc/Trp73/Svil/Tgfbr2/Sirt6/Bcl9/Vamp5/Myl3/Hdac7/Klhl40/Myl2/Hdac5/Foxn2/Usp2/Myl6/Adra1a/Map2k4/Arid1a/Srf/Vegfa/Pin1/Atg7/Gsk3a/Rxrb/Rps6kb1/Ppara/Mapk11/Lrp2/Sox11/Pi16/Smad1/Obsl1/Ly6e/Hmg20b/Ankrd1/Aldh1a2/Chrna1/Heg1/Cflar/Pim1/Luc7l/S100b/Eya2/Cdc42/Nfatc3/Fl…	205
BP	GO:0051896	regulation of protein kinase B signaling	82/8556	1.19416e-05	0.000155641	9.18646e-05	Cpne1/Inpp5f/Ntrk2/Axl/Ins2/Lin28a/Xdh/Ddit3/Itsn1/Hax1/Igf2/Mup1/Epha2/Vegfb/Rapgef1/Rasd2/Hyal2/Src/Vegfa/Hcls1/Mul1/Drd2/Hpse/Meis3/Hsp90ab1/Mtdh/Rnf41/Ramp3/Dag1/Mc1r/Inpp5k/Stox1/Rcn3/C1qtnf1/Drd3/Cx3cl1/Dlg1/Mtor/Eng/F10/P2rx4/Btn2a2/Igf1r/Rtn4/Insr/Stk11/Tgfbr1/Phlda3/Tsc2/Mst1r/Il18/Thbs1/Mfhas1/Gper1/Tgfb1/Myoc/Tcf7l2/Cavin3/Mydgf/Pten/Rictor/Igf1/Hbegf/Sfrp5/Magi2/Lep/Cd28/Tnf/Igfbp5/Rr…	82
BP	GO:0008593	regulation of Notch signaling pathway	49/8556	1.24649e-05	0.000161784	9.54899e-05	Dll1/Tspan5/Dlk2/Kit/Sox2/Kctd10/Egfl7/Pofut1/Slc35c2/Dtx1/Zmiz1/Rfng/Neurl1a/Bcl6/Chac1/Enho/Trp63/Rita1/Cd46/Nepro/Mfng/Jag2/Mesp1/Nod2/Zbtb7a/Nrarp/Dll4/Numb/Gdpd5/Synj2bp/Notch4/Mmp14/Dlx1/Arrb1/Stat3/Pear1/Eya1/Hif1an/Aak1/Epn2/Il6st/Fgf10/Wnt1/Rbpj/Gsx2/Arrdc1/Dlk1/Slc35c1/Gas2	49
BP	GO:0032204	regulation of telomere maintenance	49/8556	1.24649e-05	0.000161784	9.54899e-05	Upf1/Gnl3l/Nek2/Acd/Smg5/Xrcc5/Ctc1/Pml/Cct3/Tinf2/Sirt6/Smg6/Mapk3/Hnrnpc/Src/Exosc10/Dkc1/Pkib/Slx1b/Ercc1/Cct4/Nat10/Mre11a/Prkcq/Slx4/Pnkp/Pif1/Terf2/Cct7/Mcrs1/Nabp2/Atrx/Xrcc4/Hmbox1/Mapk15/Ercc4/Ctnnb1/Dcp2/Lmna/Pinx1/Map3k4/Tnks/Parn/Pot1a/Atm/Hnrnpd/Parp1/Map2k7/Tent4b	49
BP	GO:0061458	reproductive system development	209/8556	1.27289e-05	0.000164813	9.72777e-05	Socs3/Esrrb/Nrk/Axl/Adcyap1/Rxra/Slc22a5/Plag1/Kit/Foxc1/Sox2/Lhx1/Hoxb13/Serpine1/Fzd4/Hnf1a/Dnmt3l/Bcl2l1/Plcd1/Adgrg1/Foxo3/Il10/Fshb/Apc/Igf2/Stat5b/Grk2/Stra6/Wnt4/Dlx3/Kdm5b/Runx1/Hoxa10/Gli2/Ppard/Asb1/Src/Rab13/Ahr/Etnk2/Pdgfb/Arid1a/Vegfa/Foxa1/Insl3/Flna/Mdfi/Sfrp1/Vgf/Gata1/Cga/Lif/Patz1/Rxrb/Lhb/Dedd/Lrp2/Ldoc1/Atn1/Vwf/Bcl2l2/Bmpr1b/Alkbh1/Ercc1/Ncoa1/Wnt7b/Safb2/Kiss1/Hsp90ab1/Anxa1…	209
BP	GO:0030323	respiratory tube development	112/8556	1.27813e-05	0.000164813	9.72777e-05	Atp7a/Hikeshi/Ace/Sox2/Ncor2/Cux1/Map2k2/Tshz3/Stra6/Tgfbr2/Mapk3/Mapk8ip3/Gli2/Foxp4/Celsr1/Srf/Vegfa/Foxa1/Dlg5/Lif/Sox11/Dspp/Adamts2/Smad2/Atxn1/Wnt7b/Ppp1ca/Klf2/Gpc3/Zic3/Aldh1a2/Heg1/Spry1/Cdc42/Dag1/Grhl2/Mgp/Hopx/Abca12/Tab1/Fgf1/Cftr/Thra/Fgfr1/Nphp3/Ccbe1/Tulp3/Fgf9/Errfi1/Sim2/Rcn3/Foxj1/Insc/Ctsh/Adamtsl2/Rpl13a/Ctsz/Creb1/Numb/Spdef/Jmjd6/Mycn/Fgfr2/Itga3/Plod3/Vangl2/Fgfr3/Stk40/Mm…	112
BP	GO:1903531	negative regulation of secretion by cell	112/8556	1.27813e-05	0.000164813	9.72777e-05	Slamf1/Nf1/Ins2/Prkg1/Gabbr1/Vamp8/Trim27/Apoa2/Oprm1/Il10/Syt11/Mup1/Otud5/Rptor/Pml/Tcp11/Edn3/Entpd1/Pde1c/Lrrc32/Rab11fip1/Adora1/Kcnq1/Asic1/Sfrp1/Lif/Gnai2/Fbln1/Hrh3/Drd2/Crhr1/Rhbdf2/Cd22/Kalrn/Nos1/Prkn/Anxa1/Btn1a1/Pfkl/Igfbp3/Drd4/Madd/Map4k4/Foxp3/Erp29/Midn/Rab11fip5/Rab33b/Srcin1/Srgn/Idua/Drd3/Cx3cl1/Tnfrsf9/Hdac1/Bcr/Ppp1r9a/Fgf23/Crhr2/Npy1r/Zc3h12a/Abcc8/Ubr5/Mapkbp1/Psmd9/Idh2/…	112
BP	GO:1904357	negative regulation of telomere maintenance via telomere lengthening	20/8556	1.28043e-05	0.000164813	9.72777e-05	Gnl3l/Acd/Ctc1/Pml/Tinf2/Hnrnpc/Src/Exosc10/Nat10/Slx4/Pif1/Terf2/Mcrs1/Ercc4/Dcp2/Pinx1/Tnks/Pot1a/Parp1/Tent4b	20
BP	GO:0009259	ribonucleotide metabolic process	194/8556	1.29002e-05	0.000165703	9.78035e-05	Acot7/Nme5/Esrrb/Mecp2/Mocs1/Pank2/Cox7a2l/Pdk2/Adcyap1/Atp7a/Ins2/Hk1/Gucy2e/Pid1/Uqcrq/Nme7/Ndufv1/Mcee/Bcl2l1/Atic/Atp5b/Adcy6/Nudt3/Mvk/Actn3/Adcy2/Eno1b/Acot11/Gpat4/Epha2/Ldhc/Sirt6/Gapdh/Slc25a33/Entpd1/Slc25a23/Ppcdc/Atp1a2/Ampd2/P2rx7/Hmgcs2/Pde9a/Hk2/Ogdh/Ier3/Pdk4/Dgat1/Vcp/Cox4i1/Gpi1/Scp2/Uck2/Pdha2/Pfkm/Ppara/Acsl6/Sdhc/Galt/Eif6/Aprt/Tkfc/Bad/Gucy2d/Sult1b1/Acsm2/Prkn/Suclg1/Enpp3/…	194
BP	GO:0043062	extracellular structure organization	143/8556	1.30128e-05	0.000166806	9.84541e-05	Loxl4/Smoc1/Atp7a/Nf1/Abl1/Smad3/Foxc1/Tnr/Arf1/Col5a1/Ddr1/Thsd4/Plagl2/Col16a1/Abl2/Apoa2/Phldb1/Has3/Ric8a/P3h1/Sdc4/Fscn1/Klk4/Col5a3/Dgat1/Vipas39/Fech/Anxa2/Mfap4/Fbln1/Dspp/Ramp2/Bcl3/Pomt1/Adamts2/Antxr1/Efemp2/Mpv17/St7l/Ihh/Col6a4/Cflar/Itgb3/Sdc1/Meltf/Soat1/Ercc2/Dag1/Scarb1/Gpm6b/Hpn/Elf3/Flot1/Adamts20/Apoe/Col11a1/Gfod2/Plod1/Sulf2/Col22a1/Smarca4/Col27a1/Ets1/Nphp3/Col4a3/Idua/Apo…	143
BP	GO:1901605	alpha-amino acid metabolic process	101/8556	1.31621e-05	0.000168372	9.93788e-05	Nags/P4ha3/Mecp2/Padi4/Atp7a/Aldh6a1/Mtrr/Gcsh/Adhfe1/Cth/Psph/Fpgs/Gls2/Aldh4a1/Apc/Aspg/Prodh2/Stat5b/Cbs/Mthfr/Crtap/Nmnat3/Iyd/Gfpt1/Azin2/Hal/Gcat/P4htm/Scly/Hpd/Sds/Pycrl/Dao/Nos1/Pycr1/Spr/Mthfd1/Hmgcl/Tha1/Nmnat1/Phgdh/Plod1/Sardh/Shmt1/Ddo/Bhmt2/Shmt2/Ggt7/Atcay/Ppat/Icmt/Azin1/Sephs1/Kyat3/Ass1/Hnf4a/Slc1a3/Cpox/P4ha1/Afmid/Csad/Plod3/Gm853/Got2/Ctps2/Gls/Prodh/Pemt/Dpep1/Mccc2/Mut/Ahcy…	101
BP	GO:0034404	nucleobase-containing small molecule biosynthetic process	85/8556	1.32631e-05	0.000169316	9.99358e-05	Acot7/Nme5/Esrrb/Ins2/Hk1/Nt5m/Nme7/Aspdh/Nudt3/Actn3/Eno1b/Sirt6/Gapdh/Entpd1/Nudt1/P2rx7/Pde9a/Hk2/Ogdh/Ier3/Vcp/Gpi1/Uck2/Pfkm/Ppara/Galt/Eif6/Aprt/Tkfc/Enpp3/Pfkl/Impdh1/Eno2/Hk3/Aldoa/Mlycd/Dera/Ogt/Gmpr2/Eno3/Pgk1/Zbtb7a/Nudt16/Pde2a/Aldoc/Mpi/Prkag3/Jmjd8/Pklr/Dut/Cnp/Gpd1/Abcd1/Ctps2/Samhd1/Cbfa2t3/Mlxipl/Fhit/Tigar/Insr/Aldob/Stat3/Gale/Khk/Ncor1/Ppargc1a/Pfkfb2/Igf1/Nudt18/Pde1a/Zbtb20/…	85
BP	GO:0010833	telomere maintenance via telomere lengthening	47/8556	1.33042e-05	0.000169492	0.00010004	Gnl3l/Nek2/Acd/Smg5/Xrcc5/Ctc1/Pml/Cct3/Tinf2/Smg6/Mapk3/Nhp2/Hnrnpc/Src/Exosc10/Dkc1/Pkib/Cct4/Nat10/Rpa2/Hsp90ab1/Prkcq/Slx4/Pnkp/Pif1/Terf2/Cct7/Mcrs1/Zscan4c/Hmbox1/Mapk15/Ercc4/Ctnnb1/Dcp2/Pinx1/Map3k4/Tnks/Tert/Rad51/Smg7/Parn/Rpa1/Pot1a/Atm/Parp1/Map2k7/Tent4b	47
BP	GO:0001659	temperature homeostasis	93/8556	1.35341e-05	0.000172068	0.00010156	Il13/Plac8/Ehmt1/Adcyap1/Cmklr1/Plcl2/Ddit3/Cav1/Adam17/Actn3/Pctp/Rheb/Apc/Mup1/Acot11/Jak2/Sirt6/Gpx2/Prkab2/Tshr/Adora1/Apln/Hoxc10/Lama4/Vegfa/Zbtb7b/Slc27a1/Scd1/Grb10/Drd2/Dock7/Ip6k1/Trpv1/Gnas/Gadd45g/Thra/Ogt/Il18r1/Nova2/Elovl6/Trpm8/Elovl3/Kdm1a/Arrdc3/Il4ra/G0s2/Kdm6b/Gpr3/Fto/Ntsr1/Igf1r/Adrb1/Ksr2/Stk11/Prkab1/Pemt/Stat3/Zfp516/Cnot3/Il18/Lpin1/Stat6/Prlr/Mfn2/Tnfrsf11a/Ppargc1a/Prd…	93
BP	GO:1900076	regulation of cellular response to insulin stimulus	46/8556	1.36952e-05	0.000173762	0.00010256	Socs3/Ins2/Ptpre/Pid1/Igf2/Ybx1/Ptpn1/Serpina12/Src/Ncoa5/Ccnd3/Zbtb7b/Baiap2l1/Gnai2/Gsk3a/Prkcb/Rps6kb1/Bglap/Grb10/Cish/Bglap3/Bglap2/Rbm4/Prkcq/Myo1c/Ptprf/Ogt/Inpp5k/Esrra/Ahsg/Sik2/Ankrd26/Rela/Tsc1/Socs1/Tsc2/Prkca/Pik3r1/Lep/Prkcd/Opa1/Il1b/Nr1h4/Prkcz/Nucks1/Sesn3	46
BP	GO:0051048	negative regulation of secretion	124/8556	1.39129e-05	0.000176164	0.000103978	Slamf1/Nf1/Ins2/Prkg1/Ace/Gabbr1/Vamp8/Trim27/Apoa2/Oprm1/Il10/Syt11/Mup1/Otud5/Rptor/Pml/Tcp11/Edn3/Wnk4/Entpd1/Pde1c/Lrrc32/Rab11fip1/Adora1/Kcnq1/Asic1/Sfrp1/Avpr2/Lif/Gnai2/Fbln1/Hrh3/Drd2/Crhr1/Rhbdf2/Cd22/Kalrn/Nos1/Prkn/Anxa1/Btn1a1/Pfkl/Igfbp3/Drd4/Madd/Gnas/Map4k4/Foxp3/Erp29/Midn/Rab11fip5/Rab33b/Srcin1/Srgn/Idua/Wnk3/Drd3/Cx3cl1/Tnfrsf9/Hdac1/Bcr/Ppp1r9a/Fgf23/Crhr2/Npy1r/Zc3h12a/Abcc8…	124
BP	GO:0016573	histone acetylation	75/8556	1.39647e-05	0.00017646	0.000104152	Mecp2/Ing3/Ctbp1/Kat7/Hnf1a/Kansl3/Arid5a/Brpf3/Yeats2/Mapk3/Per1/Naa60/Spi1/Smarcb1/Jade2/Mrgbp/Msl1/Crtc2/Lif/Atg7/Ldb1/Taf5l/Nos1/L3mbtl2/Ncoa1/Mbip/Piwil2/Brd8/Foxp3/Hat1/Ep400/Tada3/Phf20/Brd1/Ogt/Smarca4/Supt7l/Kat2a/Mcrs1/Mettl8/Rps6ka5/Actl6a/Chd5/Wdr5/Lef1/Pcgf2/Apbb1/Yeats4/Kansl1/Setd5/Arrb1/Nat8f3/Msl2/Brpf1/Kat5/Nat8f7/Ruvbl2/Brd4/Wbp2/Tgfb1/Tada1/Kmt2a/Taf12/Chek1/Sin3a/Meaf6/Auts2/…	75
BP	GO:0003333	amino acid transmembrane transport	45/8556	1.406e-05	0.000177304	0.000104651	Sept2/Slc25a38/Slc25a2/Slc6a5/Psen1/Slc7a8/Slc6a18/Slc25a22/Slc7a5/Slc3a2/Slc6a8/Slc7a10/Arl6ip5/Slc6a7/Slc25a15/Slc6a20a/Slc16a12/Slc17a8/Slc1a7/Slc36a1/Slc36a4/Slc1a3/Slc7a3/Ntsr1/Slc38a8/Slc38a9/Slc1a5/Slc36a3/Slc25a29/Slc7a11/Kcnj10/Slc7a2/Slc1a2/Slc25a12/AU018091/Osr1/Lrrc8a/Arl6ip1/Slc38a3/Tnf/Prkcd/Slc1a1/Slc7a15/Lrrc8d/Slc7a9	45
BP	GO:0007162	negative regulation of cell adhesion	136/8556	1.4183e-05	0.000178276	0.000105224	Btla/Nf1/Abl1/Prkg1/Tnr/Myo1f/Serpine1/Fzd4/Abl2/Atp5b/Runx3/Myadm/Il10/Ripor2/Dusp22/Jak2/Cd276/Dtx1/Plxnb2/Nf2/Hoxa7/Bcas3/Epha5/Runx1/Lrrc32/Vsir/Sdc4/Src/Plxnb1/Spn/Lax1/Vegfa/Dmtn/Slfn1/Dlg5/Zbtb7b/Fbln1/Men1/Clec4g/Ppara/Jak3/Tacstd2/Pawr/Mapk7/Cxcl12/Dscaml1/Bcl6/Anxa1/Ihh/Btn1a1/Irf1/Meltf/Sema3e/Adora2a/Cd80/Ager/Foxp3/Ajap1/Srcin1/Zfp703/Smad7/Twsg1/Sema4d/C1qtnf1/Pla2g2f/Foxj1/Nrarp/Sp…	136
BP	GO:0003012	muscle system process	180/8556	1.41944e-05	0.000178276	0.000105224	Chrnd/Homer1/Gtf2ird2/Kcne1l/Grip2/Inpp5f/Prkg1/Tnni3k/Kit/Akap1/Smad3/Synm/Bin1/Gaa/Atp1a3/Cav1/Actn3/Gja5/Grk2/Vegfb/Gsn/Tshz3/Edn3/Myl3/Pde4b/Scn1b/Myl2/Sstr2/Kcnma1/Myl6/Adra1a/Stc1/Adora1/Atp1a2/Pde9a/Atp8a2/Myl4/Map2k4/Kcnq1/Srf/Tpm2/Flna/Kcnj5/Hsbp1/Pin1/Kcne1/Gsk3a/Ppara/Lmod1/Pawr/Drd2/Tbxa2r/Pi16/Obsl1/Scn5a/Slmap/Nos1/Camta2/Hand2/Chrna1/Cflar/Trpv1/Scn1a/Nfatc3/Aldoa/Ank2/Trpc3/Trpm4/…	180
BP	GO:0008654	phospholipid biosynthetic process	84/8556	1.42656e-05	0.000178809	0.000105539	Agpat1/Vac14/Pigg/Chkb/Pik3c2g/Adgrf5/Sptlc1/Apoa2/Mvk/Mboat7/Pld1/Impa1/Pik3cb/Gpat4/Cdipt/Pigv/Pgap3/Pigt/Gpaa1/Ppard/Ptdss2/Pigq/Hmgcs2/Etnk2/Pdgfb/Lpcat1/Slc27a1/Pi4k2a/Ajuba/Acsl6/Pla2g16/Sh3glb1/Dpagt1/Pip5k1c/Serinc1/Acsl5/Pik3c3/Pgs1/Pigk/Pld2/Dgkq/Pigb/Abhd5/Pik3cd/Chka/Mvd/Etnk1/Agpat2/Pgap2/Pisd/Serac1/Dgkz/Fitm2/Pemt/Apoa1/Pigu/Dgka/Pla2g5/Pik3c2b/Isyna1/Idh1/Rab38/Dpm2/Pigs/Agpat4/Pi…	84
BP	GO:0015893	drug transport	107/8556	1.44022e-05	0.000179796	0.000106121	Sept2/Car12/Slc17a3/Slc22a5/Slc25a38/Dtnbp1/Slc25a2/Slc5a6/Gabbr1/Aqp1/Tcn2/Fzd4/Aqp5/Slc6a5/Psen1/Syt11/Folr2/Cldn1/Stra6/Runx1/Entpd1/Stra6l/Slc25a22/Slc25a1/Cygb/Slc25a10/Slc13a4/Car14/Prkcb/Lrp2/Drd2/Syt9/Cxcl12/Kcna2/Slc26a6/Prkn/Adora2a/Slc6a8/Slc7a10/Syt8/Arl6ip5/Syt7/Slc25a15/Syt15/Slc6a17/Nat8l/Mb/Smpd3/Drd3/Slc6a2/Slc52a3/Syt3/Syt6/Slc6a20a/Slc16a12/Car4/Slc17a8/Slc6a9/Chrna4/Slc1a7/Slc…	107
BP	GO:0035265	organ growth	107/8556	1.44022e-05	0.000179796	0.000106121	Dll1/Rxra/Plag1/Prkg1/Foxc1/Por/Apc/Trp73/Tgfbr2/Sirt6/Adra1a/Stc1/Ahr/Map2k4/Anxa2/Pin1/Cga/Gsk3a/Rxrb/Men1/Ppara/Mapk11/Pi16/Dspp/Smad1/Smad2/Ly6e/Heg1/Cacna2d2/Pim1/Col7a1/Flvcr1/Mesp1/Carm1/Evc/Fgf1/Fgfr1/Tgfbr3/Col27a1/Ehmt2/Fgf9/Ddx39b/Wwc2/Tbx2/Col6a2/Adra1b/Lats2/Mtor/Meis1/Mmp13/Col20a1/Ankrd26/Fgfr2/G6pdx/Yap1/Ctnnb1/Vwa1/Adrb1/Rspo2/Fgf8/Tgfbr1/Tbx5/Lmx1b/Bcl2/Slc6a4/Hlx/Mef2c/Mapk14/K…	107
BP	GO:0000723	telomere maintenance	69/8556	1.46665e-05	0.000182047	0.00010745	Upf1/Gnl3l/Nek2/Smc6/Acd/Smg5/Xrcc5/Ctc1/Pml/Cct3/Tinf2/Sirt6/Smg6/Mapk3/Nhp2/Hnrnpc/Src/Exosc10/Dkc1/Pkib/LTO1/Slx1b/Ercc1/Cct4/Dclre1a/Nat10/Telo2/Rpa2/Hsp90ab1/Mre11a/Prkcq/Slx4/Pnkp/Tep1/Apex1/Pif1/Dna2/Terf2/Cct7/Mcrs1/Nabp2/Zscan4c/Atrx/Xrcc4/Hmbox1/Mapk15/Ercc4/Ctnnb1/Dcp2/Lmna/Pinx1/Map3k4/Tnks/Rad51c/Tert/Rad51/Smg7/Parn/Rpa1/Pot1a/Atm/Rif1/Hnrnpd/Xrn1/Xrcc3/Parp1/Map2k7/Zfp365/Tent4b	69
BP	GO:0009132	nucleoside diphosphate metabolic process	63/8556	1.46703e-05	0.000182047	0.00010745	Nme5/Esrrb/Ins2/Hk1/Nme7/Actn3/Eno1b/Sirt6/Gapdh/Entpd1/P2rx7/Hk2/Ogdh/Ier3/Gpi1/Pfkm/Ppara/Galt/Eif6/Tkfc/Bad/Pfkl/Eno2/Hk3/Aldoa/Ogt/Eno3/Pgk1/Zbtb7a/Nudt16/Aldoc/Mpi/Prkag3/Jmjd8/Pklr/Gpd1/Cbfa2t3/Mlxipl/Tigar/Insr/Ak4/Aldob/Stat3/Gale/Khk/Ncor1/Ppargc1a/Pfkfb2/Igf1/Nudt18/Zbtb20/Prkag2/Bpgm/Nme4/Ampd3/Galk1/Ak3/Nme6/Prkaa2/Ak5/Entpd3/Entpd7/Dhtkd1	63
BP	GO:1905330	regulation of morphogenesis of an epithelium	63/8556	1.46703e-05	0.000182047	0.00010745	Rxra/Abl1/Six2/Lhx1/Abl2/Znrf3/Cxcl10/Ntn4/Dvl3/Sirt6/Pax8/Wnt4/Fzd1/Dvl1/Celsr1/Vegfa/Celsr3/Sfrp1/Lif/Tacstd2/Wnt7b/Pax2/Gpc3/Ror2/Fgf1/Ajap1/Fgfr1/Sapcd2/Stox1/Tbx2/Wnt9b/Hnf1b/Mtor/Mllt3/Numb/Gdnf/Lrp6/Fgfr2/Vangl2/Ctnnb1/Ptk7/Etv5/Sox9/Med12/Tgfb1/Bmp4/Nkd1/Pten/Six4/Phldb2/Wnt5a/Clasp1/Fzd3/Grhl3/Sfrp5/Rreb1/Btbd7/Fgf10/Tnf/Fzd2/Six1/Dvl2/Ahi1	63
BP	GO:0030073	insulin secretion	110/8556	1.49135e-05	0.000184391	0.000108834	Adcyap1/Rfx3/Nnat/Slc9b2/Hnf1a/Mup1/Rptor/Lrp5/Jak2/Epha5/Pde1c/Baiap3/Mcu/Brsk2/Capn10/Ppard/Kcnq1/Dgat1/Cpt1a/Sidt2/Sfrp1/Vgf/Nadk/Cdk16/Atg7/Ucn3/Ffar1/Pfkm/Myrip/Drd2/Syt9/Bglap2/Nos1/Rbm4/Smad2/Rab11b/Cplx3/Bad/Enho/Prkn/Anxa1/Pfkl/Map4k4/C2cd2l/Pck2/Phpt1/Syt7/Doc2b/Midn/Trpm4/Nlgn2/Slc8b1/Rab11fip5/Cftr/Glp1r/Hnf1b/Ptprn2/Cplx1/Hdac1/Ica1/Tiam1/Crhr2/Pdx1/Abcc8/Ensa/Hnf4a/Psmd9/Tm7sf3/Fkbp…	110
BP	GO:0007254	JNK cascade	103/8556	1.49186e-05	0.000184391	0.000108834	Nrk/Slamf1/Dtnbp1/Taok2/Fzd4/Trp73/Mapk9/Dusp22/Mapk10/Dvl3/Ptpn1/Rap2a/Nod1/Cbs/Mapk8ip3/Rapgef1/Per1/Map4k2/Dixdc1/Magi3/Hipk2/Gadd45b/Map2k4/Mapk8ip2/Mdfi/Sfrp1/Mul1/Sirpa/Plcb1/Men1/Mink1/Dab2ip/Taok3/Ercc6/Wnt7b/Zmynd11/Cdc42/Axin1/Map4k4/Ager/Gadd45g/Ror2/Nod2/Ern1/Map3k11/Ptk2b/Fgf15/Fgd2/Nphs1/Tiam1/Map3k10/Sh3rf2/Il1f8/Mapk8ip1/Mapkbp1/Map3k12/Hras/Cd27/Zeb2/Map4k1/Sfrp4/Vangl2/Map3k9/Me…	103
BP	GO:0009201	ribonucleoside triphosphate biosynthetic process	74/8556	1.49587e-05	0.000184521	0.00010891	Nme5/Esrrb/Ins2/Hk1/Pid1/Nme7/Bcl2l1/Atp5b/Actn3/Eno1b/Ldhc/Sirt6/Gapdh/Entpd1/P2rx7/Hk2/Ogdh/Ier3/Vcp/Gpi1/Pfkm/Ppara/Galt/Eif6/Tkfc/Prkn/Cox5b/Pfkl/Impdh1/Eno2/Hk3/Aldoa/Atp5d/Cyc1/Ogt/Eno3/Pgk1/Zbtb7a/Stoml2/Nipsnap2/Aldoc/Mpi/Prkag3/Atp5o/Jmjd8/Pklr/Gpd1/Ctps2/Cbfa2t3/Mlxipl/Tigar/Insr/Aldob/Stat3/Gale/Surf1/Ldhd/Tgfb1/Khk/Ncor1/Ppargc1a/Pfkfb2/Igf1/Zbtb20/Parp1/Prkag2/Bpgm/Nme4/Galk1/Ak3/Nme…	74
BP	GO:0035567	non-canonical Wnt signaling pathway	36/8556	1.50106e-05	0.000184794	0.000109071	Abl1/Fzd4/Abl2/Znrf3/Dvl3/Wnt4/Fzd1/Dvl1/Celsr1/Celsr3/Sfrp1/Wnt7b/Gpc3/Frzb/Ror2/Daam2/Wnt9b/Tiam1/Mllt3/Csnk1d/Lrp6/Sfrp4/Vangl2/Ptk7/Med12/Myoc/Nkd1/Wnt5a/Fzd5/Csnk1e/Fzd3/Grhl3/Sfrp5/Fzd9/Fzd2/Dvl2	36
BP	GO:0003143	embryonic heart tube morphogenesis	41/8556	1.51275e-05	0.000185848	0.000109693	Dll1/Smad3/Psen1/Tgfbr2/Srf/Stil/Sufu/Noto/Hand2/Ihh/Zic3/Aldh1a2/Megf8/Ccdc103/Kdm2a/Mesp1/Nphp3/Tbx2/Eng/Ift57/Kif3a/Lrp6/Vangl2/Dnaaf1/Yap1/Wnt3a/Cfc1/Tmed2/Fgf8/Mef2c/Tead2/Wnt5a/Mib1/Tbx20/C2cd3/Ift52/Tead1/Hand1/Lbx1/Rbpj/Ahi1	41
BP	GO:1905037	autophagosome organization	55/8556	1.51683e-05	0.000185848	0.000109693	Atg16l2/Lrsam1/Map1lc3b/Nprl3/Atg101/Rab1b/Pacs2/Psen1/Tmem41b/Pip4k2a/Atp13a2/Pip4k2c/Tbc1d14/Gba/Ulk1/Nsfl1c/Atg9a/Atg14/Atg7/Wipi1/Ubxn2a/Sh3glb1/Pikfyve/Wdr45b/Pik3c3/Ralb/Irgm1/Rab33b/Wipi2/Ehmt2/Atg16l1/Atg2a/Atg9b/Wdr45/Becn1/Pink1/Pip4k2b/Pik3c2b/Sec22b/Mfn2/Ift88/Rb1cc1/Atg2b/Ubxn2b/Synpo2/Ulk3/5330417C22Rik/Rab1a/Gabarap/Atg13/Mtmr3/Atg4c/Ubqln2/Rab7/Smurf1	55
BP	GO:0050730	regulation of peptidyl-tyrosine phosphorylation	126/8556	1.51859e-05	0.000185848	0.000109693	Il13/Socs3/Inpp5f/Ins2/Abl1/Ace/Kit/Cav1/Adam17/Ctnnd1/Psen1/Hax1/Igf2/Dusp22/Prmt2/Tslp/Vegfb/Jak2/Ptpn1/Plpp3/Nf2/Hyal2/Hsph1/Adra1a/Adora1/Src/Cblc/Pdgfb/Vegfa/Dmtn/Hcls1/Lyn/Sfrp1/Gata1/Lif/Vps25/Cd3e/Dok7/Cass4/Neurl1a/Csf1r/Thy1/Cspg4/Tal1/Dlg4/Itgb3/Irf1/Cd80/Cd81/Arhgef2/Tgfa/Nod2/Srcin1/Il24/Itga5/Errfi1/Il31ra/Sema4d/Dgkq/Gfra1/Lrrk1/Ptk2b/Hdac1/Agrn/Sh3bp5l/Mtor/Trem2/Crlf1/Hnf4a/Unc11…	126
BP	GO:1902305	regulation of sodium ion transmembrane transport	39/8556	1.5323e-05	0.000186875	0.0001103	Wnk2/Arf1/Chp1/Nedd4/Fxyd2/Atp1b2/Ptpn3/Fxyd7/Scn1b/Wnk4/Dnm2/Atp1a2/Fxyd5/Plcb1/Scn5a/Slmap/Nos1/Stoml1/Commd1/Drd4/Pcsk9/Nedd4l/Wnk3/Drd3/Agrn/Snta1/Ank3/Prss8/Atp1b1/Scn4b/Fxyd4/Tesc/Hecw1/Gpd1l/Scn3b/Osr1/Stom/Fxyd6/Atp2b4	39
BP	GO:0016197	endosomal transport	99/8556	1.53299e-05	0.000186875	0.0001103	Clec16a/Grip2/Inpp5f/Ankrd27/Snx8/Lamtor1/Tbc1d10c/Arfrp1/Trim27/Ap1s1/Ehd1/Erc1/Tbc1d5/Plekhj1/Sgsm2/Baiap3/Snx2/Tbc1d14/Nsg1/Rab13/Snx27/Grasp/Ubxn6/Rab11fip4/Caly/Vps51/Bet1l/Vcp/Rab35/Agap2/Vps25/Pheta1/Pheta2/Lrp2/Rgp1/Dennd1a/Pqlc1/Stx5a/Rab11b/Stx6/Rab7b/Commd1/Pikfyve/Cdc42/Tbc1d17/Micall1/Dennd5a/Ap3d1/Tbc1d10b/Chmp1a/Ykt6/Lrba/Grip1/Mcoln1/Vps52/Dennd1c/Nsg2/Vps29/Lyst/Gosr2/Trarg1/Eps1…	99
BP	GO:0032388	positive regulation of intracellular transport	106/8556	1.5554e-05	0.000188355	0.000111173	Il13/Mecp2/Cdk5/Crebrf/Zic1/Arf1/Vamp8/Sfn/Adora3/Zpr1/Bcl2l1/Rapgef3/Cacnb3/Ehd1/Psen1/Akt2/Jak2/Bcas3/Ect2/Prrt2/Fgr/Capn10/Hyal2/Ppm1a/Mlc1/Trim46/C2cd5/Gab2/Hcls1/Vamp2/Anxa2/Flna/Ldlrap1/Scp2/Gsk3a/Mtcl1/Plk3/Edem1/Crhr1/Syt9/Hpca/Rufy3/Oaz3/Tmem173/Commd1/Hsp90ab1/Prkcq/Sar1b/Cdc42/Pld2/Myo1c/Syt7/Ptpn5/B3gat3/Jup/Sec16b/Pik3r2/Bag3/Cdk5r1/Mavs/Mtmr2/Chrm1/Zc3h12a/Ubr5/Ank3/Kif3a/Hras/Cep13…	106
BP	GO:0014074	response to purine-containing compound	62/8556	1.55725e-05	0.000188355	0.000111173	Aqp1/Rapgef3/Gstm7/Hcn2/Cnga3/Itpr3/Rapgef1/Per1/Duox1/Sell/P2rx7/Ahr/Aanat/Kcnq1/Cdk2/Dmtn/Pdxp/Ssh1/Slc26a6/Trpv1/Adora2a/Pygm/Carm1/Trpc3/Trpm4/Cftr/Inpp5k/Dgkq/Hcn4/P2rx2/Zfp36l1/Pde2a/Pklr/P2rx4/Cib2/Crem/Gpd1/Slc26a3/Cyp27b1/Slc6a4/Jund/Pla2g5/P2ry1/Pde3a/Junb/Slc8a3/Pik3r1/Asph/Akap6/Jun/Kcnj11/Top2b/Gnal/Igfbp5/Wnt10b/Fkbp1a/Prkaa2/Il1b/Pik3cg/Trpm2/Rapgef2/Itpr2	62
BP	GO:0015749	monosaccharide transmembrane transport	62/8556	1.55725e-05	0.000188355	0.000111173	Slc26a5/Aspscr1/Pth/Ins2/Ace/Pid1/Slc5a2/Hnf1a/Slc2a12/Akt2/M6pr/Grk2/Sirt6/Capn10/C2cd5/Hk2/Pea15a/Gsk3a/Prkcb/Rps6kb1/Grb10/Gpc3/Rab4b/Slc2a9/Slc2a4/Itln1/Inpp5k/Fgf15/Sesn2/Trarg1/Slc2a1/Erbb3/Slc2a2/Sort1/Tsc1/Insr/Upk3b/Tsc2/Mapk14/Klf15/Aoc3/Slc2a3/Tert/Slc2a10/Adipor2/Mef2a/Appl1/Prkca/Slc1a2/Igf1/Slc45a1/Stxbp3/Rtn2/Sorbs1/Irs2/Lep/Slc5a1/Tnf/Prkcd/Il1b/Erbb4/Ahi1	62
BP	GO:0032092	positive regulation of protein binding	62/8556	1.55725e-05	0.000188355	0.000111173	Gnl3l/Cdk5/Abl1/Ace/Map1lc3b/Plcl2/Abl2/Sppl3/Cav1/Psen1/Rpl11/Hipk2/Pacs1/Spon1/Fam220a/Add1/Rfng/Anxa2/Pin1/Men1/Lrp1/Tmem173/Prkn/Hsp90ab1/Nmd3/Mfng/Nvl/Pkd1/Flot1/Apoe/Ralb/Add2/Dtx3l/Agrn/Tiam1/Hfe/Epb41l5/Arhgef7/Wnt3a/Arrb1/Hip1r/Mef2c/Bmp4/Tcf7l2/Ephb6/Tert/Mark3/Spta1/Epha4/Gsk3b/Plcl1/Wnt5a/Lgals3/Traf2/Hspa4/Fkbp1a/Mapre1/Epb41/Amfr/Stpg1/Hoxa3/Rapgef2	62
BP	GO:0030879	mammary gland development	87/8556	1.5645e-05	0.000188598	0.000111317	Hoxb9/Ntn1/Ddr1/Xdh/Cav1/Capn1/Pml/Gpat4/Lrp5/Epha2/Stat5b/Jak2/Tgfbr2/Wnt4/Iqgap3/Kdm5b/Gli2/Src/Vegfa/Zbtb7b/Agap2/Ghrhr/Msx1/Neurl1a/Kalrn/Arhgap35/Deaf1/Aprt/Mst1/Elf3/Csf1/Tgfa/Usf2/Atp2c2/Zfp703/Tbx2/Fasn/Creb1/Oas2/Vdr/Lrp6/Fgfr2/Notch4/Lef1/Pax3/Igf1r/Wnt3a/Rtn4/Tfap2c/Etv5/Sox9/Stat6/Prlr/Tgfb1/Bmp4/Foxb1/Csn3/Bcl2l11/Tnfrsf11a/Msx2/Ptch1/Cyp19a1/Wnt5a/Tph1/Zfp157/Rxfp1/Igf1/Slc12a2/Orai…	87
BP	GO:0006754	ATP biosynthetic process	68/8556	1.56533e-05	0.000188598	0.000111317	Esrrb/Ins2/Hk1/Pid1/Bcl2l1/Atp5b/Actn3/Eno1b/Ldhc/Sirt6/Gapdh/Entpd1/P2rx7/Hk2/Ogdh/Ier3/Vcp/Gpi1/Pfkm/Ppara/Galt/Eif6/Tkfc/Prkn/Cox5b/Pfkl/Eno2/Hk3/Aldoa/Atp5d/Cyc1/Ogt/Eno3/Pgk1/Zbtb7a/Stoml2/Nipsnap2/Aldoc/Mpi/Prkag3/Atp5o/Jmjd8/Pklr/Gpd1/Cbfa2t3/Mlxipl/Tigar/Insr/Aldob/Stat3/Gale/Surf1/Ldhd/Tgfb1/Khk/Ncor1/Ppargc1a/Pfkfb2/Igf1/Zbtb20/Parp1/Prkag2/Bpgm/Galk1/Ak3/Prkaa2/Dhtkd1/Flcn	68
BP	GO:0043583	ear development	119/8556	1.6015e-05	0.000191898	0.000113264	Esrrb/Dll1/Atoh1/Six2/Ntn1/Sox2/Tbx1/Ddr1/Pdzd7/Tprn/Cux1/Ripor2/Dvl3/Ush1c/Mapkapk2/Lgr5/Stra6/Pax8/Mapk3/Hoxa1/Gli2/Cys1/Zeb1/Kcnma1/Lrp10/Tshr/Sdc4/Dvl1/Atp8a2/Celsr1/Kcnq1/Sobp/Kcnq4/Prrx2/Maf/C1qb/Msx1/Triobp/Hpca/Pax2/Mcm2/Mpv17/Jag2/C1qtnf5/Gsdme/Hpn/Frzb/Col11a1/Naglu/Ror2/Nkx3-2/Fgfr1/Pcdh15/H2-DMa/Fgf9/Hmx3/Gas1/Tomt/Stox1/Whrn/Clrn1/Ece1/Myo7a/Bcr/Gbx2/Ccm2/Lhfpl5/Gfi1/Kif3a/Mycn/Foxi1…	119
BP	GO:0009145	purine nucleoside triphosphate biosynthetic process	73/8556	1.60198e-05	0.000191898	0.000113264	Nme5/Esrrb/Ins2/Hk1/Pid1/Nme7/Bcl2l1/Atp5b/Actn3/Eno1b/Ldhc/Sirt6/Gapdh/Entpd1/P2rx7/Hk2/Ogdh/Ier3/Vcp/Gpi1/Pfkm/Ppara/Galt/Eif6/Tkfc/Prkn/Cox5b/Pfkl/Impdh1/Eno2/Hk3/Aldoa/Atp5d/Cyc1/Ogt/Eno3/Pgk1/Zbtb7a/Stoml2/Nipsnap2/Aldoc/Mpi/Prkag3/Atp5o/Jmjd8/Pklr/Gpd1/Cbfa2t3/Mlxipl/Tigar/Insr/Aldob/Stat3/Gale/Surf1/Ldhd/Tgfb1/Khk/Ncor1/Ppargc1a/Pfkfb2/Igf1/Zbtb20/Parp1/Prkag2/Bpgm/Nme4/Galk1/Ak3/Nme6/Prka…	73
BP	GO:0048593	camera-type eye morphogenesis	73/8556	1.60198e-05	0.000191898	0.000113264	Kdm2b/Dll1/Ptprm/Nf1/Pou2f1/Fat3/Casz1/Sox2/Tdrd7/Aqp1/Lhx1/Aqp5/Cnga3/Lrp5/Epha2/Ring1/Stra6/Foxn4/Hipk2/Zeb1/Atp8a2/Arid1a/Vegfa/Sox11/Phactr4/Thy1/Irx5/Pax2/Ihh/Nectin3/Yy1/Hipk1/Sdk2/Pitx3/Nectin1/Ptn/Tbx2/Irx6/Meis1/Dio3/Bak1/Lrp6/Vsx1/Fgfr3/Ctnnb1/Man2a1/Ift122/Sox9/Cryaa/Bmp4/Mfn2/Ephb2/Tenm3/Foxf2/Fzd5/Col8a1/Flt1/Ephb1/Vhl/Pitx2/Ski/Six3/Th/Frs2/Crygb/Vsx2/Bhlhe22/Rs1/Col8a2/Shroom2/Sdk1…	73
BP	GO:0018394	peptidyl-lysine acetylation	82/8556	1.64986e-05	0.000197124	0.000116349	Mecp2/Ing3/Ctbp1/Kat7/Hnf1a/Kansl3/Por/Arid5a/Brpf3/Yeats2/Mapk3/Per1/Naa60/Spi1/Smarcb1/Jade2/Mrgbp/Msl1/Crtc2/Lif/Atg7/Atat1/Ldb1/Taf5l/Nos1/L3mbtl2/Ncoa1/Mbip/Piwil2/Brd8/Foxp3/Hat1/Ep400/Tada3/Phf20/Brd1/Ogt/Smarca4/Supt7l/Kat2a/Mcrs1/Hdac1/Mettl8/Rps6ka5/Actl6a/Chd5/Wdr5/Lef1/Pcgf2/Apbb1/Yeats4/Kansl1/Setd5/Arrb1/Sox4/Nat8f3/Msl2/Brpf1/Kat5/Nat8f7/Ruvbl2/Brd4/Wbp2/Klf15/Tgfb1/Tada1/Nfe2/Kmt2…	82
BP	GO:0043467	regulation of generation of precursor metabolites and energy	61/8556	1.65195e-05	0.000197124	0.000116349	Esrrb/Cox7a2l/Atp7a/Pth/Ins2/Actn3/Akt2/Igf2/Sirt6/Ppp1r3d/Slc25a33/Slc25a23/P2rx7/Gfpt1/Ier3/Vcp/Chchd4/Ppara/Grb10/Eif6/Ppp1ca/Gadd45gip1/Ogt/Ppp1r3e/Inpp5k/Shmt2/Zbtb7a/Adra1b/Pde2a/Mtor/Prelid1/Jmjd8/Pink1/Gpd1/Abcd1/Cbfa2t3/Mlxipl/Tigar/Insr/Prkaca/Stat3/Lexm/Khk/Cavin3/Ncor1/Ppargc1a/Prdm16/Pik3ca/Ppp1r3b/Igf1/Zbtb20/Sorbs1/Phlda2/Irs2/Prkag2/Ppif/Nop53/Prkaa2/Cisd1/Epm2aip1/Flcn	61
BP	GO:0018022	peptidyl-lysine methylation	67/8556	1.67e-05	0.000198897	0.000117395	Mecp2/Ehmt1/Baz2a/Smyd2/Prmt6/Kdm4d/Hist1h1d/Dot1l/Smarcb1/Dnmt3b/Kmt5c/Kmt5a/Suv39h1/Kmt2d/Setd4/Phf1/Kdm4b/Prdm9/Setd1a/Pax5/Ogt/Ehmt2/Smyd3/Setd1b/Prdm12/Atrx/Gfi1/Chd5/Phf19/Kdm1a/Wdr5/Setdb1/Kdm4c/Setdb2/Setd2/Zfp335/Ctnnb1/Nsd2/Supt6/Lmna/Ezh1/Rbbp5/Gfi1b/Cxxc1/Jarid2/Kmt2a/Suv39h2/Rtf1/Arid4a/Mllt6/Asxl2/Ash1l/Kdm4a/Eef1akmt3/Rif1/Nsd3/Auts2/Kmt2b/Bend3/Kmt2e/H2afy/Wdr82/Setd7/Tet3/Nsd1/Ar…	67
BP	GO:0032984	protein-containing complex disassembly	105/8556	1.67981e-05	0.000199682	0.000117859	Upf1/Clec16a/Sptb/Klc1/Pex14/Stmn3/Spef1/Map1lc3b/Vamp8/Apc/Mrpl58/Gak/Mid1/Apc2/Smarcc2/Gsn/Smn1/Sh3bp1/Gba/Smarcb1/Add1/Sh3gl1/Arid1a/Mical1/Mrrf/Nckap5l/Dmtn/Smarcd1/Vcp/Atg14/Lmod1/Camsap3/Pdxp/Ckap2/Trim54/Mical3/Specc1l/Gle1/Lix1l/Grwd1/Arhgef2/Capzb/Irgm1/Smarca4/Add2/Tbc1d25/2810006K23Rik/Mcoln1/Ubqln4/Gas2l1/Gas2l2/Mical2/Hist3h2a/Sh3gl2/Smarcd2/Plekhh2/Map1a/Zfand1/Smarcc1/Irak3/Eif2d/C…	105
BP	GO:0090103	cochlea morphogenesis	21/8556	1.6967e-05	0.000201305	0.000118817	Tbx1/Dvl3/Hoxa1/Gli2/Zeb1/Tshr/Dvl1/Pax2/Hpn/Frzb/Vangl2/Neurog1/Ptk7/Sox9/Eya1/Wnt5a/Grhl3/Fzd2/Six1/Dvl2/Tifab	21
BP	GO:0018393	internal peptidyl-lysine acetylation	77/8556	1.70418e-05	0.000201424	0.000118887	Mecp2/Ing3/Ctbp1/Kat7/Hnf1a/Kansl3/Por/Arid5a/Brpf3/Yeats2/Mapk3/Per1/Naa60/Spi1/Smarcb1/Jade2/Mrgbp/Msl1/Crtc2/Lif/Atg7/Atat1/Ldb1/Taf5l/Nos1/L3mbtl2/Ncoa1/Mbip/Piwil2/Brd8/Foxp3/Hat1/Ep400/Tada3/Phf20/Brd1/Ogt/Smarca4/Supt7l/Kat2a/Mcrs1/Mettl8/Rps6ka5/Actl6a/Chd5/Wdr5/Lef1/Pcgf2/Apbb1/Yeats4/Kansl1/Setd5/Arrb1/Nat8f3/Msl2/Brpf1/Kat5/Nat8f7/Ruvbl2/Brd4/Wbp2/Tgfb1/Tada1/Kmt2a/Taf12/Chek1/Sin3a/Me…	77
BP	GO:0046330	positive regulation of JNK cascade	77/8556	1.70418e-05	0.000201424	0.000118887	Nrk/Slamf1/Taok2/Fzd4/Dusp22/Dvl3/Ptpn1/Nod1/Mapk8ip3/Map4k2/Dixdc1/Magi3/Hipk2/Gadd45b/Map2k4/Mdfi/Mul1/Plcb1/Mink1/Dab2ip/Taok3/Ercc6/Wnt7b/Cdc42/Axin1/Map4k4/Ager/Gadd45g/Ror2/Nod2/Ern1/Map3k11/Ptk2b/Fgf15/Fgd2/Tiam1/Map3k10/Sh3rf2/Il1f8/Mapk8ip1/Mapkbp1/Map3k12/Hras/Cd27/Zeb2/Map4k1/Vangl2/Map3k9/Rassf2/Sh3rf1/Sh3rf3/Mfhas1/Map3k4/Rb1cc1/Taok1/Flt4/Epha4/Tnfrsf11a/F2rl1/Map3k7/Wnt5a/Tlr4/Fzd5…	77
BP	GO:0007178	transmembrane receptor protein serine/threonine kinase signaling pathway	167/8556	1.71933e-05	0.000202828	0.000119716	Pbld1/Il17f/Skil/Abl1/Sost/Smad3/Tgfb1i1/Hnf1a/Cav1/Pxn/Adam17/Dusp22/Pml/Rbpms/Rbm14/Tgfbr2/Nbl1/Fzd1/Mapk3/Tgif1/Hipk2/Lrrc32/Dnm2/Rgmb/Zeb1/Vsir/Ppm1a/Src/Tmprss6/Jade2/Gipc1/Atoh8/Sfrp1/Cdh5/Pin1/Men1/Zyx/Msx1/Fkbp8/Lrp2/Sox11/Fam83g/Zc3h3/Smad1/Runx2/Bmpr1b/Smad2/Glg1/Stub1/Stoml1/Hsp90ab1/Gpc3/Axin1/Kcp/Gdf2/Megf8/Wfikkn1/Dcp1a/Ror2/Tab1/Igsf1/Htra3/Smurf2/Tgfbr3/Zfp703/Smad7/Fgf9/Fos/Twsg1…	167
BP	GO:1904659	glucose transmembrane transport	60/8556	1.75121e-05	0.000205809	0.000121475	Aspscr1/Pth/Ins2/Ace/Pid1/Slc5a2/Hnf1a/Slc2a12/Akt2/Grk2/Sirt6/Capn10/C2cd5/Hk2/Pea15a/Gsk3a/Prkcb/Rps6kb1/Grb10/Gpc3/Rab4b/Slc2a9/Slc2a4/Itln1/Inpp5k/Fgf15/Sesn2/Trarg1/Slc2a1/Erbb3/Slc2a2/Sort1/Tsc1/Insr/Upk3b/Tsc2/Mapk14/Klf15/Aoc3/Slc2a3/Tert/Slc2a10/Adipor2/Mef2a/Appl1/Prkca/Slc1a2/Igf1/Slc45a1/Stxbp3/Rtn2/Sorbs1/Irs2/Lep/Slc5a1/Tnf/Prkcd/Il1b/Erbb4/Ahi1	60
BP	GO:1905269	positive regulation of chromatin organization	60/8556	1.75121e-05	0.000205809	0.000121475	Mecp2/Ctbp1/Jdp2/Prkd2/Kat7/Arid5a/Pml/Sirt6/Mapk3/BC004004/Smarcb1/Vegfa/Rnf40/Zbtb7b/Lif/Men1/Dnmt3b/Suv39h1/Nos1/L3mbtl2/Phf1/Bcl6/Tal1/Piwil2/Foxp3/Kdm2a/Ogt/Kat2a/Prdm12/Pax7/Rps6ka5/Phf19/Pink1/Kdm1a/Akap8l/Trim28/Setdb1/Cdk9/Ctnnb1/Arrb1/Ruvbl2/Lmna/Wbp2/Lpin1/Tgfb1/Gfi1b/Jarid2/Kmt2a/Ncor1/Rtf1/Tet1/Sin3a/Asxl2/Paxbp1/Atm/Rif1/Nsd3/Auts2/Kmt2e/Slk	60
BP	GO:1902903	regulation of supramolecular fiber organization	164/8556	1.76472e-05	0.000207005	0.000122181	Mecp2/Arhgap28/Sptb/Gda/Abl1/Ssh3/Smad3/Spef1/Shank1/Cdk5rap2/Arf1/Arhgef10/Bin1/Arpc5/Trim27/Frmd7/Ankrd23/Rapgef3/Cav1/Myadm/Pxn/Psen1/Apc/Hax1/Mid1/Shank3/Apc2/Clu/Gsn/Wnt4/Nf2/Sh3bp1/Baiap2l2/Ppfia1/Sdc4/Baiap2/Add1/Dmtn/Hcls1/Flna/Vasp/Baiap2l1/Asap3/Cdc42ep1/Lmod1/Camsap3/Tacstd2/Pdxp/Tmsb10/Ssh1/Arhgap35/Fes/Ckap2/Trim54/Cit/Prkn/Prkcq/Actr3b/Specc1l/Epha1/Kiss1r/Myo1c/Apoe/Cdc42ep2/Plekhg…	164
BP	GO:0045834	positive regulation of lipid metabolic process	81/8556	1.77402e-05	0.000207704	0.000122594	Ins2/Adgrf5/Por/Apoa2/Fshb/Akt2/Igf2/Mup1/Mapk9/Pnpla2/Wnt4/Fgr/Adora1/Src/Pdgfb/Dgat1/Dbi/Cpt1a/Lyn/Slc27a1/Scd1/Cga/Scp2/Atg14/Ppara/Sh3glb1/Cyp17a1/Enho/Anxa1/Acsl5/Cdc42/Scarb1/Ctdnep1/Mlycd/Apoe/Cd81/Fgf1/Epha8/Nod2/Angptl4/Smpd3/Ptk2b/Abhd5/Stoml2/Pik3r4/Mtor/Disp3/Creb1/Hnf4a/Dgat2/Abcd1/Fgfr3/Cnep1r1/Mlxipl/Sec14l2/Igf1r/Dgkz/Apoa1/Apoc2/Cyp7a1/Tgfb1/Rab38/Mid1ip1/Tcf7l2/Ppargc1a/Igf1/Flt…	81
BP	GO:0006520	cellular amino acid metabolic process	130/8556	1.78901e-05	0.000209065	0.000123397	Nags/P4ha3/Mecp2/Qars/Padi4/Atp7a/Aldh6a1/Ins2/Mtrr/Gcsh/Adhfe1/Cth/Psph/Fpgs/Gls2/Gad1/Aldh4a1/Apc/Aspg/Prodh2/Stat5b/Cbs/Mthfr/Crtap/Pm20d1/Nmnat3/Iyd/Gfpt1/Azin2/Hal/Gcat/Nars/P4htm/Scly/Hpd/Sds/Pycrl/Dao/Gatb/Nos1/Pycr1/Spr/Cars2/Aars2/Sars2/Mthfd1/Farsa/Hmgcl/Tha1/Bckdha/Nmnat1/Phgdh/Plod1/Il4i1/Sardh/Vars2/Shmt1/Ddo/Bckdk/Bhmt2/Shmt2/Ggt7/Ears2/Atcay/Ppat/Icmt/Azin1/Sephs1/Kyat3/Ass1/Hnf4a/…	130
BP	GO:0045017	glycerolipid biosynthetic process	76/8556	1.82894e-05	0.000213178	0.000125824	Agpat1/Mogat2/Vac14/Pigg/Chkb/Lpin2/Pik3c2g/Apoa2/Pld1/Impa1/Pik3cb/Gpat4/Cdipt/Pigv/Pgap3/Pigt/Gpaa1/Ptdss2/Pigq/Etnk2/Pdgfb/Dgat1/Lpcat1/Slc27a1/Pi4k2a/Ajuba/Acsl6/Sh3glb1/Pip5k1c/Acsl5/Scarb1/Pik3c3/Ctdnep1/Pgs1/Pigk/Pck2/Pld2/Dgkq/Pigb/Abhd5/Pik3cd/Chka/Etnk1/Agpat2/Dgat2/Pgap2/Pisd/Cnep1r1/Dgkz/Fitm2/Pemt/Lpl/Apoa1/Pigu/Lpin1/Dgka/Pla2g5/Pik3c2b/Rab38/Dpm2/Tcf7l2/Pigs/Pigc/Piga/Pck1/Pik3ca/P…	76
BP	GO:0006112	energy reserve metabolic process	51/8556	1.83106e-05	0.000213178	0.000125824	Esrrb/Pth/Ins2/Phkb/Adgrf5/Kl/Gaa/Akt2/Igf2/Mup1/Ppp1r3d/Pgm2/Gfpt1/Pfkm/Gsk3a/Mrap2/Grb10/Ppp1ca/S100b/Gnas/Phkg2/Stbd1/Pygm/Ppp1r3e/Inpp5k/Adra1b/Gys1/Mtor/Prkag3/Stk40/Pcdh12/Adrb1/Pygb/Insr/Tcf7l2/Khk/Rb1cc1/Gsk3b/Ppp1r3b/Ppp1r2/Igf1/Il6st/Sorbs1/Phlda2/Irs2/Prkag2/Lep/G6pc/Ppp1r1a/Epm2aip1/Agl	51
BP	GO:0046488	phosphatidylinositol metabolic process	71/8556	1.83589e-05	0.000213341	0.00012592	Ip6k3/Socs3/Inpp5f/Vac14/Ttc7/Pigg/Pik3c2g/Inpp5e/Mboat7/Impa1/Pik3cb/Cdipt/Pip4k2a/Pigv/Plcd4/Pgap3/Pigt/Gpaa1/Pip4k2c/Pigq/Efr3b/Pdgfb/Slc27a1/Plcb1/Tmem150a/Pi4k2a/Cish/Csf1r/Ip6k1/Pip5k1c/Pikfyve/Pip4p1/Pik3c3/Pigk/Socs7/Inpp5k/Pigb/Plch2/Pik3r2/Pik3cd/Mtmr2/Ip6k2/Pi4ka/Pgap2/Pip5kl1/Inpp5j/Pip4k2b/Socs1/Synj2/Pigu/Pik3c2b/Dpm2/Pigs/Pten/Inpp1/Pigc/Piga/Pik3ca/Socs6/Pign/Pik3r1/Pgap1/Pip5k1a/…	71
BP	GO:0009743	response to carbohydrate	100/8556	1.87749e-05	0.000217768	0.000128534	Lin28a/Nnat/Slc9b2/Kat7/Hnf1a/Apoa2/Sarm1/Mup1/Lrp5/Grk2/Epha5/Pde1c/Baiap3/Brsk2/Ang2/Smarcb1/Vamp2/Sidt2/Nadk/Cdk16/Atg7/Plcb1/Prkcb/Dspp/Rbm4/Smad2/Rab11b/Mapk13/Bad/Pax2/Slc26a6/Prkn/Pfkl/Map4k4/Ager/C2cd2l/Pck2/Phpt1/Eif2b3/Rab34/Trpm4/Rab11fip5/Cftr/Glp1r/Ogt/Smarca4/Ern1/Apob/Casp6/Hnf1b/P2rx2/Ptprn2/Zfp36l1/Tiam1/Crhr2/Pdx1/Sesn2/Hnf4a/Fkbp1b/Kcnb1/Mlxipl/Igf1r/Arrb1/Sox4/Birc5/Eif2b5/Prk…	100
BP	GO:0042475	odontogenesis of dentin-containing tooth	50/8556	1.9124e-05	0.000221404	0.00013068	Dll1/Foxc1/Tbx1/Serpine1/Nf2/Dlx3/Gli2/Nfic/Klk4/Rogdi/Stim1/Ppara/Msx1/Dspp/Runx2/Wnt7b/Fam20a/Hand2/Trp63/Jag2/Wnt10a/Csf1/Nectin1/Lhx8/Hdac1/Cnnm4/Nkx2-3/Fst/Lrp6/Lef1/Ctnnb1/Perp/Dlx1/Rspo2/Fgf8/Lrp4/Fam20c/Bmp4/Tcf7l2/Ift88/Bcl2l11/Msx2/Atf2/Ankrd11/Hand1/Itgb4/Fgf10/Wdr72/Bcl11b/Eda	50
BP	GO:0030324	lung development	110/8556	1.93605e-05	0.000223725	0.00013205	Atp7a/Hikeshi/Ace/Sox2/Ncor2/Cux1/Map2k2/Tshz3/Stra6/Tgfbr2/Mapk3/Mapk8ip3/Gli2/Foxp4/Celsr1/Srf/Vegfa/Foxa1/Dlg5/Lif/Sox11/Dspp/Adamts2/Smad2/Atxn1/Wnt7b/Ppp1ca/Klf2/Gpc3/Zic3/Aldh1a2/Heg1/Spry1/Cdc42/Dag1/Grhl2/Mgp/Hopx/Abca12/Tab1/Fgf1/Cftr/Thra/Fgfr1/Nphp3/Ccbe1/Fgf9/Errfi1/Sim2/Rcn3/Foxj1/Insc/Ctsh/Adamtsl2/Rpl13a/Ctsz/Creb1/Numb/Spdef/Jmjd6/Mycn/Fgfr2/Itga3/Plod3/Vangl2/Fgfr3/Stk40/Mmp14/Dn…	110
BP	GO:0033002	muscle cell proliferation	116/8556	2.0206e-05	0.000232876	0.000137451	Il13/Rxra/Prkg1/Foxc1/Cav1/Mef2d/Il10/Xrcc5/Ptgir/Apc/Trp73/Stat5b/Grk2/Jak2/Tgfbr2/Ppard/Cnn1/Apln/Pdgfb/Vegfa/Ldlrap1/Gnai2/Rxrb/Rps6kb1/Mapk11/Kalrn/Smad1/Akr1b3/Vipr2/Cflar/Itgb3/Igfbp3/Pim1/Drd4/Notch3/Ager/Sf1/Fgf1/Fgfr1/Tgfbr3/Fgf9/Ddx39b/Ern1/Tbx2/Cdkn1a/Cx3cl1/Mtor/Meis1/Skp2/Fgfr2/Ralbp1/Shc1/Apod/Yap1/Tgm2/Ctnnb1/Igf1r/Htr1b/Il6ra/Tgfbr1/Tbx5/Stat3/Mef2c/Il18/Mnat1/Mapk14/Kcnk2/Thbs1/G…	116
BP	GO:0098773	skin epidermis development	64/8556	2.02273e-05	0.000232876	0.000137451	Dll1/Atp7a/Nf1/Tradd/Sox21/Trpc4ap/Runx3/Psen1/Apc/Lgr5/Runx1/Ppard/Fuz/Celsr1/Dbi/Ldb1/Hpse/Dspp/Kdf1/Apcdd1/Trp63/Alx4/Ercc2/Trpv1/Gnas/Lhx2/Wnt10a/Dkk4/Mfsd12/Hoxc13/Acvr1b/Snai1/Hdac1/Fst/Prss8/Nsun2/Fgfr2/Vangl2/Rela/Ctnnb1/Tfap2c/Lrp4/Bcl2/Sox9/Sox18/Gal/Dnase1l2/Gsdma3/Msx2/Wnt5a/Mysm1/Foxn1/Fzd3/Trps1/Foxq1/Tmem79/Fgf10/Tnf/Igfbp5/Wnt10b/Rbpj/Zmpste24/Foxe1/Eda	64
BP	GO:0006281	DNA repair	205/8556	2.02707e-05	0.000232935	0.000137486	Ppp4c/Upf1/Eme2/Ung/Shprh/Rfc1/Uvrag/Rad9a/Mms22l/Ddx1/Mgme1/Abl1/Msh5/Cenps/Ino80/Aunip/Fignl2/Rnf8/Fancc/Pold3/Smc6/Helq/Ggn/Mum1/Trip12/Xrcc5/Pml/Prmt6/Poli/Poll/Gins2/Sirt6/Fam168a/Actr5/Kdm4d/Ino80d/Mpg/Tmem161a/Xab2/Mms19/Chaf1a/Rbx1/Nudt1/H2afx/Axin2/Aptx/Ube2t/Ier3/Mta1/Rad23a/Cdk2/Huwe1/Cenpx/Ddb1/Vcp/Chchd4/Nudt16l1/Cyren/Taok3/Cdk7/Prkcg/Endov/Rad51ap1/Hmga1/Suv39h1/Slx1b/Fzr1/Alkbh1/M…	205
BP	GO:0019935	cyclic-nucleotide-mediated signaling	106/8556	2.03073e-05	0.000232935	0.000137486	Pde10a/Adcyap1/Pth/Prkg1/Pex5l/Gucy2e/Aqp1/Mrap/Adcyap1r1/Adcy6/Adgrg1/Cxcl10/Oprm1/Adgrg5/Adcy2/S1pr4/Ptgir/Lgr5/Tcp11/Aplnr/Pde4b/Epha5/Rasd2/Mgrn1/Adra1a/Tshr/Ahr/Pde9a/Pde4a/Insl3/Ucn3/Gnai2/Ghrhr/Gsk3a/Mrap2/Adgrd1/Drd2/Crhr1/Tbxa2r/Ramp2/Crtc3/Nos1/Adgrl1/Ksr1/Gna13/Ramp3/Adgrl4/Adora2a/Oprl1/Gnas/Adgrb1/Adcy1/Adm2/Apoe/Adcy9/Gpha2/Htr4/Ramp1/Mc1r/Glp1r/Dgkq/Drd3/Ptk2b/Adra1b/Ece1/Pde2a/Pf4…	106
BP	GO:0043367	CD4-positive, alpha-beta T cell differentiation	48/8556	2.07548e-05	0.000237201	0.000140004	Atp7a/Malt1/Runx3/Otud5/Rorc/Runx1/Spn/Zbtb7b/Il27/Jak3/Bcl3/Sema4a/Bcl6/Anxa1/Irf1/Foxp3/Gadd45g/Smad7/Il18r1/Relb/Fut7/Zc3h12a/Nkx2-3/Mtor/Il4ra/Tbx21/Lef1/Ly9/Socs1/Sh3rf1/Stat3/Hlx/Il18/Stat6/Pla2g2d/Tgfb1/Sash3/Loxl3/Ncor1/Rsad2/Rora/Shb/Nlrp3/Prkcz/Pax1/Foxp1/Rc3h2/Slamf6	48
BP	GO:0044264	cellular polysaccharide metabolic process	57/8556	2.07682e-05	0.000237201	0.000140004	Esrrb/Pth/Ins2/Hs2st1/Phkb/Gaa/B3gnt8/Has3/Akt2/Igf2/Ext1/Ppp1r3d/Pgm2/Ext2/Gfpt1/Pfkm/Gsk3a/Grb10/B3gnt7/Ndst1/Ppp1ca/Phkg2/Stbd1/Pygm/Ppp1r3e/Inpp5k/B3gnt4/Adra1b/Gys1/Mtor/B4galt5/Prkag3/Stk40/Pcdh12/Adrb1/Pygb/Insr/Tcf7l2/Khk/B3gnt2/Rb1cc1/Gsk3b/Ppp1r3b/Ppp1r2/Igf1/Ndst4/Il6st/Sorbs1/Phlda2/Irs2/Prkag2/Ndst2/G6pc/Ppp1r1a/Epm2aip1/B3gnt6/Agl	57
BP	GO:0006473	protein acetylation	95/8556	2.07937e-05	0.000237201	0.000140004	Mecp2/Ing3/Ctbp1/Kat7/Hnf1a/Kansl3/Por/Arid5a/Rapgef3/Brpf3/Yeats2/Mapk3/Per1/Naa60/Spi1/Naa10/Aanat/Smarcb1/Jade2/Mrgbp/Msl1/Crtc2/Lif/Atg7/Atat1/Ldb1/Taf5l/Nos1/L3mbtl2/Ncoa1/Mbip/Piwil2/Brd8/Foxp3/Hat1/Ep400/Tada3/Phf20/Brd1/Ogt/Smarca4/Supt7l/Kat2a/Mcrs1/Hdac1/Mettl8/Rps6ka5/Mdh2/Nupr1/Actl6a/Chd5/Wdr5/Camk1/Lef1/Pcgf2/Apbb1/Yeats4/Kansl1/Setd5/Arrb1/Sox4/Nat8f3/Msl2/Brpf1/Kat5/Nat8f7/Ruvbl2/…	95
BP	GO:0090179	planar cell polarity pathway involved in neural tube closure	13/8556	2.09335e-05	0.000238359	0.000140687	Dvl3/Fzd1/Dvl1/Celsr1/Sfrp1/Lrp6/Vangl2/Ptk7/Wnt5a/Grhl3/Sfrp5/Fzd2/Dvl2	13
BP	GO:0051186	cofactor metabolic process	221/8556	2.11488e-05	0.000240369	0.000141874	Adh4/Ciapin1/Txnrd3/Acot7/Esrrb/Sptb/Ank1/Mocs1/Pank2/Naprt/Hbq1a/Pdk2/Ins2/Alas1/Mtrr/Hk1/Nubp2/Adhfe1/Cth/Mcee/Fpgs/Kcnab2/Mthfd1l/Aspdh/Hnf1a/Atic/Coq4/Mvk/Flad1/Gstm7/Actn3/Eno1b/Acot11/Gpat4/Stat5b/Hmox2/Sirt6/Pdxk/Mthfr/Gapdh/Gpx3/Nmnat3/Shpk/Mms19/Ppcdc/Glo1/Rsad1/P2rx7/Hmgcs2/Hk2/Gstt3/Ogdh/Ier3/Coq8b/Gstm1/Pdk4/Dgat1/Tkt/Fech/Vcp/Nadk/Gpi1/Scp2/Pdha2/Pfkm/Ppara/Acsl6/Pdxp/Galt/Eif6/Coq8a…	221
BP	GO:0048839	inner ear development	105/8556	2.19374e-05	0.000248524	0.000146687	Esrrb/Dll1/Atoh1/Ntn1/Sox2/Tbx1/Pdzd7/Tprn/Cux1/Ripor2/Dvl3/Ush1c/Mapkapk2/Lgr5/Pax8/Hoxa1/Gli2/Cys1/Zeb1/Kcnma1/Lrp10/Tshr/Sdc4/Dvl1/Atp8a2/Celsr1/Kcnq1/Sobp/Kcnq4/Prrx2/Maf/C1qb/Triobp/Hpca/Pax2/Mcm2/Mpv17/Jag2/C1qtnf5/Gsdme/Hpn/Frzb/Col11a1/Naglu/Ror2/Fgfr1/Pcdh15/H2-DMa/Fgf9/Hmx3/Tomt/Stox1/Whrn/Clrn1/Myo7a/Bcr/Gbx2/Ccm2/Lhfpl5/Gfi1/Kif3a/Mycn/Foxi1/Ush1g/Fgfr2/Rpgrip1l/Vangl2/Neurog1/Fgfr3/S…	105
BP	GO:0140029	exocytic process	56/8556	2.19463e-05	0.000248524	0.000146687	Cadps2/Vamp8/Adora3/Stx1b/Btk/Cplx2/Psen1/Erc1/Prrt2/Vamp1/Ppfia3/Camk2a/Dmtn/Vamp2/Lyn/Stx3/Sept5/Otof/Syt9/Cplx3/Unc13d/Grik5/Stx2/Bloc1s6/Syt7/Ykt6/Ralb/Cftr/Cplx1/Unc13a/Trarg1/Rab3b/Stx1a/Kcnb1/Rims2/Snap29/Stxbp1/Stxbp2/Ctbp2/Stx4a/Snap25/Sv2a/Rab8b/Exoc4/Syt2/Stxbp3/Rab3c/Napa/Vps18/Ywhaz/Rab15/Vps11/Stx11/Cd300a/Synj1/Exoc6b	56
BP	GO:0051052	regulation of DNA metabolic process	199/8556	2.20594e-05	0.000249351	0.000147175	Ppp4c/Upf1/Gnl3l/Mecp2/Ung/Nek2/Ino80/Aunip/Fignl2/Sh2b1/Rnf8/Tnfsf13/Prkd2/Dnmt3l/Acd/Smg5/Trip12/Xrcc5/Ctc1/Pml/Ilkap/Cct3/Tinf2/Sirt6/Fam168a/Smg6/Kdm4d/Hist1h1d/Mapk3/Tmem161a/Gli2/Mms19/Hnrnpc/Spi1/Src/Axin2/Exosc10/Map2k4/Dkc1/Wiz/Pdgfb/Ier3/Il27ra/Cdk2/Vegfa/Atg7/Nudt16l1/Cyren/Gsk3a/Men1/Pkib/Prkcg/Enpp7/Rad51ap1/Suv39h1/Slx1b/Usp7/Ercc1/Cct4/Nat10/Ankrd1/Bcl6/H1foo/Rpa2/Hsp90ab1/Mre11a/P…	199
BP	GO:0048608	reproductive structure development	206/8556	2.24238e-05	0.00025301	0.000149335	Socs3/Esrrb/Nrk/Axl/Adcyap1/Rxra/Slc22a5/Plag1/Kit/Foxc1/Sox2/Lhx1/Hoxb13/Serpine1/Fzd4/Hnf1a/Dnmt3l/Bcl2l1/Plcd1/Adgrg1/Foxo3/Il10/Fshb/Apc/Igf2/Stat5b/Grk2/Stra6/Wnt4/Dlx3/Kdm5b/Runx1/Hoxa10/Gli2/Ppard/Asb1/Src/Rab13/Ahr/Etnk2/Pdgfb/Arid1a/Vegfa/Foxa1/Insl3/Flna/Mdfi/Sfrp1/Vgf/Gata1/Cga/Lif/Patz1/Rxrb/Lhb/Dedd/Lrp2/Ldoc1/Atn1/Vwf/Bcl2l2/Bmpr1b/Alkbh1/Ercc1/Ncoa1/Wnt7b/Safb2/Kiss1/Hsp90ab1/Anxa1…	206
BP	GO:0007030	Golgi organization	68/8556	2.24758e-05	0.000253138	0.00014941	Cog3/Hikeshi/Tjap1/Rab30/Uso1/Myo18a/Tmed10/Lman2l/Gak/Map2k2/Mapk3/Bcas3/Tango2/Dnm2/Fhdc1/Golga2/Nsfl1c/Bhlha15/Pi4k2a/Camsap3/Plk3/Ubxn2a/Stx5a/Stx6/Cit/Surf4/Cog4/Plekhm2/Cdc42/Kifc3/Gorasp1/Cog7/Rab33b/Coro7/Sec16b/Atp8b2/Akap9/Atp8b4/Tmed3/Tmed4/Tmed6/Csnk1d/Tmed1/Arhgef7/Nploc4/Rab43/Atp8b5/Zw10/Tmed2/Pde4dip/Trappc11/Atl3/Ubxn2b/Atl2/Clasp1/Stx16/Csnk1a1/Dym/Trappc12/Lman1/Gbf1/Sptbn5/Rab…	68
BP	GO:1903034	regulation of response to wounding	86/8556	2.28594e-05	0.000256992	0.000151685	Inpp5f/Atp7a/Prkg1/Smad3/Tnr/Serpine1/Proc/Cav1/Adam17/Il10/Map2k2/Vegfb/Wnt4/Plpp3/Ppard/Spaar/Pdgfb/Cers2/Tmprss6/Dmtn/Lyn/Anxa2/Insl3/Rtn4r/Tbxa2r/Hpse/Anxa1/Serpinc1/Prkcq/Kng2/Ager/Ptprf/Hopx/Apoe/Tnfrsf12a/Scarf1/Plau/Ajap1/Ndel1/C1qtnf1/Smoc2/Mtor/Abcc8/Capn3/F12/Hras/Cd34/Fkbp1b/Rtn4rl1/Thbd/Igf1r/Rtn4/Rgma/Vkorc1/P2rx5/Thbs1/Gp5/Crk/Selp/Prdx2/Pten/Epha4/Enpp4/Mylk/F2rl1/Xylt1/Ntrk3/Phld…	86
BP	GO:0010876	lipid localization	171/8556	2.29289e-05	0.000257308	0.000151872	Ace/Lamtor1/Fzd4/Hnf1a/Apoa2/Cav1/Pctp/Ehd1/Fabp2/Akt2/Mup1/Mapk9/Hdlbp/Osbpl6/Arv1/Rft1/Stat5b/Pnpla2/Srebf2/Stra6/Selenom/Kdm5b/Runx1/Slco2a1/Lrp10/Ppard/Stard3/Stra6l/Slco2b1/Osbp2/P2rx7/Atp8a2/Osbpl10/Dgat1/Anxa2/Ldlrap1/Slc27a1/Scp2/Rps6kb1/Ppara/Acsl6/Drd2/Crhr1/Pitpnm2/Abca2/Lrp1/Pqlc1/Ano7/Stoml1/Npc1l1/Commd1/Anxa1/Spns2/B4galnt1/Itgb3/Igfbp3/Drd4/Acsl5/Abcg4/Soat1/Pitpnm1/Scarb1/C2cd2l/…	171
BP	GO:0051966	regulation of synaptic transmission, glutamatergic	45/8556	2.3119e-05	0.000258974	0.000152855	Dgki/Homer1/Ntrk2/Cdk5/Adcyap1/Dtnbp1/Disc1/Shank1/Tnr/Iqsec2/Psen1/Shank3/Grm2/Tshz3/Grm4/Adora1/Grm6/Mapk8ip2/Drd2/Kalrn/Shank2/Prkn/Adora2a/Ror2/Gria4/Nlgn2/Cacng4/Ptk2b/Ophn1/Cckbr/Stxbp1/Htr1b/Prkaca/Mef2c/Grik3/Cnr1/Nlgn3/Grik2/Cacng5/Oxtr/Cacng3/Cacng7/Nps/Grm1/Grm7	45
BP	GO:0046683	response to organophosphorus	55/8556	2.31698e-05	0.000259076	0.000152915	Aqp1/Rapgef3/Hcn2/Cnga3/Itpr3/Rapgef1/Per1/Duox1/Sell/P2rx7/Ahr/Aanat/Kcnq1/Cdk2/Dmtn/Pdxp/Ssh1/Slc26a6/Trpv1/Pygm/Carm1/Trpc3/Trpm4/Cftr/Inpp5k/Dgkq/Hcn4/P2rx2/Zfp36l1/Pde2a/Pklr/P2rx4/Cib2/Crem/Gpd1/Slc26a3/Cyp27b1/Slc6a4/Jund/Pla2g5/Pde3a/Junb/Slc8a3/Pik3r1/Asph/Akap6/Jun/Kcnj11/Top2b/Igfbp5/Wnt10b/Il1b/Pik3cg/Rapgef2/Itpr2	55
BP	GO:0061912	selective autophagy	30/8556	2.34768e-05	0.000262038	0.000154663	Clec16a/Lrsam1/Sptlc1/Nod1/Mapk3/Ulk1/Atg14/Prkn/Htra2/Rnf41/Wdfy3/Stbd1/Nod2/Wipi2/Atg16l1/Wdr81/Sesn2/Becn1/Pink1/Tigar/Mfn2/Sqstm1/Rb1cc1/Cdc37/Usp30/Sptlc2/Atg13/Rab7/Htt/Smurf1	30
BP	GO:0014013	regulation of gliogenesis	77/8556	2.36865e-05	0.000263905	0.000155765	Mecp2/Adcyap1/Nf1/Plag1/Lin28a/Mag/Bin1/Rheb/Trp73/Sox10/Rnf112/Nf2/Ttbk1/Cers2/Lyn/Lif/Lingo1/Lrp2/Sox11/Gjc2/Ppp1cc/Atxn1/Prpf19/Dag1/Ager/Csf1/Pitx3/Daam2/Ptn/Drd3/Hdac1/Tiam1/Mtor/Abcc8/Creb1/P2rx4/Dab1/Mycn/Atf5/Idh2/Fgfr3/Cntn2/Rela/E2f1/Ctnnb1/Dlx1/Hmga2/2900011O08Rik/Rtn4/Etv5/Tgfb1/Bmp4/Tcf7l2/Tert/Epha4/Ntrk3/Igf1/Kdm4a/Fubp1/Qk/Olig2/Ptpra/Dusp15/Il6st/Ski/Nkx6-2/Nr2e1/Tnf/Gsx2/Il1b/Zf…	77
BP	GO:0006814	sodium ion transport	107/8556	2.44191e-05	0.000271581	0.000160296	Slc22a5/Wnk2/Slc5a6/Slc9a6/Arf1/Slc9b2/Slc5a2/Atp1a3/Hcn2/Chp1/Nedd4/Fxyd2/Akt2/Atp1b2/Ptpn3/Hcn3/Fxyd7/Per1/Scn1b/Slc5a9/Wnk4/Dnm2/Atp1a2/Fxyd5/Sptbn4/Asic1/Plcb1/Drd2/Slc24a3/Scn5a/Slmap/Nos1/Stoml1/Commd1/Slc9a8/Atp12a/Slc20a1/Drd4/Scn8a/Slc9a5/Gnas/Slc6a8/Scn1a/Slc12a3/Slc17a4/Pcsk9/Trpm4/Slc8b1/Scnn1a/Nkain4/Scn2a/Nedd4l/Wnk3/Drd3/Hcn4/Agrn/Scnn1g/Scn11a/Ikbkb/Slc17a8/Slc17a2/Slc8a2/Snta1/An…	107
BP	GO:0001504	neurotransmitter uptake	31/8556	2.46153e-05	0.000272008	0.000160548	Sept2/Slc6a5/Psen1/Fev/Atp1a2/Syngr3/Slc29a2/Drd2/Nos1/Prkn/Gpm6b/Arl6ip5/Flot1/Nat8l/Drd3/Slc6a2/Slc6a9/Slc1a7/Slc1a3/Gdnf/Rab3b/Ntsr1/Slc22a3/Slc6a4/Slc7a11/Kcnj10/Slc1a2/Arl6ip1/Tnf/Slc1a1/Gfap	31
BP	GO:0007628	adult walking behavior	31/8556	2.46153e-05	0.000272008	0.000160548	Zic1/Agtpbp1/Abl2/Hipk2/Kcnma1/Efnb3/Sptbn4/Atg7/Drd2/Htra2/Axin1/Scn8a/Cend1/Scn1a/Mapt/Pcdh15/Idua/Abhd12/Glrb/Dab1/Hexa/Glra1/Cntn2/Epha4/Klhl1/Kcnj10/Cacna1c/Ctns/Zmpste24/Arrb2/Fxn	31
BP	GO:0006643	membrane lipid metabolic process	85/8556	2.46325e-05	0.000272008	0.000160548	Naga/Kit/Pigg/Sptlc1/Aloxe3/Arv1/Pigv/Pgap3/Pigt/Gpaa1/Pigq/Gal3st1/Gba/P2rx7/Cers2/Atg7/Enpp7/Degs2/Sftpb/Spns2/Cln6/Elovl1/Serinc1/B4galnt1/Serinc2/St3gal6/Smpd2/Pigk/Sgpp1/Sptssa/Neu1/St6galnac5/Fam57b/Smpd3/Pdxdc1/Pigb/Pla2g15/Sphk1/B4galt3/Elovl6/Col4a3bp/Elovl3/Fut7/Cel/Hexa/B3galt4/Crem/Smpd5/Elovl4/Pgap2/Cers3/Ormdl3/Pemt/Cln3/Cers5/Pigu/Cerkl/A3galt2/Dpm2/Pigs/Elovl7/St8sia3/Pigc/St8sia1…	85
BP	GO:0007179	transforming growth factor beta receptor signaling pathway	85/8556	2.46325e-05	0.000272008	0.000160548	Pbld1/Il17f/Skil/Smad3/Tgfb1i1/Cav1/Pxn/Adam17/Dusp22/Pml/Tgfbr2/Hipk2/Lrrc32/Dnm2/Zeb1/Ppm1a/Src/Gipc1/Cdh5/Pin1/Men1/Zyx/Smad1/Bmpr1b/Smad2/Glg1/Stub1/Hsp90ab1/Axin1/Wfikkn1/Dcp1a/Tab1/Htra3/Smurf2/Tgfbr3/Zfp703/Smad7/Fos/Twsg1/Fbn2/Acvr1b/Skor1/Zbtb7a/Npnt/Snx25/Adamtsl2/Eng/Creb1/Gdnf/Acvrl1/Itga3/Bcl9l/Smad9/Cldn5/Furin/Stk11/Snx6/Tgfbr1/Dand5/Thbs1/Tgfb1/Tdgf1/Prdm16/Map3k7/Onecut1/Pdpk1/On…	85
BP	GO:0051260	protein homooligomerization	170/8556	2.47076e-05	0.000272353	0.000160752	Fas/Ighmbp2/Scube3/Micu1/Aqp11/Rxra/Pex14/Skil/Cd247/Prf1/Gbp5/Kctd12/Kcna6/Lonp1/Kctd10/Pex5/Cth/Kcnd1/Bmf/Cav1/Nacc1/Ehd1/Ripor2/Apc/Syt11/Lnx2/Clu/Cldn1/Tmcc1/Lzts3/Itpr3/Cldn3/Gpx3/Kcnc3/Tor2a/Entpd1/Ect2/Kcnma1/Src/Golga2/Gba/Gfpt1/Hsf4/Kctd16/Cpt1a/Vcp/Crtc2/Vasp/Pfkm/Pam/Kcng4/Dhps/Kcng1/Cd3e/Prnd/Vwf/Muc20/Crtc3/Kcna2/Mbl1/Cryz/Htra2/Trp63/Kctd2/Pfkl/Scube1/Dgkd/Tmem120a/Kctd15/Axin1/Trpv…	170
BP	GO:0043407	negative regulation of MAP kinase activity	42/8556	2.51874e-05	0.000277151	0.000163583	Nf1/Cav1/Trp73/Paqr3/Ptpn1/Hyal2/Cblc/Gba/Lax1/Lyn/Dusp2/Sfrp1/Rgs14/Dab2ip/Mapk7/Spry1/Dusp16/Dusp9/Apoe/Ptpn5/Inpp5k/Stk38/Nup62/Mapk8ip1/Irak3/Dusp4/Cdk5rap3/Tsc2/Bmp4/Gsk3b/Prkca/Sfrp5/Dusp3/Hmgcr/Prkcd/Dusp1/Spred1/Dusp8/Il1b/Cd300a/Dusp10/Ptprj	42
BP	GO:0098884	postsynaptic neurotransmitter receptor internalization	23/8556	2.54659e-05	0.000279226	0.000164808	Ap2b1/Nedd4/Dnm1/Dnm2/Ap2m1/Caly/Iqsec1/Hpca/Pip5k1c/Itgb3/Drd4/Pacsin1/Drd3/Numb/Gsg1l/Hap1/Eps15/Ophn1/Usp46/Efnb2/Akap5/Arc/Synj1	23
BP	GO:0140239	postsynaptic endocytosis	23/8556	2.54659e-05	0.000279226	0.000164808	Ap2b1/Nedd4/Dnm1/Dnm2/Ap2m1/Caly/Iqsec1/Hpca/Pip5k1c/Itgb3/Drd4/Pacsin1/Drd3/Numb/Gsg1l/Hap1/Eps15/Ophn1/Usp46/Efnb2/Akap5/Arc/Synj1	23
BP	GO:0000209	protein polyubiquitination	96/8556	2.55108e-05	0.000279226	0.000164808	Ube2l3/Shprh/Ppil2/Lrsam1/Rnf8/Asb2/Rffl/Ube2s/Ube4a/Trim27/Trip12/Nedd4/Ubox5/Parp10/Trim71/Chfr/Mgrn1/Znrf1/Ube2t/Ube2c/Jade2/Huwe1/Syvn1/Rnf40/Anapc7/Ube3b/Fbxw11/Anapc11/March5/Ube2g2/Stub1/Prpf19/Ddb2/Prkn/Cdc26/Rnf41/Rnf14/Axin1/Peli3/Arih1/Wwp2/Rnf144a/Xiap/Nod2/Smurf2/Trim21/Nedd4l/Dtx3l/Ube2d1/Ubr5/Hectd1/Rnf26/Anapc5/Sharpin/Ube2a/Fbxo22/Skp2/Ube2r2/Peli2/Trim3/Ube2o/Ube2v1/Ube2k/Zfp91/…	96
BP	GO:0002028	regulation of sodium ion transport	53/8556	2.57473e-05	0.00028132	0.000166044	Wnk2/Arf1/Chp1/Nedd4/Fxyd2/Akt2/Atp1b2/Ptpn3/Fxyd7/Per1/Scn1b/Wnk4/Dnm2/Atp1a2/Fxyd5/Sptbn4/Plcb1/Drd2/Scn5a/Slmap/Nos1/Stoml1/Commd1/Drd4/Gnas/Pcsk9/Nkain4/Nedd4l/Wnk3/Drd3/Agrn/Ikbkb/Snta1/Ank3/Prss8/P2rx4/Atp1b1/Scn4b/Nkain3/Tgfb1/Nkain1/Fxyd4/Tesc/Mllt6/Hecw1/Gpd1l/Scn3b/Osr1/Dmpk/Sgk1/Stom/Fxyd6/Atp2b4	53
BP	GO:0032210	regulation of telomere maintenance via telomerase	33/8556	2.62281e-05	0.000285569	0.000168552	Gnl3l/Nek2/Acd/Xrcc5/Ctc1/Pml/Cct3/Tinf2/Mapk3/Hnrnpc/Src/Exosc10/Dkc1/Pkib/Cct4/Nat10/Prkcq/Pnkp/Pif1/Terf2/Cct7/Hmbox1/Mapk15/Ctnnb1/Dcp2/Pinx1/Map3k4/Tnks/Parn/Pot1a/Atm/Map2k7/Tent4b	33
BP	GO:0035924	cellular response to vascular endothelial growth factor stimulus	33/8556	2.62281e-05	0.000285569	0.000168552	Dll1/Foxc1/Pgf/Prkd2/Xdh/Tcf4/Hspb1/Mapkapk2/Vegfb/Pdgfb/Vegfa/Dab2ip/Ramp2/Anxa1/Ptp4a3/Myo1c/Ccbe1/Ern1/Nr4a1/Smoc2/Dll4/Adgra2/Map2k3/Rela/Mapk14/Flt4/Nrp2/Nus1/Flt1/Egr3/Jcad/Adamts3/Sema6a	33
BP	GO:0001947	heart looping	37/8556	2.71252e-05	0.000294621	0.000173895	Dll1/Smad3/Psen1/Tgfbr2/Srf/Stil/Sufu/Noto/Hand2/Ihh/Zic3/Aldh1a2/Ccdc103/Kdm2a/Mesp1/Nphp3/Tbx2/Eng/Ift57/Kif3a/Lrp6/Vangl2/Dnaaf1/Wnt3a/Cfc1/Tmed2/Fgf8/Mef2c/Wnt5a/Mib1/Tbx20/C2cd3/Ift52/Hand1/Lbx1/Rbpj/Ahi1	37
BP	GO:0031102	neuron projection regeneration	36/8556	2.71542e-05	0.000294621	0.000173895	Fas/Inpp5f/Tnr/Mag/Adam17/Map2k2/Jak2/Mapk8ip3/Cers2/Ulk1/Rtn4r/Thy1/Gap43/Map4k4/Ptprf/Scarf1/Ndel1/Bex1/Fkbp1b/Rtn4rl1/Igf1r/Rtn4/Bcl2/Rgma/Mmp2/Pten/Epha4/Xylt1/Ntrk3/Adm/Lrig2/Matn2/Ptprs/Jun/Gfap/Mtr	36
BP	GO:0031669	cellular response to nutrient levels	95/8556	2.75431e-05	0.000298319	0.000176078	Cadps2/Fas/Clec16a/Pdk2/Map1lc3b/Nprl3/Klf10/Castor1/Eif4g1/Bmf/Folr2/Mup1/Rptor/Srebf2/Hnrnpl/Wnt4/Mapk3/Itfg2/Gba/Wdr59/Pdk4/Srf/Seh1l/Ulk1/Atg14/Atg7/Ucn3/Bhlha15/Nuak2/Pdxp/Ssh1/Sh3glb1/Ncoa1/Usf1/Prkn/Pim1/Eif2ak2/Pik3c3/Trpv1/Tnrc6a/Pcsk9/Ralb/Trpm4/Usf2/Angptl4/Nupr1l/Ehmt2/Szt2/Tbl2/Wnt9b/Cdkn1a/Gas2l1/Zc3h12a/Pik3r4/Mtor/Sesn2/P2rx4/Vdr/Becn1/Fbxo22/Slc2a1/Sik2/Cib2/Kcnb1/Rrp8/Cyp27b1/Ts…	95
BP	GO:2001252	positive regulation of chromosome organization	91/8556	2.82011e-05	0.000304277	0.000179594	Mecp2/Nek2/Ctbp1/Jdp2/Prkd2/Kat7/Arid5a/Acd/Xrcc5/Pml/Cct3/Sirt6/Mapk3/BC004004/Dkc1/Smarcb1/Vegfa/Rnf40/Zbtb7b/Lif/Men1/Dnmt3b/Anapc11/Pkib/Suv39h1/Slx1b/Nos1/Ercc1/Cct4/L3mbtl2/Phf1/Bcl6/Tal1/Mre11a/Prkcq/Slx4/Pnkp/Piwil2/Foxp3/Kdm2a/Ogt/Terf2/Cct7/Kat2a/Nabp2/Prdm12/Atrx/Pax7/Rps6ka5/Phf19/Anapc5/Becn1/Pink1/Kdm1a/Akap8l/Trim28/Setdb1/Hmbox1/Mapk15/Cdk9/Ctnnb1/Arrb1/Ruvbl2/Lmna/Wbp2/Lpin1/Map3…	91
BP	GO:0060402	calcium ion transport into cytosol	79/8556	2.82097e-05	0.000304277	0.000179594	Il13/Jph2/Bdkrb1/Abl1/Grin2b/Adcyap1r1/Trpm1/Ddit3/Cxcl10/Cav1/Cacnb3/Gstm7/Pml/Itpr3/Aplnr/Adra1a/P2rx7/Dbi/Lyn/Ffar1/Pawr/Drd2/Thy1/Itgb3/Ramp3/Trpv1/Cacna1i/Jph3/Ank2/Trpc3/Slc8b1/Glp1r/Mcoln1/Ptk2b/Cx3cl1/Tmem28/Plcg1/Slc8a2/Capn3/Jsrp1/Bak1/Tpcn2/P2rx4/Hap1/Grin2c/Grin2d/Fkbp1b/Grin1/Ntsr1/Trpv5/Adrb1/Tex101/Bcl2/Tmbim6/Gper1/Tgfb1/Letm1/Bmp4/Fam155a/Slc8a3/Akap5/Asph/Akap6/Pdpk1/Ptprc/Diaph…	79
BP	GO:0045927	positive regulation of growth	147/8556	2.824e-05	0.000304277	0.000179594	Kdm2b/Mecp2/Dll1/Disc1/Ntn1/Sema7a/Ino80/Islr2/Sfn/Pex5/Serpine1/Zpr1/Eif4g1/L1cam/Adam17/Actn3/Nol12/Igf2/Rptor/Stat5b/Slc25a33/Tshr/Ppard/Ahr/Brat1/Atp8a2/Crabp2/Srf/Sptbn4/Vegfa/Sfrp1/Mul1/Pin1/Rasal1/Ghrhr/Plcb1/Rps6kb1/Drd2/Cxcl12/Rufy3/Sh3glb1/Prkn/Cacna2d2/Pim1/Golga4/Megf8/Hpn/Hopx/Apoe/Tnfrsf12a/Cd81/Adnp2/Rnd2/Il9r/Csf1/Mapt/Ndel1/Fgfr1/Tgfbr3/Fgf9/Ddx39b/Nedd4l/Sema4d/Exosc9/Tbx2/Cpne5…	147
BP	GO:0035249	synaptic transmission, glutamatergic	58/8556	2.9267e-05	0.000314798	0.000185804	Dgki/Homer1/Ntrk2/Cdk5/Adcyap1/Nf1/Dtnbp1/Disc1/Shank1/Tnr/Iqsec2/Psen1/Shank3/Grm2/Tshz3/Grm4/Cnih2/Adora1/Grm6/Clstn3/Mapk8ip2/Drd2/Kalrn/Shank2/Prkn/Grik5/Adora2a/Ror2/Gria4/Nlgn2/Cacng4/Ptk2b/Unc13a/Slc17a8/Grin2d/Ophn1/Cckbr/Grin1/Grik4/Stxbp1/Htr1b/Prkaca/Plat/Mef2c/Grik3/Grid1/Cnr1/Nlgn3/Grik2/Napa/Cacng5/Oxtr/Cacng3/Pak1/Cacng7/Nps/Grm1/Grm7	58
BP	GO:0010632	regulation of epithelial cell migration	111/8556	2.97776e-05	0.000319728	0.000188714	Pbld1/Mecp2/Ptprm/Nf1/Abl1/Mapre2/Aqp1/Prkd2/Serpine1/Atp5b/Emc10/Adam17/Igf2/Hspb1/Epha2/Tgfbr2/Plpp3/Hdac7/Bcas3/Hdac5/Sh3bp1/Stc1/Src/Pdgfb/Map3k3/Rab25/Gab2/Vegfa/Atoh8/Insl3/Gpi1/Patz1/Dab2ip/Tacstd2/Tbxa2r/Iqsec1/Mmrn2/Sema4a/Anxa1/Itgb3/Gdf2/Rhoj/Map4k4/Ager/Adgrb1/Apoe/Fgf1/Fgfr1/Tgfbr3/Ets1/Ccbe1/Jup/Ptk2b/Pik3r2/Serpinf1/Smoc2/Zc3h12a/Ctsh/Plcg1/Mtor/Dll4/Adgra2/Hdac9/Rhob/P2rx4/Synj2bp…	111
BP	GO:0032200	telomere organization	69/8556	2.98283e-05	0.000319728	0.000188714	Upf1/Gnl3l/Nek2/Smc6/Acd/Smg5/Xrcc5/Ctc1/Pml/Cct3/Tinf2/Sirt6/Smg6/Mapk3/Nhp2/Hnrnpc/Src/Exosc10/Dkc1/Pkib/LTO1/Slx1b/Ercc1/Cct4/Dclre1a/Nat10/Telo2/Rpa2/Hsp90ab1/Mre11a/Prkcq/Slx4/Pnkp/Tep1/Apex1/Pif1/Dna2/Terf2/Cct7/Mcrs1/Nabp2/Zscan4c/Atrx/Xrcc4/Hmbox1/Mapk15/Ercc4/Ctnnb1/Dcp2/Lmna/Pinx1/Map3k4/Tnks/Rad51c/Tert/Rad51/Smg7/Parn/Rpa1/Pot1a/Atm/Rif1/Hnrnpd/Xrn1/Xrcc3/Parp1/Map2k7/Zfp365/Tent4b	69
BP	GO:0032886	regulation of microtubule-based process	114/8556	3.02062e-05	0.000323222	0.000190776	Catsper1/Ska2/Trim37/Mecp2/Gda/Abl1/Stmn3/Nek2/Spef1/Cdk5rap2/Mapre2/Rae1/Cdk2ap2/Cav1/Kif11/Ripor2/Phldb1/Apc/Cfap298/Mid1/Chmp4c/Bbs1/Rbm14/Apc2/Cep250/Dixdc1/Hsph1/Cnih2/Trim46/Mark4/Mark2/Stil/Nsfl1c/Camsap3/Fes/Ckap2/Trim54/Mdm1/Rassf1/Specc1l/Pkd1/Senp6/Tacc1/Plk1/Ska1/Cep70/Arhgef2/Chmp1a/Capzb/Mapt/Rassf7/Tbcd/Kat2a/Gas2l1/Cdk5r1/Gas2l2/Eml2/Agrn/Cfap20/Dyrk1a/Igbp1/Bbs2/Psrc1/Bicd2/Nup62…	114
BP	GO:0022612	gland morphogenesis	78/8556	3.03557e-05	0.000324264	0.000191391	Rxra/Plag1/Ntn1/Ddr1/Hoxb13/Cav1/Ntn4/Capn1/Ctnnd1/Pml/Lrp5/Epha2/Tgfbr2/Wnt4/Kdm5b/Gli2/Src/Pdgfb/Foxa1/Sfrp1/Trp63/Cflar/Dag1/Mst1/Hpn/Polb/Elf3/Plau/Csf1/Tgfa/Sulf2/Fgfr1/Twsg1/Ptn/Tbx2/Rps6ka1/Nkx2-3/Vdr/Fem1b/Lrp6/Fgfr2/Tgm2/Pax3/Igf1r/Wnt3a/Fgf8/Tfap2c/Etv5/Bcl2/Sox9/Stat6/Tgfb1/Bmp4/Rarg/Mmp2/Msx2/Nkx3-1/Ptch1/Wnt5a/Zfp157/Igf1/Slc12a2/Nrg3/Bsx/Btbd7/Frs2/Fgf10/Tnf/Igfbp5/B4galt1/Btrc/Prop…	78
BP	GO:1905276	regulation of epithelial tube formation	16/8556	3.06977e-05	0.000327354	0.000193215	Dvl3/Fzd1/Dvl1/Celsr1/Sfrp1/Gdnf/Lrp6/Vangl2/Ptk7/Six4/Wnt5a/Grhl3/Sfrp5/Fzd2/Six1/Dvl2	16
BP	GO:0060541	respiratory system development	123/8556	3.07528e-05	0.00032738	0.00019323	Msc/Atp7a/Hikeshi/Speg/Pou2f1/Ace/Sox2/Ncor2/Cux1/Map2k2/Tshz3/Stra6/Tgfbr2/Mapk3/Mapk8ip3/Gli2/Foxp4/Celsr1/Srf/Vegfa/Foxa1/Dlg5/Lif/Sox11/Dspp/Adamts2/Smad2/Atxn1/Wnt7b/Ppp1ca/Klf2/Gpc3/Zic3/Aldh1a2/Heg1/Spry1/Cdc42/Dag1/Grhl2/Mgp/Hopx/Abca12/Tab1/Fgf1/Cftr/Thra/Fgfr1/Nphp3/Ccbe1/Tulp3/Fgf9/Errfi1/Sim2/Rcn3/Foxj1/Insc/Ctsh/Adamtsl2/Rpl13a/Ctsz/Creb1/Numb/Spdef/Jmjd6/Mycn/Lrp6/Fgfr2/Rpgrip1l/Itg…	123
BP	GO:0007033	vacuole organization	82/8556	3.08114e-05	0.000327444	0.000193268	Atg16l2/Lrsam1/Map1lc3b/Nprl3/Arf1/Lamtor1/Atg101/Gaa/Rab1b/Hook3/Pacs2/Psen1/Tmem41b/Pip4k2a/Atp13a2/Pip4k2c/Tbc1d14/Gba/P2rx7/Ulk1/Anxa2/Nsfl1c/Atg9a/Atg14/Atg7/Wipi1/Ubxn2a/Sh3glb1/Rab7b/Pikfyve/Hook2/Cln6/Tfeb/Wdr45b/Pik3c3/Syt7/Naglu/Rab34/Ralb/Irgm1/Rab33b/Wipi2/Ehmt2/Vps41/Idua/Atg16l1/Atg2a/Myo7a/Fam160a2/Atg9b/Wdr45/Lyst/Tpcn2/Hexa/Becn1/Pink1/Ppt1/Pip4k2b/Man2a1/Cln3/Tmem175/Pik3c2b/Sec…	82
BP	GO:0010811	positive regulation of cell-substrate adhesion	68/8556	3.19586e-05	0.000339055	0.000200121	Rell2/Smoc1/Abl1/Disc1/Smad3/Col16a1/L1cam/Myadm/Jak2/Wnt4/Dnm2/Sdc4/Vegfa/Dmtn/Flna/Fbln1/Cd3e/Cass4/Triobp/Thy1/Mmrn2/Emilin3/Unc13d/Itgb3/Dag1/Epha1/Map4k4/Col26a1/Prex1/Csf1/Itga5/Ninj1/Ptn/Jup/Ptk2b/Smoc2/Rac3/Npnt/Emid1/Epb41l5/Net1/Itga3/Cdk6/Fn1/Tsc1/Egflam/Spock2/Apoa1/Pcsk5/Thbs1/Tdgf1/Crk/Myoc/Gsk3b/Ppm1f/Plekha2/Col8a1/Ccl28/Rreb1/Nid1/Rsu1/Ndnf/Prkce/Emp2/Prkcz/Skap1/Ptprj/Crkl	68
BP	GO:1903320	regulation of protein modification by small protein conjugation or removal	110/8556	3.21808e-05	0.000340832	0.00020117	Ube2l3/Gnl3l/Rassf5/Cdk5/Abl1/Fbxo2/Ube2s/Traf7/Hspbp1/Cav1/Chp1/Trip12/Pef1/Psen1/Mapk9/Parp10/Nxn/Klhl40/Rpl11/Rasd2/Chfr/Zer1/Ubxn1/Mta1/Ahrr/Tbc1d7/Rnf40/Vcp/Prmt3/Mul1/Pin1/Atg7/Tollip/Gsk3a/Prkcg/Pias1/Ubxn2a/Fzr1/Pias3/Stub1/Hmg20b/Commd1/Prkn/Hsp90ab1/Rassf1/Axin1/Adgrb1/Plk1/Dcun1d5/Kdm2a/Peli3/Xiap/Nod2/Ogt/Smad7/Trim21/Dtx3l/Ube2d1/Sphk1/Inava/Arnt/Zc3h12a/Sh3rf2/Mtor/Ubr5/Capn3/Wfs1/P…	110
BP	GO:0048663	neuron fate commitment	48/8556	3.28128e-05	0.000346345	0.000204424	Dll1/Atoh1/Casz1/Sox2/Epop/Isl2/Fev/Smarcc2/Gsx1/Myt1l/Runx1/Foxn4/Gli2/Hoxc10/Foxa1/Sufu/Ihh/Cdc42/Notch3/Jag2/Lhx3/Ehmt2/Fezf2/Evx1/Pax7/Olig1/Dll4/Pax3/Dlx1/Olig3/Tgfbr1/Tfap2c/Tlx3/Bmp4/Eya1/Ntrk3/Pou3f2/Nkx2-1/Olig2/Nkx6-2/Lbx1/Wnt1/Rbpj/Gsx2/Bcl11b/Tbr1/Six1/Nrg1	48
BP	GO:1901888	regulation of cell junction assembly	48/8556	3.28128e-05	0.000346345	0.000204424	Abl1/Ace/Smad3/Col16a1/Cav1/Dusp22/Cldn1/Wnt4/Bcas3/Rapgef1/Sdc4/Src/Vegfa/Dmtn/Ldb1/Camsap3/Thy1/Rhod/Gpm6b/Map4k4/Myo1c/Flot1/Nedd4l/Snai1/Ikbkb/Epb41l5/Acvrl1/Mmp14/Apod/Tsc1/Rcc2/Prkaca/Limch1/Myoc/Pten/Ppm1f/Fam107a/Phldb2/Clasp1/Fzd5/Peak1/Dapk3/Dusp3/Coro1c/Tnf/Slk/Ptprj/Rapgef2	48
BP	GO:0032205	negative regulation of telomere maintenance	25/8556	3.32109e-05	0.000349953	0.000206553	Gnl3l/Acd/Xrcc5/Ctc1/Pml/Tinf2/Smg6/Hnrnpc/Src/Exosc10/Ercc1/Nat10/Slx4/Pif1/Terf2/Mcrs1/Xrcc4/Ercc4/Dcp2/Pinx1/Tnks/Pot1a/Atm/Parp1/Tent4b	25
BP	GO:0006979	response to oxidative stress	186/8556	3.33792e-05	0.000351131	0.000207249	Nme5/Tbc1d24/Naprt/Axl/Pdk2/Atp7a/Abl1/Aqp1/Lonp1/Fancc/Fbxo7/Ankzf1/Hnf1a/Btk/Foxo3/Il10/Srxn1/Psen1/Mapk9/Pml/Rbpms/Hspb1/Hmox2/Grk2/Jak2/Atp13a2/Rnf112/Vkorc1l1/Glrx2/Fzd1/Mapk3/Gpx2/Gpx3/Mtf1/Adprhl2/Tmem161a/Ect2/Hyal2/Hsph1/Src/Aptx/Cygb/Scly/Chchd4/Atg7/Rgs14/Pawr/Plk3/Sdhc/Mapk7/Nfe2l1/Diablo/Mutyh/Ercc1/Pycr1/Ercc6/Mapk13/Pax2/Aldh3b1/Akr1b3/Mpv17/Prkn/Anxa1/Htra2/Ndufa6/Cflar/Pnkp/Stx2/…	186
BP	GO:0006066	alcohol metabolic process	139/8556	3.41069e-05	0.00035818	0.00021141	Adh4/Ip6k3/Mecp2/Mogat2/Pth/Prkg1/Adcyap1r1/Sptlc1/Hnf1a/Por/Apoa2/Plcd1/Nudt3/Mvk/Inpp5e/Adh5/Pctp/Cyb5r3/Pex2/Impa1/Lrp5/Hdlbp/Arv1/Srebf2/Serpina12/Wnt4/Lmf1/Kcnma1/Retsat/Gba/Hmgcs2/Itpkc/Fech/Ldlrap1/Scp2/Plcb1/Itpk1/Cacna1h/Inpp5a/Nfe2l1/Abca2/Lrp1/Degs2/Ip6k1/Spr/Dpagt1/Tkfc/Npc1l1/Akr1b3/Sult1b1/Cln6/Srd5a3/Soat1/Scarb1/Aldh3a2/Sgpp1/Pck2/Cyp39a1/Apoe/Pcsk9/Fgf1/Cftr/Akr1c20/Fgfr1/Inpp5k/…	139
BP	GO:0005976	polysaccharide metabolic process	61/8556	3.56034e-05	0.000373191	0.00022027	Esrrb/Pth/Ins2/Hs2st1/Phkb/Gaa/B3gnt8/Has3/Akt2/Igf2/Ext1/Ppp1r3d/Pgm2/Ext2/Ap2a1/Gfpt1/Pdgfb/Pfkm/Gsk3a/Grb10/B3gnt7/Ndst1/Ppp1ca/Phkg2/Stbd1/Pygm/Ppp1r3e/Inpp5k/B3gnt4/Adra1b/Gys1/Mtor/B4galt5/Prkag3/Stk40/Pcdh12/Adrb1/Pygb/Insr/Tgfb1/Tcf7l2/Khk/B3gnt2/Rb1cc1/Gsk3b/Ppp1r3b/Ppp1r2/Igf1/Ndst4/Il6st/Sorbs1/Phlda2/Irs2/Prkag2/Nfkb1/Ndst2/G6pc/Ppp1r1a/Epm2aip1/B3gnt6/Agl	61
BP	GO:0072524	pyridine-containing compound metabolic process	80/8556	3.57597e-05	0.000373191	0.00022027	Esrrb/Naprt/Ins2/Hk1/Kcnab2/Aspdh/Actn3/Eno1b/Sirt6/Pdxk/Gapdh/Nmnat3/Shpk/P2rx7/Hk2/Ogdh/Ier3/Tkt/Vcp/Nadk/Gpi1/Pdha2/Pfkm/Ppara/Pdxp/Galt/Eif6/Tkfc/Pfkl/Dlst/Eno2/Hk3/Pck2/Aldoa/Nmnat1/Nadsyn1/Ogt/Eno3/Pgk1/Zbtb7a/Pgls/Aldoc/Mpi/Mdh2/Prkag3/Jmjd8/Pklr/Pnpo/Idh2/Gpd1/G6pdx/Taldo1/Cbfa2t3/Mlxipl/Tigar/Pgd/Insr/Aldob/Prdx5/Stat3/Gale/Idh1/Khk/Ncor1/Kynu/Ppargc1a/Nmnat2/Pfkfb2/Igf1/Zbtb20/Gpd1l/Art…	80
BP	GO:0006835	dicarboxylic acid transport	46/8556	3.57764e-05	0.000373191	0.00022027	Sept2/Ntrk2/Nf1/Prkg1/Dtnbp1/Grin2b/Gabbr1/Psen1/Folr2/Grm2/Adora1/P2rx7/Slc25a22/Gipc1/Slc25a10/Hrh3/Lrp2/Slc26a8/Slc26a6/Trpv1/Adora2a/Arl6ip5/Slc17a8/Slc1a7/Slc1a3/Ntsr1/Stxbp1/Slc7a11/Kcnj10/Slc1a2/Il1rn/Slc25a12/Lrrc8a/Arl6ip1/Slc22a6/Tnf/Prkcd/Dpysl2/Apba1/Slc1a1/Pak1/Il1b/Lrrc8d/Htt/Slc46a1/Grm7	46
BP	GO:0043525	positive regulation of neuron apoptotic process	46/8556	3.57764e-05	0.000373191	0.00022027	Fas/Cdk5/Nf1/Ddit3/Foxo3/Casp2/Kcnma1/Map2k4/Pin1/Gsk3a/Pawr/Grik5/Cdc42/Ager/Ptprf/Pcsk9/Pitx3/Casp6/Map3k11/Cdk5r1/Agrn/Ctsz/Rapsn/Ralbp1/Fgfr3/Ctnnb1/Ccl3/Il18/Bcl2l11/Gsk3b/Bace1/Hrk/Atf2/Atm/Grik2/Ube2m/Jun/Bbc3/Cdc34/Casp3/Map2k7/Tnf/Tfap2b/Il1b/Epha7/Fbxw7	46
BP	GO:0030201	heparan sulfate proteoglycan metabolic process	20/8556	3.61846e-05	0.000376187	0.000222038	Hs2st1/Xylt2/Ext1/Ext2/Hpse/Ndst1/Glce/Sulf2/B3gat3/Vangl2/Ctnnb1/Tcf7l2/Sgsh/Xylt1/Ndst4/Extl3/Gpc1/Hs6st1/Ndst2/Hs6st3	20
BP	GO:0032801	receptor catabolic process	20/8556	3.61846e-05	0.000376187	0.000222038	Uvrag/Cdk5/Rnf43/Znrf3/Capn1/Nedd4/Ptpn1/Anxa2/Git1/Sh3glb1/Apoe/Pcsk9/Dtx3l/Mtmr2/Snx25/Pik3r4/Becn1/Furin/Tgfb1/Smurf1	20
BP	GO:0060491	regulation of cell projection assembly	95/8556	3.62777e-05	0.000376525	0.000222237	Cobl/Zmynd8/Zmynd10/Atp7a/Kctd17/Ssh3/Kit/Aqp1/Atmin/Plek2/Frmd7/Cav1/Ripor2/Pld1/Apc/Ift46/Epha2/Bcas3/Dnm2/Map4/Src/Fscn1/Plekhm1/Palm/Mark4/P2rx7/Fuz/Rab3ip/Srf/Dmtn/Tbc1d7/Cdk10/Cdc42ep1/Tacstd2/Neurl1a/Ssh1/Noto/Arhgap35/Crocc/Prkcq/Rap1gap/Cdc42/Gap43/Rac2/Cdc42ep2/Cntrob/Capzb/Ndel1/Clrn1/Eps8l1/Agrn/Ppp1r9a/Mtor/Gm14137/Dzip1/Stau2/Hnf4a/Hap1/Hras/Dcdc2a/Dpysl3/Mapk15/Podxl/Rcc2/Bin3/Tgfb…	95
BP	GO:0045684	positive regulation of epidermis development	26/8556	3.65585e-05	0.000378807	0.000223584	Atoh1/Tradd/Foxc1/Sfn/Ppard/Krt2/Ptch2/Hpse/Kdf1/Fst/H2afy2/Vdr/Sfrp4/Cyp27b1/Bmp4/Gal/Msx2/Ptch1/Wnt5a/Foxn1/Tmem79/H2afy/Tnf/Wnt10b/Ncoa3/Med1	26
BP	GO:0061515	myeloid cell development	45/8556	3.72545e-05	0.000385377	0.000227462	Ank1/Rabgap1l/Lyar/Tyrobp/Kit/Slc9b2/Adgrf5/Pip4k2a/Src/Fam210b/Srf/Dmtn/Adgrf4/Anxa2/Gata1/Bcl6/Klf2/Tal1/Itgam/Ercc2/Flvcr1/Cldn18/Lrrk1/Zbtb7a/Meis1/Jmjd6/G6pdx/Maea/Nbeal2/Tjp2/Fam20c/Tmod3/Wasf2/Slc11a2/Arid4a/Bpgm/Zfp385a/Pabpc4/Fli1/Mpig6b/Med1/Trim58/Fbxw7/Atp6ap1/Sox6	45
BP	GO:0050709	negative regulation of protein secretion	75/8556	3.78021e-05	0.000390392	0.000230422	Slamf1/Ins2/Trim27/Apoa2/Oprm1/Il10/Syt11/Mup1/Otud5/Rptor/Pml/Pde1c/Lrrc32/Rab11fip1/Kcnq1/Sfrp1/Fbln1/Drd2/Rhbdf2/Cd22/Nos1/Prkn/Anxa1/Btn1a1/Pfkl/Drd4/Madd/Map4k4/Foxp3/Erp29/Midn/Rab11fip5/Srcin1/Srgn/Idua/Drd3/Cx3cl1/Tnfrsf9/Hdac1/Crhr2/Zc3h12a/Abcc8/Ubr5/Mapkbp1/Psmd9/Idh2/Cd34/Fkbp1b/Btn2a2/Kcnb1/Cd200/Fn1/Apoa1/Tmbim6/Pim3/Jagn1/Rsad2/F2rl1/Sytl4/Tlr6/Dph3/Anxa4/Kcnj11/Parp1/Hmgcr/Tnf/Bmp…	75
BP	GO:0045862	positive regulation of proteolysis	151/8556	3.8549e-05	0.000397445	0.000234585	Usp13/Fas/Pacsin3/Disc1/Smad3/Grin2b/Xdh/Hspbp1/Sgta/Nkd2/Ctnnd1/Psen1/Mapk9/Pml/Senp1/Khdc1b/Clu/Gsn/Jak2/Nod1/Mapk3/Osbpl7/Klhl40/Chfr/Vsir/Src/Dvl1/Spon1/Gba/Fuz/Ttbk1/Tfap4/Rad23a/Rhbdd1/Lyn/Rnf40/Vcp/Mul1/Atg7/Gsk3a/Men1/Dab2ip/Pawr/Plk3/Fbxw11/Edem1/Pias1/Diablo/Antxr1/Bad/Stub1/Prkn/Htra2/Cln6/Psme1/Rnf14/Meltf/Axin1/Sumo3/Efna3/Nlrc4/Plk1/Hpn/Arl6ip5/Mtch1/Apoe/Arih1/Rnf144a/Trim67/Ogt/Sm…	151
BP	GO:1904375	regulation of protein localization to cell periphery	70/8556	3.90738e-05	0.000402188	0.000237384	Cdk5/Ins2/Pid1/Mrap/Vamp8/Lztfl1/Bcl2l1/Iqsec2/Nkd2/Dpp6/Epha2/Tmbim1/Ppp1r9b/Ppfia1/Grasp/Ap2m1/Camk2a/Ldlrap1/Stx3/Lrrc15/Mrap2/Actb/Kalrn/Lrp1/Commd1/Ramp3/Dag1/Csk/Ppp2r5a/Sapcd2/Wnk3/Pik3r2/Dlg1/Lypd1/Trem2/Hectd1/Numb/Hras/Itga3/Mmp14/Wnt3a/Ptpn9/Gper1/Tgfb1/Sqstm1/Camk2g/Stx4a/Ephb2/Gsk3b/Appl1/Gripap1/Pik3r1/Akap5/Sptbn1/Pdpk1/Dpp10/Lgals3/Rer1/Kcnj11/Sorbs1/Camk2b/Magi2/Stac2/Tnf/Stx8/Ep…	70
BP	GO:0120032	regulation of plasma membrane bounded cell projection assembly	94/8556	3.91834e-05	0.000402649	0.000237657	Cobl/Zmynd8/Zmynd10/Atp7a/Kctd17/Ssh3/Kit/Aqp1/Atmin/Plek2/Frmd7/Cav1/Ripor2/Pld1/Apc/Ift46/Epha2/Bcas3/Dnm2/Map4/Fscn1/Plekhm1/Palm/Mark4/P2rx7/Fuz/Rab3ip/Srf/Dmtn/Tbc1d7/Cdk10/Cdc42ep1/Tacstd2/Neurl1a/Ssh1/Noto/Arhgap35/Crocc/Prkcq/Rap1gap/Cdc42/Gap43/Rac2/Cdc42ep2/Cntrob/Capzb/Ndel1/Clrn1/Eps8l1/Agrn/Ppp1r9a/Mtor/Gm14137/Dzip1/Stau2/Hnf4a/Hap1/Hras/Dcdc2a/Dpysl3/Mapk15/Podxl/Rcc2/Bin3/Tgfbr1/F…	94
BP	GO:0032091	negative regulation of protein binding	59/8556	4.0448e-05	0.000414276	0.000244519	Gnl3l/Mecp2/Pex14/Dtnbp1/Disc1/Ace/Sympk/Frmd7/Ckmt1/Crtac1/Cav1/Il10/Ripor2/Mapk3/Dvl1/Golga2/Ttbk1/Pdgfb/Pin1/Ppara/Actb/Fam192a/Stub1/Wfikkn1/Styx/Ptprf/Carm1/Pcsk9/Ralb/Nfatc4/Ifit2/Adam15/Hfe/Ctsz/Lrpap1/Xirp1/Kdm1a/Epb41l5/Dnajb2/Camk1/Lef1/Crmp1/Gpsm1/Aes/Ruvbl2/Tdg/Rgma/Tmbim6/Ccm2l/Tmc8/Gsk3b/Nkx3-1/Bag2/Ppp1r2/Eif2s1/Csnk1e/Pim2/Arrb2/Itga4	59
BP	GO:0046474	glycerophospholipid biosynthetic process	59/8556	4.0448e-05	0.000414276	0.000244519	Agpat1/Vac14/Pigg/Chkb/Pik3c2g/Apoa2/Pld1/Impa1/Pik3cb/Gpat4/Cdipt/Pigv/Pgap3/Pigt/Gpaa1/Ptdss2/Pigq/Etnk2/Pdgfb/Lpcat1/Slc27a1/Pi4k2a/Ajuba/Sh3glb1/Pip5k1c/Pik3c3/Pgs1/Pigk/Pld2/Dgkq/Pigb/Abhd5/Pik3cd/Chka/Etnk1/Agpat2/Pgap2/Pisd/Dgkz/Pemt/Apoa1/Pigu/Dgka/Pla2g5/Pik3c2b/Rab38/Dpm2/Pigs/Pigc/Piga/Pik3ca/Pign/Pgap1/Pip5k1a/Pigz/Nr1h4/Pik3cg/Pcyt1a/Fgf2	59
BP	GO:0000045	autophagosome assembly	52/8556	4.13101e-05	0.000422409	0.000249319	Atg16l2/Lrsam1/Map1lc3b/Nprl3/Atg101/Rab1b/Pacs2/Psen1/Tmem41b/Pip4k2a/Pip4k2c/Tbc1d14/Ulk1/Nsfl1c/Atg9a/Atg14/Atg7/Wipi1/Ubxn2a/Sh3glb1/Pikfyve/Wdr45b/Pik3c3/Ralb/Irgm1/Rab33b/Wipi2/Ehmt2/Atg16l1/Atg2a/Atg9b/Wdr45/Becn1/Pink1/Pip4k2b/Sec22b/Mfn2/Ift88/Rb1cc1/Atg2b/Ubxn2b/Synpo2/Ulk3/5330417C22Rik/Rab1a/Gabarap/Atg13/Mtmr3/Atg4c/Ubqln2/Rab7/Smurf1	52
BP	GO:0016053	organic acid biosynthetic process	163/8556	4.16602e-05	0.00042529	0.00025102	Acot7/Nags/Esrrb/Ins2/Mtrr/Hk1/Cth/Psph/Prkag1/Fpgs/Gls2/Mthfd1l/Gad1/Hnf1a/Atic/Tbxas1/Actn3/Has3/Pex2/Mcat/Rdh9/Eno1b/Mapk9/Acot11/Aloxe3/Ldhc/Sirt6/Cbs/Mthfr/Gapdh/Prkab2/Ap2a1/P2rx7/Pdgfb/Hk2/Ogdh/Ier3/Pdk4/Ccnd3/Scd1/Gpi1/Abhd2/Sds/Pycrl/Pfkm/Ppara/Mgll/Galt/Eif6/Pycr1/Tkfc/Acsm2/Anxa1/Elovl1/Aldh1a2/Pfkl/Eno2/Mthfs/Hk3/Cyp39a1/Mthfd1/Aldoa/Mlycd/Tha1/Phgdh/Plod1/Ogt/Uros/Eno3/Pgk1/Shmt1/Acs…	163
BP	GO:0030198	extracellular matrix organization	122/8556	4.18558e-05	0.000426587	0.000251785	Loxl4/Smoc1/Atp7a/Nf1/Abl1/Smad3/Foxc1/Tnr/Col5a1/Ddr1/Thsd4/Col16a1/Abl2/Phldb1/Has3/Ric8a/P3h1/Fscn1/Klk4/Col5a3/Vipas39/Anxa2/Mfap4/Fbln1/Dspp/Ramp2/Bcl3/Pomt1/Adamts2/Antxr1/Efemp2/Mpv17/St7l/Ihh/Col6a4/Cflar/Itgb3/Meltf/Ercc2/Dag1/Gpm6b/Hpn/Elf3/Flot1/Adamts20/Col11a1/Gfod2/Plod1/Sulf2/Col22a1/Smarca4/Col27a1/Ets1/Nphp3/Col4a3/Idua/Eln/Tgfbi/Smoc2/Crispld2/Fbln5/Col4a1/Npnt/Adamtsl2/Mmp13/En…	122
BP	GO:0010469	regulation of signaling receptor activity	69/8556	4.19422e-05	0.000426637	0.000251815	Lynx1/Homer1/Rgs9/Shank1/Serpine1/Oprm1/Adam17/Il10/Fshb/Psen1/Nptx2/Shisa7/Homer3/Shisa8/Shank3/Tac4/Cnih2/Adora1/Src/Cblc/Mapk8ip2/Cga/Vps25/Mink1/Ldoc1/Neurl1a/Begain/Shank2/Tal1/Dlg4/Ramp3/Ager/Plau/Pcsk9/Tgfa/Nlgn2/Errfi1/Cacng4/Ptk2b/Heyl/Hfe/Chrna4/Bicd1/Gsg1l/Psca/Pink1/Zfyve28/Ppp2r5b/Mef2c/Dapk1/Ephb2/Pten/Ppargc1a/Med13/P2ry1/Nlgn3/Arc/Cacng5/Phlda2/Cacng3/Shisa9/Nptx1/Cbl/Ube2i/Cacng7…	69
BP	GO:1903050	regulation of proteolysis involved in cellular protein catabolic process	100/8556	4.19981e-05	0.000426637	0.000251815	Anks1/Usp13/Clec16a/Disc1/Hspbp1/Sgta/Nkd2/Psen1/Mapk9/Pml/Senp1/Clu/Psmf1/Osbpl7/Klhl40/Rpl11/Hipk2/Chfr/Dvl1/Gba/Ubxn1/Rad23a/Gipc1/Rnf40/Vcp/Atg7/Gsk3a/Dab2ip/Plk3/Edem1/Prkcg/Pias1/Sufu/Usp7/Ube2g2/Fam192a/Stub1/Commd1/Prkn/Hsp90ab1/Psme1/Rnf14/Pkd1/Axin1/Sumo3/Araf/Styx/Plk1/Arih1/Gna12/Rnf144a/Trim67/Ogt/Smad7/Csnk2a2/Ubqln4/Ptk2b/Sh3rf2/Hfe/Derl2/Atxn3/Csnk1d/Fbxo22/Map1a/Dnajb2/Smarcc1/Op…	100
BP	GO:0070571	negative regulation of neuron projection regeneration	14/8556	4.32809e-05	0.000438952	0.000259084	Inpp5f/Tnr/Cers2/Rtn4r/Thy1/Map4k4/Rtn4rl1/Rtn4/Rgma/Pten/Epha4/Xylt1/Lrig2/Ptprs	14
BP	GO:0051149	positive regulation of muscle cell differentiation	51/8556	4.3615e-05	0.000441026	0.000260308	Tarbp2/Kit/Tbx1/Cth/Actn3/Ehd1/Ripor2/Tshz3/Olfm2/Tnfsf14/Pin1/Pias1/Cxcl12/Rbm4/Adgrb1/Hopx/Flot1/Mesp1/Thra/Ddx39b/Kat2a/Nek5/Mtor/Eng/Il4ra/Camk1/Mmp14/Wnt3a/Adrb1/Bcl2/Mef2c/Mapk14/Gper1/Tgfb1/Bmp4/Flt3l/Smyd1/Efnb2/Sod2/Wisp1/Gsk3b/Nfatc2/Akap6/Igf1/Ehd2/Rbpj/Rbm24/Maml1/Arrb2/Foxp1/Nrg1	51
BP	GO:0006109	regulation of carbohydrate metabolic process	89/8556	4.36274e-05	0.000441026	0.000260308	Esrrb/Pdk2/Pth/Ins2/Prkg1/Adcyap1r1/Plcd1/Clk2/Actn3/Akt2/Igf2/Mup1/Serpina12/Sirt6/Rorc/Ppp1r3d/Ap2a1/Src/P2rx7/Gfpt1/Pdgfb/Ier3/Pdk4/Ppara/Grb10/Eif6/Bad/Ppp1ca/Prkn/Igfbp3/Mlxip/Mst1/Mlycd/Midn/Ogt/Ppp1r3e/Inpp5k/Dgkq/Kat2a/C1qtnf1/Ptk2b/Zbtb7a/Adra1b/Mtor/Sesn2/Hnf4a/Jmjd8/Dgat2/Ugt1a1/Wdr5/Gpd1/Soga1/Maea/Cbfa2t3/Mlxipl/Ntsr1/Tigar/Insr/Stk11/Stat3/Slc35b4/Fam3a/Gper1/Tgfb1/Tcf7l2/Khk/Ncor1/…	89
BP	GO:0046626	regulation of insulin receptor signaling pathway	40/8556	4.40665e-05	0.000443303	0.000261652	Socs3/Ins2/Ptpre/Pid1/Igf2/Ybx1/Ptpn1/Serpina12/Src/Ncoa5/Ccnd3/Zbtb7b/Baiap2l1/Gnai2/Gsk3a/Prkcb/Rps6kb1/Grb10/Cish/Rbm4/Prkcq/Ptprf/Ogt/Inpp5k/Ahsg/Sik2/Ankrd26/Rela/Tsc1/Socs1/Tsc2/Prkca/Pik3r1/Lep/Prkcd/Il1b/Nr1h4/Prkcz/Nucks1/Sesn3	40
BP	GO:0060997	dendritic spine morphogenesis	40/8556	4.40665e-05	0.000443303	0.000261652	Cdk5/Dtnbp1/Shank1/Shank3/Lzts3/Xlr3b/Epha5/Dvl1/Baiap2/Prmt3/Kalrn/Shank2/Dlg4/Cdc42/Srcin1/Arhgap33/Cdk5r1/Ppp1r9a/Tiam1/Stau2/Ephb3/Actr2/Itpka/Ephb2/Pten/Epha4/Pdlim5/Lrp8/Eef2k/Nlgn3/Ephb1/Arc/Camk2b/Cux2/Ctnnd2/Opa1/Zfp365/Sipa1l1/Arhgap44/Mfn1	40
BP	GO:0061371	determination of heart left/right asymmetry	40/8556	4.40665e-05	0.000443303	0.000261652	Dll1/Smad3/Psen1/Tgfbr2/Srf/Stil/Sufu/Noto/Hand2/Ihh/Zic3/Aldh1a2/Megf8/Ccdc103/Kdm2a/Mesp1/Nphp3/Tbx2/Eng/Ift57/Kif3a/Lrp6/Vangl2/Dnaaf1/Wnt3a/Cfc1/Tmed2/Fgf8/Dand5/Mef2c/Ccdc151/Wnt5a/Mib1/Tbx20/C2cd3/Ift52/Hand1/Lbx1/Rbpj/Ahi1	40
BP	GO:0043534	blood vessel endothelial cell migration	63/8556	4.49345e-05	0.000451305	0.000266375	Mecp2/Nf1/Abl1/Prkd2/Atp5b/Adam17/Igf2/Hspb1/Epha2/Hdac7/Hdac5/Sh3bp1/Pdgfb/Map3k3/Srf/Vegfa/Tbxa2r/Mmrn2/Anxa1/Scarb1/Rhoj/Apoe/Clec14a/Fgfr1/Ets1/Jup/Nr4a1/Ptk2b/Pik3r2/Plcg1/Ephb4/Dll4/Hdac9/P2rx4/Acvrl1/Map2k3/Prcp/Apoa1/Mef2c/Thbs1/Tgfb1/Card10/Tdgf1/Csnk2b/Myh9/Efnb2/Amotl1/Nus1/Prkca/Igf1/Pdpk1/Amot/Egr3/Vhl/Nr2e1/Spred1/Jcad/Meox2/Adtrp/Emp2/Fbxw7/Sp1/Fgf2	63
BP	GO:0101023	vascular endothelial cell proliferation	17/8556	4.53739e-05	0.000454251	0.000268113	Adam17/Igf2/Sirt6/Apln/Fgfr1/Plcg1/Stat3/Tsc2/Mef2c/Igf1/Pdpk1/Flt1/Dlk1/Ghrl/Itga4/Sp1/Fgf2	17
BP	GO:1905562	regulation of vascular endothelial cell proliferation	17/8556	4.53739e-05	0.000454251	0.000268113	Adam17/Igf2/Sirt6/Apln/Fgfr1/Plcg1/Stat3/Tsc2/Mef2c/Igf1/Pdpk1/Flt1/Dlk1/Ghrl/Itga4/Sp1/Fgf2	17
BP	GO:0019216	regulation of lipid metabolic process	154/8556	4.57433e-05	0.000457213	0.000269862	Pank2/Pdk2/Ins2/Prkg1/Kit/Arf1/Opa3/Lamtor1/Adgrf5/Por/Apoa2/Cav1/Fshb/Pex2/Akt2/Igf2/Mup1/Mapk9/Arv1/Stat5b/Pnpla2/Serpina12/Rorc/Wnt4/Lmf1/Fgr/Kcnma1/Ppard/Adora1/Src/Pdgfb/Pdk4/Dgat1/Lpcat1/Dbi/Cpt1a/Lyn/Slc27a1/Scd1/Cga/Scp2/Atg14/Atg7/Dab2ip/Ppara/Crtc3/Eif6/Hcar1/Sh3glb1/Cyp17a1/Stub1/Enho/Anxa1/Acsl5/Cdc42/Scarb1/Ctdnep1/Mlycd/Sf1/Apoe/Cd81/Fgf1/Epha8/Nod2/Thra/Angptl4/Smpd3/Ppp2r5a/Dgkq/A…	154
BP	GO:0001819	positive regulation of cytokine production	196/8556	4.5974e-05	0.000458781	0.000270787	Il13/Lrrfip2/Il17f/Agpat1/Slamf1/Adcyap1/Ddx1/Ins2/Abl1/Smad3/Sema7a/Gbp5/Hk1/Rnf135/Prkd2/Serpine1/Ufd1/Malt1/Abl2/Apoa2/Ddit3/Arid5a/Il1rl2/Adam17/Il10/Il1r1/Mapk9/Tslp/Hspb1/Stat5b/Mapkapk2/Grk2/Clu/Jak2/Cd276/Nod1/Nlrp10/Mapk3/Nlrp9b/Gapdh/Cd209b/Dhx33/Pde4b/Fcnb/Runx1/Fgr/Irf3/Hyal2/Irf7/Src/Polr3b/P2rx7/Spn/Il27ra/Psg22/Plcb1/Scamp5/Il27/Mapk11/Ffar3/Sec14l1/Drd2/Cd3e/Hpse/Csf1r/Bcl3/Icosl/…	196
BP	GO:0090659	walking behavior	31/8556	4.68246e-05	0.00046652	0.000275355	Zic1/Agtpbp1/Abl2/Hipk2/Kcnma1/Efnb3/Sptbn4/Atg7/Drd2/Htra2/Axin1/Scn8a/Cend1/Scn1a/Mapt/Pcdh15/Idua/Abhd12/Glrb/Dab1/Hexa/Glra1/Cntn2/Epha4/Klhl1/Kcnj10/Cacna1c/Ctns/Zmpste24/Arrb2/Fxn	31
BP	GO:1904356	regulation of telomere maintenance via telomere lengthening	37/8556	4.69998e-05	0.000467458	0.000275909	Gnl3l/Nek2/Acd/Xrcc5/Ctc1/Pml/Cct3/Tinf2/Mapk3/Hnrnpc/Src/Exosc10/Dkc1/Pkib/Cct4/Nat10/Prkcq/Slx4/Pnkp/Pif1/Terf2/Cct7/Mcrs1/Hmbox1/Mapk15/Ercc4/Ctnnb1/Dcp2/Pinx1/Map3k4/Tnks/Parn/Pot1a/Atm/Parp1/Map2k7/Tent4b	37
BP	GO:0016032	viral process	132/8556	4.70692e-05	0.000467458	0.000275909	Eif3f/Oas1f/Atg16l2/Oas1g/Uvrag/Taf11/Axl/Tarbp2/Rxra/Ltf/Lrsam1/Smad3/Vamp8/Pik3c2g/Zfp809/Trim27/Tardbp/Bcl2l1/Trim8/Cav1/Apobec3/Mvb12b/Adar/Pml/Parp10/Chmp4c/Ilf3/Psmc3/Grk2/Gsn/Oas3/Rrp1b/Fcnb/Hyal2/Srpk1/Smarcb1/Tfap4/Rad23a/Banf1/Ddb1/Anxa2/Vcp/Atg7/Lrrc15/Fbln1/Larp1/Oas1b/Bad/Usf1/Prkn/Hsp90ab1/Vapb/Mre11a/Itgb3/Eif2ak2/Dag1/Hpn/Isg20/Apoe/Smarca4/Inpp5k/Trim21/Nectin1/Trim11/Atg16l1/Nec…	132
BP	GO:0007164	establishment of tissue polarity	36/8556	4.76362e-05	0.000470023	0.000277423	Abl1/Abl2/Znrf3/Brsk1/Dvl3/Fzd1/Brsk2/Dvl1/Fuz/Celsr1/Celsr3/Sfrp1/Wnt7b/Gpc3/Trp63/Ror2/Sapcd2/Wnt9b/Astn2/Mllt3/Hnf4a/Lrp6/Rpgrip1l/Vangl2/Ptk7/Med12/Nkd1/Foxf2/Wnt5a/Fzd3/Grhl3/Dlg3/Sfrp5/Fzd2/Dvl2/Dchs1	36
BP	GO:0043954	cellular component maintenance	36/8556	4.76362e-05	0.000470023	0.000277423	Zmynd8/Homer1/Ins2/Grin2b/Abl2/Tprn/Syngap1/Mthfr/Plekha7/Camsap3/Csf1r/Shank2/Cd177/Wdhd1/Kifc3/Apoe/Whrn/Cadm1/Inava/Mtmr2/Itga3/Ophn1/Grin1/Igf1r/Insr/Dgkz/Rassf8/Supt6/Itpka/Cttn/C1ql1/Mpz/F2rl1/Lnpk/Fcgr2b/Shroom2	36
BP	GO:0099601	regulation of neurotransmitter receptor activity	36/8556	4.76362e-05	0.000470023	0.000277423	Lynx1/Homer1/Rgs9/Shank1/Oprm1/Nptx2/Shisa7/Homer3/Shisa8/Shank3/Cnih2/Src/Mapk8ip2/Mink1/Begain/Shank2/Dlg4/Nlgn2/Cacng4/Ptk2b/Chrna4/Gsg1l/Psca/Pink1/Mef2c/Dapk1/Ephb2/Ppargc1a/Nlgn3/Arc/Cacng5/Cacng3/Shisa9/Nptx1/Cacng7/Rasgrf1	36
BP	GO:0031644	regulation of neurological system process	84/8556	4.80478e-05	0.000470023	0.000277423	Zmynd8/Homer1/Tbc1d24/Shank1/Tnr/Mag/Stx1b/Oprm1/Cacnb3/Il10/Nptx2/Shisa7/Homer3/Shank3/Grk2/Sox10/Myrf/Cnih2/Adora1/Src/Dvl1/Baiap2/Gba/Sh3gl1/Pawr/Fcgr4/Mgll/Nos1/Ssh1/Begain/Shank2/Tymp/Dlg4/Prkn/Drd4/S100b/Dag1/Oprl1/Oprd1/Nlgn2/Fgfr1/Cacng4/Ptk2b/Mtmr2/Igsf9b/Gpr35/Scn11a/Mtor/Celf4/Chrna4/Ncmap/Glra1/Grin2d/Stx1a/Nmur2/Cckbr/Grin1/Tmem108/Pard3/Ntsr1/Rims2/Rtn4/Chrnb4/Pten/Gsk3b/Tlr4/Nlgn3/…	84
BP	GO:0050821	protein stabilization	84/8556	4.80478e-05	0.000470023	0.000277423	Cog3/Usp13/Mtrr/Smad3/Kcnu1/Ipo9/Chp1/Atp1b2/Pml/Dvl3/Cct3/Clu/Plpp3/Gapdh/Crtap/Rpl11/P3h1/Usp2/Dvl1/Wiz/Syvn1/Flna/Mul1/Pin1/Sugt1/Msx1/Pex19/Cdk7/Tbrg1/Usp7/Cct4/Morc3/Telo2/Prkn/Rassf1/Pim1/Flot1/Ank2/Tmem88/Cog7/Smad7/Zfp207/Cct7/Ncln/Dnlz/Bag3/Per3/Wdr81/Wfs1/Creb1/Pink1/Apbb1/Atp1b1/Tsc1/Rassf2/Sox4/Stxbp1/Rtn4/Hip1r/Apoa1/Tnip2/Gpihbp1/Phb/Csn3/Cdc37/Pten/Epha4/Naa16/Tesc/Naa15/Bag2/Pik3r…	84
BP	GO:0043647	inositol phosphate metabolic process	35/8556	4.80511e-05	0.000470023	0.000277423	Ip6k3/Pth/Prkg1/Adcyap1r1/Plcd1/Nudt3/Inpp5e/Impa1/Itpkc/Scp2/Plcb1/Itpk1/Inpp5a/Ip6k1/Inpp5k/Ptk2b/Mtmr2/Plcg1/Ip6k2/Ippk/Inpp5j/Ntsr1/Synj2/Itpka/Gper1/Pten/Inpp1/P2ry1/Grk3/Impa2/Itpkb/Ocrl/Ipmk/Synj1/Fgf2	35
BP	GO:0001942	hair follicle development	62/8556	4.80584e-05	0.000470023	0.000277423	Atp7a/Nf1/Tradd/Sox21/Trpc4ap/Runx3/Psen1/Apc/Lgr5/Runx1/Ppard/Fuz/Celsr1/Dbi/Ldb1/Hpse/Dspp/Apcdd1/Trp63/Alx4/Ercc2/Trpv1/Gnas/Lhx2/Wnt10a/Dkk4/Mfsd12/Hoxc13/Acvr1b/Snai1/Hdac1/Fst/Prss8/Nsun2/Fgfr2/Vangl2/Rela/Ctnnb1/Tfap2c/Lrp4/Bcl2/Sox9/Sox18/Gal/Dnase1l2/Gsdma3/Msx2/Wnt5a/Mysm1/Foxn1/Fzd3/Trps1/Foxq1/Tmem79/Fgf10/Tnf/Igfbp5/Wnt10b/Rbpj/Zmpste24/Foxe1/Eda	62
BP	GO:0042476	odontogenesis	62/8556	4.80584e-05	0.000470023	0.000277423	Snx10/Dll1/Foxc1/Tbx1/Serpine1/Apc/Nf2/Dlx3/Gli2/Axin2/Nfic/Klk4/Rogdi/Stim1/Ppara/Msx1/Dspp/Runx2/Wnt7b/Fam20a/Hand2/Trp63/Jag2/Wnt10a/Csf1/Nectin1/Gas1/Lhx8/Hdac1/Cnnm4/Nkx2-3/Fst/Lrp6/Sp6/Fgfr2/Cd34/Lef1/Ctnnb1/Perp/Dlx1/Rspo2/Fgf8/Lrp4/Tgfb1/Fam20c/Bmp4/Tcf7l2/Ift88/Bcl2l11/Msx2/Atf2/Osr1/Ankrd11/Pitx2/Hand1/Pax9/Itgb4/Fgf10/Wdr72/Zfp422/Bcl11b/Eda	62
BP	GO:0030901	midbrain development	33/8556	4.80834e-05	0.000470023	0.000277423	Kdm2b/Uqcrq/Dvl3/Wls/Lmx1a/Dlg5/Sfrp1/Barhl1/Msx1/Smad1/Ndst1/Pitx3/Fgfr1/Kat2a/Wnt9b/Hes3/Wnt3/Csnk1d/Lrp6/Fgfr2/Fgfr3/Ctnnb1/Wnt3a/Smad9/En2/Lmx1b/En1/Foxb1/Wnt5a/Fzd3/Otx1/Wnt1/Fgf2	33
BP	GO:0033619	membrane protein proteolysis	33/8556	4.80834e-05	0.000470023	0.000277423	Pacsin3/Sppl3/Adam17/Il10/Psen1/Ptpn3/P2rx7/Tmprss6/Aph1a/Rhbdd1/Prkcq/Dag1/H13/Apoe/Ncstn/Sppl2b/Bace2/Ctsh/Timp2/Sppl2c/Rgma/Tgfb1/Timp1/Myh9/Adam19/Bace1/Timp4/Tnfrsf1b/Mbtps2/Lrig2/Timp3/Tnf/Il1b	33
BP	GO:1901615	organic hydroxy compound metabolic process	207/8556	4.83025e-05	0.000471423	0.000278249	Adh4/Ip6k3/Mecp2/Pank2/Atp7a/Mogat2/Pth/Prkg1/Kit/Adcyap1r1/Kl/Sptlc1/Hnf1a/Por/Apoa2/Plcd1/Nudt3/Mvk/Inpp5e/Adh5/Actn3/Pctp/Cyb5r3/Pex2/Fev/Impa1/Lrp5/Hdlbp/Arv1/Ldhc/Srebf2/Serpina12/Pax8/Pdxk/Wnt4/Lmf1/Kcnma1/Glo1/Iyd/Retsat/Kcnj6/Gba/Hmgcs2/Gcnt4/Itpkc/Fech/Pde1b/Ldlrap1/Sncb/Cga/Scp2/Plcb1/Itpk1/Dao/Pdxp/Cacna1h/Drd2/Inpp5a/Nfe2l1/Abca2/Lrp1/Degs2/Ip6k1/Ly6e/Spr/Dpagt1/Tkfc/Npc1l1/Hand2/Akr1…	207
BP	GO:1990845	adaptive thermogenesis	80/8556	4.84312e-05	0.000471938	0.000278553	Il13/Plac8/Ehmt1/Adcyap1/Cmklr1/Plcl2/Ddit3/Cav1/Adam17/Actn3/Pctp/Rheb/Apc/Acot11/Jak2/Sirt6/Pm20d1/Prkab2/Tshr/Hoxc10/Lama4/Vegfa/Zbtb7b/Scd1/Grb10/Dock7/Ip6k1/Trpv1/Gnas/Gadd45g/Thra/Ogt/Il18r1/Nova2/Elovl6/Trpm8/Elovl3/Kdm1a/Arrdc3/Il4ra/G0s2/Kdm6b/Gpr3/Igf1r/Adrb1/Ksr2/Stk11/Prkab1/Pemt/Zfp516/Cnot3/Il18/Lpin1/Stat6/Prlr/Mfn2/Clic5/Ppargc1a/Prdm16/Adipor2/Decr1/Plcl1/Lnpep/Tlr4/Acsl1/Oxtr/Tf…	80
BP	GO:0019933	cAMP-mediated signaling	91/8556	4.93757e-05	0.00048039	0.000283541	Pde10a/Adcyap1/Pth/Pex5l/Mrap/Adcyap1r1/Adcy6/Adgrg1/Cxcl10/Oprm1/Adgrg5/Adcy2/S1pr4/Ptgir/Lgr5/Tcp11/Aplnr/Pde4b/Epha5/Rasd2/Mgrn1/Adra1a/Tshr/Ahr/Pde4a/Insl3/Ucn3/Gnai2/Ghrhr/Gsk3a/Mrap2/Adgrd1/Drd2/Crhr1/Tbxa2r/Ramp2/Crtc3/Nos1/Adgrl1/Ksr1/Gna13/Ramp3/Adgrl4/Adora2a/Oprl1/Gnas/Adgrb1/Adcy1/Adm2/Adcy9/Gpha2/Htr4/Ramp1/Mc1r/Glp1r/Dgkq/Drd3/Adra1b/Ece1/Pde2a/Pf4/Crhr2/Gpr26/Drd5/Arrdc3/Adgre5/Gpr…	91
BP	GO:1903037	regulation of leukocyte cell-cell adhesion	134/8556	5.00242e-05	0.000485939	0.000286817	Sart1/Slamf1/Btla/Zfp609/Malt1/Itgal/Runx3/Cav1/Il1rl2/Ripor2/Igf2/Dusp22/Rasal3/Stat5b/Tgfbr2/Cd276/Dtx1/Runx1/Lrrc32/Hsph1/Vsir/Sdc4/Spn/Lax1/Tnfsf14/Zmiz1/Efnb3/Slfn1/Dlg5/Zbtb7b/Sirpa/Igfbp2/Clec4g/Ppara/Jak3/Pawr/Dhps/Cd3e/Cxcl12/Thy1/Icosl/Bad/Bcl6/Anxa1/Ihh/Prkcq/Btn1a1/Cd46/Irf1/Adora2a/Cd80/Ager/Foxp3/Cd59b/Ap3d1/Slc4a1/Smad7/Ets1/H2-DMa/Twsg1/Pla2g2f/Foxj1/Nrarp/Ccdc88b/Dlg1/Zc3h12a/Hfe…	134
BP	GO:0106106	cold-induced thermogenesis	75/8556	5.18345e-05	0.000501278	0.00029587	Il13/Plac8/Ehmt1/Adcyap1/Cmklr1/Plcl2/Ddit3/Cav1/Adam17/Actn3/Pctp/Rheb/Apc/Acot11/Jak2/Sirt6/Prkab2/Tshr/Hoxc10/Lama4/Vegfa/Zbtb7b/Scd1/Grb10/Dock7/Ip6k1/Gnas/Gadd45g/Thra/Ogt/Il18r1/Nova2/Elovl6/Trpm8/Elovl3/Kdm1a/Arrdc3/Il4ra/G0s2/Kdm6b/Gpr3/Igf1r/Adrb1/Ksr2/Stk11/Prkab1/Pemt/Zfp516/Cnot3/Il18/Lpin1/Stat6/Prlr/Mfn2/Ppargc1a/Prdm16/Adipor2/Decr1/Plcl1/Lnpep/Tlr4/Acsl1/Oxtr/Tfe3/Lep/Bscl2/Dbh/Yb…	75
BP	GO:0120161	regulation of cold-induced thermogenesis	75/8556	5.18345e-05	0.000501278	0.00029587	Il13/Plac8/Ehmt1/Adcyap1/Cmklr1/Plcl2/Ddit3/Cav1/Adam17/Actn3/Pctp/Rheb/Apc/Acot11/Jak2/Sirt6/Prkab2/Tshr/Hoxc10/Lama4/Vegfa/Zbtb7b/Scd1/Grb10/Dock7/Ip6k1/Gnas/Gadd45g/Thra/Ogt/Il18r1/Nova2/Elovl6/Trpm8/Elovl3/Kdm1a/Arrdc3/Il4ra/G0s2/Kdm6b/Gpr3/Igf1r/Adrb1/Ksr2/Stk11/Prkab1/Pemt/Zfp516/Cnot3/Il18/Lpin1/Stat6/Prlr/Mfn2/Ppargc1a/Prdm16/Adipor2/Decr1/Plcl1/Lnpep/Tlr4/Acsl1/Oxtr/Tfe3/Lep/Bscl2/Dbh/Yb…	75
BP	GO:0051147	regulation of muscle cell differentiation	83/8556	5.18452e-05	0.000501278	0.00029587	Med28/Mecp2/Dll1/Tarbp2/Kit/Tbx1/Cth/Bhlhe41/Ankrd23/Cxcl10/Actn3/Ehd1/Ripor2/Igf2/Ybx1/Tshz3/Olfm2/Hdac5/Zeb1/Pdgfb/Tnfsf14/Rbm38/Pin1/Gsk3a/Bhlha15/Ppara/Msx1/Pias1/Cxcl12/Pi16/Rbm4/Cflar/Adgrb1/Nfatc3/Hopx/Flot1/Mesp1/Thra/Fgf9/Ddx39b/Kat2a/Nek5/Mtor/Eng/Hdac9/Plpp7/Fbxo22/Fgfr2/Il4ra/G6pdx/Camk1/Mmp14/Cdk9/Wnt3a/Adrb1/Supt6/Bcl2/Mef2c/Mapk14/Gper1/Tgfb1/Bmp4/Flt3l/Smyd1/Efnb2/Sod2/Wisp1/Gsk3b…	83
BP	GO:0090092	regulation of transmembrane receptor protein serine/threonine kinase signaling pathway	113/8556	5.28242e-05	0.000509951	0.000300989	Pbld1/Il17f/Skil/Abl1/Sost/Smad3/Tgfb1i1/Cav1/Adam17/Rbpms/Nbl1/Fzd1/Hipk2/Dnm2/Zeb1/Vsir/Ppm1a/Tmprss6/Gipc1/Sfrp1/Pin1/Men1/Msx1/Fkbp8/Lrp2/Sox11/Zc3h3/Smad2/Glg1/Stub1/Hsp90ab1/Gpc3/Axin1/Kcp/Gdf2/Wfikkn1/Igsf1/Htra3/Smurf2/Tgfbr3/Zfp703/Smad7/Fgf9/Twsg1/Fbn2/Acvr1b/Chrd/Bmp3/Skor1/Zbtb7a/Npnt/Snx25/Hfe/Adamtsl2/Fst/Eng/Synj2bp/Gdf10/Sfrp4/Acvrl1/Itga3/Bcl9l/Dlx1/Inhbe/Ube2o/Furin/Stk11/Snx6/T…	113
BP	GO:0043900	regulation of multi-organism process	182/8556	5.32954e-05	0.000513702	0.000303203	Iqcf3/Oas1f/Oas1g/Taf11/Tarbp2/Ltf/Prf1/Lrsam1/Ufd1/Zfp809/Trim27/Tardbp/Trim8/Cav1/Apobec3/Il10/Krt6a/Cd180/Mvb12b/Syt11/Adar/Pml/Parp10/Chmp4c/Ilf3/Cd37/Tslp/Psmc3/Gsn/Tcp11/Oas3/Nod1/Nlrp10/Mapk3/Rrp1b/Gapdh/Fcnb/Irf3/Ptgdr2/Srpk1/Spn/Smarcb1/Fcer2a/Tfap4/Rad23a/Banf1/Ddb1/Anxa2/Mul1/Scd1/Plcb1/Fbln1/Larp1/Il27/Oas1b/Cacna1h/Sec14l1/Fam170b/Mbl1/Tkfc/Tmem173/Bad/Prkn/Vapb/Mre11a/Tfeb/Ddx58/Eif…	182
BP	GO:0046394	carboxylic acid biosynthetic process	162/8556	5.42327e-05	0.000521927	0.000308058	Acot7/Nags/Esrrb/Ins2/Mtrr/Hk1/Cth/Psph/Prkag1/Fpgs/Gls2/Mthfd1l/Gad1/Hnf1a/Atic/Tbxas1/Actn3/Has3/Pex2/Mcat/Rdh9/Eno1b/Mapk9/Acot11/Aloxe3/Ldhc/Sirt6/Cbs/Mthfr/Gapdh/Prkab2/Ap2a1/P2rx7/Pdgfb/Hk2/Ogdh/Ier3/Pdk4/Ccnd3/Scd1/Gpi1/Abhd2/Sds/Pycrl/Pfkm/Ppara/Mgll/Galt/Eif6/Pycr1/Tkfc/Acsm2/Anxa1/Elovl1/Aldh1a2/Pfkl/Eno2/Mthfs/Hk3/Cyp39a1/Mthfd1/Aldoa/Mlycd/Tha1/Phgdh/Plod1/Ogt/Uros/Eno3/Pgk1/Shmt1/Acs…	162
BP	GO:0046883	regulation of hormone secretion	141/8556	5.48353e-05	0.00052691	0.000310999	Adcyap1/Rfx3/Pex5l/Nnat/Gabbr1/Vamp8/Slc9b2/Hnf1a/Itsn1/Mup1/Rptor/Lrp5/Jak2/Edn3/Pax8/Kdm5b/Epha5/Runx1/Pde1c/Baiap3/Mcu/Brsk2/Capn10/Rab11fip1/Ppard/Adora1/Apln/Kcnq1/Cpt1a/Sidt2/Sfrp1/Nadk/Lif/Cdk16/Atg7/Ucn3/Ffar1/Ghrhr/Pfkm/Myrip/Sox11/Ffar3/Drd2/Crhr1/Syt9/Rasl10b/Bglap2/Kalrn/Nos1/Bad/Kiss1/Prkn/Anxa1/Pfkl/Igfbp3/Madd/Adora2a/Gnas/Map4k4/C2cd2l/Pck2/Kiss1r/Phpt1/Syt7/Doc2b/Midn/Trpm4/Nlgn2…	141
BP	GO:0007006	mitochondrial membrane organization	54/8556	5.5101e-05	0.000528647	0.000312024	Immt/Maip1/Cox18/Pex5/Dnajc11/Bcl2l1/Rcc1l/Samm50/Plekhf1/Hk2/Ier3/Camk2a/Mul1/Gsk3a/Sh3glb1/Slc35f6/Bad/Rhot2/Eya2/Mtfp1/Romo1/Afg3l1/Bid/Timm10/Bak1/Cnp/Pink1/Chchd3/Zfp13/Hip1r/Tomm22/Stat3/Bcl2/Timm13/Mpv17l/Letm1/Mfn2/Spg7/Bcl2l11/Gsk3b/Atf2/Them4/Agk/Bbc3/Hspa4/Bnip3l/Afg3l2/Ppif/Opa1/Rhot1/Stpg1/Naif1/Htt/Mfn1	54
BP	GO:0006665	sphingolipid metabolic process	65/8556	5.55691e-05	0.000532316	0.00031419	Naga/Kit/Sptlc1/Aloxe3/Arv1/Gal3st1/Gba/P2rx7/Cers2/Atg7/Enpp7/Degs2/Sftpb/Spns2/Cln6/Elovl1/Serinc1/B4galnt1/Serinc2/Smpd2/Sgpp1/Sptssa/Neu1/St6galnac5/Fam57b/Smpd3/Pdxdc1/Pla2g15/Sphk1/B4galt3/Elovl6/Col4a3bp/Elovl3/Fut7/Cel/Hexa/B3galt4/Crem/Smpd5/Elovl4/Cers3/Ormdl3/Pemt/Cln3/Cers5/Cerkl/A3galt2/Elovl7/St8sia3/St8sia1/Sgms1/Agk/Asah2/Sgpl1/Map7/Aldh5a1/Prkcd/Sptlc2/Ugcg/Gba2/Acer3/Hacd3/Acer1…	65
BP	GO:1902105	regulation of leukocyte differentiation	138/8556	5.60778e-05	0.000536363	0.000316578	Sart1/Fas/Axl/Nf1/Abl1/Tyrobp/Slc9b2/Fbxo7/Zfp609/Klf10/Malt1/Runx3/Tmem176a/Il1rl2/Fshb/Apc/Hax1/Stat5b/Tgfbr2/Dtx1/Rorc/Hoxa7/Runx1/Zeb1/Vsir/Zmiz1/Hcls1/Lyn/Sfrp1/Zbtb7b/Lif/Il27/Jak3/Csf1r/Sox13/Pias3/Bad/Bcl6/Tal1/Anxa1/Ihh/Il15ra/Cd46/Rnf41/Itgb3/Irf1/Clptm1/Il34/Gnas/Ager/Foxp3/Nfam1/Ap3d1/Csf1/Ror2/Slc46a2/Cldn18/Smad7/H2-DMa/Fos/Pglyrp2/Pilrb1/Kat2a/Esrra/Foxj1/Zbtb7a/Nrarp/Zfp36l1/Pf4/Z…	138
BP	GO:0060976	coronary vasculature development	46/8556	5.62114e-05	0.000536531	0.000316678	Zbtb14/Rxra/Cntrl/Ace/Tbx1/Ap2b1/Vegfb/Aplnr/Dnm2/Apln/Fuz/Pdgfb/Srf/Vegfa/Lrp2/Sufu/Lrp1/Ndst1/Hand2/Gpc3/Megf8/Mesp1/Tab1/Fgf1/Fgfr1/Tgfbr3/Smarca4/Fgf9/Pde2a/Fgfr2/Vangl2/Setd2/Ctnnb1/Cfc1/Snx17/Ptk7/Tgfbr1/Pcsk5/Gper1/Bmp4/Prdm1/Arid2/Adamts6/Spred1/Pbrm1/Fgf2	46
BP	GO:0110053	regulation of actin filament organization	124/8556	5.6268e-05	0.000536531	0.000316678	Arhgap28/Sptb/Abl1/Ssh3/Smad3/Shank1/Arf1/Arhgef10/Bin1/Arpc5/Trim27/Frmd7/Rapgef3/Myadm/Pxn/Hax1/Shank3/Gsn/Wnt4/Nf2/Sh3bp1/Baiap2l2/Ppfia1/Sdc4/Baiap2/Add1/Dmtn/Hcls1/Flna/Vasp/Baiap2l1/Asap3/Cdc42ep1/Lmod1/Tacstd2/Pdxp/Tmsb10/Ssh1/Arhgap35/Cit/Prkn/Prkcq/Actr3b/Specc1l/Epha1/Kiss1r/Myo1c/Cdc42ep2/Plekhg2/Prex1/Capzb/Arpin/Add2/Inpp5k/Coro1b/Whamm/Ptk2b/Pik3r2/Wipf2/Cx3cl1/Nphs1/Arpc4/Rhobtb1/E…	124
BP	GO:0099175	regulation of postsynapse organization	64/8556	5.95847e-05	0.000567287	0.000334831	Zmynd8/Homer1/Arhgef9/Cdk5/Ins2/Dtnbp1/Grin2b/Abhd17a/Rheb/Shisa7/Shank3/Lzts3/Xlr3b/Lrfn1/Baiap2/Snx27/Kalrn/Ssh1/Sema3f/Gap43/Ptprf/Apoe/Srcin1/Srgn/Ptn/Arhgap33/Cdk5r1/Ppp1r9a/Tiam1/Rapsn/Stau2/Numb/Ptprd/Grin1/Mesd/Actr2/Lrp4/Tsc2/Itpka/Pten/Epha4/Nrp2/Slc7a11/Pdlim5/Ntrk3/Lrp8/Wnt5a/Eef2k/Nlgn3/Arc/Vhl/Ptprs/Camk2b/Cux2/Fzd9/Fcgr2b/Nptx1/Opa1/Ghrl/Lrrc4b/Sipa1l1/Arhgap44/Epha7/Mfn1	64
BP	GO:0009142	nucleoside triphosphate biosynthetic process	77/8556	6.06879e-05	0.000576906	0.000340509	Nme5/Esrrb/Ins2/Hk1/Pid1/Nme7/Bcl2l1/Atp5b/Actn3/Eno1b/Ldhc/Sirt6/Gapdh/Entpd1/P2rx7/Hk2/Ogdh/Ier3/Vcp/Gpi1/Pfkm/Ppara/Galt/Eif6/Tkfc/Prkn/Suclg1/Cox5b/Pfkl/Impdh1/Eno2/Hk3/Aldoa/Atp5d/Cyc1/Ogt/Eno3/Pgk1/Zbtb7a/Stoml2/Nipsnap2/Aldoc/Mpi/Prkag3/Atp5o/Jmjd8/Pklr/Gpd1/Ctps2/Cbfa2t3/Mlxipl/Tigar/Insr/Ak4/Aldob/Stat3/Gale/Surf1/Ldhd/Tgfb1/Khk/Ncor1/Ppargc1a/Pfkfb2/Igf1/Zbtb20/Parp1/Prkag2/Bpgm/Nme4/Ga…	77
BP	GO:0043542	endothelial cell migration	98/8556	6.35101e-05	0.000602812	0.000355799	Mecp2/Ptprm/Nf1/Abl1/Prkd2/Atp5b/Emc10/Pxn/Adam17/Igf2/Hspb1/Epha2/Hdac7/Bcas3/Hdac5/Sh3bp1/Stc1/Rab13/Pdgfb/Map3k3/Srf/Gipc1/Vegfa/Atoh8/Gpi1/Patz1/Dab2ip/Tbxa2r/Mmrn2/Sema4a/Anxa1/Ptp4a3/Itgb3/Scarb1/Gdf2/Rhoj/Ager/Adgrb1/Apoe/Fgf1/Clec14a/Fgfr1/Ets1/Ccbe1/Coro1b/Jup/Nr4a1/Ptk2b/Pik3r2/Serpinf1/Smoc2/Zc3h12a/Plcg1/Ephb4/Dll4/Adgra2/Hdac9/Rhob/P2rx4/Synj2bp/Acvrl1/Map2k3/Pecam1/Prcp/Tgfbr1/Apoa1…	98
BP	GO:0048660	regulation of smooth muscle cell proliferation	84/8556	6.40072e-05	0.000606605	0.000358038	Il13/Prkg1/Cav1/Mef2d/Il10/Xrcc5/Ptgir/Stat5b/Grk2/Jak2/Tgfbr2/Ppard/Cnn1/Apln/Pdgfb/Vegfa/Ldlrap1/Gnai2/Rps6kb1/Akr1b3/Vipr2/Itgb3/Igfbp3/Drd4/Notch3/Ager/Sf1/Fgf9/Ddx39b/Ern1/Cdkn1a/Cx3cl1/Mtor/Skp2/Fgfr2/Ralbp1/Shc1/Apod/Tgm2/Ctnnb1/Igf1r/Htr1b/Il6ra/Mef2c/Il18/Mnat1/Thbs1/Gper1/Bmp4/Mfn2/Mmp2/Tcf7l2/Tert/Ndrg2/Sod2/Wisp1/Pten/Gsk3b/Ppargc1a/Pik3ca/Itga2/Prkca/Pik3r1/Irak4/Igf1/Pde1a/Retn/Hbeg…	84
BP	GO:0031060	regulation of histone methylation	43/8556	6.42947e-05	0.000608402	0.000359098	Mecp2/Prmt6/Kdm4d/Mthfr/Smarcb1/Men1/Dnmt3b/Suv39h1/L3mbtl2/Phf1/Kdm4b/Pax5/Ogt/Ehmt2/Prdm12/Atrx/Pax7/Gfi1/Phf19/Kdm1a/Kdm4c/Zfp335/Ctnnb1/Supt6/Lmna/Gfi1b/Jarid2/Kmt2a/Rtf1/Tet1/Mllt6/Asxl2/Kdm4a/Paxbp1/Rif1/Nsd3/Auts2/Kmt2b/Kmt2e/H2afy/Setd7/Dppa2/Nsd1	43
BP	GO:0062012	regulation of small molecule metabolic process	157/8556	6.51387e-05	0.000615452	0.000363259	Esrrb/Pank2/Cox7a2l/Pdk2/Atp7a/Pth/Ins2/Prkg1/Kit/Pid1/Adcyap1r1/Ncor2/Por/Bcl2l1/Plcd1/Clk2/Cav1/Actn3/Pex2/Akt2/Apc/Igf2/Mup1/Mapk9/Arv1/Serpina12/Sirt6/Rorc/Wnt4/Ppp1r3d/Slc25a33/Lmf1/Entpd1/Slc25a23/Kcnma1/Ap2a1/Src/P2rx7/Gfpt1/Pdgfb/Ier3/Pdk4/Dgat1/Dbi/Cpt1a/Guca1b/Vcp/Scp2/Ppara/Grb10/Hpca/Eif6/Nos1/Bad/Ppp1ca/Prkn/Anxa1/Gadd45gip1/Igfbp3/Acsl5/Mst1/Mlycd/Apoe/Fgf1/Midn/Ogt/Ppp1r3e/Inpp5k/D…	157
BP	GO:0046496	nicotinamide nucleotide metabolic process	76/8556	6.54221e-05	0.000617191	0.000364286	Esrrb/Naprt/Ins2/Hk1/Kcnab2/Aspdh/Actn3/Eno1b/Sirt6/Gapdh/Nmnat3/Shpk/P2rx7/Hk2/Ogdh/Ier3/Tkt/Vcp/Nadk/Gpi1/Pdha2/Pfkm/Ppara/Galt/Eif6/Tkfc/Pfkl/Dlst/Eno2/Hk3/Pck2/Aldoa/Nmnat1/Nadsyn1/Ogt/Eno3/Pgk1/Zbtb7a/Pgls/Aldoc/Mpi/Mdh2/Prkag3/Jmjd8/Pklr/Idh2/Gpd1/G6pdx/Taldo1/Cbfa2t3/Mlxipl/Tigar/Pgd/Insr/Aldob/Prdx5/Stat3/Gale/Idh1/Khk/Ncor1/Kynu/Ppargc1a/Nmnat2/Pfkfb2/Igf1/Zbtb20/Gpd1l/Art2b/Prkag2/Bpgm/…	76
BP	GO:0019226	transmission of nerve impulse	51/8556	6.57841e-05	0.000619666	0.000365747	Ntrk2/Tnr/Mag/Dpp6/Scn1b/Kcnma1/Gba/Sptbn4/Pawr/Cacna1h/Scn5a/Kcna2/Tymp/Chrna1/Scn8a/Scn1a/Cacna1i/Kcnq2/Scn2a/Cacng4/P2rx2/Myh14/Prx/Otoa/Gpr35/Scn11a/Cldn19/Ank3/Scn4a/P2rx4/Drd5/Glra1/Fkbp1b/Nfasc/Kcnmb4/P2rx5/Chrnb4/Clcn1/Ntrk3/Itga2/Grik2/Cacng5/Cacng3/Cacna1e/Kcnc4/Pak1/Jam3/Ghrl/Cacng7/Cntnap1/Grm7	51
BP	GO:1903362	regulation of cellular protein catabolic process	113/8556	6.67731e-05	0.000627968	0.000370647	Anks1/Usp13/Clec16a/Disc1/Hspbp1/Sgta/Nkd2/Psen1/Mapk9/Pml/Senp1/Clu/Atp13a2/Psmf1/Osbpl7/Klhl40/Rpl11/Hipk2/Chfr/Dvl1/Gba/Ubxn1/Rad23a/Gipc1/Rnf40/Anxa2/Vcp/Atg7/Gsk3a/Dab2ip/Plk3/Edem1/Prkcg/Rgp1/Pias1/Sufu/Lrp1/Usp7/Ube2g2/Fam192a/Stub1/Commd1/Prkn/Hsp90ab1/Psme1/Rnf14/Pkd1/Axin1/Sumo3/Araf/Styx/Plk1/Apoe/Arih1/Cd81/Pcsk9/Gna12/Rnf144a/Trim67/Ogt/Smad7/Csnk2a2/Ubqln4/Ptk2b/Sh3rf2/Hfe/Derl2/Atx…	113
BP	GO:0003014	renal system process	57/8556	6.68674e-05	0.000627968	0.000370647	Ace/Aqp1/Adgrf5/Slc5a2/Hnf1a/Adcy6/Gja5/Btc/Gsn/Wnk4/Kcnma1/Adra1a/Stc1/Adora1/Pdgfb/Kcnq1/Adgrf4/Avpr2/Gnai2/Drd2/Akr1b3/Trpv1/Adora2a/Oprl1/Gnas/Xpnpep3/Sulf2/Inpp5k/Drd3/Bcr/Cldn4/Wfs1/Chrnb2/Myo1e/Pkn1/Itga3/G6pdx/Trpv5/Adrb1/Aqp7/Bcl2/Bmp4/Hsd11b2/Chrnb4/F2rl1/Adm/Mllt6/Klhl3/Cacna1c/Slc22a6/Ednrb/Tfap2b/Slc4a5/Tacr1/Serpinf2/Emp2/Prkrip1	57
BP	GO:0022029	telencephalon cell migration	42/8556	6.69867e-05	0.000628139	0.000370748	Cdk5/Disc1/Tnr/Pex5/Adgrg1/Psen1/Mboat7/Srgap2/Dixdc1/Ogdh/Srf/Dab2ip/Drd2/Cxcl12/Socs7/Ndel1/Fgfr1/Slit1/Cdk5r1/Sun1/Fezf2/Dab1/Cul5/Lrp6/Mdga1/Cntn2/Ctnnb1/2900011O08Rik/Rtn4/Cdk5r2/Foxb1/Arx/Nrp2/Dcx/Lrp8/Rnf7/Nrg3/Pou3f2/Nkx2-1/Pou3f3/Nr2e1/Nrg1	42
BP	GO:0021954	central nervous system neuron development	50/8556	6.96701e-05	0.000652318	0.000385019	Ntrk2/Cdk5/Atp7a/Disc1/Uqcrq/Samd4b/Sall3/Scn1b/Gli2/Dclk1/Ogdh/Sptbn4/Atg7/Lingo1/Drd2/Arhgap35/Dclk2/Hsp90ab1/Ndel1/Fgfr1/Szt2/Lhx8/Fezf2/Rac3/Gbx2/Chrnb2/Atf5/Adarb1/Fgfr2/Zeb2/Ephb3/Cntn2/Fgf8/Lmx1b/Arx/Ephb2/Pten/Epha4/Nrp2/Dcx/Wnt5a/Prkca/Plxna4/Ephb1/Lep/Nr2e1/Gnaq/Bhlhe22/Gba2/Rapgef2	50
BP	GO:0051567	histone H3-K9 methylation	25/8556	7.0638e-05	0.000656444	0.000387454	Mecp2/Baz2a/Kdm4d/Smarcb1/Dnmt3b/Suv39h1/Kdm4b/Pax5/Ehmt2/Prdm12/Atrx/Kdm1a/Setdb1/Kdm4c/Setdb2/Lmna/Gfi1b/Jarid2/Suv39h2/Arid4a/Kdm4a/Rif1/Bend3/Setd7/Arid4b	25
BP	GO:0060071	Wnt signaling pathway, planar cell polarity pathway	25/8556	7.0638e-05	0.000656444	0.000387454	Abl1/Abl2/Znrf3/Dvl3/Fzd1/Dvl1/Celsr1/Celsr3/Sfrp1/Wnt7b/Gpc3/Ror2/Wnt9b/Mllt3/Lrp6/Vangl2/Ptk7/Med12/Nkd1/Wnt5a/Fzd3/Grhl3/Sfrp5/Fzd2/Dvl2	25
BP	GO:1902475	L-alpha-amino acid transmembrane transport	25/8556	7.0638e-05	0.000656444	0.000387454	Sept2/Slc25a38/Slc25a2/Slc6a5/Psen1/Slc25a22/Slc3a2/Arl6ip5/Slc25a15/Slc17a8/Slc1a7/Slc1a3/Slc7a3/Ntsr1/Slc1a5/Slc25a29/Slc7a11/Kcnj10/Slc7a2/Slc1a2/Slc25a12/AU018091/Arl6ip1/Tnf/Slc1a1	25
BP	GO:0005980	glycogen catabolic process	15/8556	7.07443e-05	0.000656444	0.000387454	Ins2/Gaa/Ppp1r3d/Pfkm/Ppp1ca/Stbd1/Pygm/Ppp1r3e/Adra1b/Adrb1/Pygb/Rb1cc1/Ppp1r3b/G6pc/Agl	15
BP	GO:0009251	glucan catabolic process	15/8556	7.07443e-05	0.000656444	0.000387454	Ins2/Gaa/Ppp1r3d/Pfkm/Ppp1ca/Stbd1/Pygm/Ppp1r3e/Adra1b/Adrb1/Pygb/Rb1cc1/Ppp1r3b/G6pc/Agl	15
BP	GO:0014072	response to isoquinoline alkaloid	15/8556	7.07443e-05	0.000656444	0.000387454	Mecp2/Ppp1r9b/Ppp1r1b/Gpi1/Drd2/Prkcg/Ppp5c/Drd3/Adra1b/Mtor/Ppp2r2a/Grin1/Cnr1/Fadd/Prkce	15
BP	GO:0031330	negative regulation of cellular catabolic process	115/8556	7.19822e-05	0.000666935	0.000393647	Anks1/Clec16a/Ins2/Igf2bp1/Qsox1/Tardbp/Eif4g1/Pkp3/Bmf/Sgta/Actn3/Il10/Psen1/Ptpn3/Ybx1/Pml/Senp1/Mapkapk2/Sirt6/Psmf1/Klhl40/Rpl11/Hipk2/Adra1a/Hnrnpc/Tbc1d14/Axin2/Golga2/Dkc1/Ubxn1/Ier3/Gipc1/Vegfa/Dbi/Anxa2/Rbm38/Atg7/Larp1/Dab2ip/Prkcg/Rgp1/Sufu/Dhx34/Usp7/Ube2g2/Pkp1/Fam192a/Hsp90ab1/Htra2/Rnf41/Thrap3/Styx/Ctsa/Nmnat1/Ogt/Csnk2a2/Ehmt2/Tent2/Ubqln4/Adra1b/Mtmr2/Hfe/Mtor/Derl2/Gdnf/Becn1/P…	115
BP	GO:0048332	mesoderm morphogenesis	40/8556	7.22272e-05	0.000668209	0.000394398	Six2/Smad3/Foxc1/Hnf1a/Epha2/Nf2/Ext2/Wls/Srf/Gpi1/Smad1/Smad2/Pax2/Tal1/Axin1/Mesp1/Fgfr1/Tlx2/Twsg1/Chrd/Pofut2/Snai1/Wnt3/Epb41l5/Lef1/Kdm6b/Setd2/Wnt3a/Prkaca/Bmp4/Tbx6/Eya1/Wnt5a/Exoc4/Prkar1a/Hand1/Nckap1/Crb2/Tcf7l1/Htt	40
BP	GO:0061136	regulation of proteasomal protein catabolic process	86/8556	7.26048e-05	0.00066971	0.000395284	Usp13/Clec16a/Hspbp1/Sgta/Nkd2/Psen1/Mapk9/Senp1/Clu/Psmf1/Osbpl7/Klhl40/Rpl11/Chfr/Dvl1/Gba/Ubxn1/Rad23a/Gipc1/Rnf40/Vcp/Atg7/Gsk3a/Dab2ip/Plk3/Edem1/Prkcg/Pias1/Usp7/Ube2g2/Fam192a/Stub1/Commd1/Prkn/Hsp90ab1/Psme1/Rnf14/Pkd1/Axin1/Araf/Styx/Plk1/Arih1/Gna12/Rnf144a/Ogt/Smad7/Ubqln4/Sh3rf2/Hfe/Derl2/Atxn3/Csnk1d/Fbxo22/Map1a/Dnajb2/Smarcc1/Ophn1/Ubac2/Os9/Cbfa2t3/Fhit/Ube2k/Prkaca/Det1/Ecscr/Psm…	86
BP	GO:0098727	maintenance of cell number	86/8556	7.26048e-05	0.00066971	0.000395284	Esrrb/Med28/Kdm2b/Dll1/Padi4/Kit/Igf2bp1/Six2/Lin28a/Sox2/Fancc/Klf10/Trim8/Foxo3/Hook3/Apc/Lrp5/Ss18/Pax8/Bcl9/Spi1/Arid1a/Vps72/Sfrp1/Mmp24/Lif/Ldb1/Tead3/Pax2/Tal1/Trp63/Piwil2/Setd1a/Tead4/Zhx2/Fgfr1/Smarca4/Wnt9b/Hnf1b/Srrt/Phf19/Med10/Vangl2/Kdm4c/Fgfr3/Mecom/Yap1/Bcl9l/Ctnnb1/Hmga2/Sox4/Ddx6/Tfap2c/Stat3/Cnot3/Med24/Sox9/Med12/Med27/Tcf7l2/Gsdma3/Cdc73/Prdm16/Mcph1/Rtf1/Tet1/Igf1/Rif1/Nano…	86
BP	GO:0008589	regulation of smoothened signaling pathway	49/8556	7.37164e-05	0.000677951	0.000400148	Scube3/Zic1/Por/Sall3/Gli2/Mgrn1/Wnt9a/Fuz/Glis2/Foxa1/Dlg5/Sfrp1/Prrx2/Cd3e/Runx2/Sufu/Ndst1/Gas8/Wnt7b/Gpc3/Ihh/Scube1/Megf8/Evc/Rab34/Scube2/Tulp3/Fgf9/Gas1/Chrd/Stk36/Pdcl/Dcdc2a/Fgfr2/Rpgrip1l/Fgfr3/Prkaca/Ift122/Ift88/Ptch1/Rora/Mosmo/Ulk3/Kctd11/C2cd3/Prkacb/Fgf10/Hhip/Wdr11	49
BP	GO:0035304	regulation of protein dephosphorylation	49/8556	7.37164e-05	0.000677951	0.000400148	Akap1/Sympk/Sppl3/Jak2/Ppp1r9b/Ppp1r1b/Ppp2r5d/Adora1/Gba/Mgat5/Dusp26/Pin1/Mprip/Gnai2/Pawr/Drd2/Oaz3/Hsp90ab1/Camta1/Ppp1r7/Ppp2r5a/Cmya5/Nsmf/Igbp1/Ikbkb/Cdca2/Ptpa/Ensa/Pink1/Fkbp1b/Cnep1r1/Tsc1/Swap70/Rcan1/Mfhas1/Tgfb1/Ppp1r2/Akap6/Cry2/Ptprc/Magi2/Nuak1/Tnf/Prkcd/Fkbp1a/Cd300a/Ywhae/Htt/2810408A11Rik	49
BP	GO:0006006	glucose metabolic process	96/8556	7.42027e-05	0.000681415	0.000402193	Esrrb/Pdk2/Pth/Ins2/Hk1/Clk2/Actn3/Akt2/Igf2/Mup1/Lrp5/Serpina12/Rorc/Hectd4/Ppp1r3d/Pgm2/Gapdh/Src/Brat1/Gfpt1/Hk2/Pdk4/Cpt1a/Crtc2/Gpi1/Sds/Pdha2/Pfkm/Ppara/Grb10/Bad/Ppp1ca/Usf1/Prkn/Pfkl/Igfbp3/Gdf2/Mst1/Pck2/Mlycd/Fbp2/Midn/Ogt/Ppp1r3e/Inpp5k/Pgk1/Dgkq/Kat2a/C1qtnf1/Adra1b/Npy1r/Pdx1/Mtor/Sesn2/Hnf4a/Dgat2/Wdr5/Gpd1/G6pdx/Soga1/Maea/Apod/Tigar/Insr/Stk11/Slc35b4/Mapk14/Fam3a/Tcf7l2/Khk/Igfbp…	96
BP	GO:0006417	regulation of translation	150/8556	7.50005e-05	0.000687726	0.000405918	Upf1/Uqcc1/Mknk1/Tarbp2/Rxra/Trub2/Rps6kb2/Igf2bp1/Tnrc6b/Lin28a/Lsm14b/Paip2b/Ago1/Tia1/Nsun4/Samd4b/Samd4/Jakmip1/Slc35a4/Eif4g1/Foxo3/Mvk/Inpp5e/Akt2/Rcc1l/Mov10/Pml/Ilf3/Khsrp/Hnrnpl/Rbm4b/Ang3/Mapk3/Gapdh/Per1/Igf2bp2/Trim71/Cpeb3/Fech/Dph2/Mrps27/Larp1/Rps6kb1/Neurl1a/Bcl3/Eif6/Alkbh1/Rbm4/Tcof1/Mtg1/Habp4/Ppp1ca/Eefsec/Eif2ak2/Rpusd4/Rbm3/Eef2/Piwil2/Larp4b/Klhl25/Dph7/Mrpl13/Tnrc6a/Cnot11…	150
BP	GO:0090175	regulation of establishment of planar polarity	26/8556	7.51941e-05	0.000688486	0.000406367	Abl1/Abl2/Znrf3/Dvl3/Fzd1/Dvl1/Celsr1/Celsr3/Sfrp1/Wnt7b/Gpc3/Ror2/Sapcd2/Wnt9b/Mllt3/Lrp6/Vangl2/Ptk7/Med12/Nkd1/Wnt5a/Fzd3/Grhl3/Sfrp5/Fzd2/Dvl2	26
BP	GO:0048738	cardiac muscle tissue development	123/8556	7.57145e-05	0.000692231	0.000408577	Jph2/Dll1/Ptcd2/Rxra/Speg/Nrap/Prkg1/Foxc1/Nprl3/Gja5/Apc/Trp73/Tgfbr2/Sirt6/Myl3/Myl2/Adra1a/Map2k4/Arid1a/Srf/Vegfa/Pin1/Atg7/Gsk3a/Rxrb/Ppara/Mapk11/Lrp2/Pi16/Smad1/Obsl1/Ly6e/Ankrd1/Aldh1a2/Heg1/Pim1/Cdc42/Mesp1/Col11a1/Fgf1/Fgfr1/Tgfbr3/Smad7/Xirp2/Fgf9/Ddx39b/Tbx2/Kat2a/Sin3b/Adra1b/Mtor/Meis1/Dll4/Xirp1/Eng/Creb1/Lrp6/Erbb3/Fgfr2/Myo18b/G6pdx/Kdm6b/Yap1/Ctnnb1/Pax3/Wnt3a/Tsc1/Mylk2/Adrb1/F…	123
BP	GO:0090316	positive regulation of intracellular protein transport	74/8556	7.60164e-05	0.000693457	0.0004093	Cdk5/Zic1/Sfn/Zpr1/Rapgef3/Cacnb3/Psen1/Akt2/Jak2/Bcas3/Ect2/Hyal2/Ppm1a/C2cd5/Hcls1/Vamp2/Flna/Gsk3a/Mtcl1/Plk3/Edem1/Hpca/Rufy3/Oaz3/Tmem173/Commd1/Hsp90ab1/Prkcq/Sar1b/Cdc42/Myo1c/Ptpn5/B3gat3/Jup/Sec16b/Pik3r2/Bag3/Cdk5r1/Mavs/Chrm1/Zc3h12a/Ubr5/Ank3/Kif3a/Hras/Cep131/Zfand1/Trim28/Camk1/Kcnb1/Prkaca/Tcaf3/Mapk14/Emd/Tgfb1/Nutf2/Tcf7l2/Wipf1/Gsk3b/Tcaf1/Pik3r1/Akap5/Asph/Igf1/Lep/Prkcd/Stom/P…	74
BP	GO:0021782	glial cell development	55/8556	7.60716e-05	0.000693457	0.0004093	Ntrk2/Dll1/Cdk5/Nf1/Adam22/Arhgef10/Mag/Psen1/Akt2/Ndrg1/Clu/Mxra8/Sox10/Myrf/Ttbk1/Pdgfb/Sox11/Lrp1/Sh3tc2/Hdac11/Itgam/Ercc2/Dag1/Adora2a/Lgi4/Ager/Eif2b3/Phgdh/Ror2/Prx/Ncmap/Lamc3/Fa2h/Fgfr3/Pard3/Cntn2/Sox4/Eif2b5/Med12/Tgfb1/Myoc/Tcf7l2/Pten/Ntrk3/Tlr4/Kcnj10/Pou3f2/Ski/Nkx6-2/Itgb4/Pou3f1/Gfap/Tenm4/Cntnap1/Nrg1	55
BP	GO:0015800	acidic amino acid transport	38/8556	7.70688e-05	0.00069845	0.000412248	Sept2/Ntrk2/Nf1/Prkg1/Dtnbp1/Grin2b/Gabbr1/Psen1/Grm2/Adora1/P2rx7/Slc25a22/Gipc1/Hrh3/Trpv1/Adora2a/Arl6ip5/Slc17a8/Slc1a7/Slc1a3/Ntsr1/Stxbp1/Slc7a11/Kcnj10/Slc1a2/Il1rn/Slc25a12/Lrrc8a/Arl6ip1/Tnf/Dpysl2/Apba1/Slc1a1/Pak1/Il1b/Lrrc8d/Htt/Grm7	38
BP	GO:0043967	histone H4 acetylation	38/8556	7.70688e-05	0.00069845	0.000412248	Ing3/Ctbp1/Kat7/Kansl3/Per1/Naa60/Spi1/Smarcb1/Jade2/Msl1/Atg7/Ncoa1/Brd8/Hat1/Ep400/Tada3/Phf20/Ogt/Kat2a/Mcrs1/Actl6a/Chd5/Wdr5/Lef1/Apbb1/Yeats4/Kansl1/Arrb1/Msl2/Ruvbl2/Brd4/Kmt2a/Meaf6/Auts2/Naa40/Bend3/Ing4/Zmpste24	38
BP	GO:0046324	regulation of glucose import	38/8556	7.70688e-05	0.00069845	0.000412248	Aspscr1/Pth/Ins2/Ace/Pid1/Akt2/Grk2/Sirt6/Capn10/Hk2/Pea15a/Gsk3a/Rps6kb1/Grb10/Gpc3/Itln1/Fgf15/Erbb3/Insr/Upk3b/Mapk14/Klf15/Tert/Adipor2/Mef2a/Appl1/Prkca/Slc1a2/Igf1/Stxbp3/Rtn2/Sorbs1/Irs2/Lep/Tnf/Prkcd/Erbb4/Ahi1	38
BP	GO:1903391	regulation of adherens junction organization	38/8556	7.70688e-05	0.00069845	0.000412248	Abl1/Smad3/Mapre2/Col16a1/Dusp22/Wnt4/Bcas3/Sdc4/Src/Add1/Vegfa/Dmtn/Ldb1/Camsap3/Iqsec1/Thy1/Rhod/Gpm6b/Map4k4/Epb41l5/Acvrl1/Mmp14/Apod/Tsc1/Rcc2/Limch1/Myoc/Pten/Ppm1f/Fam107a/Phldb2/Clasp1/Peak1/Dapk3/Dusp3/Coro1c/Slk/Ptprj	38
BP	GO:0031668	cellular response to extracellular stimulus	105/8556	7.75201e-05	0.000701517	0.000414058	Cadps2/Fas/Clec16a/Axl/Pdk2/Map1lc3b/Nprl3/Klf10/Castor1/Eif4g1/Bmf/Folr2/Mup1/Rptor/Srebf2/Hnrnpl/Wnt4/Mapk3/Itfg2/Nudt1/Gba/P2rx7/Wdr59/Pdk4/Srf/Seh1l/Ulk1/Atg14/Atg7/Ucn3/Bhlha15/Nuak2/Pdxp/Dspp/Ssh1/Arhgap35/Sh3glb1/Ncoa1/Usf1/Prkn/Pim1/Eif2ak2/Pik3c3/Trpv1/Tnrc6a/Pcsk9/Ralb/Trpm4/Usf2/Angptl4/Nupr1l/Ehmt2/Fos/Szt2/Tbl2/Wnt9b/Cdkn1a/Gas2l1/Zc3h12a/Pik3r4/Mtor/Sesn2/P2rx4/Vdr/Becn1/Fbxo22/Slc2…	105
BP	GO:0009636	response to toxic substance	157/8556	7.85935e-05	0.000710197	0.000419181	Il13/Chrnd/Fas/Axl/Adcyap1/Atp7a/Abl1/Slc30a3/Grin2b/Aqp1/Fancc/Fbxo7/Cyp2f2/Ankzf1/Bcl2l1/Foxo3/Oprm1/Adh5/Gstm7/Il10/Igf2/Trpm6/Rnf112/Glrx2/Mapk3/Ppp1r1b/Scn1b/Hoxa1/Ect2/Kcnma1/Hsph1/Glra2/Atp1a2/Ahr/Aptx/Pdgfb/Slc22a8/Asic1/Pde1b/Ppara/Pawr/Drd2/Mapk7/Crhr1/Gjc2/Actb/Pycr1/Ercc6/Mapk13/Bad/Pax2/Arnt2/Akr1b3/Prkn/Anxa1/Chrna1/Eif2ak2/Drd4/Scn8a/Adora2a/Hk3/Ccs/Pld2/Apex1/Eef1b2/Slc4a1/Oprd1/M…	157
BP	GO:0014037	Schwann cell differentiation	27/8556	7.88726e-05	0.000711685	0.000420059	Ntrk2/Cdk5/Nf1/Adam22/Arhgef10/Akt2/Ndrg1/Sh3tc2/Dag1/Lgi4/Prx/Nab2/Ncmap/Erbb3/Fa2h/Pard3/Rela/Med12/Myoc/Ntrk3/Pou3f2/Gpc1/Ski/Itgb4/Pou3f1/Cntnap1/Nrg1	27
BP	GO:0050731	positive regulation of peptidyl-tyrosine phosphorylation	95/8556	8.02095e-05	0.000722699	0.00042656	Il13/Ins2/Abl1/Ace/Kit/Adam17/Ctnnd1/Hax1/Igf2/Tslp/Vegfb/Jak2/Ptpn1/Plpp3/Hsph1/Adra1a/Adora1/Src/Pdgfb/Vegfa/Hcls1/Lyn/Gata1/Lif/Cd3e/Dok7/Cass4/Neurl1a/Csf1r/Cspg4/Tal1/Dlg4/Itgb3/Cd80/Cd81/Arhgef2/Tgfa/Nod2/Srcin1/Il24/Itga5/Il31ra/Sema4d/Dgkq/Gfra1/Lrrk1/Ptk2b/Hdac1/Agrn/Mtor/Trem2/Crlf1/Unc119/Gdnf/Erbb3/Tnk2/Fgfr3/Wnt3a/Pecam1/Il6ra/Stk11/Ehd4/Lrp4/Tex101/Il18/Tgfb1/Tdgf1/Sh2d1b1/Epha4/Lrp…	95
BP	GO:0031058	positive regulation of histone modification	54/8556	8.10741e-05	0.000728378	0.000429912	Mecp2/Ctbp1/Jdp2/Prkd2/Kat7/Arid5a/Pml/Mapk3/BC004004/Smarcb1/Vegfa/Rnf40/Zbtb7b/Lif/Men1/Dnmt3b/Suv39h1/Nos1/L3mbtl2/Phf1/Bcl6/Piwil2/Foxp3/Kdm2a/Ogt/Kat2a/Prdm12/Pax7/Rps6ka5/Phf19/Pink1/Kdm1a/Akap8l/Cdk9/Arrb1/Ruvbl2/Lmna/Wbp2/Lpin1/Tgfb1/Gfi1b/Jarid2/Kmt2a/Ncor1/Rtf1/Tet1/Asxl2/Paxbp1/Atm/Rif1/Nsd3/Auts2/Kmt2e/Slk	54
BP	GO:0035710	CD4-positive, alpha-beta T cell activation	54/8556	8.10741e-05	0.000728378	0.000429912	Atp7a/Malt1/Runx3/Otud5/Tgfbr2/Rorc/Runx1/Vsir/Spn/Zbtb7b/Il27/Jak3/Bcl3/Sema4a/Bcl6/Anxa1/Prkcq/Irf1/Ager/Foxp3/Gadd45g/Smad7/Il18r1/Twsg1/Relb/Stoml2/Fut7/Zc3h12a/Nkx2-3/Mtor/Il4ra/Tbx21/Lef1/Ly9/Socs1/Sh3rf1/Stat3/Hlx/Il18/Stat6/Pla2g2d/Tgfb1/Sash3/Loxl3/Ncor1/Rsad2/Rora/Shb/Nlrp3/Prkcz/Pax1/Foxp1/Rc3h2/Slamf6	54
BP	GO:0001736	establishment of planar polarity	35/8556	8.28792e-05	0.000740316	0.000436958	Abl1/Abl2/Znrf3/Brsk1/Dvl3/Fzd1/Brsk2/Dvl1/Fuz/Celsr1/Celsr3/Sfrp1/Wnt7b/Gpc3/Trp63/Ror2/Sapcd2/Wnt9b/Astn2/Mllt3/Lrp6/Rpgrip1l/Vangl2/Ptk7/Med12/Nkd1/Foxf2/Wnt5a/Fzd3/Grhl3/Dlg3/Sfrp5/Fzd2/Dvl2/Dchs1	35
BP	GO:0051893	regulation of focal adhesion assembly	35/8556	8.28792e-05	0.000740316	0.000436958	Abl1/Smad3/Col16a1/Dusp22/Wnt4/Bcas3/Sdc4/Src/Vegfa/Dmtn/Ldb1/Camsap3/Thy1/Rhod/Gpm6b/Map4k4/Epb41l5/Acvrl1/Mmp14/Apod/Tsc1/Rcc2/Limch1/Myoc/Pten/Ppm1f/Fam107a/Phldb2/Clasp1/Peak1/Dapk3/Dusp3/Coro1c/Slk/Ptprj	35
BP	GO:0072347	response to anesthetic	35/8556	8.28792e-05	0.000740316	0.000436958	Homer1/Mecp2/Cdk5/Ppp1r9b/Ppp1r1b/Hdac5/Kcnq1/Gpi1/Drd2/Crhr1/Prkcg/Kalrn/Nos1/Dlg4/Drd4/Slc4a1/Ehmt2/Ppp5c/Cacng4/Drd3/Adra1b/Mtor/Ppp2r2a/Chrnb2/Drd5/Grin1/Htr1b/Cnr1/Homer2/Adgrl3/Parp1/Fadd/Sdk1/Prkce/Olfr684	35
BP	GO:0090109	regulation of cell-substrate junction assembly	35/8556	8.28792e-05	0.000740316	0.000436958	Abl1/Smad3/Col16a1/Dusp22/Wnt4/Bcas3/Sdc4/Src/Vegfa/Dmtn/Ldb1/Camsap3/Thy1/Rhod/Gpm6b/Map4k4/Epb41l5/Acvrl1/Mmp14/Apod/Tsc1/Rcc2/Limch1/Myoc/Pten/Ppm1f/Fam107a/Phldb2/Clasp1/Peak1/Dapk3/Dusp3/Coro1c/Slk/Ptprj	35
BP	GO:0090090	negative regulation of canonical Wnt signaling pathway	64/8556	8.36927e-05	0.00074651	0.000440614	Pfdn5/Sost/Sox2/Wnt5b/Ddit3/Foxo3/Notum/Znrf3/Cav1/Nkd2/Ctnnd1/Apc/Apc2/Sox10/Fzd1/Rapgef1/Axin2/Fuz/Kremen1/Lzts2/Sfrp1/Dab2ip/Ptpru/Prkn/Gpc3/Axin1/Frzb/Apoe/Mesp1/Ror2/Dkk4/Tmem88/Nphp3/Hdac1/Lats2/Invs/Mllt3/Limd1/Draxin/Tmem131l/Sfrp4/Aes/Ruvbl2/Stk11/Lrp4/Cby1/Mapk14/Sox9/Emd/Scyl2/Tcf7l2/Gsdma3/Dact3/Nkd1/G3bp1/Gsk3b/Wnt5a/Tmem170b/Csnk1a1/Sfrp5/Sdhaf2/Amer2/Tle1/Amer1	64
BP	GO:1903532	positive regulation of secretion by cell	206/8556	8.38133e-05	0.000746515	0.000440617	Il13/Cadps2/Lrrfip2/Il17f/Slamf1/Cdk5/Adcyap1/Ins2/Abl1/Dtnbp1/Grin2b/Pex5l/Nnat/Hk1/Gabbr1/Arf1/Vamp8/Adora3/Stx1b/Myo18a/Abl2/Bcl2l1/Plcd1/Arid5a/Itsn1/Il10/Tslp/Grk2/Jak2/Cd276/Atp13a2/Edn3/Nlrp10/Mapk3/Gapdh/Fcnb/Runx1/Prrt2/Baiap3/Mcu/Fgr/Capn10/Irf3/Hyal2/Wls/Ppard/Sdc4/Src/Apln/P2rx7/Gab2/Nadk/Gpi1/Lif/Atg7/Cacna1b/Ucn3/Ffar1/Psg22/Ghrhr/Pfkm/Zfp384/Myrip/Scamp5/Mapk11/Sept5/Sox11/Cacna1h/…	206
BP	GO:0008333	endosome to lysosome transport	34/8556	8.42282e-05	0.000749137	0.000442165	Clec16a/Rab12/Bin1/Hook3/Mgrn1/Snx27/Ubxn6/Vcp/Atg14/Pcdhga3/Trak1/Rab7b/Hook2/Ap3d1/Vps41/Dtx3l/Cacng4/Fam160a2/Lyst/Rhob/Sort1/Hgs/Scyl2/Vps4b/Snx16/Vps18/Cacng5/Cacng3/Stx8/Vps11/Dennd3/Cdx2/Rab7/Cacng7	34
BP	GO:0019827	stem cell population maintenance	84/8556	8.47194e-05	0.000752429	0.000444108	Esrrb/Med28/Kdm2b/Dll1/Padi4/Kit/Igf2bp1/Six2/Lin28a/Sox2/Fancc/Klf10/Trim8/Foxo3/Hook3/Apc/Lrp5/Ss18/Pax8/Bcl9/Spi1/Arid1a/Vps72/Sfrp1/Mmp24/Lif/Ldb1/Tead3/Pax2/Tal1/Trp63/Piwil2/Setd1a/Tead4/Zhx2/Fgfr1/Smarca4/Wnt9b/Hnf1b/Srrt/Phf19/Med10/Vangl2/Kdm4c/Fgfr3/Yap1/Bcl9l/Ctnnb1/Hmga2/Sox4/Ddx6/Tfap2c/Stat3/Cnot3/Med24/Sox9/Med12/Med27/Tcf7l2/Gsdma3/Cdc73/Prdm16/Mcph1/Rtf1/Tet1/Rif1/Nanos2/Tead1/Sk…	84
BP	GO:1904705	regulation of vascular smooth muscle cell proliferation	33/8556	8.5185e-05	0.000754409	0.000445277	Prkg1/Mef2d/Il10/Grk2/Jak2/Cnn1/Apln/Pdgfb/Ldlrap1/Gnai2/Drd4/Fgf9/Ddx39b/Ern1/Cdkn1a/Htr1b/Mef2c/Gper1/Mfn2/Mmp2/Tert/Sod2/Pten/Igf1/Jun/Foxj2/Tgfb3/Frs2/Adamts1/Tnf/Igfbp5/Pak1/Fgf2	33
BP	GO:1990874	vascular smooth muscle cell proliferation	33/8556	8.5185e-05	0.000754409	0.000445277	Prkg1/Mef2d/Il10/Grk2/Jak2/Cnn1/Apln/Pdgfb/Ldlrap1/Gnai2/Drd4/Fgf9/Ddx39b/Ern1/Cdkn1a/Htr1b/Mef2c/Gper1/Mfn2/Mmp2/Tert/Sod2/Pten/Igf1/Jun/Foxj2/Tgfb3/Frs2/Adamts1/Tnf/Igfbp5/Pak1/Fgf2	33
BP	GO:0043268	positive regulation of potassium ion transport	32/8556	8.56841e-05	0.000756674	0.000446613	Kcne1l/Wnk2/Prkg1/Galr2/Rapgef3/Atp1b2/Dpp6/Edn3/Wnk4/Dnm2/Adora1/Kcnq1/Flna/Lrrc26/Kcne1/Rgs7/Ager/Ank2/Wnk3/Rnf207/Akap9/Lrrc55/Dlg1/Abcc8/Atp1b1/Kcnc1/Hbp1/Gal/Amigo1/Kcnmb1/Akap6/Kcnh2	32
BP	GO:0098815	modulation of excitatory postsynaptic potential	32/8556	8.56841e-05	0.000756674	0.000446613	Zmynd8/Tbc1d24/Shank1/Stx1b/Cacnb3/Shank3/Grk2/Dvl1/Baiap2/Sh3gl1/Ssh1/Shank2/Dlg4/Prkn/Drd4/Nlgn2/Ptk2b/Mtmr2/Celf4/Chrna4/Stx1a/Grin1/Tmem108/Rims2/Pten/Gsk3b/Nlgn3/S1pr2/Dmpk/Cux2/Bscl2/Prkcz	32
BP	GO:0042133	neurotransmitter metabolic process	76/8556	8.82565e-05	0.000776702	0.000458435	Naalad2/Atp7a/Aldh6a1/Smad3/Gcsh/Agtpbp1/Gad1/Por/Oprm1/Cav1/Il10/Akt2/Fev/Mapk9/Enpp6/Khsrp/Clu/Jak2/Dnm2/Pde1b/Sirpa/Nos1/Prima1/Spr/Klrk1/Klf2/Trpv1/Tha1/Phgdh/Chdh/Smpd3/Tomt/Shmt1/Ptk2b/Shmt2/Ptgis/Zc3h12a/Mtor/Chka/Ass1/P2rx4/Slc1a3/Maob/Cd34/Dagla/Acp5/Insr/Colq/Wdr35/Cln3/Upb1/Btbd9/Sod2/Gad2/Slc25a32/Rora/Hdc/Tlr4/Slc7a2/Tlr6/Tph1/Igf1/Gch1/Gart/Atp2b2/Aldh5a1/Th/Dbh/Nos2/Tnf/H2-M3/Ddah1…	76
BP	GO:2000058	regulation of ubiquitin-dependent protein catabolic process	76/8556	8.82565e-05	0.000776702	0.000458435	Anks1/Clec16a/Disc1/Hspbp1/Sgta/Nkd2/Psen1/Mapk9/Pml/Senp1/Clu/Klhl40/Rpl11/Hipk2/Chfr/Dvl1/Gba/Ubxn1/Rad23a/Gipc1/Vcp/Atg7/Gsk3a/Plk3/Pias1/Sufu/Usp7/Stub1/Commd1/Prkn/Hsp90ab1/Rnf14/Axin1/Sumo3/Araf/Styx/Plk1/Arih1/Gna12/Rnf144a/Trim67/Ogt/Smad7/Csnk2a2/Ubqln4/Ptk2b/Sh3rf2/Hfe/Csnk1d/Fbxo22/Map1a/Dnajb2/Smarcc1/Cbfa2t3/Fhit/Ube2k/Det1/Pten/Gsk3b/N4bp1/Usp5/Ube2v2/Csnk1e/Csnk1a1/Gclc/Dda1/Wnt1/W…	76
BP	GO:0009101	glycoprotein biosynthetic process	121/8556	8.83269e-05	0.000776702	0.000458435	Galnt16/Cog3/Fut2/B3galnt2/Pmm1/Atp7a/B4galt7/Dpy19l3/Hs2st1/Extl1/Alg12/Pofut1/B3gnt8/Xylt2/Slc35c2/Chp1/Mogs/Psen1/Ext1/Vegfb/Pmm2/Man1c1/Mgat1/Lmf1/Ext2/B3gat1/Slc35d1/St3gal1/Golga2/Gfpt1/Alg14/Itm2c/Rfng/Syvn1/Mgat5/Vcp/Gata1/Plcb1/Jak3/Pawr/B3gnt7/Pomt1/Dpy19l1/Uggt2/Ndst1/Ube2g2/Dpagt1/Mfng/Gcnt3/Glce/Srd5a3/Soat1/St3gal6/Chpf/Chst8/St6galnac5/Mustn1/Gorasp1/Cog7/St8sia5/Ramp1/Ogt/Mgat4a/F…	121
BP	GO:0019751	polyol metabolic process	58/8556	9.00393e-05	0.000790642	0.000466662	Ip6k3/Mecp2/Mogat2/Pth/Prkg1/Adcyap1r1/Sptlc1/Plcd1/Nudt3/Inpp5e/Impa1/Gba/Itpkc/Scp2/Plcb1/Itpk1/Inpp5a/Degs2/Ip6k1/Spr/Tkfc/Akr1b3/Sgpp1/Pck2/Inpp5k/Ptk2b/Sphk1/Mtmr2/Plcg1/Ip6k2/Ippk/Dgat2/Inpp5j/Ntsr1/Cyp27b1/Synj2/Itpka/Gper1/Isyna1/Pten/Inpp1/P2ry1/Pck1/Grk3/Asah2/Gch1/Lep/Galk1/Impa2/Sptlc2/Acer3/Itpkb/Acer1/Ocrl/Gk5/Ipmk/Synj1/Fgf2	58
BP	GO:0090276	regulation of peptide hormone secretion	109/8556	9.11033e-05	0.000798856	0.000471511	Adcyap1/Rfx3/Pex5l/Nnat/Gabbr1/Slc9b2/Hnf1a/Itsn1/Mup1/Rptor/Lrp5/Jak2/Pax8/Epha5/Pde1c/Baiap3/Mcu/Brsk2/Capn10/Ppard/Apln/Kcnq1/Cpt1a/Sidt2/Sfrp1/Nadk/Lif/Cdk16/Atg7/Ucn3/Ffar1/Ghrhr/Pfkm/Myrip/Ffar3/Drd2/Syt9/Rasl10b/Bglap2/Kalrn/Nos1/Bad/Kiss1/Prkn/Pfkl/Madd/Map4k4/C2cd2l/Pck2/Phpt1/Syt7/Doc2b/Midn/Trpm4/Nlgn2/Slc8b1/Cftr/Glp1r/Hdac1/Ica1/Tiam1/Crhr2/Pdx1/Hfe/Abcc8/Ensa/Hnf4a/Psmd9/Tm7sf3/Arhg…	109
BP	GO:0001704	formation of primary germ layer	52/8556	9.19248e-05	0.000803792	0.000474424	Six2/Smad3/Foxc1/Sox2/Col5a1/Lhx1/Hnf1a/Epha2/Nf2/Ext2/Wls/Arid1a/Srf/Atoh8/Hsbp1/Gpi1/Smad1/Smad2/Pax2/Tal1/Axin1/Mesp1/Fgfr1/Tlx2/Itga5/Twsg1/Chrd/Pofut2/Hnf1b/Snai1/Wnt3/Epb41l5/Lef1/Kdm6b/Setd2/Fn1/Ctnnb1/Wnt3a/Prkaca/Bmp4/Tbx6/Cdc73/Eya1/Rtf1/Wnt5a/Exoc4/Prkar1a/Tnrc6c/Hand1/Crb2/Elf5/Htt	52
BP	GO:0048525	negative regulation of viral process	52/8556	9.19248e-05	0.000803792	0.000474424	Oas1f/Oas1g/Ltf/Zfp809/Trim27/Tardbp/Trim8/Apobec3/Adar/Pml/Parp10/Ilf3/Gsn/Oas3/Fcnb/Srpk1/Tfap4/Banf1/Fbln1/Oas1b/Prkn/Vapb/Mre11a/Eif2ak2/Isg20/Inpp5k/Trim21/Trim11/Hdac1/Mavs/Zc3h12a/Trim14/Trim62/Pou2f3/Trim10/Zc3hav1/Trim28/Trim25/A230050P20Rik/Oas1d/Oas1h/Oas1c/Ifitm7/Rsad2/Trim56/Oas1a/Oas1e/Rnasel/Ccnk/Jun/Tnf/Crebbp	52
BP	GO:0007631	feeding behavior	67/8556	9.34846e-05	0.000815139	0.000481121	Ntrk2/Ins2/Ace/Phf21a/Grin2b/Oprm1/Hcrtr1/Stra6/Apln/Atp8a2/Dgat1/Cpt1a/Mrap2/Hrh3/Drd2/Crhr1/Hand2/a/Adora2a/Oprl1/Adm2/Mmp17/Oprd1/Mc1r/Glp1r/Cfap20/Crhr2/Npy1r/Mtor/Derl2/Chrnb2/Ankrd26/Mchr1/Gigyf2/Nmur2/Grin1/Qrfp/Sgip1/Dmbx1/Gls/Usp46/Htr1b/Stat3/En1/Gal/Aoc3/Cntfr/Ift88/P2ry1/Rmi1/Cckar/Bbs12/Cnr1/Tcf15/Retn/Nkx2-1/Bsx/Oxtr/Lep/Th/Tacr1/Ghrl/Tbr1/Npsr1/Esr2/Grm7/Ube2q1	67
BP	GO:0042177	negative regulation of protein catabolic process	67/8556	9.34846e-05	0.000815139	0.000481121	Anks1/Clec16a/Ins2/Smad3/Sgta/Il10/Psen1/Ptpn3/Pml/Senp1/Psmf1/Klhl40/Rpl11/Hipk2/Azin2/Ubxn1/Gipc1/Anxa2/Flna/Pin1/Agap2/Dedd/Dab2ip/Prkcg/Rgp1/Sufu/Usp7/Ube2g2/Fam192a/Hsp90ab1/Adgrb1/Styx/Ctsa/Ogt/Csnk2a2/Azin1/Hfe/Derl2/Mdm4/Map1a/Smarcc1/Grin2c/Irak3/Ophn1/Ubac2/Os9/Cdk5rap3/Fhit/Rela/Timp2/Furin/Banp/Phb/Timp1/Epha4/N4bp1/Timp4/Lrig2/Mad2l1/Nos2/Timp3/Wnt1/Fmn2/Nop53/Rybp/Snx12/Nrg1	67
BP	GO:0006869	lipid transport	152/8556	9.44786e-05	0.000822652	0.000485556	Ace/Lamtor1/Fzd4/Hnf1a/Apoa2/Cav1/Pctp/Fabp2/Akt2/Mapk9/Hdlbp/Osbpl6/Arv1/Rft1/Srebf2/Stra6/Selenom/Kdm5b/Runx1/Slco2a1/Lrp10/Ppard/Stard3/Stra6l/Slco2b1/Osbp2/P2rx7/Atp8a2/Osbpl10/Dgat1/Anxa2/Ldlrap1/Slc27a1/Scp2/Rps6kb1/Ppara/Acsl6/Drd2/Crhr1/Pitpnm2/Abca2/Lrp1/Pqlc1/Ano7/Stoml1/Npc1l1/Commd1/Anxa1/Spns2/Itgb3/Igfbp3/Drd4/Acsl5/Abcg4/Soat1/Pitpnm1/Scarb1/C2cd2l/Kiss1r/Atp9b/Atp11b/Apoe/Syt7/Pcs…	152
BP	GO:0002718	regulation of cytokine production involved in immune response	44/8556	9.61264e-05	0.000835829	0.000493333	Slamf1/Ddx1/Sema7a/Hk1/Malt1/Apoa2/Arid5a/Il10/Il1r1/Mapk3/Vsir/Jak3/Ffar3/Bcl6/Ddx58/Foxp3/Trpm4/Nod2/Smad7/Il18r1/Mavs/Hfe/Tbx21/Irak3/Apoa1/Il18/Mapk14/Tgfb1/Sash3/Rsad2/F2rl1/Wnt5a/Tlr4/Ddx21/Fzd5/Tril/Traf2/Tgfb3/Gprc5b/Tnf/Il1b/Nlrp3/Prkcz/Tnfrsf14	44
BP	GO:1903844	regulation of cellular response to transforming growth factor beta stimulus	57/8556	9.63445e-05	0.000836555	0.000493762	Pbld1/Il17f/Skil/Smad3/Tgfb1i1/Cav1/Adam17/Hipk2/Dnm2/Zeb1/Ppm1a/Gipc1/Pin1/Men1/Smad2/Glg1/Stub1/Hsp90ab1/Cflar/Axin1/Wfikkn1/Htra3/Smurf2/Tgfbr3/Zfp703/Smad7/Fbn2/Skor1/Zbtb7a/Npnt/Snx25/Adamtsl2/Eng/Itga3/Bcl9l/Dlx1/Furin/Stk11/Snx6/Dand5/Thbs1/Tgfb1/Tdgf1/Prdm16/Onecut1/Pdpk1/Onecut2/Nkx2-1/Ski/Tgfb3/Crebbp/Wnt1/Pmepa1/Flcn/Smurf1/Cav2/Peg10	57
BP	GO:2000278	regulation of DNA biosynthetic process	62/8556	9.6499e-05	0.000836729	0.000493864	Gnl3l/Nek2/Sh2b1/Prkd2/Acd/Xrcc5/Ctc1/Pml/Cct3/Tinf2/Mapk3/Hnrnpc/Src/Exosc10/Dkc1/Pdgfb/Vegfa/Men1/Pkib/Cct4/Nat10/Ankrd1/Hsp90ab1/Prkcq/Pnkp/Nvl/Gdf2/Grhl2/Pif1/Rfc5/Ddx39b/Terf2/Cct7/Ptk2b/Cdkn1a/Mcrs1/Smoc2/Crhr2/Fam129b/Chtf18/Acvrl1/Hmbox1/Mapk15/Ctnnb1/Dcp2/Kcnk2/Pinx1/Map3k4/Tnks/Gsk3b/Chek1/Parn/Pot1a/Atm/Hnrnpd/Map2k7/Dusp1/Nppc/Tent4b/Arrb2/Chtf8/Fgf2	62
BP	GO:0007204	positive regulation of cytosolic calcium ion concentration	149/8556	9.78211e-05	0.000847011	0.000499933	Il13/Jph2/Bdkrb1/Adcyap1/Cmklr1/Abl1/Prkg1/Galr2/Grin2b/Adcyap1r1/Abl2/Trpm1/Plcd1/Ddit3/Sppl3/Cxcl10/Oprm1/Cav1/Cacnb3/Gstm7/Gpr4/Ptgir/Pml/Tac4/Jak2/Gpr17/Itpr3/Aplnr/Adra1a/P2rx7/Dbi/Lyn/Ffar1/Hrh3/Jak3/Pawr/Drd2/Crhr1/Tbxa2r/Thy1/Kiss1/Dlg4/Ccl1/Kng2/Itgb3/Gna13/Pkd1/Ramp3/Trpv1/Oprl1/Cacna1i/Jph3/Ank2/Trpc3/Trpm4/Slc8b1/Ccr10/Glp1r/Cxcl17/P2ry2/Mcoln1/C1qtnf1/Ptk2b/Cx3cl1/Cxcr5/Adra1b/Gpr35/…	149
BP	GO:0002683	negative regulation of immune system process	206/8556	9.80206e-05	0.000847558	0.000500256	Rps19/Fas/Klrb1b/Axl/Dll1/Slamf1/Tarbp2/Btla/Adcyap1/Nf1/Ins2/Tbc1d10c/Plcl2/Ubash3a/Fbxo7/Ufd1/Adgrf5/Trim27/Apoa2/Btk/Sarm1/Runx3/Tmem176a/Il10/Ripor2/Igf2/Adar/Dusp22/Cd37/Stat5b/Cd276/Dtx1/Nbl1/Gpr17/Hoxa7/Gpx2/Runx1/Lrrc32/Irf3/Vsir/Sdc4/Adora1/Spn/Milr1/Lax1/Lrch1/Il27ra/Mmp28/Lyn/Slfn1/Dlg5/Sfrp1/Zbtb7b/Mul1/Plcb1/Clec4g/Ldb1/Dab2ip/Jak3/Pawr/Sox11/Sec14l1/Drd2/Cd22/Cxcl12/Thy1/Pias3/Tkfc/…	206
BP	GO:0021885	forebrain cell migration	43/8556	0.000100959	0.000871757	0.000514539	Axl/Cdk5/Disc1/Tnr/Pex5/Adgrg1/Psen1/Mboat7/Srgap2/Dixdc1/Ogdh/Srf/Dab2ip/Drd2/Cxcl12/Socs7/Ndel1/Fgfr1/Slit1/Cdk5r1/Sun1/Fezf2/Dab1/Cul5/Lrp6/Mdga1/Cntn2/Ctnnb1/2900011O08Rik/Rtn4/Cdk5r2/Foxb1/Arx/Nrp2/Dcx/Lrp8/Rnf7/Nrg3/Pou3f2/Nkx2-1/Pou3f3/Nr2e1/Nrg1	43
BP	GO:0031214	biomineral tissue development	78/8556	0.000101389	0.000874254	0.000516013	Snx10/Pth/Ank/Smad3/Tbx1/Klf10/Kl/Actn3/Bmp2k/Cd276/Wnt4/Axin2/P2rx7/Klk4/Tuft1/Anxa2/Stim1/Gata1/Ppara/Bglap/Bglap3/Bglap2/Suv39h1/Dspp/Bmpr1b/Sbds/Fam20a/Gpc3/Slc20a1/Ercc2/Gpm6b/Mgp/Cst10/Trpm4/Srgn/Nectin1/Ptn/Fbn2/Sbno2/Ptk2b/Cnnm4/Ahsg/Icmt/Fgf23/Mmp13/Fam83h/Fgfr2/Fgfr3/Cyp27b1/Otol1/Rspo2/Mepe/Oc90/Phospho1/Mef2c/Sox9/Tgfb1/Fam20c/Bmp4/Nbr1/Tcf7l2/Nfe2/Comp/Rflnb/Msx2/Asxl2/Igf1/Bmp6/Osr1…	78
BP	GO:0035637	multicellular organismal signaling	74/8556	0.000102725	0.000884542	0.000522085	Kcne1l/Ntrk2/Tnni3k/Tnr/Mag/Bin1/Cav1/Gja5/Dpp6/Scn1b/Kcnma1/Gba/Kcnq1/Sptbn4/Flna/Kcnj5/Kcne1/Pawr/Cacna1h/Scn5a/Kcna2/Tymp/Chrna1/Scn8a/Scn1a/Cacna1i/Kcnq2/Ank2/Trpm4/Scn2a/Jup/Cacng4/Hcn4/P2rx2/Myh14/Prx/Otoa/Gpr35/Scn11a/Cldn19/Ank3/Scn4a/P2rx4/Drd5/Glra1/Fkbp1b/Scn4b/Nfasc/Kcnmb4/P2rx5/Chrnb4/Clcn1/Ntrk3/Mef2a/Itga2/Tmem65/Scn3b/Cacna1c/Grik2/Cacna1d/Cacng5/Cacna2d1/Cacng3/Cacna1e/Kcnc4/Pak1…	74
BP	GO:0090178	regulation of establishment of planar polarity involved in neural tube closure	13/8556	0.000103519	0.000888916	0.000524667	Dvl3/Fzd1/Dvl1/Celsr1/Sfrp1/Lrp6/Vangl2/Ptk7/Wnt5a/Grhl3/Sfrp5/Fzd2/Dvl2	13
BP	GO:1905564	positive regulation of vascular endothelial cell proliferation	13/8556	0.000103519	0.000888916	0.000524667	Adam17/Igf2/Sirt6/Apln/Fgfr1/Plcg1/Stat3/Igf1/Pdpk1/Ghrl/Itga4/Sp1/Fgf2	13
BP	GO:0010822	positive regulation of mitochondrion organization	42/8556	0.000105864	0.000907803	0.000535815	Fas/Mff/Fbxo7/Bmf/Mief1/Gba/Hk2/Mul1/Gsk3a/March5/Sh3glb1/Bad/Prkn/Htra2/Ptpn5/Bid/Stoml2/Bak1/Pink1/Plaur/Bik/Zfp13/Hip1r/Wdr35/Gper1/Mfn2/Cdc37/Bcl2l11/Gsk3b/Ppargc1a/Tnfsf10/Bbc3/Ppif/Opa1/Ddhd2/Ddhd1/Htt/Smurf1/Fbxw7/Pld6/Mfn1/Apopt1	42
BP	GO:0015696	ammonium transport	69/8556	0.000110522	0.00094514	0.000557852	Rhcg/Adcyap1/Slc22a5/Dtnbp1/Gabbr1/Aqp1/Vamp8/Adora3/Btk/Slc12a5/Psen1/Fev/Syt11/Entpd1/Azin2/Slc22a8/Slc25a48/Lyn/Prkcb/Hrh3/Sec14l1/Drd2/Syt9/Cxcl12/Nos1/Kcna2/Slc25a45/Prkn/Adora2a/Gpm6b/Syt8/Slc25a47/Syt7/Syt15/Nat8l/Smpd3/Drd3/Slc6a2/Syt3/Syt6/Slc6a20a/Crhr2/Slc44a1/Chrna4/Scn4a/Chrnb2/Gdnf/Pink1/Rab3b/Slc22a21/Maob/Ralbp1/Cckbr/Syt5/Mapk15/Slc22a3/Rtn4/Htr1b/Syt13/Slc6a4/Slc25a29/Tacr2/Cnr1…	69
BP	GO:0051928	positive regulation of calcium ion transport	69/8556	0.000110522	0.00094514	0.000557852	Il13/Jph2/Bdkrb1/Homer1/Abl1/Adcyap1r1/Serpine1/Rapgef3/Cxcl10/Cav1/Cacnb3/Gstm7/Aplnr/Stc1/P2rx7/Pdgfb/Grm6/Camk2a/Dbi/Anxa2/Stim1/Kcne1/Ffar1/Jak3/Gjc2/Cxcl12/Dspp/Thy1/Ramp3/Ank2/Trpc3/Atp2c2/Wnk3/Cx3cl1/Plcg1/Nipsnap2/Capn3/Wfs1/Bak1/P2rx4/Hap1/Mchr1/G6pdx/Grin1/Ntsr1/Atp1b1/Adrb1/Tex101/Gper1/Bmp4/Mylk/Akap5/Asph/Akap6/Pdpk1/Orai1/Lgals3/Cracr2a/Trpc6/Cacna1d/Cacna2d1/F2rl3/Atp2b2/Stac2/Cd4/…	69
BP	GO:0007498	mesoderm development	60/8556	0.00011117	0.000948075	0.000559584	Six2/Smad3/Foxc1/Tbx1/Hnf1a/Ext1/Epha2/Nf2/Ext2/Wls/Srf/Vegfa/Gpi1/Smad1/Smad2/Pax2/Tal1/Trp63/Axin1/Ctdnep1/Megf8/Lhx2/Mesp1/Fgfr1/Tlx2/Twsg1/Acvr1b/Chrd/Pofut2/Snai1/Zfp36l1/Palb2/Wnt3/Epb41l5/Lef1/Kdm6b/Setd2/Mesd/Yap1/Wnt3a/Fgf8/Prkaca/Dand5/Gdf1/Tead2/Bmp4/Tbx6/Eya1/Wnt5a/Nup133/Exoc4/Tcf15/Prkar1a/Osr1/Tead1/Hand1/Nckap1/Crb2/Tcf7l1/Htt	60
BP	GO:0035282	segmentation	60/8556	0.00011117	0.000948075	0.000559584	Cobl/Dll1/Smad3/Foxc1/Lhx1/Bhlhe41/Pofut1/Acd/Psen1/Meox1/Axin2/Sfrp1/Pcsk6/Sema3f/Aldh1a2/Cdx1/Mesp1/Ror2/Kat2a/Hes3/Nrarp/Bhlhe40/Palb2/Mllt3/Plxna2/Lrp6/Zeb2/Epb41l5/Lef1/Neurog1/Pax3/Wnt3a/Tmed2/Nle1/Med12/Tdgf1/Bmp4/Foxb1/Tbx6/Hes7/Nrp2/Nkx3-1/Wnt5a/Mib1/Fzd5/Tcf15/Atm/Osr1/Nckap1/Crb2/Frs2/Rbpj/Xrcc2/Cdx2/Meox2/Tcf7l1/Dvl2/Pax1/Pld6/Tifab	60
BP	GO:0070507	regulation of microtubule cytoskeleton organization	97/8556	0.000113399	0.000965759	0.000570022	Ska2/Trim37/Mecp2/Gda/Abl1/Stmn3/Nek2/Spef1/Cdk5rap2/Mapre2/Rae1/Cdk2ap2/Cav1/Kif11/Ripor2/Phldb1/Apc/Mid1/Chmp4c/Rbm14/Apc2/Cep250/Dixdc1/Hsph1/Mark4/Mark2/Stil/Nsfl1c/Camsap3/Fes/Ckap2/Trim54/Mdm1/Rassf1/Specc1l/Pkd1/Senp6/Plk1/Ska1/Cep70/Arhgef2/Chmp1a/Capzb/Mapt/Rassf7/Tbcd/Kat2a/Gas2l1/Cdk5r1/Gas2l2/Eml2/Agrn/Dyrk1a/Psrc1/Bicd2/Nup62/Tubb4a/Bicd1/Atf5/Map1a/Cep131/Fbxw5/Mapk15/Map6/Inpp5j/Ct…	97
BP	GO:0019362	pyridine nucleotide metabolic process	76/8556	0.000118188	0.00100517	0.000593281	Esrrb/Naprt/Ins2/Hk1/Kcnab2/Aspdh/Actn3/Eno1b/Sirt6/Gapdh/Nmnat3/Shpk/P2rx7/Hk2/Ogdh/Ier3/Tkt/Vcp/Nadk/Gpi1/Pdha2/Pfkm/Ppara/Galt/Eif6/Tkfc/Pfkl/Dlst/Eno2/Hk3/Pck2/Aldoa/Nmnat1/Nadsyn1/Ogt/Eno3/Pgk1/Zbtb7a/Pgls/Aldoc/Mpi/Mdh2/Prkag3/Jmjd8/Pklr/Idh2/Gpd1/G6pdx/Taldo1/Cbfa2t3/Mlxipl/Tigar/Pgd/Insr/Aldob/Prdx5/Stat3/Gale/Idh1/Khk/Ncor1/Kynu/Ppargc1a/Nmnat2/Pfkfb2/Igf1/Zbtb20/Gpd1l/Art2b/Prkag2/Bpgm/…	76
BP	GO:0046822	regulation of nucleocytoplasmic transport	68/8556	0.00011909	0.00101145	0.000596992	Cdk5/Nf1/Akap1/Zic1/Sfn/Zpr1/Rapgef3/Chp1/Psen1/Jak2/Rangap1/Ect2/Hyal2/Ppm1a/Ier3/Hcls1/Flna/Chchd4/Zc3h3/Ppp1cc/Rbm4/Tmem173/Hsp90ab1/Prkcq/Ptpn5/Jup/Cdkn1a/Pik3r2/Bag3/Mavs/Pde2a/Zc3h12a/Ubr5/Nup214/Nup62/Hnf4a/Akap8l/Trim28/Camk1/Apod/Setd2/Khdrbs1/Supt6/Prkaca/Mapk14/Emd/Tgfb1/Bmp4/Nutf2/Tcf7l2/Wipf1/Pkig/Xpo1/Gsk3b/Pik3r1/Akap5/Igf1/Ptpn14/Lep/Prkcd/Bard1/Ywhae/Xpo5/Med1/Gbp4/Ei24/Mdfic/Xpo4	68
BP	GO:0006733	oxidoreduction coenzyme metabolic process	83/8556	0.000120419	0.00102085	0.000602539	Esrrb/Naprt/Ins2/Hk1/Kcnab2/Aspdh/Coq4/Actn3/Eno1b/Sirt6/Gapdh/Nmnat3/Shpk/P2rx7/Hk2/Ogdh/Ier3/Coq8b/Tkt/Vcp/Nadk/Gpi1/Pdha2/Pfkm/Ppara/Galt/Eif6/Coq8a/Tkfc/Pfkl/Dlst/Eno2/Hk3/Pck2/Aldoa/Nmnat1/Nadsyn1/Ogt/Eno3/Pgk1/Zbtb7a/Pgls/Aldoc/Mpi/Mdh2/Prkag3/Jmjd8/Pklr/Idh2/Gpd1/G6pdx/Taldo1/Cbfa2t3/Mlxipl/Tigar/Pgd/Insr/Aldob/Prdx5/Stat3/Gale/Idh1/Khk/Ncor1/Kynu/Ppargc1a/Nmnat2/Pfkfb2/Igf1/Zbtb20/Gpd1l/A…	83
BP	GO:0006855	drug transmembrane transport	39/8556	0.000120689	0.00102085	0.000602539	Sept2/Slc25a38/Slc25a2/Aqp1/Slc6a5/Psen1/Folr2/Stra6/Stra6l/Slc25a22/Slc25a1/Slc25a10/Lrp2/Slc6a8/Arl6ip5/Slc25a15/Slc16a12/Slc17a8/Slc1a7/Slc25a42/Slc1a3/Ralbp1/Slc7a3/Ntsr1/Slc1a5/Slc47a1/Slc25a29/Slc19a3/Slc7a11/Kcnj10/Slc7a2/Slc1a2/Slc25a12/AU018091/Arl6ip1/Tnf/Slc1a1/Slc46a1/Atp8b1	39
BP	GO:0051591	response to cAMP	39/8556	0.000120689	0.00102085	0.000602539	Aqp1/Rapgef3/Hcn2/Cnga3/Itpr3/Rapgef1/Per1/Duox1/Ahr/Aanat/Kcnq1/Cdk2/Dmtn/Slc26a6/Pygm/Carm1/Cftr/Inpp5k/Dgkq/Hcn4/Zfp36l1/Pde2a/Pklr/Crem/Gpd1/Slc26a3/Cyp27b1/Jund/Pla2g5/Junb/Slc8a3/Pik3r1/Akap6/Jun/Igfbp5/Wnt10b/Pik3cg/Rapgef2/Itpr2	39
BP	GO:0051235	maintenance of location	146/8556	0.000122323	0.00103326	0.000609866	Il13/Jph2/Bdkrb1/Uvrag/Cdk5/Syne3/Abl1/Slc30a3/Pex5l/Hk1/Gaa/Ddit3/Adcy6/Cxcl10/Cav1/Gstm7/Ehd1/Slc30a2/Mup1/Pml/Stat5b/Pnpla2/Grk2/Gsn/Srebf2/Nbl1/Rangap1/Itpr3/Aplnr/Spout1/Slc25a23/Ppard/Taf3/P2rx7/Hk2/Kdelr3/Dgat1/Dbi/Lyn/Flna/Mprip/Ppara/Drd2/Thy1/Sufu/Tmsb10/Morc3/Pip5k1c/Vps13a/Grik5/B4galnt1/Itgb3/Pkd1/Soat1/Dag1/Scarb1/Tnrc6a/Ap3d1/Apoe/Jph3/Ank2/Taf8/Slc8b1/Ikbke/Thra/Glp1r/Ciz1/Keap1/S…	146
BP	GO:2000027	regulation of animal organ morphogenesis	102/8556	0.000124307	0.0010486	0.000618915	Rxra/Abl1/Six2/Foxc1/Casz1/Tbx1/Lhx1/Abl2/Por/Znrf3/Ntn4/Apc/Pml/Dvl3/Tgfbr2/Pax8/Wnt4/Fzd1/Hoxc11/Dvl1/Celsr1/Vegfa/Celsr3/Sfrp1/Lif/Tacstd2/Msx1/Dspp/Runx2/Wnt7b/Pax2/Hand2/Gpc3/Cflar/Pim1/Spry1/Cdc42/Wnt10a/Hpn/Mesp1/Carm1/Plau/Csf1/Ror2/Fgf1/Sulf2/Ajap1/Fgfr1/Sapcd2/Stox1/Ptn/Casp6/Tbx2/Wnt9b/Hnf1b/Dio3/Eng/Mllt3/Numb/Vdr/Gdnf/Lrp6/Sp6/Fgfr2/Cd34/Vangl2/Ctnnb1/Wnt3a/Ptk7/Hmga2/Rspo2/Fgf8/Tgfb…	102
BP	GO:0051963	regulation of synapse assembly	63/8556	0.000125218	0.00105485	0.000622608	Arhgef9/Mecp2/Ntrk2/Ntn1/Farp1/Clstn1/Eif4g1/Lrfn5/Fzd1/Xlr3b/Lrfn1/Clstn3/Dlg5/Lrtm2/Adgrl1/Lhfpl4/Ntng2/Gap43/Adgrb1/Nlgn2/Nectin1/Agrn/Ppp1r9a/Stau2/Chrnb2/Amigo2/Numb/Ptprd/Adgre5/Ephb3/Grin1/Mdga1/Flrt1/Wnt3a/Lrtm1/Colq/Amigo3/Mef2c/Amigo1/Ephb2/Pdlim5/Six4/Ntrk3/Wnt5a/Slitrk4/Eef2k/Nlgn3/Prkca/Ube2v2/Ephb1/Ptprs/Adgrl3/Oxtr/Cux2/Asic2/Rab17/Nptx1/Slitrk5/Ghrl/Lrrc4b/Six1/Sipa1l1/Epha7	63
BP	GO:0009880	embryonic pattern specification	38/8556	0.00012553	0.00105605	0.000623313	Cobl/Dll1/Smad3/Lhx1/Meox1/Stil/Pcsk6/Smad2/Noto/Sema3f/Ihh/Sim2/Nrarp/Lrp6/Fgfr2/Epb41l5/Neurog1/Efnb1/Ctnnb1/Tmed2/Tdgf1/Tbx6/Nrp2/Ptch1/Wnt5a/Fzd5/Pgap1/C2cd3/Nckap1/Frs2/Fgf10/Wnt1/Meox2/Tcf7l1/Zbtb16/Pld6/Erbb4/Tifab	38
BP	GO:0000002	mitochondrial genome maintenance	23/8556	0.000126611	0.00105798	0.000624456	Mgme1/Slc25a33/Chchd4/Atg7/Mrpl39/Tymp/Mpv17/Polg/Tk2/Lig3/Dna2/Stox1/Stoml2/Sesn2/Rnaseh1/Gimap3/Ppargc1a/Mef2a/Ssbp1/Parp1/Opa1/Flcn/Mrpl17	23
BP	GO:0014044	Schwann cell development	23/8556	0.000126611	0.00105798	0.000624456	Ntrk2/Cdk5/Nf1/Adam22/Arhgef10/Akt2/Ndrg1/Sh3tc2/Dag1/Lgi4/Prx/Ncmap/Fa2h/Pard3/Med12/Myoc/Ntrk3/Pou3f2/Ski/Itgb4/Pou3f1/Cntnap1/Nrg1	23
BP	GO:0015804	neutral amino acid transport	23/8556	0.000126611	0.00105798	0.000624456	Slc25a38/Slc6a5/Slc43a2/Slc7a8/Slc43a1/Slc6a6/Slc3a2/Slc7a10/Slc6a7/Slc6a17/Slc6a20a/Slc6a9/Slc36a1/Slc36a4/Slc1a4/Slc1a5/Slc36a3/Slc6a19/Lep/Slc38a3/Ctns/Slc1a1/Slc7a9	23
BP	GO:0048841	regulation of axon extension involved in axon guidance	23/8556	0.000126611	0.00105798	0.000624456	Sema7a/Sema6c/Sema3g/Vegfa/Cxcl12/Sema4a/Sema3f/Sema3e/Megf8/Sema4c/Sema4g/Slit1/Sema4d/Sema6b/Wnt3/Wnt3a/Sema4f/Sema3b/Sema4b/Wnt5a/Sema6d/Plxna4/Sema6a	23
BP	GO:0072583	clathrin-dependent endocytosis	23/8556	0.000126611	0.00105798	0.000624456	Inpp5f/Dll1/Slc9b2/Syt11/Dnm1/Gak/Fcho1/Dnm2/Ap2a1/Ap2a2/Cltb/Sh3gl2/Unc119/Tnk2/Sgip1/Hip1r/Scyl2/Aak1/Fcho2/Gpr107/Ubqln2/Itga4/Canx	23
BP	GO:0055067	monovalent inorganic cation homeostasis	75/8556	0.000127604	0.00106485	0.000628507	Rhcg/Car12/Pdk2/Aqp11/Slc12a7/Ace/Slc9a6/Atp5b/Atp1a3/Slc12a5/Chp1/Atp1b2/Car7/Mapk3/Kcnma1/Adora1/Atp1a2/Pdk4/Tmprss3/Slc12a9/Avpr2/Car14/Gnai2/Drd2/Slc12a8/Slc9a8/Slc26a6/Atp12a/Cln6/Mafg/Slc9a5/Adora2a/Gnas/Slc12a3/Atp6v0a1/Atp6v1b1/Slc4a1/Cftr/Scnn1a/Drd3/Scnn1g/Car4/Slc4a3/Ppt1/Slc26a3/Slc26a9/Atp1b1/Slc12a4/Kctd7/Slc4a2/Slc9a9/Bcl2/Cln3/Tmem175/Slc4a8/Atp4b/Rab38/Atp6v0d1/Tesc/Mllt6/Kcnj10/…	75
BP	GO:0010171	body morphogenesis	37/8556	0.000130232	0.00108387	0.000639735	Tbx1/Phldb1/Stra6/Fuz/Msx1/Gatad2a/Csrnp1/Gpc3/Ihh/Specc1l/Dag1/Gnas/Twist2/Flvcr1/Crispld2/Wnt3/Lrp6/Lef1/Ift122/Tgfb1/Mmp2/Tcf7l2/Phldb2/Clasp1/Asph/Sgpl1/Dlx5/Ankrd11/Ski/Nckap1/Pax9/Tgfb3/Rras/Ssbp3/Mab21l2/Zfp950/Plekha1	37
BP	GO:2001238	positive regulation of extrinsic apoptotic signaling pathway	37/8556	0.000130232	0.00108387	0.000639735	Fas/Nf1/Skil/Runx3/Cav1/Pml/Hyal2/Pea15a/Itm2c/Sfrp1/Jak3/Bmpr1b/Tnfsf12/Ppp1ca/Htra2/Unc5b/Tnfrsf12a/Ppp2r1b/Wwox/Bid/Ppp2r1a/Pidd1/G0s2/Dedd2/Thbs1/Gper1/Gsdma3/Bcl2l14/Pten/Tnfsf10/Ptprc/Trps1/Traf2/Dapk3/Timp3/Fadd/Rbck1	37
BP	GO:0048339	paraxial mesoderm development	17/8556	0.000130792	0.00108708	0.00064163	Smad3/Foxc1/Hnf1a/Smad2/Fgfr1/Epb41l5/Lef1/Yap1/Wnt3a/Tead2/Wnt5a/Nup133/Exoc4/Tcf15/Tead1/Nckap1/Htt	17
BP	GO:0098659	inorganic cation import across plasma membrane	46/8556	0.000131672	0.00109147	0.000644223	Slc12a7/Slc9a6/Atp1a3/Slc12a5/Hcn2/Cnga3/Atp1b2/Slc39a14/Kcnj4/Atp1a2/Kcnj6/Slc12a9/Kcnj5/Pawr/Slc12a8/Kcnj3/Kcnj9/Atp12a/Ramp3/Slc9a5/Trpv1/Slc12a3/Trpm4/Hcn4/Kcnj14/Kcnj8/Tmem28/Hfe/Slc8a2/Kcnj16/Atp1b1/Trpv5/Adrb1/Slc12a4/Slc9a9/Atp4b/Slc39a4/Fam155a/Slc11a2/Slc34a1/Kcnj10/Slc8a3/Slc12a2/Kcnj11/Trpm2/Slc9a7	46
BP	GO:0099587	inorganic ion import across plasma membrane	46/8556	0.000131672	0.00109147	0.000644223	Slc12a7/Slc9a6/Atp1a3/Slc12a5/Hcn2/Cnga3/Atp1b2/Slc39a14/Kcnj4/Atp1a2/Kcnj6/Slc12a9/Kcnj5/Pawr/Slc12a8/Kcnj3/Kcnj9/Atp12a/Ramp3/Slc9a5/Trpv1/Slc12a3/Trpm4/Hcn4/Kcnj14/Kcnj8/Tmem28/Hfe/Slc8a2/Kcnj16/Atp1b1/Trpv5/Adrb1/Slc12a4/Slc9a9/Atp4b/Slc39a4/Fam155a/Slc11a2/Slc34a1/Kcnj10/Slc8a3/Slc12a2/Kcnj11/Trpm2/Slc9a7	46
BP	GO:0032944	regulation of mononuclear cell proliferation	110/8556	0.000132962	0.0011007	0.000649666	Il13/Slamf1/Btla/Btk/Itgal/Il10/Mzb1/Ripor2/Igf2/Rasal3/Stat5b/Tgfbr2/Cd276/Lrrc32/Vsir/Sdc4/Ahr/Spn/Lyn/Slfn1/Znhit1/Dlg5/Zbtb7b/Igfbp2/Il27/Clec4g/Jak3/Pawr/Sox11/Dhps/Cd3e/Cd22/Mpl/Icosl/Bcl6/Anxa1/Ihh/Prkcq/Btn1a1/Cd46/Irf1/Cd80/Ager/Rac2/Foxp3/Cd59b/Cd81/Slc4a1/Csf1/Twsg1/Cdkn1a/Pla2g2f/Lmo1/Foxj1/Ccdc88b/Dlg1/Chrnb2/Mapk8ip1/Pkn1/Tmem131l/Btn2a2/Efnb1/Zfp335/Ctnnb1/Wnt3a/Cd6/Il6ra/Sh3rf1/Bc…	110
BP	GO:0006654	phosphatidic acid biosynthetic process	11/8556	0.000133467	0.00110341	0.000651267	Agpat1/Pld1/Slc27a1/Sh3glb1/Pld2/Dgkq/Abhd5/Agpat2/Dgkz/Dgka/Nr1h4	11
BP	GO:1903708	positive regulation of hemopoiesis	101/8556	0.000134385	0.00110357	0.000651365	Sart1/Axl/Foxc1/Slc9b2/Zfp609/Klf10/Malt1/Foxo3/Runx3/Il1rl2/Hax1/Rcor1/Stat5b/Tgfbr2/Runx1/Vsir/Fam210b/Zmiz1/Hcls1/Ankrd54/Zbtb7b/Gata1/Lif/Csf1r/Mpl/Fes/Bad/Bcl6/Rab7b/Tal1/Anxa1/Ihh/Il15ra/Cd46/Itgb3/Irf1/Il34/Gnas/Ager/Foxp3/Ap3d1/Csf1/Ror2/Ets1/Prmt1/H2-DMa/Fos/Acvr1b/Zfp36l1/Pf4/Il1f8/Creb1/Cd27/Kdm1a/Il4ra/Lef1/Btn2a2/Mmp14/Socs1/Ccl3/Stat3/Hlx/Il18/Mapk14/Tgfb1/Nudt21/Gfi1b/Flt3l/Zap70/S…	101
BP	GO:0000187	activation of MAPK activity	62/8556	0.000134664	0.00110357	0.000651365	Ins2/Kit/Prok1/Pxn/Trp73/Map2k2/Ptpn1/Iqgap3/Mapk8ip3/Map4k2/Grm4/P2rx7/Map2k4/Mdfi/Mul1/Dab2ip/Muc20/Ercc6/Wnt7b/Cspg4/Shc2/Drd4/Madd/Cd81/Erp29/Tgfa/Fgf1/Cxcl17/Ern1/Map3k11/Inava/Map3k10/Map3k12/Avpi1/Map4k1/Map3k9/Shc1/Map2k3/Plce1/Arrb1/Insr/Thbs1/Tdgf1/Prdx2/Ntrk3/Lpar2/Wnt5a/Tlr4/Igf1/Pde6h/Ptprc/Map3k13/Map2k7/Tgfb3/Frs2/Fgf10/Tnf/Il1b/Ghrl/Alk/Grm1/Mdfic	62
BP	GO:0022404	molting cycle process	62/8556	0.000134664	0.00110357	0.000651365	Atp7a/Nf1/Tradd/Sox21/Trpc4ap/Runx3/Psen1/Apc/Lgr5/Runx1/Ppard/Fuz/Celsr1/Dbi/Ldb1/Hpse/Dspp/Apcdd1/Trp63/Alx4/Ercc2/Trpv1/Gnas/Lhx2/Wnt10a/Dkk4/Mfsd12/Hoxc13/Acvr1b/Snai1/Hdac1/Fst/Prss8/Nsun2/Fgfr2/Vangl2/Rela/Ctnnb1/Tfap2c/Lrp4/Bcl2/Sox9/Sox18/Gal/Dnase1l2/Gsdma3/Msx2/Wnt5a/Mysm1/Foxn1/Fzd3/Trps1/Foxq1/Tmem79/Fgf10/Tnf/Igfbp5/Wnt10b/Rbpj/Zmpste24/Foxe1/Eda	62
BP	GO:0022405	hair cycle process	62/8556	0.000134664	0.00110357	0.000651365	Atp7a/Nf1/Tradd/Sox21/Trpc4ap/Runx3/Psen1/Apc/Lgr5/Runx1/Ppard/Fuz/Celsr1/Dbi/Ldb1/Hpse/Dspp/Apcdd1/Trp63/Alx4/Ercc2/Trpv1/Gnas/Lhx2/Wnt10a/Dkk4/Mfsd12/Hoxc13/Acvr1b/Snai1/Hdac1/Fst/Prss8/Nsun2/Fgfr2/Vangl2/Rela/Ctnnb1/Tfap2c/Lrp4/Bcl2/Sox9/Sox18/Gal/Dnase1l2/Gsdma3/Msx2/Wnt5a/Mysm1/Foxn1/Fzd3/Trps1/Foxq1/Tmem79/Fgf10/Tnf/Igfbp5/Wnt10b/Rbpj/Zmpste24/Foxe1/Eda	62
BP	GO:0048659	smooth muscle cell proliferation	85/8556	0.000134729	0.00110357	0.000651365	Il13/Prkg1/Cav1/Mef2d/Il10/Xrcc5/Ptgir/Stat5b/Grk2/Jak2/Tgfbr2/Ppard/Cnn1/Apln/Pdgfb/Vegfa/Ldlrap1/Gnai2/Rps6kb1/Kalrn/Akr1b3/Vipr2/Itgb3/Igfbp3/Drd4/Notch3/Ager/Sf1/Fgf9/Ddx39b/Ern1/Cdkn1a/Cx3cl1/Mtor/Skp2/Fgfr2/Ralbp1/Shc1/Apod/Tgm2/Ctnnb1/Igf1r/Htr1b/Il6ra/Mef2c/Il18/Mnat1/Thbs1/Gper1/Bmp4/Mfn2/Mmp2/Tcf7l2/Tert/Ndrg2/Sod2/Wisp1/Pten/Gsk3b/Ppargc1a/Pik3ca/Itga2/Prkca/Pik3r1/Irak4/Igf1/Pde1a/Ret…	85
BP	GO:0010524	positive regulation of calcium ion transport into cytosol	36/8556	0.000134729	0.00110357	0.000651365	Il13/Jph2/Bdkrb1/Abl1/Adcyap1r1/Cxcl10/Cav1/Gstm7/Aplnr/P2rx7/Dbi/Ffar1/Thy1/Ramp3/Trpc3/Cx3cl1/Plcg1/Capn3/Bak1/P2rx4/Hap1/Grin1/Ntsr1/Adrb1/Tex101/Gper1/Bmp4/Akap5/Asph/Akap6/Pdpk1/F2rl3/Cd4/Npsr1/Cxcr3/Htt	36
BP	GO:0034394	protein localization to cell surface	36/8556	0.000134729	0.00110357	0.000651365	Cd247/Kcnab2/Fcnb/Flna/Stx3/Ptpru/Rab11b/Cd177/Commd1/Hsp90ab1/Tax1bp3/Gpm6b/Abca12/Ank2/Rab11fip5/Nedd4l/Fbln5/Hfe/Astn2/Map1a/Synj2bp/Mesd/Ctnnb1/Tsc2/Gpihbp1/Stx4a/Lrig2/Gpd1l/Gbf1/Fgf10/Tnf/Tm9sf4/Emp2/Smurf1/Erbb4/Nrg1	36
BP	GO:0032228	regulation of synaptic transmission, GABAergic	24/8556	0.000134999	0.00110433	0.000651811	Nf1/Plcl2/Car7/Adra1a/Adora1/Dbi/Drd2/Adora2a/Nlgn2/Phf24/Npas4/Hap1/Cckbr/Stxbp1/Usp46/Htr1b/Pten/Plcl1/Cnr1/Oxtr/Tacr1/Nps/Prkce/Erbb4	24
BP	GO:0055123	digestive system development	70/8556	0.000139119	0.00113654	0.000670821	Cobl/Kit/Six2/Smad3/Igf2/Trp73/Stra6/Sox10/Gli2/Wls/Foxp4/Sfrp1/Sox11/Smad2/Ihh/Trp63/Zic3/Aldh1a2/Alx4/Stx2/Megf8/Ccdc103/Cldn18/Nkx3-2/Foxl1/Nphp3/Fgf9/Tbx2/Hnf1b/Vps52/Barx1/Cela1/Nkx2-3/Pdx1/Spdef/Fgfr2/Epb41l5/Ephb3/Vangl2/Cckbr/Fgfr3/Dnaaf1/Ctnnb1/Igf1r/Cfc1/Tigar/Insr/Hip1r/Bcl2/Hlx/Pcsk5/Bmp4/Tcf7l2/Tcf7/Prdm1/Foxf2/Wnt5a/Yipf6/Igf1/Sfrp5/Pitx2/Nckap1/Ptk6/Itgb4/Fgf10/Ednrb/Cdx2/Dchs1/Ahi…	70
BP	GO:0044403	symbiont process	161/8556	0.000144676	0.00118038	0.000696698	Eif3f/Oas1f/Atg16l2/Oas1g/Uvrag/Taf11/Axl/Tarbp2/Rxra/Slc22a5/Ltf/Lrsam1/Smad3/Aqp1/Vamp8/Pik3c2g/Zfp809/Trim27/Tardbp/Bcl2l1/Trim8/Cav1/Apobec3/Il10/Krt6a/Mvb12b/Adar/Pml/Parp10/Chmp4c/Ilf3/Tslp/Psmc3/Grk2/Gsn/Oas3/Rrp1b/Gpx2/Gapdh/Fcnb/Hyal2/Srpk1/Smarcb1/Tfap4/Rad23a/Banf1/Ddb1/Ulk1/Anxa2/Vcp/Scd1/Atg7/Lrrc15/Fbln1/Larp1/Sugt1/Oas1b/Mbl1/Bad/Usf1/Prkn/Hsp90ab1/Vapb/Mre11a/Itgb3/Eif2ak2/Dag1/Sc…	161
BP	GO:0048546	digestive tract morphogenesis	33/8556	0.000146191	0.00119118	0.000703073	Six2/Smad3/Trp73/Stra6/Sox10/Gli2/Foxp4/Sfrp1/Sox11/Smad2/Ihh/Trp63/Stx2/Hnf1b/Nkx2-3/Fgfr2/Epb41l5/Ephb3/Vangl2/Fgfr3/Ctnnb1/Cfc1/Bcl2/Hlx/Bmp4/Tcf7l2/Tcf7/Wnt5a/Sfrp5/Pitx2/Nckap1/Fgf10/Ahi1	33
BP	GO:0061053	somite development	56/8556	0.000147104	0.00119264	0.000703933	Cobl/Dll1/Smad3/Foxc1/Lhx1/Bhlhe41/Pofut1/Psen1/Wnt4/Meox1/Axin2/Sfrp1/Sox11/Ihh/Aldh1a2/Mthfd1/Frzb/Cdx1/Mesp1/Ror2/Kat2a/Hes3/Nrarp/Bhlhe40/Palb2/Plxna2/Lrp6/Zeb2/Epb41l5/Lef1/Pax3/Wnt3a/Tmed2/Nle1/Med12/Foxb1/Tbx6/Loxl3/Hes7/Nkx3-1/Ptch1/Six4/Wnt5a/Mib1/Nup133/Tcf15/Atm/Nckap1/Crb2/Wnt1/Rbpj/Xrcc2/Cdx2/Meox2/Six1/Pax1	56
BP	GO:0005977	glycogen metabolic process	44/8556	0.000147329	0.00119264	0.000703933	Esrrb/Pth/Ins2/Phkb/Gaa/Akt2/Igf2/Ppp1r3d/Pgm2/Gfpt1/Pfkm/Gsk3a/Grb10/Ppp1ca/Phkg2/Stbd1/Pygm/Ppp1r3e/Inpp5k/Adra1b/Gys1/Mtor/Prkag3/Stk40/Pcdh12/Adrb1/Pygb/Insr/Tcf7l2/Khk/Rb1cc1/Gsk3b/Ppp1r3b/Ppp1r2/Igf1/Il6st/Sorbs1/Phlda2/Irs2/Prkag2/G6pc/Ppp1r1a/Epm2aip1/Agl	44
BP	GO:0006073	cellular glucan metabolic process	44/8556	0.000147329	0.00119264	0.000703933	Esrrb/Pth/Ins2/Phkb/Gaa/Akt2/Igf2/Ppp1r3d/Pgm2/Gfpt1/Pfkm/Gsk3a/Grb10/Ppp1ca/Phkg2/Stbd1/Pygm/Ppp1r3e/Inpp5k/Adra1b/Gys1/Mtor/Prkag3/Stk40/Pcdh12/Adrb1/Pygb/Insr/Tcf7l2/Khk/Rb1cc1/Gsk3b/Ppp1r3b/Ppp1r2/Igf1/Il6st/Sorbs1/Phlda2/Irs2/Prkag2/G6pc/Ppp1r1a/Epm2aip1/Agl	44
BP	GO:0044042	glucan metabolic process	44/8556	0.000147329	0.00119264	0.000703933	Esrrb/Pth/Ins2/Phkb/Gaa/Akt2/Igf2/Ppp1r3d/Pgm2/Gfpt1/Pfkm/Gsk3a/Grb10/Ppp1ca/Phkg2/Stbd1/Pygm/Ppp1r3e/Inpp5k/Adra1b/Gys1/Mtor/Prkag3/Stk40/Pcdh12/Adrb1/Pygb/Insr/Tcf7l2/Khk/Rb1cc1/Gsk3b/Ppp1r3b/Ppp1r2/Igf1/Il6st/Sorbs1/Phlda2/Irs2/Prkag2/G6pc/Ppp1r1a/Epm2aip1/Agl	44
BP	GO:0071277	cellular response to calcium ion	44/8556	0.000147329	0.00119264	0.000703933	Cpne1/Neurod2/Syt11/Cpne7/Ect2/Slc25a23/Add1/Dmtn/Rasal1/Syt9/Hpca/Scn5a/Cpne8/Nfatc3/Syt8/Syt7/Syt15/Fos/Mcoln1/Cpne5/Syt3/Syt6/Capn3/Syt5/Syt13/Jund/Mef2c/Fosb/Mylk/Cpne3/Mef2a/Junb/Asph/Fus/Syt2/Jun/Cpne6/Ppif/Prkaa2/Itpkb/Acer1/Trpm2/Spag16/Carf	44
BP	GO:0046902	regulation of mitochondrial membrane permeability	32/8556	0.000149012	0.00120469	0.000711046	Bcl2l1/Plekhf1/Hk2/Ier3/Camk2a/Mul1/Gsk3a/Sh3glb1/Slc35f6/Bad/Rhot2/Eya2/Bid/Bak1/Cnp/Zfp13/Hip1r/Stat3/Bcl2/Mpv17l/Spg7/Bcl2l11/Gsk3b/Atf2/Them4/Bbc3/Bnip3l/Ppif/Rhot1/Stpg1/Naif1/Htt	32
BP	GO:0010107	potassium ion import	29/8556	0.000152803	0.00122895	0.000725366	Wnk2/Slc12a7/Atp1a3/Slc12a5/Hcn2/Atp1b2/Kcnj4/Wnk4/Atp1a2/Kcnj6/Slc12a9/Kcnj5/Slc12a8/Kcnj3/Kcnj9/Atp12a/Slc12a3/Wnk3/Hcn4/Kcnj14/Dlg1/Kcnj8/Kcnj16/Atp1b1/Slc12a4/Atp4b/Kcnj10/Slc12a2/Kcnj11	29
BP	GO:0031111	negative regulation of microtubule polymerization or depolymerization	29/8556	0.000152803	0.00122895	0.000725366	Spef1/Apc/Mid1/Apc2/Camsap3/Ckap2/Trim54/Specc1l/Arhgef2/Capzb/Tbcd/Gas2l1/Gas2l2/Eml2/Dyrk1a/Tubb4a/Map1a/Inpp5j/2900011O08Rik/Mid1ip1/Taok1/Clasp1/Katnb1/Camsap1/Map1b/Sgk1/Hdgfl3/Mapre1/Nav3	29
BP	GO:0061647	histone H3-K9 modification	29/8556	0.000152803	0.00122895	0.000725366	Mecp2/Baz2a/Kdm4d/Smarcb1/Crtc2/Dnmt3b/Suv39h1/Kdm4b/Piwil2/Pax5/Ehmt2/Prdm12/Atrx/Kdm1a/Setdb1/Kdm4c/Setdb2/Lmna/Gfi1b/Jarid2/Kmt2a/Suv39h2/Chek1/Arid4a/Kdm4a/Rif1/Bend3/Setd7/Arid4b	29
BP	GO:1902667	regulation of axon guidance	29/8556	0.000152803	0.00122895	0.000725366	Sema7a/Sema6c/Zswim4/Sema3g/Vegfa/Tubb2b/Cxcl12/Sema4a/Sema3f/Sema3e/Megf8/Zswim8/Sema4c/Sema4g/Slit1/Sema4d/Sema6b/Agrn/Fezf2/Wnt3/Wnt3a/Sema4f/Sema3b/Sema4b/Wnt5a/Sema6d/Plxna4/Tbr1/Sema6a	29
BP	GO:0048017	inositol lipid-mediated signaling	76/8556	0.000157136	0.00126054	0.000744008	Inpp5f/Ntrk2/Nf1/Ins2/Pik3c2g/Adora3/Inpp5e/Pld1/Hax1/Pik3cb/Gsn/Jak2/Serpina12/Myo16/Fgr/Ppard/Plxnb1/Pdgfb/Gab2/Hcls1/Agap2/Prr5/Dab2ip/Cep55/Pitpnm2/Csf1r/Ltk/Unc5b/Pik3c3/Hcst/Pld2/Pirt/Ogt/Sema4d/Pik3r2/Pik3cd/Zfp36l1/Pi4ka/Rgl2/Erbb3/Slc9a3r2/Btn2a2/Igf1r/Pik3r5/Tsc2/Pear1/Il18/Sox9/Gper1/Pik3c2b/Myoc/Selp/Mydgf/Ncor1/F2rl1/Nkx3-1/Pik3ca/Pik3r1/Igf1/Flt1/Nyap1/Nyap2/Stambp/Lep/Cd28/Tnf/Cbl/…	76
BP	GO:0051250	negative regulation of lymphocyte activation	76/8556	0.000157136	0.00126054	0.000744008	Fas/Axl/Btla/Tbc1d10c/Fbxo7/Btk/Runx3/Il10/Ripor2/Dusp22/Cd276/Dtx1/Runx1/Lrrc32/Vsir/Sdc4/Spn/Lax1/Lyn/Slfn1/Dlg5/Sfrp1/Zbtb7b/Clec4g/Jak3/Pawr/Sox11/Bcl6/Anxa1/Ihh/Btn1a1/Irf1/Adora2a/Cd80/Foxp3/Smad7/Twsg1/Pglyrp2/Pla2g2f/Foxj1/Nrarp/Dlg1/Zc3h12a/Hfe/Pkn1/Tmem131l/Il4ra/Tbx21/Btn2a2/Socs1/Tnfaip8l2/Hlx/Zc3h8/Pla2g2d/Tgfb1/Bmp4/Gal/Pglyrp4/Prdx2/Loxl3/Zc3h12d/Prdm1/Socs6/Tigit/Prkar1a/Atm/Lgals…	76
BP	GO:0007346	regulation of mitotic cell cycle	223/8556	0.000159824	0.00128045	0.000755762	Eme2/Mecp2/Mta3/Cks1b/Ndc80/Rad9a/Ins2/Abl1/Nek2/Smad3/Taok2/Ino80/Foxc1/Cdk5rap2/Sh2b1/Rae1/Cdk2ap2/Fbxo7/Bcl2l1/Eif4g1/Miip/Zwilch/Mad2l1bp/Kif11/Ripor2/Brsk1/Apc/Ptpn3/Igf2/Trp73/Rptor/Ctc1/Pml/Lrp5/Chmp4c/Btc/Prmt2/Stat5b/Edn3/Casp2/Tom1l2/Usp2/Chfr/Wnt9a/Naa10/Cdc25a/Pdgfb/Ube2c/Ier3/Brinp2/Tfap4/Cdk2/Ddb1/Mepce/Foxa1/Stil/Ccnd3/Slfn1/Nsfl1c/Rbm38/Plcb1/Rps6kb1/Taok3/Plk3/Anapc11/Pdxp/Gjc2/T…	223
BP	GO:0036124	histone H3-K9 trimethylation	14/8556	0.000161465	0.00128861	0.00076058	Mecp2/Kdm4d/Smarcb1/Suv39h1/Kdm4b/Atrx/Setdb1/Kdm4c/Lmna/Suv39h2/Arid4a/Kdm4a/Bend3/Arid4b	14
BP	GO:0043278	response to morphine	14/8556	0.000161465	0.00128861	0.00076058	Ppp1r9b/Ppp1r1b/Gpi1/Drd2/Prkcg/Ppp5c/Drd3/Adra1b/Mtor/Ppp2r2a/Grin1/Cnr1/Fadd/Prkce	14
BP	GO:0071545	inositol phosphate catabolic process	14/8556	0.000161465	0.00128861	0.00076058	Nudt3/Inpp5e/Impa1/Inpp5a/Inpp5k/Mtmr2/Inpp5j/Ntsr1/Synj2/Pten/Inpp1/Impa2/Ocrl/Synj1	14
BP	GO:0043487	regulation of RNA stability	54/8556	0.000168919	0.00134464	0.000793653	Upf1/Igf2bp1/Tardbp/Samd4b/Samd4/Tbrg4/Smg5/Ybx1/Mov10/Khsrp/Mapkapk2/Smg6/Trim71/Cpeb3/Hnrnpc/Axin2/Dkc1/Vegfa/Rbm38/Larp1/Dxo/Pcbp4/Thrap3/Apex1/Mex3d/Brf1/Tent2/Pum1/Csdc2/Zfp36l1/Zc3h12a/Mtor/Gdnf/Gigyf2/Fxr1/E2f1/Hnrnpa0/Fastkd1/Zc3h12d/Smg7/Tnfrsf1b/Parn/Tent5c/Hnrnpr/Hnrnpd/Rnasel/Qk/Pcid2/Pabpc4/Ybx2/Fxr2/Rbm24/Cacng7/Elavl1	54
BP	GO:0050772	positive regulation of axonogenesis	54/8556	0.000168919	0.00134464	0.000793653	Ntrk2/Skil/Disc1/Ntn1/Sema7a/Islr2/L1cam/Metrn/Map2k2/Plxnb2/Dixdc1/Plxnb1/Golga2/Crabp2/Srf/Vegfa/Tubb2b/Cxcl12/Rufy3/Trak1/Golga4/Megf8/Apoe/Tnfrsf12a/Rnd2/Mapt/Ndel1/Sema4d/Tiam1/Wnt3/Plxna2/Zeb2/Trpc5/Map6/Fn1/Wnt3a/Rtn4/Limk1/Stk11/Amigo1/Gdi1/Gsk3b/Ntrk3/Dcx/Plxna4/Map3k13/Map1b/Twf2/Cdh4/Pak1/Fxn/Zfyve27/Plxna1/Nrg1	54
BP	GO:2001251	negative regulation of chromosome organization	75/8556	0.000169761	0.00134962	0.000796591	Gnl3l/Mecp2/Ndc80/Cdk5rap2/Ctbp1/Mad2l1bp/Acd/Trip12/Xrcc5/Apc/Ctc1/Pml/Prmt6/Tinf2/Smg6/Kdm4d/Hist1h1d/Hnrnpc/Spi1/Src/Exosc10/Naa10/Smarcb1/Stil/Atg7/Phf8/Dnmt3b/Ercc1/L3mbtl2/Phf1/Nat10/H1foo/Phf2/Mcm2/Slx4/Kdm4b/Foxp3/Plk1/Pif1/Pax5/Zfp207/Terf2/Mcrs1/H1fx/Atrx/Ubr5/Xrcc4/Psmg2/Kdm1a/Kdm4c/Ercc4/Dcp2/Zw10/Birc5/Supt6/Mnat1/Pinx1/Tnks/Gfi1b/Jarid2/Tet1/Mllt6/Sin3a/Kdm4a/Pot1a/Mad2l1/Pttg1/Atm/…	75
BP	GO:0021536	diencephalon development	41/8556	0.000172771	0.0013718	0.000809678	Adcyap1/Sox2/Uqcrq/Rax/Wnt4/Gsx1/Gli2/Ogdh/Otp/Ghrhr/Drd2/Lhx3/Gbx2/Creb1/Chrnb2/Hap1/Lrp6/Kdm1a/Zeb2/Hmga2/Fgf8/Pitx1/Sox3/Bmp4/Tcf7l2/Foxb1/Arx/Ncor1/Nrp2/Wnt5a/Pou3f2/Nkx2-1/Olig2/Pitx2/Six3/Otx1/Fgf10/Wnt1/Rbpj/Prop1/Fgf2	41
BP	GO:0009791	post-embryonic development	71/8556	0.00017338	0.00137487	0.000811495	Mecp2/Abl1/Lhx1/Plagl2/Abl2/Psen1/Trp73/Jak2/Mapk8ip3/Kdm5b/Myl2/Ahr/Etnk2/Vegfa/Atg7/Atn1/Smad2/Ercc1/Morc3/Csrnp1/Ndn/Heg1/Alx4/Ercc2/Gnas/Aco1/Apob/Szt2/Myo7a/Stk36/Cela1/Nkx2-3/Mtor/Atrx/Invs/Bak1/Myo1e/Atf5/Fgfr2/Gigyf2/Mecom/Cfc1/Tgfbr1/Bcl2/Dhcr7/Llgl2/Mut/Bmp4/Ccdc47/Tcf7l2/Kmt2a/Sod2/Bcl2l11/Prdm1/Fzd5/Ash1l/Gabrg2/Foxp2/Flt1/Atm/Sgpl1/Aldh5a1/Gnaq/Nppc/Dlk1/Bcl11b/Ppp1r13l/Rc3h2/Zfp950/…	71
BP	GO:0090150	establishment of protein localization to membrane	103/8556	0.000182763	0.00144744	0.000854323	Grip2/Cdk5/Syne3/Zdhhc11/Maip1/Cox18/Pex5/Arfrp1/Zdhhc12/Clstn1/Stx1b/Cacnb3/Sgta/Zdhhc3/Akt2/Zdhhc18/Folr2/Mapk10/Bbs1/Samm50/Vamp5/Adora1/Tram2/Nsg1/C2cd5/Pex26/Snx27/Grasp/Rab3ip/Dmtn/Vamp2/Reep2/Stx3/Kcne1/Golga7b/Pex19/Mtcl1/Hpca/Rab11b/Sh3glb1/Commd1/Sec61a2/Nectin3/Golga4/Micall1/Myo1c/Zdhhc24/Romo1/Rab34/Csk/Ogt/Inpp5k/Grip1/Bid/Timm10/Cplx1/Cdk5r1/Cacnb1/Rtp4/Bbs2/Rilpl1/Rapsn/Ank3/Trarg…	103
BP	GO:1901379	regulation of potassium ion transmembrane transport	47/8556	0.000184816	0.00146183	0.000862821	Kcne1l/Wnk2/Prkg1/Galr2/Bin1/Kcnab2/Rapgef3/Cav1/Atp1b2/Dpp6/Edn3/Wnk4/Dnm2/Snx27/Kcnq1/Vamp2/Flna/Lrrc26/Kcne1/Kcng1/Rgs7/Ager/Wwp2/Ank2/Kcnip2/Nedd4l/Wnk3/Kcnip3/Rnf207/Akap9/Agrn/Lrrc55/Dlg1/Abcc8/Ank3/Atp1b1/Kcnc1/Gal/Amigo1/Pten/Kcnmb1/Akap6/Dpp10/Cacna1d/Kcnh2/Kcnip1/Ywhae	47
BP	GO:0002089	lens morphogenesis in camera-type eye	19/8556	0.000185484	0.00146339	0.000863741	Pou2f1/Sox2/Tdrd7/Epha2/Hipk2/Sox11/Nectin3/Hipk1/Pitx3/Nectin1/Meis1/Fgfr3/Ctnnb1/Cryaa/Bmp4/Ski/Six3/Crygb/Shroom2	19
BP	GO:0099500	vesicle fusion to plasma membrane	19/8556	0.000185484	0.00146339	0.000863741	Stx1b/Cplx2/Prrt2/Vamp1/Stx3/Syt9/Cplx3/Grik5/Stx2/Syt7/Cplx1/Trarg1/Stx1a/Snap29/Stxbp1/Stx4a/Snap25/Syt2/Stx11	19
BP	GO:0003158	endothelium development	62/8556	0.000186085	0.00146627	0.000865443	Dll1/Proc/Xdh/Marveld2/Rapgef3/Cxcl10/Myadm/Vezf1/Cldn1/Rapgef1/Zeb1/Stc1/Pdgfb/Add1/Vegfa/Anxa2/Atoh8/Cdh5/S1pr3/Wnt7b/Heg1/Gdf2/Mesp1/Fgf1/Slc40a1/Fasn/Pde2a/Ikbkb/Ccm2/Dll4/Eng/Hoxb5/Rhob/Cul7/Notch4/Acvrl1/Plod3/Kdm6b/Ctnnb1/Cldn5/Pecam1/Tgfbr1/Sox18/Tjp2/Bmp4/Csnk2b/Ift88/F2rl1/F11r/S1pr2/Bmp6/Vhl/Ptprs/Foxj2/Tnf/Rbpj/Il1b/Col4a4/Pbrm1/Msn/Rapgef2/Tjp1	62
BP	GO:0003007	heart morphogenesis	130/8556	0.000188258	0.00148152	0.00087444	Dll1/Ptcd2/Rxra/Smad3/Foxc1/Tbx1/Col5a1/Ncor2/Gaa/Nedd4/Psen1/Gja5/Dvl3/Tgfbr2/Sirt6/Fzd1/Myl3/Myl2/Axin2/Ahr/Zmiz1/Srf/Vegfa/Stil/Flna/Gsk3a/Msx1/Lrp2/Sox11/Obsl1/Sufu/Noto/Ly6e/Ankrd1/Hand2/Ihh/Zic3/Aldh1a2/Heg1/Erg/Pim1/Megf8/Ccdc103/Grhl2/Kdm2a/Mesp1/Col11a1/Tab1/Tgfbr3/Smad7/Smarca4/Nphp3/Xirp2/Fgf9/Tbx2/Heyl/Snai1/Col4a3bp/Npy1r/Adam15/Mtor/Ephb4/Mdm4/Dll4/Xirp1/Eng/Ift57/Kif3a/Lrp6/Fgfr2/A…	130
BP	GO:0002792	negative regulation of peptide secretion	77/8556	0.000191929	0.0015085	0.000890363	Slamf1/Ins2/Trim27/Apoa2/Oprm1/Il10/Syt11/Mup1/Otud5/Rptor/Pml/Pde1c/Lrrc32/Rab11fip1/Kcnq1/Sfrp1/Fbln1/Drd2/Rhbdf2/Cd22/Kalrn/Nos1/Prkn/Anxa1/Btn1a1/Pfkl/Drd4/Madd/Map4k4/Foxp3/Erp29/Midn/Rab11fip5/Srcin1/Srgn/Idua/Drd3/Cx3cl1/Tnfrsf9/Hdac1/Crhr2/Zc3h12a/Abcc8/Ubr5/Mapkbp1/Psmd9/Idh2/Cd34/Fkbp1b/Btn2a2/Kcnb1/Cd200/Fn1/Apoa1/Tmbim6/Pim3/Jagn1/Rsad2/F2rl1/Sytl4/Tlr6/Dph3/Anxa4/Kcnj11/Parp1/Lep/Hmg…	77
BP	GO:1902803	regulation of synaptic vesicle transport	57/8556	0.000193231	0.00151682	0.000895275	Dgki/Dtnbp1/Cyth1/Prepl/Stx1b/Bcl2l1/Cplx2/Grm4/Prrt2/Adra1a/Cnih2/Vamp1/Dvl1/Rims4/Gipc1/Camk2a/Git1/Prkcb/Sept5/Drd2/Syt9/Prkcg/Cplx3/Grik5/Drd4/Adora2a/Adcy1/Slc2a4/Syt7/Rims3/P2ry2/P2rx2/Cplx1/Unc13a/Chrna4/Chrnb2/Stx1a/Apba2/Git2/Rims2/Stxbp1/Htr1b/Cspg5/Syp/Gsk3b/Bace1/P2ry1/Prkca/Syt2/Napa/Vps18/Atp2a2/Apba1/Chrnb3/Prkce/Nrxn3/Grm7	57
BP	GO:0060359	response to ammonium ion	52/8556	0.000193699	0.00151857	0.00089631	Homer1/Mecp2/Cdk5/Ppp1r9b/Mapk3/Ppp1r1b/Gapdh/Hdac5/Dnm2/Ly6h/Gpi1/Gnai2/Plcb1/Hrh3/Drd2/Crhr1/Prkcg/Kalrn/Nos1/Ly6e/Dlg4/Drd4/Ehmt2/Casp6/Ppp5c/Cacng4/Drd3/Adra1b/Cdk5r1/Chrm1/Lypd1/Mtor/Chrna4/Ppp2r2a/Chrnb2/Drd5/Grin1/Htr1b/Rgs8/Cnr1/Homer2/Gabrg2/Hnrnpd/Diaph1/Adgrl3/Parp1/Casp3/Gabpa/Fadd/Sdk1/Prkce/Olfr684	52
BP	GO:0034284	response to monosaccharide	90/8556	0.000195999	0.00153466	0.000905808	Lin28a/Nnat/Slc9b2/Hnf1a/Apoa2/Sarm1/Mup1/Lrp5/Grk2/Epha5/Pde1c/Baiap3/Brsk2/Ang2/Smarcb1/Vamp2/Sidt2/Nadk/Cdk16/Atg7/Plcb1/Rbm4/Smad2/Rab11b/Bad/Pax2/Slc26a6/Prkn/Pfkl/Map4k4/Ager/C2cd2l/Pck2/Phpt1/Eif2b3/Rab34/Trpm4/Rab11fip5/Cftr/Glp1r/Ogt/Smarca4/Ern1/Casp6/Hnf1b/Ptprn2/Tiam1/Crhr2/Pdx1/Sesn2/Hnf4a/Fkbp1b/Kcnb1/Mlxipl/Igf1r/Arrb1/Sox4/Birc5/Eif2b5/Prkaca/Cyp7a1/Thbs1/Pim3/Gper1/Gpr27/Jagn1/St…	90
BP	GO:0019233	sensory perception of pain	73/8556	0.000198144	0.00154951	0.000914572	Bdkrb1/Mecp2/Cdk5/Adcyap1/Ace/Grin2b/Aqp1/Oprm1/Cacnb3/Il10/Aloxe3/Grk2/Mapk3/Adora1/P2rx7/Mmp24/Cacna1b/Pawr/Fcgr4/Cacna1h/Mgll/Cxcl12/Nos1/Kcna2/Ndn/Trpv1/Oprl1/Scn1a/Oprd1/Nlgn2/Mc1r/Fgfr1/Phf24/P2ry2/Kcnip3/Prx/Crhr2/Npy1r/Scn11a/Mtor/Prdm12/Chrna4/Alox5/Chrnb2/P2rx4/Grin2d/Nmur2/Cckbr/Grin1/Penk/Ntsr1/Adrb1/Rtn4/Il18/Bace1/P2ry1/Tlr4/Cnr1/Kcnj10/Itga2/Il1rn/Ephb1/Hoxb8/Cacna1e/Kcnc4/Tnf/Ednr…	73
BP	GO:0070663	regulation of leukocyte proliferation	113/8556	0.000202762	0.00158363	0.000934711	Il13/Slamf1/Btla/Pth/Btk/Itgal/Il10/Mzb1/Ripor2/Igf2/Rasal3/Stat5b/Tgfbr2/Cd276/Lrrc32/Vsir/Sdc4/Ahr/Spn/Lyn/Slfn1/Znhit1/Dlg5/Zbtb7b/Igfbp2/Il27/Clec4g/Jak3/Pawr/Sox11/Dhps/Cd3e/Cd22/Mpl/Icosl/Bcl6/Anxa1/Enpp3/Ihh/Prkcq/Btn1a1/Cd46/Irf1/Cd80/Ager/Rac2/Foxp3/Cd59b/Cd81/Slc4a1/Csf1/Twsg1/Cdkn1a/Pla2g2f/Lmo1/Foxj1/Ccdc88b/Dlg1/Chrnb2/Mapk8ip1/Pkn1/Tmem131l/Btn2a2/Efnb1/Zfp335/Ctnnb1/Wnt3a/Cd6/Il6ra…	113
BP	GO:0008360	regulation of cell shape	76/8556	0.000207453	0.00161824	0.000955137	1810043G02Rik/Slc26a5/Syne3/Kit/Taok2/Mkln1/Pxn/Arhgdia/Plxnb2/Fgr/Palm/Plxnb1/Baiap2/Mark2/Vegfa/Dmtn/Parvb/Cdc42ep1/Csf1r/Arhgap35/Sema4a/Fes/Anxa1/Strip2/Gna13/S100b/Cdc42/Sema3e/Rhod/Rhoj/Aldoa/Myl12b/Hpn/Cdc42ep2/Gna12/Rnd2/Sema4d/Ptn/Arhgef18/Fgd1/Ptk2b/Rhof/Rhov/Myh14/Dlg1/Gm14137/Plxna2/Limd1/Rhob/Kif3a/Fmnl3/Fn1/Rnd1/Plekho1/Ccl3/Rhoc/Myo10/Shroom3/Crk/Myh9/Spta1/P2ry1/Prpf40a/Plxna4/Sh3…	76
BP	GO:0046365	monosaccharide catabolic process	20/8556	0.000208258	0.00161946	0.00095586	Hk1/Actn3/Lrp5/Pgm2/Gpi1/Pfkm/Galt/Tkfc/Bad/Pfkl/Glb1/Mpi/Tigar/Aldob/Gale/Khk/Pfkfb2/Galk1/Galk2/Galm	20
BP	GO:0001707	mesoderm formation	37/8556	0.000208913	0.00161946	0.00095586	Six2/Smad3/Foxc1/Hnf1a/Epha2/Nf2/Ext2/Wls/Srf/Gpi1/Smad1/Smad2/Pax2/Tal1/Axin1/Mesp1/Fgfr1/Tlx2/Twsg1/Chrd/Pofut2/Snai1/Wnt3/Epb41l5/Lef1/Kdm6b/Wnt3a/Prkaca/Bmp4/Tbx6/Eya1/Wnt5a/Exoc4/Prkar1a/Hand1/Crb2/Htt	37
BP	GO:0042093	T-helper cell differentiation	37/8556	0.000208913	0.00161946	0.00095586	Atp7a/Malt1/Otud5/Rorc/Spn/Zbtb7b/Il27/Jak3/Bcl3/Sema4a/Bcl6/Anxa1/Irf1/Foxp3/Gadd45g/Smad7/Il18r1/Relb/Zc3h12a/Mtor/Il4ra/Tbx21/Lef1/Ly9/Stat3/Hlx/Il18/Stat6/Tgfb1/Loxl3/Rora/Shb/Nlrp3/Prkcz/Foxp1/Rc3h2/Slamf6	37
BP	GO:0048488	synaptic vesicle endocytosis	37/8556	0.000208913	0.00161946	0.00095586	Cdk5/Mff/Bin1/Bcl2l1/Itsn1/Syt11/Dnm1/Dnm2/Sh3gl1/Ap2m1/Sncb/Grn/Scamp5/Actb/Dennd1a/Pip5k1c/Pacsin1/Syt8/Slc2a4/Syt7/Nlgn2/Dgkq/Sh3gl2/Cel/Ophn1/Rab27b/Syt5/Syp/Btbd9/Amph/Ston2/Nlgn3/Syt2/Fcho2/Synj1/Actg1/Canx	37
BP	GO:0140238	presynaptic endocytosis	37/8556	0.000208913	0.00161946	0.00095586	Cdk5/Mff/Bin1/Bcl2l1/Itsn1/Syt11/Dnm1/Dnm2/Sh3gl1/Ap2m1/Sncb/Grn/Scamp5/Actb/Dennd1a/Pip5k1c/Pacsin1/Syt8/Slc2a4/Syt7/Nlgn2/Dgkq/Sh3gl2/Cel/Ophn1/Rab27b/Syt5/Syp/Btbd9/Amph/Ston2/Nlgn3/Syt2/Fcho2/Synj1/Actg1/Canx	37
BP	GO:2001235	positive regulation of apoptotic signaling pathway	89/8556	0.000211966	0.00164108	0.000968621	Fas/Rad9a/Nf1/Skil/Smad3/Plagl2/Traf7/Bmf/Runx3/Cav1/Trp73/Mapk9/Pml/Clu/Gsn/Jak2/Casp2/Rpl11/Hyal2/Plekhf1/Tfap4/Pea15a/Itm2c/Sfrp1/Gsk3a/Dab2ip/Jak3/Msx1/Bmpr1b/Tnfsf12/Sh3glb1/Bad/Ppp1ca/Htra2/Trp63/Unc5b/Adora2a/Gsdme/Inca1/Tnfrsf12a/Nfatc4/Nacc2/Ppp2r1b/Wwox/Bid/Ppp2r1a/Ctsh/Bak1/Pink1/Pidd1/St18/Plaur/G0s2/Ralbp1/Dedd2/Bik/Tgfbr1/Zfp13/Hip1r/Wdr35/Thbs1/Gper1/Steap3/Fbh1/Gsdma3/Bcl2l14/Taf6…	89
BP	GO:0046467	membrane lipid biosynthetic process	60/8556	0.000215771	0.00166847	0.000984784	Pigg/Sptlc1/Aloxe3/Pigv/Pgap3/Pigt/Gpaa1/Pigq/Gal3st1/Gba/P2rx7/Cers2/Atg7/Degs2/Elovl1/B4galnt1/St3gal6/Smpd2/Pigk/Sptssa/St6galnac5/Fam57b/Smpd3/Pigb/Sphk1/B4galt3/Elovl6/Elovl3/B3galt4/Elovl4/Pgap2/Cers3/Ormdl3/Pemt/Cers5/Pigu/Cerkl/A3galt2/Dpm2/Pigs/Elovl7/St8sia3/Pigc/Piga/Pign/Pgap1/Sgms1/Agk/Asah2/Pigz/St3gal2/Prkcd/Sptlc2/Ugcg/Acer3/Hacd3/Gal3st3/Acer1/Samd8/St6galnac3	60
BP	GO:0046847	filopodium assembly	36/8556	0.000217955	0.00168118	0.000992284	Zmynd8/Ripor2/Srgap2/Ppp1r9b/Bcas3/Sh3bp1/Fscn1/Palm/Rab3ip/Srf/Dmtn/Neurl1a/Prkcq/Cdc42/Gap43/Ttyh1/Capzb/Fgd3/Arhgef4/Fgd1/Agrn/Ppp1r9a/Stau2/Dpysl3/Tgfbr1/Fam206a/Espn/Cln3/Myo10/Spata13/S1pr2/Tgfb3/Itgb4/Rab17/Prkcd/Trpm2	36
BP	GO:0060999	positive regulation of dendritic spine development	36/8556	0.000217955	0.00168118	0.000992284	Zmynd8/Mecp2/Shank1/Arf1/Itsn1/Psen1/Foxo6/Shank3/Xlr3b/Cpeb3/Palm/Baiap2/Dlg5/Grn/Neurl1a/Kalrn/Shank2/Apoe/Nlgn2/D16Ertd472e/Ppp1r9a/Tiam1/Mtor/Stau2/Camk1/Actr2/Tsc2/Itpka/Lrp8/Eef2k/Nlgn3/Camk2b/Cux2/Opa1/Mfn1/Nrg1	36
BP	GO:0030859	polarized epithelial cell differentiation	15/8556	0.000220919	0.00169982	0.00100329	Crb3/Sh3bp1/Dlg5/Camsap3/Trp63/Ajap1/Numb/Ophn1/Ptk7/Syne4/Wnt5a/Tcf15/Msn/Myo9a/Ahi1	15
BP	GO:0032211	negative regulation of telomere maintenance via telomerase	15/8556	0.000220919	0.00169982	0.00100329	Gnl3l/Acd/Ctc1/Pml/Tinf2/Hnrnpc/Src/Exosc10/Nat10/Pif1/Terf2/Dcp2/Pinx1/Pot1a/Tent4b	15
BP	GO:0051781	positive regulation of cell division	44/8556	0.000221917	0.00170491	0.00100629	Pgf/Prok1/Apc/Igf2/Ybx1/Btc/Cenpv/Vegfb/Ect2/Pdgfb/Gipc1/Vegfa/Men1/Drd2/Cit/Tal1/Tgfa/Fgf1/Fgf9/Ptn/Drd3/Cxcr5/Pkp4/Nup62/Fgfr2/Fgf5/Igf1r/Sstr5/Fgf8/Hoxc4/Tas1r2/Tgfb1/Nkx3-1/Cdc25b/Kif14/Fgf6/Tgfb3/Racgap1/Lbh/Kif3b/Il1b/Garem1/Prkce/Fgf2	44
BP	GO:0017015	regulation of transforming growth factor beta receptor signaling pathway	55/8556	0.000222952	0.00170491	0.00100629	Pbld1/Il17f/Skil/Smad3/Tgfb1i1/Cav1/Adam17/Hipk2/Dnm2/Zeb1/Ppm1a/Gipc1/Pin1/Men1/Smad2/Glg1/Stub1/Hsp90ab1/Axin1/Wfikkn1/Htra3/Smurf2/Tgfbr3/Zfp703/Smad7/Fbn2/Skor1/Zbtb7a/Npnt/Snx25/Adamtsl2/Eng/Itga3/Bcl9l/Furin/Stk11/Snx6/Dand5/Thbs1/Tgfb1/Tdgf1/Prdm16/Onecut1/Pdpk1/Onecut2/Nkx2-1/Ski/Tgfb3/Crebbp/Wnt1/Pmepa1/Flcn/Smurf1/Cav2/Peg10	55
BP	GO:0021510	spinal cord development	55/8556	0.000222952	0.00170491	0.00100629	Ighmbp2/Dll1/Nf1/Zic1/Lhx1/Zpr1/Isl2/Gsx1/Foxn4/Gli2/Fuz/Hoxc10/Sox12/Sox11/Sufu/Tal1/Ercc2/Phgdh/Lhx3/Daam2/Tulp3/Chrd/Mtor/Evx1/Pax7/Dll4/Draxin/Dab1/Gdnf/Gdpd5/Adarb1/Gigyf2/Pax3/Wnt3a/Olig3/Sox4/Ift122/Med12/Foxb1/Ift88/Loxl3/Ptch1/Lrp8/Tbx20/Olig2/Ptprs/Hoxb8/Nkx6-2/Lbx1/Wnt1/Lhx4/Gsx2/Abt1/Foxp1/Uncx	55
BP	GO:0060840	artery development	55/8556	0.000222952	0.00170491	0.00100629	Nf1/Cntrl/Foxc1/Nprl3/Tbx1/Ap2b1/Adgrf5/Gja5/Stra6/Hoxa1/Dnm2/Fuz/Zmiz1/Srf/Vegfa/Adgrf4/Prrx2/Lrp2/Sufu/Lrp1/Ndst1/Hand2/Notch3/Apoe/Tab1/Smad7/Smarca4/Apob/Tbx2/Pde2a/Hectd1/Ephb4/Dll4/Eng/Notch4/Acvrl1/Ctnnb1/Snx17/Sox4/Fgf8/Tgfbr1/Luzp1/Bmp4/Efnb2/Comp/Mylk/Nkx3-1/Eya1/Prdm1/Adamts9/Arid2/Adamts6/Tfap2b/Rbpj/Six1	55
BP	GO:2000300	regulation of synaptic vesicle exocytosis	55/8556	0.000222952	0.00170491	0.00100629	Dgki/Dtnbp1/Cyth1/Prepl/Stx1b/Bcl2l1/Cplx2/Grm4/Prrt2/Adra1a/Vamp1/Dvl1/Rims4/Gipc1/Camk2a/Git1/Prkcb/Sept5/Drd2/Syt9/Prkcg/Cplx3/Grik5/Drd4/Adora2a/Adcy1/Syt7/Rims3/P2ry2/P2rx2/Cplx1/Unc13a/Chrna4/Chrnb2/Stx1a/Apba2/Git2/Rims2/Stxbp1/Htr1b/Cspg5/Syp/Gsk3b/Bace1/P2ry1/Prkca/Syt2/Napa/Vps18/Atp2a2/Apba1/Chrnb3/Prkce/Nrxn3/Grm7	55
BP	GO:0060249	anatomical structure homeostasis	176/8556	0.000223849	0.00170966	0.0010091	Pbld1/Upf1/Homer1/Esrrb/Gnl3l/Snx10/Pth/Nf1/Slc22a5/Tulp1/Nek2/Foxc1/Tff1/Smc6/Adgrf5/Gaa/Hnf1a/Acd/Smg5/Xrcc5/Fshb/Apc/Ctc1/Pml/Bbs1/Cct3/Ush1c/Tinf2/Sirt6/Smg6/Mapk3/Nhp2/Lca5/Hnrnpc/Src/Plekhm1/Exosc10/P2rx7/Dkc1/Add1/Calb2/Pdk4/Srf/Lpcat1/Vegfa/Rho/Gata1/Pfkm/Mink1/Ldb1/Fcgr4/Pkib/Csf1r/LTO1/Slx1b/Ercc1/Cct4/Dclre1a/Ercc6/Nat10/Telo2/Crocc/Akr1b3/Rpa2/Hsp90ab1/Mre11a/Ihh/Prkcq/Chrna1/Slx4/Mdm…	176
BP	GO:0009144	purine nucleoside triphosphate metabolic process	125/8556	0.000225639	0.00172122	0.00101592	Nme5/Esrrb/Mecp2/Mocs1/Cox7a2l/Adcyap1/Atp7a/Ins2/Hk1/Pid1/Uqcrq/Nme7/Ndufv1/Bcl2l1/Atp5b/Actn3/Eno1b/Ldhc/Sirt6/Gapdh/Slc25a33/Entpd1/Slc25a23/Nudt1/Atp1a2/Ampd2/P2rx7/Hk2/Ogdh/Ier3/Vcp/Cox4i1/Gpi1/Pfkm/Ppara/Sdhc/Galt/Eif6/Dguok/Tkfc/Bad/Prkn/Enpp3/Gadd45gip1/Mbip/Cox5b/Atp6v1b2/Pfkl/Uqcr10/Impdh1/Eno2/Hk3/Aldoa/Atp5d/Nmnat1/Cyc1/Ogt/Eno3/Pgk1/Bid/Shmt2/Zbtb7a/Myh8/Nudt16/Pde2a/Stoml2/Nipsnap2/…	125
BP	GO:0022011	myelination in peripheral nervous system	21/8556	0.000227448	0.00172866	0.00102031	Ntrk2/Nf1/Adam22/Arhgef10/Akt2/Ndrg1/Sh3tc2/Dag1/Lgi4/Prx/Ncmap/Fa2h/Pard3/Myoc/Ntrk3/Pou3f2/Ski/Itgb4/Pou3f1/Cntnap1/Nrg1	21
BP	GO:0032292	peripheral nervous system axon ensheathment	21/8556	0.000227448	0.00172866	0.00102031	Ntrk2/Nf1/Adam22/Arhgef10/Akt2/Ndrg1/Sh3tc2/Dag1/Lgi4/Prx/Ncmap/Fa2h/Pard3/Myoc/Ntrk3/Pou3f2/Ski/Itgb4/Pou3f1/Cntnap1/Nrg1	21
BP	GO:0035329	hippo signaling	21/8556	0.000227448	0.00172866	0.00102031	Mob1b/Nf2/Dlg5/Ajuba/Sox11/Tead3/Wtip/Tead4/Wwc2/Amotl2/Lats2/Limd1/Yap1/Tead2/Mark3/Amotl1/Mob1a/Amot/Tead1/Mob3b/Dchs1	21
BP	GO:1901617	organic hydroxy compound biosynthetic process	103/8556	0.000228877	0.0017374	0.00102547	Ip6k3/Atp7a/Pth/Prkg1/Adcyap1r1/Kl/Sptlc1/Hnf1a/Por/Plcd1/Mvk/Actn3/Cyb5r3/Pex2/Fev/Ldhc/Pdxk/Wnt4/Gba/Hmgcs2/Itpkc/Scp2/Dao/Cacna1h/Ip6k1/Spr/Npc1l1/Hand2/Akr1b3/Srd5a3/a/Pck2/Cyp39a1/Apoe/Fgf1/Cftr/Mc1r/Dgkq/Apob/Ptk2b/Fgf15/Sphk1/Snai1/Crhr2/Plcg1/Hsd17b3/Ip6k2/Mvd/Gfi1/Vdr/Ippk/Pnpo/Zeb2/G6pdx/Ntsr1/Tm7sf2/Cyp27b1/Sec14l2/Tigar/Gpr37/Apoa1/Dhcr7/Itpka/Cyp7a1/Gper1/Isyna1/Insig2/Bmp5/Cyb5r1/Nu…	103
BP	GO:0009749	response to glucose	88/8556	0.000229243	0.00173805	0.00102585	Lin28a/Nnat/Slc9b2/Hnf1a/Apoa2/Sarm1/Mup1/Lrp5/Grk2/Epha5/Pde1c/Baiap3/Brsk2/Ang2/Smarcb1/Vamp2/Sidt2/Nadk/Cdk16/Atg7/Rbm4/Smad2/Rab11b/Bad/Pax2/Prkn/Pfkl/Map4k4/Ager/C2cd2l/Pck2/Phpt1/Eif2b3/Rab34/Trpm4/Rab11fip5/Cftr/Glp1r/Ogt/Smarca4/Ern1/Casp6/Hnf1b/Ptprn2/Tiam1/Crhr2/Pdx1/Sesn2/Hnf4a/Fkbp1b/Kcnb1/Mlxipl/Igf1r/Arrb1/Sox4/Birc5/Eif2b5/Prkaca/Cyp7a1/Thbs1/Pim3/Gper1/Gpr27/Jagn1/Stx4a/Tcf7l2/Khk…	88
BP	GO:0010594	regulation of endothelial cell migration	78/8556	0.000232629	0.00176158	0.00103974	Mecp2/Ptprm/Nf1/Abl1/Prkd2/Atp5b/Emc10/Adam17/Igf2/Hspb1/Epha2/Plpp3/Hdac7/Bcas3/Hdac5/Sh3bp1/Stc1/Pdgfb/Map3k3/Vegfa/Atoh8/Gpi1/Patz1/Dab2ip/Tbxa2r/Mmrn2/Sema4a/Anxa1/Itgb3/Gdf2/Rhoj/Ager/Adgrb1/Apoe/Fgf1/Fgfr1/Ets1/Ccbe1/Jup/Ptk2b/Pik3r2/Serpinf1/Smoc2/Zc3h12a/Plcg1/Dll4/Adgra2/Hdac9/Rhob/P2rx4/Synj2bp/Acvrl1/Map2k3/Prcp/Mef2c/Thbs1/Tgfb1/Card10/Tdgf1/Bmp4/Csnk2b/Amotl1/Flt4/Nus1/Wnt5a/Prkca/Ig…	78
BP	GO:0051222	positive regulation of protein transport	191/8556	0.000235991	0.00178423	0.00105311	Il13/Lrrfip2/Il17f/Slamf1/Cdk5/Ins2/Abl1/Crebrf/Zic1/Nnat/Hk1/Arf1/Vamp8/Sfn/Myo18a/Zpr1/Abl2/Arid5a/Rapgef3/Cacnb3/Il10/Chp1/Psen1/Akt2/Tslp/Jak2/Cd276/Atp13a2/Nlrp10/Mapk3/Gapdh/Bcas3/Fcnb/Ect2/Baiap3/Mcu/Fgr/Capn10/Irf3/Hyal2/Wls/Ppard/Ppm1a/Src/C2cd5/P2rx7/Hcls1/Vamp2/Flna/Nadk/Gpi1/Atg7/Ucn3/Ffar1/Psg22/Pfkm/Zfp384/Myrip/Gsk3a/Scamp5/Mapk11/Lrp2/Mtcl1/Plk3/Edem1/Drd2/Bglap2/Csf1r/Hpca/Lrp1/R…	191
BP	GO:0032434	regulation of proteasomal ubiquitin-dependent protein catabolic process	63/8556	0.000236194	0.00178423	0.00105311	Clec16a/Hspbp1/Sgta/Nkd2/Psen1/Mapk9/Senp1/Clu/Klhl40/Rpl11/Chfr/Dvl1/Gba/Ubxn1/Rad23a/Gipc1/Vcp/Atg7/Gsk3a/Plk3/Pias1/Usp7/Stub1/Commd1/Prkn/Hsp90ab1/Rnf14/Axin1/Araf/Styx/Plk1/Arih1/Gna12/Rnf144a/Ogt/Smad7/Ubqln4/Sh3rf2/Hfe/Csnk1d/Fbxo22/Map1a/Dnajb2/Smarcc1/Cbfa2t3/Fhit/Ube2k/Det1/Gsk3b/N4bp1/Usp5/Ube2v2/Csnk1e/Csnk1a1/Gclc/Dda1/Wnt10b/Nop53/Rnf144b/Ubqln2/Nub1/Fbxw8/Rybp	63
BP	GO:0010506	regulation of autophagy	111/8556	0.000236504	0.0017844	0.00105321	Usp13/Clec16a/Lrsam1/Nprl3/Qsox1/Rab12/Fbxo7/Sptlc1/Trim8/Ddit3/Rab1b/Eif4g1/Bmf/Ikbkg/Pip4k2a/Atp13a2/Nod1/Mapk3/Tmem150b/Scoc/Adra1a/Pip4k2c/Tbc1d14/Golga2/Gba/Plekhf1/Hk2/Ulk1/Mul1/Atg7/Gsk3a/Larp1/Tmem150a/Mtcl1/Plk3/Sh3glb1/Pikfyve/Prkn/Htra2/Tfeb/Mtdh/Rnf41/Ager/Atp6v0a1/Ctsa/Ralb/Irgm1/Nod2/Mapt/Ehmt2/Trim21/Tbc1d25/Pafah1b2/Bid/Ubqln4/Pik3r2/Zc3h12a/Mtor/Sesn2/Tpcn2/Becn1/Pink1/Gpsm1/Soga…	111
BP	GO:0032943	mononuclear cell proliferation	142/8556	0.000238237	0.00179529	0.00105964	Il13/Dock2/Slamf1/Btla/Abl1/Plcl2/Malt1/Btk/Itgal/Il10/Mzb1/Cd180/Ripor2/Igf2/Rasal3/Stat5b/Tgfbr2/Cd276/Wnt4/Lrrc32/Vsir/Sdc4/P2rx7/Ahr/Spn/Lyn/Ccnd3/Slfn1/Znhit1/Dlg5/Zbtb7b/Igfbp2/Il27/Clec4g/Jak3/Pawr/Sox11/Dhps/Cd3e/Cd22/Cxcl12/Mpl/Icosl/Bcl6/Anxa1/Ihh/Prkcq/Btn1a1/Cd46/Irf1/Itgam/Impdh1/Cd80/Ager/Rac2/Foxp3/Cd59b/Cd81/Ncstn/Slc4a1/Csf1/Twsg1/Ebi3/Cdkn1a/Pla2g2f/Lmo1/Foxj1/Ccdc88b/Dlg1/Chrnb…	142
BP	GO:0006605	protein targeting	119/8556	0.000238539	0.0017954	0.0010597	Pmm1/Cdk5/Mff/Zdhhc11/Pex14/Pex5l/Pex5/Fbxo7/Zdhhc12/Cacnb3/Sgta/Zdhhc3/Nedd4/Pex2/Akt2/Zdhhc18/Folr2/Pml/Pmm2/Samm50/Rpl11/Nucb1/Adora1/Tram2/C2cd5/Pex26/Syngr1/Rab3ip/Gipc1/Tomm34/Dmtn/Chchd4/Kcne1/Gsk3a/Golga7b/Pex19/Mtcl1/Hpca/Trak1/Vps13a/Timm44/Sec61a2/Rhod/Ncoa4/Micall1/Aip/Myo1c/Zdhhc24/Ap3d1/Syngr2/Romo1/Ptpn5/Scarb2/Ogt/Inpp5k/Bid/Dnlz/Timm10/Bag3/Cdk5r1/Cacnb1/Rtp4/Pik3r4/Ank3/Gosr2/Ha…	119
BP	GO:0050670	regulation of lymphocyte proliferation	108/8556	0.000240752	0.00180986	0.00106824	Il13/Slamf1/Btla/Btk/Itgal/Il10/Mzb1/Ripor2/Igf2/Rasal3/Stat5b/Tgfbr2/Cd276/Lrrc32/Vsir/Sdc4/Ahr/Spn/Lyn/Slfn1/Znhit1/Dlg5/Zbtb7b/Igfbp2/Il27/Clec4g/Jak3/Pawr/Sox11/Dhps/Cd3e/Cd22/Mpl/Icosl/Bcl6/Anxa1/Ihh/Prkcq/Btn1a1/Cd46/Irf1/Cd80/Ager/Rac2/Foxp3/Cd59b/Cd81/Slc4a1/Twsg1/Cdkn1a/Pla2g2f/Lmo1/Foxj1/Ccdc88b/Dlg1/Chrnb2/Mapk8ip1/Pkn1/Tmem131l/Btn2a2/Efnb1/Zfp335/Ctnnb1/Wnt3a/Cd6/Il6ra/Sh3rf1/Bcl2/So…	108
BP	GO:0048015	phosphatidylinositol-mediated signaling	74/8556	0.000242391	0.00181575	0.00107171	Inpp5f/Ntrk2/Nf1/Ins2/Pik3c2g/Adora3/Inpp5e/Hax1/Pik3cb/Gsn/Jak2/Serpina12/Myo16/Fgr/Ppard/Plxnb1/Pdgfb/Gab2/Hcls1/Agap2/Prr5/Dab2ip/Cep55/Pitpnm2/Csf1r/Ltk/Unc5b/Pik3c3/Hcst/Pld2/Pirt/Ogt/Sema4d/Pik3r2/Pik3cd/Zfp36l1/Pi4ka/Rgl2/Erbb3/Slc9a3r2/Btn2a2/Igf1r/Pik3r5/Tsc2/Pear1/Il18/Sox9/Gper1/Pik3c2b/Myoc/Selp/Mydgf/Ncor1/F2rl1/Nkx3-1/Pik3ca/Pik3r1/Igf1/Flt1/Nyap1/Nyap2/Stambp/Lep/Cd28/Tnf/Cbl/Nop53…	74
BP	GO:0003016	respiratory system process	22/8556	0.000242996	0.00181575	0.00107171	Mecp2/Gaa/Adh5/Tshz3/Adora1/Atp1a2/Mtg1/Ndn/Jag2/Nlgn2/Ccbe1/Ecel1/Glra1/Stk40/Fto/Mtg2/Gls/Tlx3/Flt4/Nlgn3/Tcf15/Gsx2	22
BP	GO:0006536	glutamate metabolic process	22/8556	0.000242996	0.00181575	0.00107171	Nags/Adhfe1/Fpgs/Gls2/Aldh4a1/Apc/Prodh2/Ggt7/Atcay/Slc1a3/Cpox/Got2/Gls/Prodh/Gad2/Slc7a11/Gclc/Ggt5/Aldh5a1/Tat/Glud1/Nr1h4	22
BP	GO:0031338	regulation of vesicle fusion	22/8556	0.000242996	0.00181575	0.00107171	Slamf1/Ankrd27/Cplx2/Akt2/Prrt2/Vamp1/C2cd5/Anxa2/Syt9/Cplx3/Anxa1/Grik5/Syt7/Doc2b/Vps41/Cplx1/Syt3/Stxbp1/Stxbp6/Syt2/Vps18/Vps11	22
BP	GO:0060669	embryonic placenta morphogenesis	22/8556	0.000242996	0.00181575	0.00107171	Socs3/Il10/Igf2/Ncoa1/Wnt7b/Gjb5/Grhl2/Zfp36l1/Erf/Fgfr2/Trim28/Lef1/St14/Setd2/Llgl2/Dnajb6/Bmp5/Adm/Fzd5/Ncoa3/Itga4/Spint2	22
BP	GO:0048681	negative regulation of axon regeneration	12/8556	0.000245423	0.00183169	0.00108112	Inpp5f/Tnr/Cers2/Rtn4r/Rtn4rl1/Rtn4/Rgma/Pten/Epha4/Xylt1/Lrig2/Ptprs	12
BP	GO:0021766	hippocampus development	42/8556	0.000249554	0.00185362	0.00109407	Cdk5/Uqcrq/Kirrel3/Trp73/Bbs1/Hsd3b5/Nf2/Epha5/Ogdh/Srf/Lmx1a/Atat1/Dclk2/Hsd3b3/Hsd3b2/Gm4450/Hsd3b4/Cdk5r1/Hdac1/Fezf2/Bbs2/Kif3a/Zeb2/Lef1/Tmem108/Kdm6b/Wnt3a/Tsc1/Dlx1/Cdk5r2/Hsd3b6/Pten/Gsk3b/Dcx/Lrp8/Uba6/Nkx2-1/Ptprs/Kif14/Nr2e1/Ywhae/Alk	42
BP	GO:0036465	synaptic vesicle recycling	42/8556	0.000249554	0.00185362	0.00109407	Cdk5/Mff/Bin1/Stx1b/Bcl2l1/Itsn1/Syt11/Dnm1/Dnm2/Sh3gl1/Ap2m1/Vamp2/Sncb/Grn/Scamp5/Actb/Dennd1a/Pip5k1c/Pacsin1/Syt8/Ap3d1/Slc2a4/Syt7/Nlgn2/Dgkq/Sh3gl2/Cel/Ophn1/Rab27b/Syt5/Syp/Btbd9/Amph/Ston2/Nlgn3/Gripap1/Syt2/Fcho2/Ap3b1/Synj1/Actg1/Canx	42
BP	GO:0048844	artery morphogenesis	42/8556	0.000249554	0.00185362	0.00109407	Nf1/Foxc1/Nprl3/Tbx1/Adgrf5/Gja5/Stra6/Hoxa1/Zmiz1/Srf/Vegfa/Adgrf4/Prrx2/Lrp2/Lrp1/Hand2/Notch3/Apoe/Smad7/Smarca4/Apob/Tbx2/Ephb4/Dll4/Eng/Notch4/Acvrl1/Ctnnb1/Sox4/Fgf8/Tgfbr1/Bmp4/Efnb2/Comp/Mylk/Eya1/Prdm1/Adamts9/Arid2/Tfap2b/Rbpj/Six1	42
BP	GO:0051145	smooth muscle cell differentiation	42/8556	0.000249554	0.00185362	0.00109407	Med28/Mecp2/Kit/Cth/Tshz3/Olfm2/Wnt4/Zeb1/Tmem204/Pdgfb/Srf/Vegfa/Pias1/Ramp2/Wnt7b/Nfatc3/Mesp1/Nfatc4/Smarca4/Fgf9/Npnt/Eng/Mkl1/Fgfr2/Vangl2/Ctnnb1/Mef2c/Sox9/Gper1/Tgfb1/Smarca2/Bmp4/Comp/Sod2/Adm/Nfatc2/Pitx2/Fgf10/Ednrb/Foxo4/Six1/Pbrm1	42
BP	GO:0030282	bone mineralization	58/8556	0.000250076	0.00185528	0.00109505	Snx10/Pth/Ank/Smad3/Klf10/Kl/Actn3/Bmp2k/Cd276/Wnt4/Axin2/P2rx7/Gata1/Bglap/Bglap3/Bglap2/Suv39h1/Bmpr1b/Sbds/Gpc3/Ercc2/Gpm6b/Mgp/Trpm4/Srgn/Ptn/Fbn2/Sbno2/Ptk2b/Ahsg/Icmt/Fgf23/Mmp13/Fgfr2/Fgfr3/Cyp27b1/Rspo2/Mepe/Phospho1/Mef2c/Sox9/Fam20c/Bmp4/Nbr1/Tcf7l2/Nfe2/Comp/Rflnb/Asxl2/Igf1/Bmp6/Osr1/Lep/Fzd9/Wnt10b/Dlk1/Zmpste24/Hoxa3	58
BP	GO:0045071	negative regulation of viral genome replication	32/8556	0.000251134	0.00186091	0.00109837	Oas1f/Oas1g/Ltf/Zfp809/Apobec3/Adar/Parp10/Ilf3/Oas3/Srpk1/Banf1/Oas1b/Prkn/Vapb/Eif2ak2/Isg20/Inpp5k/Mavs/Zc3h12a/Zc3hav1/Trim28/A230050P20Rik/Oas1d/Oas1h/Oas1c/Ifitm7/Rsad2/Oas1a/Oas1e/Rnasel/Ccnk/Tnf	32
BP	GO:0097581	lamellipodium organization	48/8556	0.000253427	0.00187566	0.00110707	Atp7a/Ssh3/Kit/Sh2b1/Aqp1/Arpc5/Frmd7/Pxn/Srgap2/Epha2/Dnm2/Snx2/Src/Fscn1/Dmtn/Parvb/Ajuba/Ssh1/Rhod/Rac2/Capzb/Ablim2/Mtss1l/Arhgef4/Coro1b/Whamm/Myo9b/Clrn1/Mtor/Arhgef7/Plekho1/Bin3/Cttn/Ccdc88a/Wasf2/Spata13/Ssh2/Akirin1/Auts2/Rreb1/Nckap1/Twf2/Coro1c/Wnt1/Arhgef6/Brk1/Vav3/Ablim1	48
BP	GO:0021846	cell proliferation in forebrain	23/8556	0.000255012	0.00188515	0.00111268	Disc1/Igf2bp1/Ncor2/Hook3/Dixdc1/Dock7/Wnt7b/Numbl/Tacc1/Fgfr1/Numb/Fgfr2/Zeb2/Tacc2/Wnt3a/Hmga2/Fgf8/Arx/Pou3f2/Kif14/Pou3f3/Six3/Kif1a	23
BP	GO:0048701	embryonic cranial skeleton morphogenesis	31/8556	0.000257942	0.00190229	0.00112279	Six2/Smad3/Tbx1/Lhx1/Mthfd1l/Tgfbr2/Hoxa1/Slc39a1/Prrx2/Slc39a3/Runx2/Smad2/Ndst1/Gnas/Twist2/Grhl2/Alx3/Pax5/Tulp3/Gas1/Wnt9b/Fgfr2/Mmp14/Setd2/Tgfbr1/Mef2c/Med12/Bmp4/Six4/Tgfb3/Six1	31
BP	GO:0060428	lung epithelium development	31/8556	0.000257942	0.00190229	0.00112279	Ncor2/Map2k2/Stra6/Foxp4/Foxa1/Wnt7b/Klf2/Cdc42/Grhl2/Thra/Errfi1/Rcn3/Foxj1/Insc/Adamtsl2/Creb1/Numb/Spdef/Fgfr2/Fgfr3/Yap1/Hmga2/Sox9/Bmp4/Eya1/Igf1/Foxp2/Nkx2-1/Fgf10/Rbpj/Foxp1	31
BP	GO:0032102	negative regulation of response to external stimulus	148/8556	0.000262269	0.00192961	0.00113892	Socs3/Rps19/Inpp5f/Tarbp2/Adcyap1/Ins2/Prkg1/Ltf/Smad3/Sema7a/Sema6c/Tnr/Serpine1/Ufd1/Proc/Mvk/Cacnb3/Il10/Cd276/Nbl1/Wnt4/Gpr17/Gpx2/Irf3/Ppard/Adora1/Dvl1/Sema3g/Spn/Pdgfb/Ier3/Mmp28/Cers2/Tmprss6/Anxa2/Fndc4/Cdh5/Mul1/Sirpa/Rtn4r/Ppara/Sec14l1/Drd2/Sema4a/Sema3f/Tkfc/Klrk1/Enpp3/Kng2/Nfkbil1/Sema3e/Adora2a/Ager/Foxp3/Apoe/Plau/Nod2/Ajap1/Sema4c/Ets1/Coro1b/Sema4g/Slit1/Cxcl17/Sema4d/Metrnl/Se…	148
BP	GO:0070661	leukocyte proliferation	148/8556	0.000262269	0.00192961	0.00113892	Il13/Dock2/Slamf1/Btla/Pth/Abl1/Plcl2/Malt1/Btk/Itgal/Il10/Mzb1/Cd180/Ripor2/Igf2/Rasal3/Stat5b/Clu/Tgfbr2/Cd276/Wnt4/Lrrc32/Vsir/Sdc4/P2rx7/Ahr/Spn/Lyn/Ccnd3/Slfn1/Znhit1/Dlg5/Zbtb7b/Igfbp2/Il27/Clec4g/Jak3/Pawr/Sox11/Dhps/Cd3e/Cd22/Cxcl12/Mpl/Icosl/Bcl6/Anxa1/Enpp3/Ihh/Prkcq/Btn1a1/Cd46/Irf1/Itgam/Impdh1/Cd80/Ager/Rac2/Foxp3/Cd59b/Cd81/Ncstn/Slc4a1/Csf1/Twsg1/Ebi3/Cdkn1a/Pla2g2f/Lmo1/Foxj1/Cx3c…	148
BP	GO:0003401	axis elongation	24/8556	0.000263722	0.00193344	0.00114118	Sfrp1/Spry1/Fgf1/Hnf1b/Lrp6/Fgfr2/Trim28/Vangl2/Yap1/Wnt3a/Ptk7/Nat8f3/Tfap2c/Sox9/Med12/Tgfb1/Bmp4/Nkd1/Six4/Wnt5a/Sfrp5/Fgf10/Six1/Med1	24
BP	GO:0045601	regulation of endothelial cell differentiation	24/8556	0.000263722	0.00193344	0.00114118	Proc/Xdh/Vezf1/Zeb1/Add1/Vegfa/Atoh8/Cdh5/S1pr3/Gdf2/Ikbkb/Cul7/Notch4/Acvrl1/Ctnnb1/Cldn5/Tgfbr1/Bmp4/S1pr2/Bmp6/Vhl/Foxj2/Tnf/Il1b	24
BP	GO:0050919	negative chemotaxis	24/8556	0.000263722	0.00193344	0.00114118	Sema7a/Sema6c/Sema3g/Robo3/Sema4a/Sema3f/Itgb3/Sema3e/Sema4c/Sema4g/Slit1/Sema4d/Sema6b/Apoa1/Sema4f/Sema3b/Sema4b/Nrp2/Wnt5a/Sema6d/Plxna4/Nrg3/Sema6a/Nrg1	24
BP	GO:1904951	positive regulation of establishment of protein localization	198/8556	0.000266843	0.00195402	0.00115333	Il13/Lrrfip2/Il17f/Slamf1/Cdk5/Ins2/Abl1/Crebrf/Zic1/Nnat/Hk1/Arf1/Vamp8/Sfn/Myo18a/Zpr1/Abl2/Arid5a/Rapgef3/Cacnb3/Il10/Chp1/Psen1/Akt2/Tslp/Cct3/Jak2/Cd276/Atp13a2/Nlrp10/Mapk3/Gapdh/Bcas3/Fcnb/Ect2/Baiap3/Mcu/Fgr/Capn10/Irf3/Hyal2/Wls/Ppard/Ppm1a/Src/C2cd5/P2rx7/Dkc1/Hcls1/Vamp2/Flna/Nadk/Gpi1/Atg7/Ucn3/Ffar1/Psg22/Pfkm/Zfp384/Myrip/Gsk3a/Scamp5/Mapk11/Lrp2/Mtcl1/Plk3/Edem1/Drd2/Bglap2/Csf1r/H…	198
BP	GO:0002695	negative regulation of leukocyte activation	86/8556	0.00026817	0.00196143	0.0011577	Fas/Axl/Btla/Tbc1d10c/Fbxo7/Adgrf5/Btk/Runx3/Il10/Ripor2/Dusp22/Cd37/Cd276/Dtx1/Runx1/Lrrc32/Vsir/Sdc4/Spn/Milr1/Lax1/Lyn/Slfn1/Dlg5/Sfrp1/Zbtb7b/Clec4g/Jak3/Pawr/Sox11/Bcl6/Anxa1/Enpp3/Ihh/Btn1a1/Irf1/Adora2a/Cd80/Foxp3/Smad7/Twsg1/Pglyrp2/Pla2g2f/Foxj1/Cx3cl1/Nrarp/Bcr/Dlg1/Zc3h12a/Hfe/Pkn1/Tmem131l/Il4ra/Tbx21/Btn2a2/Cd200/Socs1/Tnfaip8l2/Hlx/Zc3h8/Gper1/Pla2g2d/Tgfb1/Bmp4/Gal/Pglyrp4/Prdx2/Lo…	86
BP	GO:0006090	pyruvate metabolic process	57/8556	0.000269171	0.00196358	0.00115897	Esrrb/Pdk2/Ins2/Hk1/Actn3/Eno1b/Ldhc/Sirt6/Gapdh/P2rx7/Hk2/Ogdh/Ier3/Pdk4/Gpi1/Sds/Pdha2/Pfkm/Ppara/Galt/Eif6/Tkfc/Pfkl/Eno2/Hk3/Pck2/Aldoa/Ogt/Eno3/Pgk1/Zbtb7a/Aldoc/Mpi/Prkag3/Jmjd8/Pklr/Gpd1/Cbfa2t3/Mlxipl/Tigar/Insr/Aldob/Stat3/Gale/Khk/Ncor1/Ppargc1a/Pck1/Pfkfb2/Igf1/Zbtb20/Prkag2/Bpgm/Galk1/Prkaa2/Htt/Dhtkd1	57
BP	GO:0043368	positive T cell selection	25/8556	0.000269412	0.00196358	0.00115897	Dock2/Otud5/Spn/Srf/Cd3e/Foxp3/H2-DMa/Mtor/Tbx21/Ly9/Stk11/Stat3/Bcl2/Stat6/Tgfb1/Zap70/Loxl3/Cd3d/Cd1d1/Foxn1/Ptprc/Bcl11b/Themis/Itpkb/Slamf6	25
BP	GO:0046854	phosphatidylinositol phosphorylation	25/8556	0.000269412	0.00196358	0.00115897	Socs3/Ttc7/Pik3c2g/Impa1/Pik3cb/Efr3b/Tmem150a/Pi4k2a/Cish/Ip6k1/Pik3c3/Socs7/Pik3r2/Pik3cd/Ip6k2/Pi4ka/Socs1/Pik3c2b/Inpp1/Pik3ca/Socs6/Pik3r1/Impa2/Pi4k2b/Pik3cg	25
BP	GO:0009746	response to hexose	89/8556	0.000270504	0.00196693	0.00116094	Lin28a/Nnat/Slc9b2/Hnf1a/Apoa2/Sarm1/Mup1/Lrp5/Grk2/Epha5/Pde1c/Baiap3/Brsk2/Ang2/Smarcb1/Vamp2/Sidt2/Nadk/Cdk16/Atg7/Rbm4/Smad2/Rab11b/Bad/Pax2/Slc26a6/Prkn/Pfkl/Map4k4/Ager/C2cd2l/Pck2/Phpt1/Eif2b3/Rab34/Trpm4/Rab11fip5/Cftr/Glp1r/Ogt/Smarca4/Ern1/Casp6/Hnf1b/Ptprn2/Tiam1/Crhr2/Pdx1/Sesn2/Hnf4a/Fkbp1b/Kcnb1/Mlxipl/Igf1r/Arrb1/Sox4/Birc5/Eif2b5/Prkaca/Cyp7a1/Thbs1/Pim3/Gper1/Gpr27/Jagn1/Stx4a/Tc…	89
BP	GO:0050796	regulation of insulin secretion	89/8556	0.000270504	0.00196693	0.00116094	Rfx3/Nnat/Slc9b2/Hnf1a/Mup1/Rptor/Lrp5/Jak2/Epha5/Pde1c/Baiap3/Mcu/Brsk2/Capn10/Ppard/Kcnq1/Cpt1a/Sidt2/Sfrp1/Nadk/Cdk16/Atg7/Ucn3/Ffar1/Pfkm/Myrip/Drd2/Syt9/Bglap2/Nos1/Bad/Prkn/Pfkl/Map4k4/C2cd2l/Pck2/Phpt1/Syt7/Doc2b/Midn/Trpm4/Nlgn2/Slc8b1/Cftr/Glp1r/Hdac1/Ica1/Tiam1/Crhr2/Pdx1/Abcc8/Ensa/Hnf4a/Psmd9/Tm7sf3/Fkbp1b/Kcnb1/Arrb1/Sox4/Sstr5/Birc5/Pim3/Gper1/Gpr27/Jagn1/Stx4a/Tcf7l2/Sytl4/Cnr1/Pfk…	89
BP	GO:0035088	establishment or maintenance of apical/basal cell polarity	28/8556	0.00027159	0.00196792	0.00116153	Crb3/Sh3bp1/Fscn1/Mark2/Dlg5/Camsap3/Mtcl1/Cdc42/Lhx2/Foxj1/Dlg1/Synj2bp/Vangl2/Ophn1/Prickle2/Pard3/Ptk7/Syne4/Eya1/Wnt5a/Llgl1/Pard3b/Tcf15/Dlg3/Crb2/Cdx2/Msn/Myo9a	28
BP	GO:0061245	establishment or maintenance of bipolar cell polarity	28/8556	0.00027159	0.00196792	0.00116153	Crb3/Sh3bp1/Fscn1/Mark2/Dlg5/Camsap3/Mtcl1/Cdc42/Lhx2/Foxj1/Dlg1/Synj2bp/Vangl2/Ophn1/Prickle2/Pard3/Ptk7/Syne4/Eya1/Wnt5a/Llgl1/Pard3b/Tcf15/Dlg3/Crb2/Cdx2/Msn/Myo9a	28
BP	GO:1900271	regulation of long-term synaptic potentiation	28/8556	0.00027159	0.00196792	0.00116153	Nf1/Abl1/Grin2b/Shisa7/Shank3/Cpeb3/Adora1/Nsg1/Calb2/Drd2/Kalrn/Nos1/Adora2a/Ager/Apoe/Scgn/Ptpn5/Ppp1r9a/Creb1/Adrb1/Sqstm1/Crtc1/Ephb2/Epha4/Fam107a/Nlgn3/Arc/Pak1	28
BP	GO:0021983	pituitary gland development	26/8556	0.000272402	0.0019714	0.00116358	Adcyap1/Sox2/Wnt4/Gsx1/Gli2/Otp/Ghrhr/Drd2/Lhx3/Creb1/Kdm1a/Hmga2/Fgf8/Pitx1/Sox3/Bmp4/Tcf7l2/Wnt5a/Pou3f2/Nkx2-1/Pitx2/Six3/Fgf10/Rbpj/Prop1/Fgf2	26
BP	GO:0001941	postsynaptic membrane organization	27/8556	0.000273021	0.0019714	0.00116358	Zmynd8/Nrxn2/Shisa7/Shank3/Dvl1/Snx27/Ssh1/Lhfpl4/Dlg4/Apoe/Nlgn2/Ptn/Glrb/Agrn/Rapsn/Cel/Gdnf/Mesd/Colq/Lrp4/Etv5/Ephb2/Slc7a11/Nlgn3/Rer1/Magi2/Fzd9	27
BP	GO:0061028	establishment of endothelial barrier	27/8556	0.000273021	0.0019714	0.00116358	Proc/Marveld2/Rapgef3/Myadm/Cldn1/Rapgef1/Add1/Cdh5/S1pr3/Wnt7b/Fasn/Pde2a/Ikbkb/Eng/Ctnnb1/Cldn5/Sox18/Tjp2/F2rl1/F11r/S1pr2/Ptprs/Tnf/Il1b/Msn/Rapgef2/Tjp1	27
BP	GO:0120162	positive regulation of cold-induced thermogenesis	52/8556	0.000275814	0.00198925	0.00117412	Il13/Plac8/Ehmt1/Adcyap1/Cmklr1/Cav1/Apc/Jak2/Sirt6/Prkab2/Tshr/Vegfa/Zbtb7b/Scd1/Grb10/Gnas/Gadd45g/Thra/Ogt/Elovl6/Trpm8/Elovl3/Kdm1a/Il4ra/G0s2/Kdm6b/Gpr3/Igf1r/Adrb1/Ksr2/Prkab1/Pemt/Zfp516/Cnot3/Il18/Lpin1/Stat6/Prlr/Mfn2/Ppargc1a/Prdm16/Adipor2/Decr1/Acsl1/Oxtr/Lep/Bscl2/Dbh/Ybx2/Esrrg/Gatm/Ghrl	52
BP	GO:0015012	heparan sulfate proteoglycan biosynthetic process	16/8556	0.000277604	0.00199753	0.00117901	Hs2st1/Xylt2/Ext1/Ext2/Ndst1/Glce/B3gat3/Vangl2/Ctnnb1/Tcf7l2/Xylt1/Ndst4/Extl3/Hs6st1/Ndst2/Hs6st3	16
BP	GO:0046339	diacylglycerol metabolic process	16/8556	0.000277604	0.00199753	0.00117901	Dgki/Mogat2/Apoa2/Gpat4/Dgat1/Dgkd/Dgke/Dgkq/Dgkg/Dgkh/Dgat2/Dagla/Dgkz/Dgka/Lipe/Dgkk	16
BP	GO:0097120	receptor localization to synapse	40/8556	0.000279388	0.00200804	0.00118521	Grip2/Adam22/Anks1b/Clstn1/Stx1b/Kif5a/Iqsec2/Nptx2/Mapk10/Kif17/Cnih2/Nsg1/Grasp/Camk2a/Vamp2/Git1/Stx3/Kalrn/Dlg4/Dag1/Grip1/Cacng4/Cplx1/Dlg1/Hras/Synj2bp/Stx4a/Snap25/Gsk3b/Gripap1/Cacng5/Dlg3/Cacng3/Magi2/Nptx1/Cacng7/Arhgap44/Prkcz/Nptn/Stx7	40
BP	GO:0045807	positive regulation of endocytosis	82/8556	0.000285899	0.00205246	0.00121143	Dock2/Axl/Dll1/Mff/Tulp1/Lyar/Dtnbp1/Arf1/Serpine1/Bin1/Myo18a/Bcl2l1/Itsn1/Cav1/Dnm1/Clu/Tbc1d5/Cd209b/Rapgef1/Dnm2/Ap2a1/Apln/Add1/Sh3gl1/Ap2m1/Vegfa/Caly/Anxa2/Ldlrap1/Sirpa/Lrp2/Drd2/Lrp1/Mbl1/Gpc3/Rap1gap/Ager/Pld2/Flot1/Apoe/Pcsk9/Ptpn5/Nod2/Nedd4l/Bcr/Ahsg/Hfe/Sirpb1a/Bicd1/Kif3a/Mfge8/Synj2bp/Ppt1/Sfrp4/Lbp/Sgip1/Pard3/Wnt3a/Arrb1/Hip1r/Tub/Scyl2/Cd14/F2rl1/Dcx/Wnt5a/Mib1/Eef2k/Itga2/Ptpr…	82
BP	GO:0009123	nucleoside monophosphate metabolic process	127/8556	0.000286312	0.00205306	0.00121178	Esrrb/Mecp2/Cox7a2l/Adcyap1/Atp7a/Ins2/Hk1/Pid1/Uqcrq/Nt5m/Hddc2/Ndufv1/Bcl2l1/Atic/Atp5b/Nudt3/Actn3/Eno1b/Ldhc/Sirt6/Gapdh/Slc25a33/Entpd1/Slc25a23/Atp1a2/Ampd2/P2rx7/Hk2/Ogdh/Ier3/Vcp/Cox4i1/Gpi1/Uck2/Pfkm/Ppara/Sdhc/Galt/Eif6/Aprt/Tkfc/Bad/Prkn/Enpp3/Gadd45gip1/Cox5b/Atp6v1b2/Pfkl/Uqcr10/Impdh1/Eno2/Hk3/Aldoa/Atp5d/Nmnat1/Cyc1/Ogt/Gmpr2/Eno3/Pgk1/Shmt1/Tyms/Bid/Shmt2/Dctd/Zbtb7a/Myh8/Ppat/Ads…	127
BP	GO:0051099	positive regulation of binding	100/8556	0.000288966	0.0020697	0.0012216	Gnl3l/Cdk5/Abl1/Ace/Map1lc3b/Foxc1/Plcl2/Abl2/Eif4g1/Mbd2/Sppl3/Rapgef3/Cav1/Acd/Psen1/Ripor2/Eno1/Jak2/Hnrnpl/Kdm4d/Rpl11/Hipk2/Pacs1/Spon1/Fam220a/Add1/Rfng/Anxa2/Pin1/Men1/Lrp1/Tmem173/Hand2/Enho/Prkn/Hsp90ab1/Nmd3/Mfng/Nvl/Pkd1/Ercc2/Hipk1/Flot1/Apoe/Ralb/Smarca4/Add2/Med25/Dtx3l/Agrn/Tiam1/Pdx1/Hfe/Fam129b/Kdm1a/Epb41l5/Plaur/Arhgef7/Trim28/Hmbox1/Gpsm1/Cdk9/Ctnnb1/Wnt3a/Arrb1/Hip1r/Brd4/Mef…	100
BP	GO:0022600	digestive system process	56/8556	0.000289682	0.00207006	0.00122182	Pbld1/Snx10/Mogat2/Slc22a5/Aqp1/Vamp8/Tff1/Apoa2/Aqp5/Fabp2/Tac4/Wnk4/Kcnma1/Kcnq1/Dgat1/Pawr/Npc1l1/Tymp/Slc26a6/Gcnt3/Madd/Scarb1/Trpv1/Oprl1/Nod2/Aco1/Wnk3/Drd3/Inava/Chrm1/Crhr2/Isx/Mmp13/Cel/Abcg8/Vdr/Cckbr/Neurog1/Adrb1/Hip1r/Apoa1/Sox9/Tjp2/F11r/Cckar/Tlr4/Oxtr/Lep/Slc5a1/Fgf10/Tacr1/Ghrl/Pls1/Nr1h2/Tifab/Hrh2	56
BP	GO:0043266	regulation of potassium ion transport	56/8556	0.000289682	0.00207006	0.00122182	Kcne1l/Adcyap1/Wnk2/Prkg1/Galr2/Bin1/Kcnab2/Rapgef3/Cav1/Atp1b2/Dpp6/Edn3/Wnk4/Dnm2/Adora1/Snx27/Kcnq1/Vamp2/Flna/Lrrc26/Kcne1/Drd2/Kcng1/Nos1/Rgs7/Ager/Wwp2/Ank2/Kcnip2/Nedd4l/Wnk3/Ptk2b/Kcnip3/Rnf207/Akap9/Agrn/Lrrc55/Dlg1/Abcc8/Ank3/Atp1b1/Kcnc1/Hbp1/Gal/Amigo1/Pten/Kcnmb1/Cckar/Akap5/Akap6/Dpp10/Cacna1d/Gnaq/Kcnh2/Kcnip1/Ywhae	56
BP	GO:0050885	neuromuscular process controlling balance	39/8556	0.000295047	0.00210598	0.00124302	Abl1/Shank1/Sox2/Rbfox2/Tnr/Rbfox1/Gaa/Abl2/Shank3/Ush1c/Igdcc3/Kcnma1/Dlg4/Camta1/Jph3/Nlgn2/Pcdh15/Jph4/Hmx3/Clrn1/Myo7a/Bcr/Rac3/Slc1a3/Hexa/Ush1g/Gigyf2/Grin2c/Aars/Neurog1/Cln3/Clic5/Adcy5/Camk2b/Atp2b2/Nkx6-2/Cntnap1/Ei24/Tifab	39
BP	GO:0009615	response to virus	124/8556	0.000295903	0.00210738	0.00124385	Ddx41/Cd8a/Oas1f/Oas1g/Tarbp2/Ddx1/Ifit3b/Ifit3/Prf1/Arf1/Ufd1/Bcl2l1/Cxcl10/Apobec3/Adar/Pml/Ilf3/Cd37/Oas3/Rrp1b/Nlrp9b/Trim34a/Gli2/Irf3/Hyal2/Irf7/Il10rb/Polr3b/Spn/Mul1/Atg7/Il27/Oas1b/Mapk11/Sec14l1/Bcl3/Tkfc/Tmem173/Bad/Unc13d/Zmynd11/Ddx58/Irf1/Eif2ak2/Cd207/Polr3g/Gsdme/Hnrnpul1/Isg20/Crcp/Stat2/Ikbke/Ifit2/Trim12a/Trim11/Agbl5/Dtx3l/Pum1/Mavs/Slfn9/Rtp4/Kcnj8/Zc3h12a/Lyst/Oas2/Rnf26/Ncb…	124
BP	GO:0043506	regulation of JUN kinase activity	51/8556	0.000295922	0.00210738	0.00124385	Nrk/Dtnbp1/Fzd4/Trp73/Dvl3/Ptpn1/Cbs/Mapk8ip3/Map4k2/Magi3/Map2k4/Mdfi/Sfrp1/Mul1/Dab2ip/Taok3/Ercc6/Wnt7b/Axin1/Ager/Ror2/Ern1/Map3k11/Ptk2b/Fgd2/Tiam1/Map3k10/Mapk8ip1/Mapkbp1/Map3k12/Zeb2/Map4k1/Vangl2/Map3k9/Map3k4/Epha4/Tnfrsf11a/Wnt5a/Fzd5/Tlr6/Il1rn/Map3k13/Traf2/Sfrp5/Map2k7/Tnf/Pak1/Il1b/Dusp10/Dvl2/Mdfic	51
BP	GO:0010921	regulation of phosphatase activity	64/8556	0.000296374	0.00210819	0.00124432	Pcdh11x/Ppp1r26/Farp1/Smad3/Cd2bp2/Chp1/Jak2/Ppp1r9b/Ppp1r1b/Rrp1b/Ell/Elfn2/Mgat5/Mprip/Gnai2/Lmtk3/Camsap3/Pawr/Drd2/Sfi1/Oaz3/Hsp90ab1/Ppp1r17/Fkbp15/Hpn/Marf1/Sema4d/Cmya5/Csrnp2/Gpatch2/Rimbp2/Ccdc8/Wdr81/Npnt/Pcif1/Sh3rf2/Ikbkb/Ptpa/Fkbp1b/Elfn1/Cdk5rap3/Tsc1/Ppp1r37/Mef2c/Rcan1/Zcchc9/Zfyve1/Ppp1r2/Itga2/Akap6/Cry2/Ptprc/Dlg3/Magi2/Nuak1/Tnf/Fkbp1a/Spred1/Tmem132d/Cd300a/Sh2d4a/Htt/Uri1/28…	64
BP	GO:0051302	regulation of cell division	78/8556	0.000302765	0.00215119	0.0012697	Esrrb/Orc6/Uvrag/Dll1/Cdk2ap2/Pgf/Sfn/Ahctf1/Bcl2l1/Prok1/Apc/Igf2/Ybx1/Prdm15/Chmp4c/Btc/Cenpv/Vegfb/Ect2/Klhl21/Pdgfb/Rab11fip4/Gipc1/Vegfa/Pin1/Git1/Men1/Plk3/Pdxp/Drd2/Kdf1/Mpl/Sh3glb1/Cit/Tal1/Incenp/Trp63/Pik3c3/Plk1/Zfyve19/Tgfa/Fgf1/Fgf9/Ptn/Wnt9b/Drd3/Cxcr5/Pkp4/Pik3r4/Nup62/E2f7/Becn1/Fgfr2/Fgf5/Setd2/Igf1r/Sstr5/Fgf8/Hoxc4/Tas1r2/Tgfb1/Nkx3-1/Ptch1/Cdc25b/Prpf40a/Kif14/Fgf6/Tgfb3/Racga…	78
BP	GO:0002287	alpha-beta T cell activation involved in immune response	38/8556	0.000311133	0.00220309	0.00130033	Atp7a/Malt1/Otud5/Rorc/Spn/Zbtb7b/Il27/Jak3/Bcl3/Sema4a/Bcl6/Anxa1/Irf1/Foxp3/Gadd45g/Smad7/Il18r1/Relb/Zc3h12a/Mtor/Il4ra/Tbx21/Lef1/Ly9/Stat3/Hlx/Il18/Stat6/Tgfb1/Loxl3/Rora/Shb/H2-M3/Nlrp3/Prkcz/Foxp1/Rc3h2/Slamf6	38
BP	GO:0060425	lung morphogenesis	38/8556	0.000311133	0.00220309	0.00130033	Sox2/Map2k2/Tgfbr2/Mapk3/Mapk8ip3/Celsr1/Srf/Foxa1/Dlg5/Lif/Sox11/Dspp/Wnt7b/Spry1/Cdc42/Dag1/Grhl2/Ctsh/Rpl13a/Ctsz/Fgfr2/Plod3/Vangl2/Stk40/Yap1/Ctnnb1/Cfc1/Hmga2/Rspo2/Fgf8/Sox9/Bmp4/Igf1/Foxp2/Pitx2/Fgf10/Tnf/Hhip	38
BP	GO:1903845	negative regulation of cellular response to transforming growth factor beta stimulus	38/8556	0.000311133	0.00220309	0.00130033	Pbld1/Skil/Tgfb1i1/Cav1/Adam17/Dnm2/Ppm1a/Pin1/Glg1/Stub1/Cflar/Wfikkn1/Htra3/Smurf2/Tgfbr3/Smad7/Fbn2/Skor1/Zbtb7a/Snx25/Adamtsl2/Bcl9l/Dlx1/Snx6/Dand5/Tdgf1/Prdm16/Onecut1/Pdpk1/Onecut2/Nkx2-1/Ski/Tgfb3/Wnt1/Pmepa1/Smurf1/Cav2/Peg10	38
BP	GO:0042136	neurotransmitter biosynthetic process	55/8556	0.00031171	0.00220466	0.00130126	Smad3/Gad1/Oprm1/Cav1/Il10/Akt2/Fev/Mapk9/Khsrp/Clu/Jak2/Dnm2/Sirpa/Nos1/Spr/Klrk1/Klf2/Trpv1/Tha1/Smpd3/Shmt1/Ptk2b/Shmt2/Ptgis/Zc3h12a/Mtor/Ass1/P2rx4/Slc1a3/Cd34/Dagla/Acp5/Insr/Wdr35/Upb1/Sod2/Gad2/Rora/Hdc/Tlr4/Slc7a2/Tlr6/Tph1/Igf1/Gch1/Th/Dbh/Nos2/Tnf/H2-M3/Ddah1/Il1b/Cd47/Atp2b4/Itgb2	55
BP	GO:0006401	RNA catabolic process	110/8556	0.000315007	0.00222545	0.00131353	Upf1/Edc4/Lsm2/Igf2bp1/Tnrc6b/Lin28a/Ago1/Zpr1/Tardbp/Samd4b/Samd4/Pkp3/Tbrg4/Smg5/Ybx1/Mov10/Khsrp/Mapkapk2/Lsm7/Smg6/Helz2/Trim71/Cpeb3/Hnrnpc/Axin2/Exosc10/Dkc1/Smg9/Vegfa/Sidt2/Rbm38/Larp1/Dcp1b/Dhx34/Dxo/Pcbp4/Pkp1/Tent4a/Thrap3/Skiv2l/Tnrc6a/Dcp1a/Gtpbp2/Isg20/Apex1/Mex3d/Pnldc1/Zhx2/Brf1/Lsm6/Dna2/Tent2/Exosc9/Pum1/Csdc2/Zfp36l1/Nudt16/Zc3h12a/Mtor/Patl1/Oas2/Rnaseh1/Gdnf/Zc3hav1/Gigyf2/Fx…	110
BP	GO:0035305	negative regulation of dephosphorylation	50/8556	0.000317396	0.0022396	0.00132188	Pcdh11x/Ppp1r26/Akap1/Farp1/Cd2bp2/Chp1/Ppp1r9b/Ppp1r1b/Rrp1b/Ell/Elfn2/Mgat5/Mprip/Gnai2/Lmtk3/Camsap3/Sfi1/Fkbp15/Hpn/Inpp5k/Marf1/Sema4d/Cmya5/Csrnp2/Gpatch2/Rimbp2/Ccdc8/Wdr81/Igbp1/Pcif1/Sh3rf2/Ikbkb/Ptpa/Ensa/Fkbp1b/Elfn1/Ppp1r37/Swap70/Mfhas1/Zcchc9/Zfyve1/Cry2/Dlg3/Tnf/Fkbp1a/Spred1/Tmem132d/Sh2d4a/Ywhae/Uri1	50
BP	GO:0001824	blastocyst development	74/8556	0.00031809	0.0022396	0.00132188	Txnrd3/Esrrb/Dmbt1/Skil/Stmn3/Nek2/Rrp7a/Zpr1/Hnf1a/Tm4sf1/Psmc3/Xab2/Smarcb1/Srf/Slc35e2/Grn/Suv39h1/Sbds/Rpl7l1/Prpf19/Mfng/Ptpn18/Elf3/Hopx/Gins1/Pnldc1/Tead4/Capn2/Taf8/Ndel1/Bnip2/Tgfbr3/Ccdc24/Smarca4/Hnf1b/Lats2/Prss29/Palb2/Actl6a/Ube2a/Ints1/Setdb1/Prickle2/Kdm4c/Atp1b1/Rtn4/Plpp4/Nle1/Tgfbr1/Pemt/Supt6/Tfap2c/Rbbp8/Brd4/Cnot3/Prss28/Mfn2/Slc25a34/Lpar6/Chek1/Rtf1/Tet1/Junb/Tbl1xr1/Igf1/…	74
BP	GO:0071322	cellular response to carbohydrate stimulus	74/8556	0.00031809	0.0022396	0.00132188	Lin28a/Slc9b2/Mup1/Lrp5/Grk2/Epha5/Pde1c/Baiap3/Brsk2/Ang2/Smarcb1/Sidt2/Nadk/Cdk16/Atg7/Plcb1/Prkcb/Rbm4/Rab11b/Mapk13/Bad/Pax2/Slc26a6/Prkn/Map4k4/Ager/C2cd2l/Pck2/Phpt1/Rab34/Trpm4/Rab11fip5/Cftr/Ogt/Smarca4/Ern1/Ptprn2/Zfp36l1/Tiam1/Crhr2/Pdx1/Fkbp1b/Kcnb1/Mlxipl/Igf1r/Arrb1/Sox4/Birc5/Prkaca/Cyp7a1/Pim3/Gper1/Gpr27/Jagn1/Stx4a/Tcf7l2/Pck1/Pik3ca/Sin3a/Prkca/Igf1/Selenot/Adcy5/Zbtb20/Cacna1d/…	74
BP	GO:0032411	positive regulation of transporter activity	59/8556	0.000319255	0.00224505	0.0013251	Jph2/Rgs9/Wnk2/Prkg1/Galr2/Rapgef3/Cacnb3/Gstm7/Chp1/Atp1b2/Shank3/Wnk4/Dnm2/Syngr3/Lrrc26/Stim1/Kcne1/Plcb1/Drd4/Ager/Pirt/Ank2/Cftr/Nedd4l/Wnk3/Cacng4/Rnf207/Akap9/Lrrc55/Ikbkb/Nipsnap2/Abcc8/Ank3/Hap1/Pink1/Ntsr1/Atp1b1/Kcnc1/Adrb1/Kctd7/Bmp4/Gal/Ephb2/Kmt2a/Tesc/Tcaf1/Nlgn3/Asph/Akap6/Cracr2a/Trpc6/Arc/Kcnj11/Cacna2d1/Cacng3/Asic2/Stac2/Prkcd/Htt	59
BP	GO:0014065	phosphatidylinositol 3-kinase signaling	63/8556	0.000319948	0.00224505	0.0013251	Ntrk2/Nf1/Ins2/Pik3c2g/Adora3/Inpp5e/Hax1/Pik3cb/Jak2/Serpina12/Myo16/Fgr/Ppard/Plxnb1/Pdgfb/Hcls1/Agap2/Prr5/Dab2ip/Cep55/Ltk/Unc5b/Hcst/Pld2/Sema4d/Pik3r2/Pik3cd/Zfp36l1/Rgl2/Erbb3/Slc9a3r2/Btn2a2/Igf1r/Pik3r5/Tsc2/Pear1/Il18/Sox9/Gper1/Pik3c2b/Myoc/Selp/Mydgf/Ncor1/F2rl1/Nkx3-1/Pik3ca/Pik3r1/Igf1/Flt1/Nyap1/Nyap2/Stambp/Lep/Cd28/Tnf/Cbl/Nop53/Osm/Pik3cg/Erbb4/Plekha1/Nrg1	63
[truncated: 7,272 more rows]
