# Supplementary material for: Dynamic miRNA Landscape Links Mammary Gland Development to the Regulation of Milk Protein Expression in Mice
Source: Animals (Basel). 2022 Mar 14;12(6):727. doi: 10.3390/ani12060727 (PMC8944794; doi:10.3390/ani12060727)
Supplement: Supplementary file 1 [file animals-12-00727-s001.zip › Supplementary Table S6.xlsx]

## Sheet: Table S6_Cluster1.kegg
Supplementary Table S6. KEGG pathway analysis of cluster 1 miRNAs target genes
ID	Description	GeneRatio	pvalue	p.adjust	FDR	geneID	Count
mmu04010	MAPK signaling pathway	171/3664	1.52565e-09	2.92793e-07	1.73126e-07	17532/14102/18212/17346/18015/16334/100503710/16590/71609/381921/18654/12299/13198/16151/12297/16177/11652/16002/26420/26414/26396/12294/15507/13836/17164/22340/21813/110651/26417/30957/26412/320139/17873/19042/26398/18591/26406/20807/22339/60597/13537/192176/233046/12287/18751/330177/19094/58226/17187/23939/18752/54378/12978/68652/26415/56808/12540/70686/11836/239556/26921/13638/18021/19354/7559…	171
mmu04211	Longevity regulating pathway	65/3664	1.84585e-09	2.92793e-07	1.73126e-07	77683/16334/58988/67605/68118/19082/16591/11512/56484/210044/19744/11652/74769/74370/108097/22241/72508/16369/12915/432530/11515/207565/110147/18709/18707/56717/230784/241113/12912/15461/26987/19697/16001/64930/16337/20869/19079/208677/18747/22084/104111/12421/20656/19017/68465/18706/18176/72993/16370/11909/18708/16000/224129/231991/384783/108099/18033/18749/26427/51897/208647/108079/218268/11513…	65
mmu04390	Hippo signaling pathway	101/3664	2.71104e-09	2.92793e-07	1.73126e-07	12695/17127/20674/18787/22419/14366/68473/72293/170788/11789/22062/13544/23805/21813/22417/18016/14362/14633/216795/13542/12006/12445/71228/16475/103583/19047/11461/17125/21678/12167/101543/17126/22422/19045/13385/16415/56289/12005/22409/21679/14164/73699/17131/51792/22412/269643/50523/13383/22415/71978/29806/104318/16842/93742/22601/12387/22416/21812/11799/73246/52432/21677/217325/21803/12159/21…	101
mmu04152	AMPK signaling pathway	84/3664	4.84704e-09	3.16719e-07	1.87274e-07	16334/58988/67605/19082/56484/19744/11652/74769/74370/108097/11549/21770/12894/22241/74343/20249/18642/72508/16369/19326/26931/12428/18641/13629/74551/56690/20528/207565/14120/73699/78070/12638/226849/51792/18709/269643/72149/18707/14104/14936/56717/71978/241113/12912/15378/16001/64930/16337/19054/20869/225849/19079/208677/22084/107476/52432/16890/19017/68465/18534/18706/26409/13631/16370/18640/1…	84
mmu04934	Cushing syndrome	103/3664	4.88764e-09	3.16719e-07	1.87274e-07	77037/22419/14366/11512/210044/11789/13544/26396/23805/15496/22417/16440/14362/26417/216795/13542/242705/16527/12006/11622/12566/12322/14678/18795/17283/58226/12921/12915/381022/22422/13074/12005/20778/14683/239556/22409/432530/11632/11515/100043456/15494/15493/100043461/15495/114230/54652/22412/15370/12575/11863/12922/19416/22415/26423/12912/14672/140858/16842/12571/13555/12387/22416/12292/20867…	103
mmu04360	Axon guidance	111/3664	2.40947e-08	1.30111e-06	7.6934e-07	12568/50780/11350/117600/245857/18208/20361/20360/22419/16728/65254/57764/74769/14270/13836/22417/140570/26417/13839/18209/20779/235611/218877/214230/13643/107448/12322/69632/14678/20315/12167/231637/19649/20351/20350/171171/14159/12540/107449/20349/13835/16886/11854/13638/18021/19354/67938/73181/13842/70584/22065/231148/20353/210801/26456/20562/20354/20359/18709/18707/170758/18803/13846/18845/15…	111
mmu04070	Phosphatidylinositol signaling system	65/3664	1.09088e-07	5.04924e-06	2.98558e-06	271424/320127/101490/18705/18799/64436/55980/74769/52858/18718/16440/18802/117150/233011/18795/18751/84095/217837/212111/18752/97287/27399/18717/18711/227333/219024/225326/56077/110524/18709/18707/77116/18803/76500/110197/224020/269180/380921/12315/75678/74055/108083/104418/20975/228550/13139/240752/19211/16329/18706/18750/18708/110911/70405/18720/114663/67073/74302/320404/320634/69718/104015/164…	65
mmu04150	mTOR signaling pathway	96/3664	1.6753e-07	6.31345e-06	3.7331e-06	66096/16334/58988/67605/17168/66508/22419/64898/71962/14366/19744/11652/66237/74769/74370/16973/13544/26396/110651/22417/14362/26417/216795/13542/319481/66144/67046/72124/22241/18751/109270/72508/20539/14783/18752/17254/22422/71718/11966/22409/110935/20111/22412/18709/72149/18707/108664/56717/16150/22415/230784/15461/16974/26987/27401/97998/66335/16001/22416/64930/268706/16337/20869/277854/22084/…	96
mmu04928	Parathyroid hormone synthesis, secretion and action	71/3664	1.75373e-07	6.31345e-06	3.7331e-06	19226/20181/74499/16591/11512/17261/210044/18805/16973/16440/26417/18578/18577/17391/14678/18795/18751/20182/12096/12095/18752/12097/12393/12915/14674/14683/11836/432530/18806/11515/20183/14673/23948/14182/14281/12575/64654/17386/12912/14672/22337/16974/17387/13115/194352/109689/208677/18747/12043/16478/17260/104111/17258/20505/11909/18750/224129/231991/15200/18749/14682/26427/213498/208647/17388…	71
mmu05224	Breast cancer	91/3664	2.37399e-07	7.69172e-06	4.54806e-06	13388/58988/16590/22419/14366/11652/11789/74769/16973/13544/26396/23805/22417/14362/26417/216795/17873/13542/242705/12006/72508/17977/22422/107986/216148/12005/18131/16450/11836/22409/23882/14164/14182/14180/14281/22412/12575/18709/56198/14170/18707/64654/56717/22415/54485/12018/15461/16974/18132/14176/18034/16842/20416/12571/13555/12387/16001/22416/14171/14179/20663/21416/21414/19211/14257/56637…	91
mmu05225	Hepatocellular carcinoma	104/3664	4.13761e-07	1.21871e-05	7.20617e-06	232223/58988/17127/22419/14366/12048/68312/11652/11789/16002/74769/16973/13544/26396/23805/68094/21813/22417/14362/26417/216795/17873/13542/242705/12006/20587/103140/93760/14864/14862/83797/18751/72508/18752/11461/17126/22422/12015/107986/216148/12005/11836/22409/23882/21802/50868/20586/22412/12575/18709/18707/18803/56717/22415/56456/12018/83796/15461/16974/20588/16842/14865/20416/12571/13555/123…	104
mmu04935	Growth hormone synthesis, secretion and action	74/3664	5.86763e-07	1.58426e-05	9.36763e-06	12702/11512/210044/11652/26420/74769/26414/26396/20851/16452/16440/26417/20606/26398/14678/14602/18795/18751/16369/19094/18752/12915/26415/216148/16009/14683/432530/11515/14281/16005/54652/18709/18707/18803/56717/12912/14672/15461/20416/26397/12703/20609/12292/208677/18747/20848/20663/26416/104111/20605/12928/56637/18706/18176/16370/16477/11909/18750/18708/16000/224129/12288/231991/12289/384783/1…	74
mmu00562	Inositol phosphate metabolism	50/3664	9.87993e-07	2.46238e-05	1.45599e-05	101490/104776/18705/18799/64436/55980/74769/52858/18718/18802/117150/233011/18795/84095/217837/212111/97287/18717/18711/225326/19062/269615/18707/77116/18803/224020/269180/75678/227733/170835/74055/108083/20975/228550/240752/71780/19211/16329/18706/18720/114663/67073/74302/320404/30955/320634/69718/104015/114875/269437	50
mmu04910	Insulin signaling pathway	85/3664	1.23972e-06	2.86906e-05	1.69645e-05	12702/17346/16334/58988/102093/15275/19082/19744/11652/26420/74769/26414/74370/26396/19246/228966/26417/107746/108097/15277/72508/16369/212111/19047/12015/19045/216148/11836/212032/68961/74551/19309/19268/14251/17347/20528/14120/105651/18709/18707/14104/14936/56717/16150/241113/53413/18770/12315/15461/26987/19085/20416/64930/12703/110078/16337/19079/18747/22084/20663/107476/12928/16890/56637/1901…	85
mmu04931	Insulin resistance	70/3664	1.34845e-06	2.91264e-05	1.72223e-05	12702/16334/58988/19082/11652/26420/74769/26414/19246/110651/228966/108097/14583/12894/74343/26457/18751/72508/19013/19047/19045/18761/208104/74551/19309/19268/20528/108155/105651/20111/18709/18707/14936/56717/16150/110854/241113/12912/20525/20526/26569/58805/19697/110078/16337/19079/208677/20848/19211/56637/19017/18534/18706/244416/18708/18607/231991/12895/384783/108099/18033/14377/21926/18753/2…	70
mmu04911	Insulin secretion	57/3664	1.92031e-06	3.53419e-05	2.08974e-05	11516/16334/16532/11517/84036/232975/11512/210044/11936/11932/16440/16531/98660/12322/22318/233081/18795/18751/18752/12915/14683/432530/11515/68667/14652/54652/18609/20927/12912/14672/20525/20907/20526/116838/11931/12292/58802/208677/18747/104111/12325/20614/16533/12425/11909/18750/224129/12288/231991/12289/16514/12323/18749/14682/26427/208647/11513	57
mmu04310	Wnt signaling pathway	99/3664	1.94372e-06	3.53419e-05	2.08974e-05	74499/17127/13016/207742/22419/228770/14366/77583/407821/72293/19164/11789/26420/26414/16973/13544/14160/23805/22417/14362/53627/19015/216795/56438/13542/12006/12322/12445/20377/18795/18751/103583/18752/22422/319478/12005/22409/18021/19354/73181/26564/234130/76441/13000/22412/20317/170758/16348/22415/16974/20379/93840/16842/243548/12387/22416/229658/239405/18747/73739/13001/13017/12325/17393/2141…	99
mmu04261	Adrenergic signaling in cardiomyocytes	91/3664	1.96344e-06	3.53419e-05	2.08974e-05	12299/232975/11512/223864/12297/210044/11936/11652/11932/12294/26417/17897/20266/17906/11549/21770/98660/17896/16535/12322/22004/16509/14678/18795/19094/19047/54378/20271/12915/26415/26931/19045/56808/14683/67972/432530/11515/73699/226849/54652/51792/54377/269643/11548/12295/110891/73086/71978/12912/12315/12916/319734/11931/320207/11554/399548/12292/19054/225849/208677/18747/12043/52432/26416/104…	91
mmu04912	GnRH signaling pathway	59/3664	2.19799e-06	3.74815e-05	2.21626e-05	11512/210044/14308/18805/26420/26414/26396/16440/26417/20779/26398/26406/12322/12640/18795/18751/16866/19094/23939/26415/12540/14683/432530/18806/11515/54652/19229/14672/12315/15461/17387/26397/12292/18747/20663/271844/26416/104111/26407/12325/17390/18176/18750/70405/224129/12288/12289/15200/16476/12323/26400/18749/14682/18753/232889/329502/78390/16439/11513	59
mmu04921	Oxytocin signaling pathway	91/3664	2.9079e-06	4.59677e-05	2.71804e-05	19082/12299/11512/12297/215303/210044/26396/12294/16520/16440/26417/108097/17904/20779/16522/12322/16521/14678/18795/18751/23939/19047/18752/11461/54378/16519/19045/16524/56808/13629/14683/18021/432530/11515/207565/73181/14281/54652/54377/12575/211480/12295/241113/12315/15461/319734/52163/238564/98932/320207/228785/12292/19079/18747/54195/271844/17260/54720/104111/12325/107589/18176/13631/18750/1…	91
mmu04925	Aldosterone synthesis and secretion	65/3664	2.97939e-06	4.59677e-05	2.71804e-05	101540/232975/11512/215303/210044/11932/15496/16440/75292/16527/98660/12322/16521/18795/18751/58226/18752/12915/20778/14683/239556/67972/432530/11515/100043456/15494/15493/100043461/15495/54652/15370/207728/12912/14672/12315/52163/269060/11931/12292/208677/18747/104111/16890/12325/15497/11908/223604/11909/18750/70405/224129/109305/12288/231991/12289/12323/11941/18749/14682/26427/208647/18754/3812…	65
mmu05226	Gastric cancer	89/3664	4.28856e-06	6.31588e-05	3.73454e-05	20181/58988/17127/22419/14366/11652/11789/74769/16973/13544/26396/23805/21813/22417/14362/26417/216795/17873/13542/242705/12006/12566/20182/72508/12557/17126/22422/107986/216148/12005/11836/22409/20183/23882/14164/14180/16480/22412/12575/18709/14170/18707/64654/56717/22415/12018/15461/16974/14183/14176/16842/20416/13555/12387/22416/14171/14179/21812/12043/20663/21803/21416/21414/21752/56637/18706…	89
mmu04930	Type II diabetes mellitus	35/3664	7.55535e-06	0.000106432	6.29324e-05	12702/16334/15275/26420/74769/26414/26417/15277/12287/16369/212032/20528/18709/18707/18609/56717/16150/20927/18770/20526/12703/16337/18706/16370/18708/12288/12289/16514/384783/378435/12290/21926/18753/18754/18762	35
mmu05205	Proteoglycans in cancer	115/3664	8.40327e-06	0.000113444	6.70788e-05	17532/14102/11733/58988/22419/14366/12389/19303/11652/16002/74769/26396/22417/16440/14362/26417/216795/20971/20779/83383/22339/12322/15163/192176/66911/69632/18751/72508/19094/19047/18752/11461/15442/17126/22422/26415/19045/14734/16147/16416/20969/12540/11836/22409/13345/18792/109676/14182/16402/22412/12575/18709/18707/21844/18803/56717/22415/11735/15461/13867/18793/74055/14268/12387/16001/22416/…	115
mmu04140	Autophagy - animal	82/3664	9.36388e-06	0.000119961	7.09322e-05	17532/73683/78610/16334/58988/67605/68118/22320/12048/19744/11652/26420/74769/26414/74370/26396/26417/22241/245860/100504663/74244/72508/16369/52639/97287/54673/12015/226421/18761/12633/225326/207565/19338/74781/78943/77040/18709/329015/18707/18518/75669/213948/56717/15461/56208/97998/16001/67474/64930/20869/18747/22084/12043/18412/69635/12421/19211/66795/18706/26409/18176/76559/217695/16370/1366…	82
mmu04810	Regulation of actin cytoskeleton	122/3664	9.62651e-06	0.000119961	7.09322e-05	17532/12061/16334/100503710/245857/67771/16408/19303/11789/74769/26396/18718/23805/227753/26417/404710/23920/17906/117150/20779/108100/214230/18591/109711/216963/69632/19047/11461/20315/231637/232906/18717/104099/19045/18711/16415/385643/242894/16416/14674/319480/16409/12540/16886/11836/19354/67938/14673/14164/70584/30938/14182/226970/14180/16402/14163/18709/14170/71960/18707/68089/12669/21844/64…	122
mmu04068	FoxO signaling pathway	78/3664	1.38408e-05	0.00016609	9.8208e-05	26556/16334/17127/19082/56484/16153/11652/13611/329934/26420/74769/26558/26414/26396/21813/26417/108097/17873/12566/216439/16369/19094/12795/252870/26415/12053/16598/11836/74551/18817/20528/23882/15469/12575/18709/18707/16150/241113/15461/27401/16001/16337/20869/19079/21812/20848/20663/26416/21803/27219/16197/20656/19211/12125/67731/18534/18706/18176/16370/22035/18708/16000/26557/18607/11920/2737…	78
mmu04920	Adipocytokine signaling pathway	47/3664	1.59728e-05	0.000184828	0.000109288	12702/20181/71609/19082/16151/11652/26420/26414/16452/108097/12894/20182/19013/16369/216739/18761/433256/74551/20183/20528/207565/78070/56717/16150/241113/20525/19697/18036/20869/19079/20848/328845/19017/68465/18534/21938/16370/22030/12895/14081/384783/108099/18033/16846/14377/21926/108079	47
mmu04550	Signaling pathways regulating pluripotency of stem cells	82/3664	1.98918e-05	0.00021987	0.000130008	26380/20482/17127/20674/22419/14366/11652/11789/74769/13544/26396/23805/16452/22417/14362/26417/15394/216795/13542/12006/16878/16453/16880/19094/17125/12167/17126/22422/26415/22773/12005/22409/75590/69587/14182/11479/22412/18709/18707/17268/22415/15461/14183/84505/18014/14184/22658/12387/16001/22416/55994/16326/20848/26416/12159/16468/21414/56637/11906/18706/18176/22418/14367/15379/18708/16000/51…	82
mmu04919	Thyroid hormone signaling pathway	72/3664	2.03583e-05	0.00021987	0.000130008	20181/18799/232975/11936/19744/11652/11932/74769/26396/22417/18802/26417/20779/98660/20502/18642/18795/18751/20182/18752/11461/17977/12015/16416/18641/18131/20183/21833/14534/18709/18707/433759/18803/56717/107585/15461/20525/58807/18132/74055/12387/11931/18747/22084/13370/23989/54720/59024/68975/12159/72472/20185/56637/327987/18706/18176/53901/20466/18750/18640/18708/18607/329650/11938/18749/1291…	72
mmu01522	Endocrine resistance	58/3664	2.60826e-05	0.000272605	0.00016119	13388/58988/11512/210044/11652/26420/74769/26414/26396/26417/20779/242705/72508/19094/26415/12015/216148/18131/16450/14683/11836/432530/11515/59035/14281/12575/18709/18707/56717/54485/15461/18132/20416/13555/16001/12124/18747/12043/20663/26416/104111/76854/17390/20185/18706/18176/18708/16000/224129/15200/16476/18749/17979/19014/13983/13557/20683/11513	58
mmu04927	Cortisol synthesis and secretion	47/3664	2.77635e-05	0.000281106	0.000166216	77037/11512/210044/15496/16440/16527/18795/58226/12915/13074/20778/14683/239556/432530/11515/100043456/15494/15493/100043461/15495/54652/15370/26423/12912/14672/12292/208677/18747/16526/104111/15497/16492/320024/11909/224129/109305/18514/12288/231991/12289/18749/14682/26427/208647/16439/20683/11513	47
mmu04724	Glutamatergic synapse	68/3664	2.99802e-05	0.000294351	0.000174048	26556/100503710/14812/243961/216456/11512/210044/14706/18805/26558/58234/110355/108068/16440/26417/268934/108072/14693/14678/18795/18751/18752/16519/64337/210274/13385/14708/14809/14683/432530/18806/11515/14802/216227/242607/20512/14813/14814/14810/110637/14660/14697/18747/271844/104111/14807/320129/18750/20511/14696/26557/224129/12288/14806/12289/76257/18749/14682/14695/20510/232889/329502/78390…	68
mmu04929	GnRH secretion	42/3664	3.47667e-05	0.00032184	0.000190302	54393/84036/15166/11652/74769/26396/15168/16440/26417/16522/16521/12640/18795/18751/16866/58226/18752/16519/280287/16524/239556/114229/54652/18709/18707/14672/15461/22067/109689/12292/76854/18706/18176/18750/18708/12288/12289/16514/14682/216869/13983/16439	42
mmu05217	Basal cell carcinoma	42/3664	3.47667e-05	0.00032184	0.000190302	22419/14366/11789/13544/23805/22417/14362/14633/216795/17873/13542/12006/19207/24069/22422/107986/12005/22409/23882/22412/12575/22415/12018/16842/12387/22416/12159/21416/21414/56637/19206/22418/14367/14365/14371/22408/22410/22423/57265/21415/15245/13543	42
mmu05231	Choline metabolism in cancer	60/3664	4.23694e-05	0.000375819	0.000222219	320127/58988/20520/12651/19730/19744/11652/18805/26420/74769/26414/26396/67916/26417/18591/18751/72508/18752/18717/227333/50784/242259/19354/18806/68682/56077/14281/110524/18709/18707/170758/18803/100434/56717/12660/110197/380921/15461/56517/20519/64930/104418/22084/20663/271844/13139/242687/18706/18176/18750/18708/18607/18720/16476/232889/329502/78390/13026/331374/20683	60
mmu04916	Melanogenesis	61/3664	4.29176e-05	0.000375819	0.000222219	16590/22419/14366/11512/210044/13544/26396/22417/14362/26417/216795/13542/12322/14678/18795/18751/18752/22422/50518/14683/22409/432530/11515/17199/22412/22415/12912/12315/15461/16842/12387/22416/208677/18747/104111/12325/21416/21414/56637/18176/22418/14367/18750/70405/224129/14365/12323/14371/18749/14682/12914/13618/22408/22410/26427/208647/22423/57265/21415/13543/11513	61
mmu04371	Apelin signaling pathway	79/3664	5.97491e-05	0.00050944	0.000301228	17532/58988/100503710/17127/18787/19082/11512/17261/210044/14706/11652/26396/16440/23796/26417/17897/17906/15184/108097/30878/17896/14693/14678/18795/72508/17259/18125/17126/64337/16598/14708/14674/18131/225326/18181/432530/11515/103968/20698/75669/56717/110891/241113/12315/15461/56208/238564/320207/228785/14697/19079/21812/18747/18791/17260/104111/16890/107589/19017/17258/18176/110893/70405/1469…	79
mmu04014	Ras signaling pathway	124/3664	8.01826e-05	0.000666133	0.00039388	17532/18212/54354/18015/16334/11350/100503710/16590/14812/18654/19730/11352/12048/16151/14706/11652/18805/16002/26420/74769/320484/26414/240057/26396/19344/13836/22340/26417/19414/214230/18591/14389/22339/14693/19415/233046/18751/18752/12978/225845/64337/16706/12015/14708/56289/216148/12540/13638/19354/18806/64143/19345/12977/21802/14164/70584/14182/23871/14180/26971/18709/14170/18707/21844/64654…	124
mmu05135	Yersinia infection	77/3664	8.663e-05	0.000701703	0.000414912	12525/140579/67771/16151/19303/16153/11652/26420/74769/26414/26396/110651/26417/54131/20779/108100/26398/69632/19094/11461/68652/26415/18717/242894/12540/18021/19354/268973/66513/16402/14281/20111/19229/18709/68524/18707/68089/170758/18803/16150/320795/54126/26431/26397/14268/19697/66713/22324/16885/16173/26416/54353/12928/22637/215280/242687/56637/18706/26409/21898/18708/266632/18019/18720/22030…	77
mmu05210	Colorectal cancer	54/3664	9.26718e-05	0.000732333	0.000433023	58988/17127/19730/11652/11789/26420/74769/26414/26396/23805/21813/26417/17873/12006/72508/17126/12015/107986/12005/11836/19354/23882/64143/21802/17686/14281/12575/18709/18707/170758/56717/12018/15461/16842/12387/21812/11799/12043/20663/21803/21416/21414/12125/56637/18706/18176/72993/18708/16476/17350/170770/12367/21809/21415	54
mmu04725	Cholinergic synapse	66/3664	9.69398e-05	0.000747822	0.000442182	100503710/11512/210044/14706/11652/74769/226922/16452/16520/16440/26417/16522/16535/12322/14693/60613/12287/14678/18795/18751/18752/16519/64337/14708/432530/16536/11515/14281/54652/18709/211480/18707/12669/11438/12912/11444/14672/15461/320207/12292/14697/208677/18747/12043/104111/12325/108015/18706/18176/18750/18708/14696/224129/12288/231991/12289/12323/18749/14682/14695/26427/208647/30955/16439/…	66
mmu04728	Dopaminergic synapse	77/3664	0.00012128	0.000913832	0.000540343	100503710/14812/16572/14706/11652/26420/26414/16440/19049/21770/16522/12322/68566/14693/16521/12287/14678/18795/606496/18751/19094/13489/19047/18752/16519/64337/12915/26415/26931/19045/16524/14708/13491/14683/20265/14802/73699/14281/226849/791260/51792/13490/269643/71978/12912/12315/13492/109731/109689/19054/14697/225849/208677/18747/52432/26416/12325/56637/11909/18750/70405/14696/224129/12288/23…	77
mmu04926	Relaxin signaling pathway	74/3664	0.000127323	0.000937564	0.000554375	100503710/11512/210044/14706/11652/26420/74769/26414/26396/22340/21813/26417/20779/26398/22339/14693/16336/14678/18795/19094/18125/17126/64337/12915/26415/14708/216148/14683/432530/11515/14281/12828/18709/18707/12826/17386/12912/15461/20416/19697/109689/14697/21812/208677/18747/20663/26416/104111/21803/17390/18706/18176/11909/18750/18708/381489/14696/224129/231991/16476/18033/26400/18749/18126/13…	74
mmu04917	Prolactin signaling pathway	46/3664	0.000195581	0.00138847	0.00082099	12702/16334/56484/11652/26420/74769/26414/26396/20851/16452/26417/20779/12640/16866/19094/12700/14430/26415/13074/216148/16362/192157/14281/18709/18707/15461/20526/20416/19697/12703/20848/20663/26416/19116/56637/21934/18706/18176/54607/18708/18033/21823/12444/13711/13983/12991	46
mmu05212	Pancreatic cancer	47/3664	0.000199639	0.00138847	0.00082099	58988/17127/19730/12048/16151/11652/18805/26420/74769/26414/21813/26417/17873/242705/22339/72508/17126/12015/107986/12540/11836/19354/18806/23882/64143/21802/12575/18709/18707/170758/56717/16150/12018/19765/12571/19697/13555/21812/20848/21803/19361/18706/18708/18033/21809/73341/13557	47
mmu04072	Phospholipase D signaling pathway	83/3664	0.000201413	0.00138847	0.00082099	320127/17532/55979/19158/16334/16590/19157/11840/19730/11512/223864/210044/19744/11652/18805/13429/74769/26396/108068/67916/26417/268934/13430/18591/108072/14389/26361/12000/18795/18717/216148/14674/227333/50784/14683/432530/18806/11515/14673/64143/56077/110524/19229/18709/20698/18707/18803/56717/110197/380921/67512/15461/20416/64930/320207/16337/104418/22084/19159/20663/271844/104111/13139/68262…	83
mmu00564	Glycerophospholipid metabolism	58/3664	0.000214178	0.00139274	0.000823517	18807/320127/55979/66358/12651/64898/77582/18805/102247/52858/67916/27388/214253/210992/104759/225845/50767/227333/50784/74451/241274/18806/56077/110524/192654/26971/71910/12660/110197/75320/380921/67512/18781/14555/320951/381925/104418/18618/66350/237928/271844/14245/13139/18784/26394/18782/665270/68262/110911/333433/28169/68671/14571/232889/329502/78390/13026/331374	58
mmu04713	Circadian entrainment	58/3664	0.000214178	0.00139274	0.000823517	11516/100503710/19091/14812/11517/11512/210044/14706/16440/26417/18626/16522/12322/14693/16521/14678/18795/18751/58226/18752/16519/18125/64337/16524/14708/14683/239556/432530/11515/14802/14281/18628/19416/73086/12912/12315/14813/14814/14810/14697/18747/54195/104111/12325/70729/18750/70405/14696/224129/12288/12289/12323/19092/18749/14682/14695/14702/11513	58
mmu04666	Fc gamma R-mediated phagocytosis	55/3664	0.000214929	0.00139274	0.000823517	58988/30948/67771/11652/18805/74769/227753/67916/26417/13430/14389/17096/22323/230837/18751/72508/246256/18752/18717/242894/50784/12540/16886/19354/18806/18709/20698/18707/68089/18803/12632/66713/22324/16885/271844/17909/17357/12928/242687/218038/18706/18750/18708/19264/18720/18753/14130/18479/232889/57257/329502/18754/78390/13196/12929	55
mmu04022	cGMP-PKG signaling pathway	94/3664	0.000264772	0.00168208	0.000994602	16334/19091/16532/11542/232975/11512/17261/210044/11936/11652/11932/26396/16440/26417/16531/11549/11539/98660/20807/22323/14678/18795/16369/19047/17259/12915/12015/19045/385643/14674/18021/67972/432530/11515/14673/73181/18386/54652/11548/333329/57080/207728/14886/16523/110891/12912/14672/12315/238564/98932/11931/320207/228785/11554/16337/22333/12292/58802/208677/54195/17260/104111/73333/16533/107…	94
mmu04530	Tight junction	91/3664	0.000289108	0.00180137	0.00106513	224912/12695/68188/74094/19082/70737/67771/218518/17999/26420/26414/12737/18016/12739/12394/17906/108097/17904/20779/68328/109711/15163/22323/11461/72058/242894/12540/70497/67938/16800/73699/56492/12638/83814/434204/51792/57255/102098/269643/14924/71960/56332/68089/21844/54419/13383/53857/12740/242653/71978/241113/98932/93742/66713/12741/20869/19079/18747/104027/52432/13043/71908/21873/217325/178…	91
mmu04015	Rap1 signaling pathway	113/3664	0.000307569	0.00185871	0.00109904	17532/54354/16334/16590/14812/18654/101540/19730/11512/16408/223864/210044/12388/11652/74769/26396/13836/22340/26417/107746/75292/99470/20779/18591/22339/22323/14678/18795/18751/51791/19094/13489/18752/11461/12978/26415/16415/16416/16409/110351/12540/11540/14683/13638/19354/432530/11515/64143/12977/14164/74206/14182/14180/18709/14170/14924/18707/21844/64654/170758/18803/12315/15461/14183/14176/14…	113
mmu04721	Synaptic vesicle cycle	47/3664	0.000309785	0.00185871	0.00109904	71770/56216/104245/12890/66237/13429/13430/11771/66144/11773/22318/20908/12287/235415/11966/13852/14412/76252/11772/11975/74325/110935/240332/232910/12889/20538/382018/108664/216227/14664/242607/20512/20907/66335/14411/225644/20910/15567/11974/20614/11972/73834/20511/108124/20510/21871/140494	47
mmu04210	Apoptosis	76/3664	0.000322028	0.00189704	0.0011217	14102/18646/71609/12048/13198/16151/12333/11652/26420/74769/26414/26396/12366/16440/26417/12983/12984/17873/69601/11461/66593/22029/12015/64704/12633/23882/16907/11798/12334/14281/78943/13368/12122/12368/18709/18707/53857/13036/16150/64138/12018/15461/57913/16188/19697/11799/16905/12043/53859/13038/21933/22145/12125/20739/238463/18706/13347/18176/22035/12123/13665/18708/18607/11920/22030/16476/17…	76
mmu04071	Sphingolipid signaling pathway	70/3664	0.000367359	0.00212027	0.0012537	71609/11542/268656/11652/13611/18805/26420/74769/26414/26396/26417/21770/11539/14389/76893/14678/18795/18751/19094/13610/18752/70059/26415/26931/385643/14674/20598/81535/19354/18806/14673/73699/18386/226849/12122/51792/18709/269643/20698/18707/170758/71978/15461/545975/19697/19054/225849/12043/71949/52432/26416/11886/19211/18706/18176/14739/18750/18708/208449/18607/54447/22030/20397/18033/21926/1…	70
mmu04923	Regulation of lipolysis in adipocytes	36/3664	0.00037408	0.00212027	0.0012537	16334/19091/11512/210044/11652/74769/66853/22095/11539/12640/14678/16369/23945/225845/14683/432530/11515/103968/67469/18709/18707/18166/11554/16337/18747/11832/104111/16890/18706/16370/18708/224129/384783/19092/18749/11513	36
mmu00604	Glycosphingolipid biosynthesis - ganglio series	13/3664	0.00037969	0.00212027	0.0012537	20442/14421/26938/225742/12091/15211/54218/20448/11416/20449/20454/20444/20447	13
mmu04024	cAMP signaling pathway	113/3664	0.00038927	0.00212027	0.0012537	23984/11516/14812/54393/11517/232975/11512/223864/15166/210044/12790/14308/11936/11652/18805/11932/26420/74769/26414/26396/13616/26417/19049/18578/20606/22095/11539/98660/12322/18577/12640/14678/16866/19013/13489/19047/243270/12015/19045/80911/22355/11540/14683/19354/67972/432530/18806/11515/15562/14802/12638/14652/14281/54652/330953/18709/18707/333329/12669/21844/170758/18166/12912/12315/13492/1…	113
mmu04120	Ubiquitin mediated proteolysis	80/3664	0.000392642	0.00212027	0.0012537	68729/12702/22195/67921/66053/230904/268470/77891/140630/56459/14897/17999/140629/18854/17318/17237/56438/80794/68612/22201/59026/13194/74126/56317/117146/103583/66156/56469/56371/229615/22213/56424/28000/107986/50873/66440/71745/11634/66894/11798/66313/50868/83814/216080/69288/22202/76980/70790/59008/66515/22209/75717/27401/67615/12703/217342/53323/68999/76375/73998/231380/19823/71991/22192/2467…	80
mmu05414	Dilated cardiomyopathy	55/3664	0.000461993	0.00244966	0.00144847	12299/11512/12297/210044/12294/17897/17906/22004/11461/54378/104099/56808/16416/319480/13138/14683/432530/11515/16402/54652/54377/12295/16421/110891/13346/319734/16400/11554/12292/18747/16905/16420/104111/13726/21803/16398/110893/16000/224129/12288/12289/140723/12293/54376/11938/21809/18749/192897/21926/21956/53313/81904/16401/11465/11513	55
mmu05220	Chronic myeloid leukemia	46/3664	0.000468762	0.00244966	0.00144847	11350/17127/13016/12048/16151/11652/74769/26396/20851/21813/26417/12394/17873/242705/14389/12015/107986/216148/11836/23882/12575/18709/18707/433759/110279/16150/12018/15461/20416/12571/14013/19697/13555/21812/20663/21803/13017/12928/18706/18176/18708/18033/21809/12402/13557/12929	46
mmu04020	Calcium signaling pathway	124/3664	0.000514879	0.00264795	0.00156571	12061/18212/102093/18799/215303/210044/22340/16440/18802/18575/215999/11549/18439/18591/233011/22339/12322/26361/18574/20866/12287/18795/18751/58226/18752/21390/18125/269717/11540/14683/68961/15235/239556/67972/432530/11515/15562/14164/14182/14180/54652/94178/19229/14170/231602/20698/11548/12669/64654/18803/110891/14672/233979/18438/12315/14573/13492/13867/14183/14176/14813/14814/52163/12426/1481…	124
mmu04960	Aldosterone-regulated sodium reabsorption	26/3664	0.0005952	0.0030132	0.00178168	16334/55948/232975/11936/11932/74769/26417/98660/18751/18752/20276/83814/18709/18707/20278/65962/11931/16337/108017/15484/18706/18750/18708/16000/18607/20393	26
mmu05032	Morphine addiction	53/3664	0.000678039	0.00337976	0.00199843	23984/57249/100503710/54393/14409/11512/18390/210044/14706/110355/18578/18575/11539/16522/18574/18577/14693/16521/12287/14678/18751/18752/16519/64337/16524/14708/14683/432530/11515/18583/207728/14408/109689/14396/14697/18747/104111/54611/320129/18750/18573/14696/14406/224129/14773/18749/14695/14407/14404/216869/238871/14702/11513	53
mmu04066	HIF-1 signaling pathway	64/3664	0.000786107	0.00385907	0.00228184	17346/16334/58988/15275/18787/11652/433182/13806/74769/26396/16833/26417/14433/56438/15277/22339/12322/18598/18642/18751/72508/18752/18641/71745/13807/212032/11674/17347/13808/18655/12575/18709/18707/11863/18803/56717/11676/20525/26987/15979/19697/16001/16337/16194/230163/20848/12043/12325/21857/18706/21898/18750/18708/16000/14254/170768/22346/79459/12323/18033/18126/13058/12914/218268	64
mmu04012	ErbB signaling pathway	49/3664	0.00101561	0.00484151	0.00286275	58988/11350/11352/11652/26420/74769/26414/12223/26396/20851/26417/20779/214230/26398/12322/18751/72508/18752/12015/216148/11836/21802/70584/12575/18709/18707/18803/56717/15461/13867/20416/20663/12928/12325/56637/18706/18176/18750/18708/18183/15200/16476/12323/26400/18479/12402/13869/211323/12929	49
mmu04213	Longevity regulating pathway - multiple species	38/3664	0.00101963	0.00484151	0.00286275	16334/58988/67605/19082/11512/56484/210044/11652/74769/74370/108097/72508/16369/432530/11515/18709/18707/433759/56717/241113/15461/16001/16337/19079/18747/104111/20656/18706/18176/16370/18708/16000/224129/384783/108099/18749/108079/11513	38
mmu00310	Lysine degradation	39/3664	0.00103106	0.00484151	0.00286275	110695/77683/110593/226830/208266/232811/67956/20937/97212/381022/78920/11671/213389/233904/18822/110147/69726/208043/26433/84505/239122/235626/14013/107823/14055/231051/12180/214162/64707/70673/192195/234135/75410/69188/19193/73251/170442/209692/18193	39
mmu04144	Endocytosis	137/3664	0.00127889	0.00591942	0.00350011	105513/19158/19157/17127/11840/71770/15043/30948/14985/64931/224753/67771/16572/399549/245666/67282/12389/13660/17999/72543/18805/14276/13429/18854/74002/66371/19344/110355/21813/13430/75767/11771/67804/20779/80794/15039/20405/11773/268451/77407/100017/228998/216439/28084/216963/69780/230837/215632/140500/232227/17126/19326/54673/18717/67588/242894/12540/28006/11772/18806/74325/234852/19345/12345…	137
mmu05010	Alzheimer disease	180/3664	0.00138365	0.00631413	0.0037335	14102/19179/20463/12568/16593/16334/66046/14812/12864/68118/22272/73677/17995/22419/14366/16572/11947/13198/11491/12333/19164/11652/11789/26420/74769/26414/16973/13544/26396/19182/23805/16594/22417/16440/14362/26417/14433/26446/215999/216795/13542/12006/226548/22241/12857/100504663/18795/16369/66052/73710/52639/16971/18125/22422/12015/67130/12859/19106/66152/12005/225326/11836/11596/22409/57296/6…	180
mmu01521	EGFR tyrosine kinase inhibitor resistance	46/3664	0.00150804	0.00678617	0.00401262	26362/18015/58988/12048/56484/11652/74769/26396/16452/26417/20779/18591/22339/18751/72508/18752/12015/216148/11836/21802/18709/18707/18803/56717/15461/26987/13867/14183/20416/14184/16001/16194/20848/12043/20663/19211/12125/56637/18706/18176/18750/18708/16000/218268/14173/211323	46
mmu04913	Ovarian steroidogenesis	38/3664	0.00156053	0.00692618	0.0040954	16334/230459/11512/210044/14308/242546/15496/12640/16866/13074/20778/14683/432530/11515/100043456/15494/15493/100043461/15495/11689/16001/16337/18747/26897/271844/104111/15497/171282/13075/16000/224129/12161/18749/13110/232889/329502/78390/11513	38
mmu05161	Hepatitis B	86/3664	0.00158413	0.00693594	0.00410117	54721/14102/17127/16151/11652/26420/74769/26414/26396/20851/16452/21813/26417/54131/54123/20779/242705/26398/12566/13194/18751/16453/19094/18752/68652/12915/26415/12015/107986/12428/230073/11836/18021/20847/73181/66513/56489/14281/12122/19229/12575/18709/18707/228607/16150/12912/15461/26397/19697/13555/21812/11799/208677/22031/20848/12043/20663/26416/20852/21803/18706/26409/18176/21898/11909/1875…	86
mmu04659	Th17 cell differentiation	58/3664	0.00167959	0.00720697	0.00426143	54721/257630/20181/12503/17127/16151/16177/26420/26414/20851/16452/21813/19885/26417/12394/11622/50931/20182/16453/19094/12501/17126/26415/15516/18761/18021/20371/20183/60504/14998/14281/18803/56717/16150/14969/16190/57765/15979/19697/18036/16194/21812/20848/26416/20852/21803/22637/12500/19883/18019/16476/16195/18033/12504/16184/16176/15002/16185	58
mmu00051	Fructose and mannose metabolism	24/3664	0.00169052	0.00720697	0.00426143	29858/15275/22122/54128/15277/18642/225913/11677/18641/212032/234730/11674/14120/11676/110119/319801/331026/230163/16548/18640/170768/79459/218138/18639	24
mmu05165	Human papillomavirus infection	176/3664	0.00187376	0.00788441	0.004662	224912/54721/14102/19179/12695/58988/71609/21960/15043/22419/14985/224753/14366/399549/16151/19303/19164/19744/11652/66237/11789/74769/13544/26396/23805/22417/14362/26417/54131/216795/21770/19668/13542/12006/15039/66144/16775/12566/22339/19719/12445/72508/22371/22422/12015/26931/104099/227606/12428/68553/11966/16416/16362/17305/19106/319480/12540/12005/18131/14683/22409/76252/11975/110935/20847/1…	176
mmu04392	Hippo signaling pathway - multiple species	19/3664	0.00197913	0.008221	0.00486102	68473/100534287/18016/16475/21678/101543/56289/21679/50523/29806/22601/215653/73246/21677/232157/27373/21676/18479/233651	19
mmu05030	Cocaine addiction	30/3664	0.00219335	0.00899549	0.00531897	19739/12568/14812/108068/19049/14678/13489/12915/13385/14683/12569/12912/109731/14813/14814/14810/67839/19697/208677/18747/14282/11909/224129/231991/16476/18033/21823/18749/26427/208647	30
mmu04918	Thyroid hormone synthesis	43/3664	0.00224194	0.00907986	0.00536886	11890/232975/11512/210044/11936/11932/18510/16440/14776/14778/99439/22095/70337/98660/12640/18795/18751/14725/18752/12915/14683/432530/11515/67305/22018/12912/14780/11931/208677/18747/75512/104111/11909/18750/224129/231991/18749/14682/26427/208647/16439/12330/11513	43
mmu05221	Acute myeloid leukemia	41/3664	0.00228988	0.00910119	0.00538147	58988/16590/16151/11652/74769/18854/26396/20851/26417/12394/19015/20375/72508/12978/12015/12428/18712/16409/11836/16480/18709/18707/56717/16150/110794/15461/16842/19697/20848/20663/12475/21416/21414/18706/18176/18708/18033/12395/18715/21415/235320	41
mmu05017	Spinocerebellar ataxia	75/3664	0.00230339	0.00910119	0.00538147	19179/14812/68118/73677/233871/11652/26420/74769/26414/65115/19182/16440/26446/16504/215999/19668/20743/22241/100504663/18795/18751/52639/18752/20238/227606/225326/57296/66413/69077/114896/23997/22065/74781/78943/80912/18709/329015/18707/75669/56717/21762/110616/19167/13131/56208/67151/19184/19166/14813/14814/14810/22333/81601/73333/12421/19170/18706/19883/76559/18750/18708/22030/11938/26443/1468…	75
mmu04130	SNARE interactions in vesicular transport	22/3664	0.00262702	0.0102549	0.00606363	22320/56216/53620/22317/54399/22318/20908/56389/58244/13852/56418/56494/12068/20907/67474/53334/20333/20909/228960/55943/74732/53331	22
mmu05410	Hypertrophic cardiomyopathy	51/3664	0.0027065	0.0104394	0.00617272	11421/19082/12299/12297/12294/17897/17906/108097/22004/11461/54378/104099/56808/16416/319480/13138/16402/54652/54377/12295/16421/110891/241113/13346/319734/16400/12292/19079/16905/16420/13726/21803/16398/110893/16000/12288/12289/140723/12293/108099/54376/11938/21809/192897/21926/21956/53313/108079/81904/16401/11465	51
mmu05412	Arrhythmogenic right ventricular cardiomyopathy	44/3664	0.00313385	0.0119455	0.00706329	12299/12297/11474/12294/11461/54378/104099/56808/16416/319480/13138/16402/54652/16480/54377/12295/16421/110891/13346/319734/16400/16842/12387/12292/16905/16420/13726/21416/21414/16398/110893/12288/12289/140723/12293/54376/11938/192897/53313/21415/81904/16401/11465/12386	44
mmu04510	Focal adhesion	102/3664	0.00325172	0.0122507	0.00724374	21960/18654/12389/19303/11652/26420/74769/26414/22340/26417/107746/17906/20779/214230/18591/16775/22339/170736/109711/12445/192176/22323/18751/22793/19047/18752/11461/22371/232906/12015/18717/104099/19045/68553/16416/216148/319480/12540/19354/67938/11798/70584/12334/16402/12828/12834/18709/18707/16421/170758/12826/16780/15461/16400/23928/20416/238564/98932/245026/14268/12387/16001/22324/228785/59…	102
mmu04520	Adherens junction	41/3664	0.00329152	0.0122581	0.00724811	19274/17127/12388/19246/21813/26417/20779/108100/109711/11461/58998/12540/19354/19268/14182/13000/58235/99167/20613/19294/170758/16842/93742/12387/16001/16337/21812/13001/21416/242687/21414/71740/26409/380928/20411/12914/21415/19271/11465/12386/21872	41
mmu04710	Circadian rhythm	20/3664	0.00409529	0.0150781	0.00891559	19082/79362/19885/18626/108097/56438/103583/18628/20893/241113/12912/104318/19079/19883/12953/27373/108099/108079/12234/21402	20
mmu04933	AGE-RAGE signaling pathway in diabetic complications	55/3664	0.00438426	0.0159607	0.00943744	17127/18787/18799/11652/26420/74769/26414/20851/22340/16452/21813/18802/26417/22339/18795/18751/19094/17126/26415/18712/12540/11596/12828/18709/18707/12826/18803/15461/21824/74055/14268/19697/21812/20848/12043/26416/21803/17390/18706/18176/18750/18708/13367/16476/18033/12367/21809/13058/21926/18753/12843/16176/18754/12829/18762	55
mmu04340	Hedgehog signaling pathway	34/3664	0.00516493	0.0183894	0.0108735	110355/14633/17237/74239/19207/14725/103583/24069/214897/16147/269878/59056/56788/66313/14451/103236/16568/104318/109689/18747/12043/56637/19206/233812/320129/27373/93687/12444/18749/12234/70425/15245/216869/75788	34
mmu04370	VEGF signaling pathway	34/3664	0.00516493	0.0183894	0.0108735	19303/11652/74769/26396/15507/17164/26417/20779/22339/18751/19094/18752/26415/12015/216148/12540/19354/18709/20698/18707/170758/18803/15461/27371/271844/26416/18706/18176/18750/18708/18019/232889/329502/78390	34
mmu04722	Neurotrophin signaling pathway	64/3664	0.00549738	0.0193603	0.0114476	18212/11350/20399/56484/19164/11652/192662/22062/26420/74769/26414/26396/17164/110651/26417/107746/72843/26406/12322/19094/23939/16923/26415/12015/170936/216148/12540/20111/18709/18707/18803/16150/73086/78405/17179/12315/15461/73914/20416/20661/19697/18036/12043/20663/26416/11857/12928/12325/56637/18706/18213/18176/18708/266632/70405/18607/16476/12323/18033/26400/327826/18753/22627/12929	64
mmu04270	Vascular smooth muscle contraction	74/3664	0.00609996	0.0212515	0.0125659	19091/16532/11512/210044/19222/26396/13616/16440/26417/16531/17904/11549/26361/69632/18795/18751/19047/18752/54409/19045/18761/14674/56089/11540/14683/11836/432530/68458/11515/14673/51801/54652/26971/11548/71960/14672/12315/18781/238564/98932/228785/12292/58802/18747/66350/54195/271844/104111/18784/18782/17886/666168/16533/107589/11535/18750/70405/224129/12288/12289/329251/18749/232807/14682/1875…	74
mmu04971	Gastric acid secretion	42/3664	0.00629146	0.0216855	0.0128225	232975/11512/210044/11932/16440/20606/98660/16535/12322/14678/18795/18751/18752/11461/14683/432530/11515/12638/16517/12315/12426/238564/11931/228785/20535/18747/16526/104111/11945/12325/107589/16513/18750/70405/224129/12323/18749/14682/11465/16439/11513/15466	42
mmu04611	Platelet activation	65/3664	0.00674583	0.0230068	0.0136038	19091/22320/12229/11512/21391/210044/11652/19222/74769/16440/26417/20779/17096/20866/22323/69632/14678/18795/19094/19047/11461/21390/22371/232906/26415/19045/16416/14674/14683/432530/67938/11515/18709/108101/18707/238564/320207/228785/18747/54195/271844/26416/104111/14729/107589/18441/18706/16398/18708/224129/109305/14065/19092/18749/14682/12843/70549/232889/30955/329502/78390/18762/11465/16439/1…	65
mmu04658	Th1 and Th2 cell differentiation	48/3664	0.00717579	0.0242183	0.0143201	16163/54721/13388/12503/16151/12399/26420/26414/20851/16452/26417/19668/17132/16453/19094/12501/26415/18761/18131/16450/18021/14998/14281/18803/16150/14969/54485/16190/57765/15979/19697/18036/26416/20852/22637/12500/18019/16476/18033/12504/16184/19664/103806/16191/15002/16185/16162/270118	48
mmu05142	Chagas disease	55/3664	0.00749055	0.02502	0.0147941	14102/12503/11421/18787/16151/16153/11652/26420/74769/26414/21813/26417/26398/14678/18795/12260/19094/12501/17126/26415/385643/12633/14683/432530/73699/14281/51792/18709/269643/18707/16150/71978/14672/15979/19697/21812/20302/52432/26416/21803/12500/18706/21898/21899/18708/266632/16476/18033/21809/18126/14680/21926/14682/14082/16176	55
mmu05215	Prostate cancer	53/3664	0.00801329	0.0264929	0.0156651	16334/16151/11652/74769/26396/26417/23920/21417/242705/18591/12566/12015/15516/13876/11836/18792/21802/14182/12575/18709/18707/56717/16150/12912/15461/14183/16842/19697/13555/12387/16001/208677/18791/104156/12043/20663/21416/21414/19211/56637/18095/18706/18176/18708/16000/18607/231991/18033/12914/26427/208647/21415/13557	53
mmu05223	Non-small cell lung cancer	40/3664	0.00903623	0.0295731	0.0174864	54354/20181/16572/56484/11652/74769/26396/20851/26417/17873/242705/18751/20182/16453/18752/12015/107986/56289/11836/20183/23882/21802/12575/18709/18707/18803/12018/15461/12571/14198/13555/20848/20663/18706/18176/18750/18708/18607/11682/13557	40
mmu04964	Proximal tubule bicarbonate reclamation	15/3664	0.0093663	0.0300432	0.0177643	11826/216456/232975/11936/11932/98660/27376/74551/12351/11931/14660/18534/76257/14661/54403	15
mmu05022	Pathways of neurodegeneration - multiple diseases	219/3664	0.009421	0.0300432	0.0177643	226977/22195/14102/19179/20463/12568/16593/66046/14812/12864/68118/22272/73677/17995/22419/233871/14366/230908/16572/12048/11947/13198/12333/19164/11789/26420/26414/16973/13544/26396/19182/23805/16594/22417/16440/14362/26417/14776/14778/26446/215999/216795/13542/12006/22201/20743/12322/22241/269523/12857/75563/100504663/12287/18795/18751/19094/18951/66052/73710/52639/18752/18125/20238/13417/22213…	219
mmu04727	GABAergic synapse	48/3664	0.00945804	0.0300432	0.0177643	57249/100503710/54393/14409/216456/14415/11512/57138/210044/14706/20779/16522/14693/12287/14678/18751/18752/64337/14708/14412/432530/11515/54652/14408/15114/14411/14396/12292/14660/14697/18747/104111/14417/227120/18750/14696/14406/224129/12288/12289/76257/18749/56486/14695/14407/14404/14702/11513	48
mmu04664	Fc epsilon RI signaling pathway	37/3664	0.00976588	0.0307198	0.0181644	16163/12229/11652/26420/74769/26414/26396/26417/26398/14389/17096/19094/26415/19354/18709/18707/170758/18803/11689/15461/26397/22324/20663/271844/26416/18706/18176/18750/18708/18607/26400/21926/232889/57257/16191/329502/78390	37
mmu00534	Glycosaminoglycan biosynthesis - heparan sulfate / heparin	16/3664	0.0100774	0.0313949	0.0185636	218271/23908/56219/217119/14042/14043/15531/93683/72727/233781/64580/54616/50785/17423/50787/54710	16
mmu00561	Glycerolipid metabolism	35/3664	0.0102454	0.0316144	0.0186934	320127/110695/55979/233549/64898/102247/66853/235582/67916/13350/23945/225913/11677/227333/50784/11671/56077/110524/71910/110197/12613/380921/67512/67800/381925/104418/16956/14245/13139/68262/69923/28169/16891/67717/331374	35
mmu04330	Notch signaling pathway	34/3664	0.0104794	0.0317319	0.0187629	13388/13016/20602/11491/19164/13544/14357/19668/13542/226548/19719/20238/18223/17305/18131/16450/59287/209200/14534/56198/433759/68318/54485/18222/80904/18132/74198/13017/12914/19664/103806/21885/13543/270118	34
mmu04730	Long-term depression	34/3664	0.0104794	0.0317319	0.0187629	19091/26396/16440/26417/17096/14678/18795/18751/12921/18752/18125/14674/19051/14683/11836/14673/73699/51792/14672/15461/16001/14687/54195/271844/18176/18750/16000/19092/14682/232889/329502/78390/14816/16439	34
mmu05213	Endometrial cancer	33/3664	0.0107074	0.0321221	0.0189936	56484/11652/11789/74769/26396/23805/26417/17873/12006/12015/107986/12005/11836/23882/12575/18709/18707/12018/15461/16842/12387/20663/21416/21414/19211/56637/18706/18176/18708/18607/17350/21415/12386	33
mmu01523	Antifolate resistance	19/3664	0.011464	0.0339236	0.0200588	14287/64931/108147/16151/14276/17769/20425/22171/108037/16150/27416/19697/14590/14450/18033/11685/21926/16176/52466	19
mmu00520	Amino sugar and nucleotide sugar metabolism	29/3664	0.0115173	0.0339236	0.0200588	29858/19703/12764/15275/109754/67980/22122/54128/72157/14583/15277/14751/14430/212032/234730/230582/50798/26384/229688/110119/15211/94181/12763/331026/74246/72017/320635/14635/218138	29
mmu04136	Autophagy - other	20/3664	0.0117239	0.034221	0.0202347	68118/74370/245860/74244/52639/225326/74781/77040/329015/18518/75669/213948/56717/56208/66795/76559/235040/56486/51897/242557	20
mmu00513	Various types of N-glycan biosynthesis	24/3664	0.0120632	0.0348971	0.0206344	227619/223774/230815/17308/330671/66789/68947/53418/269181/13200/57370/15211/140481/330406/17158/102580/67569/103534/67574/17156/14595/17155/16430/208624	24
mmu04750	Inflammatory mediator regulation of TRP channels	65/3664	0.0131692	0.0377593	0.0223268	12061/230459/11512/210044/16177/26420/242546/74769/26414/226143/16440/20779/12322/11419/18795/18751/19094/19047/18752/26415/19045/226105/18761/385643/193034/14683/432530/11515/72082/18442/18709/18707/171382/18803/12315/241118/26397/18747/271844/13095/26416/104111/12325/666168/14063/18706/18750/18708/16000/70405/224129/12323/18749/11418/11685/14682/18753/13110/232889/16176/329502/18754/78390/16439…	65
mmu05100	Bacterial invasion of epithelial cells	41/3664	0.0156288	0.0444187	0.0262645	56526/18000/140579/67771/12389/19303/13429/74769/13430/20779/15163/20362/11461/242894/216148/12540/24050/74325/16402/18709/18707/68089/52398/20416/14268/66713/12387/13043/78514/234683/12928/54204/242687/18706/18708/71089/12402/12390/11465/12386/12929	41
mmu05214	Glioma	40/3664	0.0161573	0.0452521	0.0267573	215303/11652/74769/26396/26417/17873/242705/18591/12322/18751/18752/107986/216148/11836/23882/21802/12575/18709/18707/18803/56717/12018/12315/15461/52163/20416/12571/13555/16001/20663/12325/19211/18706/18176/18750/18708/16000/70405/12323/13557	40
mmu04380	Osteoclast differentiation	65/3664	0.0162014	0.0452521	0.0267573	54721/12702/22177/12229/16151/16177/11652/26420/74769/26414/21813/26417/20375/14389/19261/19094/246256/12978/68652/26415/16416/20847/12977/66513/18725/18722/14281/18709/18707/19698/100038947/320832/16150/83433/12912/18034/14728/15979/19697/12703/11433/21812/16478/14282/53859/26416/21803/18412/13038/21934/18706/14284/26409/16477/18708/18019/22030/16476/15975/18033/26400/21926/14130/16176/21682	65
mmu03460	Fanconi anemia pathway	29/3664	0.0163723	0.045262	0.0267631	193838/21975/69928/14088/21976/26447/67196/20892/75764/235610/13870/71718/19891/52864/72775/233826/71885/50505/14087/114714/19361/223970/74386/68275/18861/17350/208836/67561/80905	29
mmu05132	Salmonella infection	121/3664	0.0164843	0.045262	0.0267631	226977/19158/16593/140579/19157/71609/11840/68724/18705/67771/16572/16151/56551/11652/26420/74769/26414/100310872/26396/19344/17113/16594/107607/26417/14433/17906/13430/353047/26398/12306/192176/19094/73710/11461/68652/26415/226421/15516/75465/242894/69654/69582/12540/225326/80837/268973/66395/67938/19345/68097/66513/14281/22152/218035/56444/18707/68089/53857/16150/22153/53413/12018/11852/15461/7…	121
mmu05211	Renal cell carcinoma	37/3664	0.0178227	0.0485257	0.0286929	11652/74769/26396/26417/107746/56438/214230/18591/22339/12015/11864/71745/12540/11836/21802/70584/23871/12575/18709/18707/11863/15461/20525/20663/21803/12928/18706/18176/18708/22346/16476/209446/21809/12914/18479/216805/12929	37
mmu05166	Human T-cell leukemia virus 1 infection	118/3664	0.0184029	0.0488952	0.0289114	18045/234729/17127/15043/14985/224753/12048/399549/11512/16408/16151/210044/16177/11652/26420/74769/26414/26396/20851/21813/26417/20375/242705/26398/15039/71810/26406/20807/12566/56317/12445/74343/16453/17701/66156/12501/70461/17126/12915/227606/12428/16415/16169/66440/18021/432530/18970/11515/11798/73181/23871/14998/14281/14534/12575/18709/18707/19698/13383/16150/14963/14969/12912/59008/15461/20…	118
mmu04137	Mitophagy - animal	36/3664	0.0184032	0.0488952	0.0289114	17532/12048/56484/26420/26414/20779/22241/245860/226421/50873/21425/214952/233204/13000/213948/15461/56208/68943/19697/13555/13001/170731/17966/18412/18176/14479/100756/16476/209446/56486/12177/20130/59040/19349/67414/20683	36
mmu00030	Pentose phosphate pathway	20/3664	0.0184112	0.0488952	0.0289114	235582/72157/21881/14751/18642/18641/11674/14120/232449/75731/66171/83553/11676/14381/21351/110208/230163/110639/79459/19139	20
mmu04151	PI3K-Akt signaling pathway	167/3664	0.019278	0.0507812	0.0300266	18212/20181/16334/58988/100503710/16590/21960/18654/12048/56484/16151/14706/19744/11652/16002/74769/74370/26396/13836/22340/16452/26417/21770/18591/16775/12566/22339/14693/12445/74343/72508/16453/22371/12978/64337/12915/12015/26931/104099/15516/14708/68553/16416/319480/13638/74551/12977/21802/14164/73699/14182/14180/16402/226849/12828/12834/51792/15370/12575/18709/269643/14170/14924/18707/12669/1…	167
mmu04660	T cell receptor signaling pathway	53/3664	0.0208805	0.0545587	0.0322602	12525/12503/240354/16151/16153/11652/26420/74769/26414/26396/26417/214230/19094/12501/26415/18761/12540/18021/70584/14281/18709/18707/13383/18803/16150/15461/19697/22324/18036/20663/53859/26416/22637/56637/17444/12500/18706/26409/18176/18708/18019/18607/19264/16476/18033/26400/12487/21926/12504/18479/57257/16191/21682	53
mmu00510	N-Glycan biosynthesis	28/3664	0.0233558	0.0603911	0.0357088	227619/223774/57377/230815/17308/66789/107895/13478/57357/53418/269181/13200/268510/57370/140481/14376/17158/102580/13481/67569/103534/67574/17156/14595/17155/20440/16430/208624	28
mmu05031	Amphetamine addiction	37/3664	0.0234854	0.0603911	0.0357088	14812/19049/12322/18751/19047/18752/12915/19045/14683/14802/14281/433759/12912/12315/109731/14813/14814/20907/14810/208677/18747/14282/12325/11909/18750/70405/224129/12288/231991/12289/11838/16476/12323/21823/18749/26427/208647	37
mmu04922	Glucagon signaling pathway	53/3664	0.0258808	0.0660266	0.0390411	56420/102093/19082/210044/11652/16833/16440/108097/12322/12894/74343/18598/18642/18795/19013/18641/14683/68961/74551/19309/14120/78070/15469/14936/241113/12912/12315/20525/235344/20526/110078/19079/208677/18747/107476/12325/19017/18534/11909/70405/231991/12895/12323/108099/18749/14377/14682/12914/26427/208647/108079/18639/16439	53
mmu04668	TNF signaling pathway	57/3664	0.0271054	0.0686106	0.040569	12702/14102/71609/16151/15945/11652/26420/74769/26414/26417/26398/16878/69601/19094/12051/68652/22029/12915/26415/12633/16362/12977/66513/257632/16182/14281/18709/20312/18707/16150/73086/12912/17387/26397/19697/20310/208677/22031/53859/26416/18706/26409/21938/16477/11909/18708/231991/22030/16476/18033/12367/26400/21926/26427/208647/14082/16176	57
mmu01200	Carbon metabolism	61/3664	0.0280869	0.070544	0.0417122	104776/15275/68133/100678/73724/11532/433182/13806/235582/17769/14433/76282/15277/18293/21881/14751/231691/18598/18642/66052/225913/80911/56451/18641/78920/13807/212032/11674/11409/236539/14120/75731/13808/11428/18655/20425/108037/66171/83553/11676/17448/18770/269951/14381/21351/14719/110208/13885/230163/66904/20916/11429/17850/15926/110639/79459/19139/12974/14661/110821/20917	61
mmu04142	Lysosome	65/3664	0.0288572	0.071921	0.0425264	11767/17939/14387/11769/55946/75612/17113/235504/11766/56325/108011/15587/14466/106039/11305/50917/74105/11975/74325/11776/19025/27419/13423/18010/12492/100862375/110006/11883/67464/15932/94178/192654/16792/12091/108664/13036/64138/15211/67963/19063/17159/20661/260302/11433/11778/66848/15586/12752/11886/13038/11768/27029/11972/18174/15931/13030/83429/11764/53599/11774/21871/140494/11765/54411/130…	65
mmu04115	p53 signaling pathway	38/3664	0.029351	0.0725934	0.042924	14102/55948/18787/12048/22062/17873/12566/12445/107986/20135/16009/71361/107831/23882/12521/12122/12575/230784/17248/57913/12571/64058/22084/12043/21825/66940/68428/21933/19211/12649/16000/11920/170770/12367/12444/22401/13663/75747	38
mmu04670	Leukocyte transendothelial migration	59/3664	0.0304117	0.074647	0.0441383	54354/16408/223864/19303/12388/74769/12737/12739/17906/109711/171486/12562/22323/14678/18751/19094/18752/11461/20315/21838/232906/26415/16415/16409/12540/19354/67938/56492/57255/19229/18709/18707/54419/12740/18803/242653/98932/12387/22324/12741/18613/59310/26416/71908/17390/18706/16456/18750/18708/69524/13058/83964/12738/57257/16401/17698/11465/12386/16414	59
mmu05160	Hepatitis C	80/3664	0.0315311	0.0768127	0.0454188	54721/12702/14102/23960/20181/71609/16151/15945/11652/74769/26396/12737/246727/26417/12739/54131/54123/242705/12566/19013/23961/56469/12015/230073/12633/19106/20778/11836/12520/20847/73699/56492/56489/12122/51792/57255/12575/18709/269643/18707/228607/54419/12740/16150/242653/71978/12018/246728/15461/12571/19697/13555/12387/12741/22031/20848/20663/52432/71908/58185/19192/56637/18706/18176/13665/18…	80
mmu04064	NF-kappa B signaling pathway	53/3664	0.0317833	0.0768492	0.0454404	71609/240354/12048/12229/16151/16177/111173/17873/50930/17096/18751/20315/68652/22029/18761/230073/12633/23882/18792/11798/66513/13000/16994/19698/18803/16150/57913/18034/16803/170720/19697/217069/20310/22031/12043/53859/105844/13001/12475/22637/21934/26409/21898/266632/11920/22030/11545/18033/21926/16176/22196/13607/24099	53
mmu05222	Small cell lung cancer	47/3664	0.0404655	0.0965359	0.057081	54124/20181/12048/16151/11652/74769/17873/242705/16775/12566/20182/17187/22029/107986/20183/23882/11798/12828/12575/18709/18707/12826/16150/16780/12018/27401/16400/23928/12571/14198/14268/19697/13555/22031/12043/624855/19211/18706/16398/18708/22030/18033/12367/18126/226519/12829/13557	47
mmu05230	Central carbon metabolism in cancer	36/3664	0.0405213	0.0965359	0.057081	16590/15275/216456/11652/74769/26396/16833/50721/26417/80879/15277/18598/18642/20539/18641/212032/14182/18709/18707/56717/15461/20525/14183/269951/14381/20526/14184/319801/20514/14660/15926/19211/18706/18213/18176/18708	36
mmu00563	Glycosylphosphatidylinositol (GPI)-anchor biosynthesis	15/3664	0.0437917	0.102558	0.060642	433931/230801/78928/14731/14755/329777/55981/228812/13481/276846/67292/18700/27392/241062/239827	15
mmu00531	Glycosaminoglycan degradation	13/3664	0.0439732	0.102558	0.060642	75612/15587/15442/50917/27419/110006/15932/12091/15211/15586/27029/15931/545291	13
mmu05170	Human immunodeficiency virus 1 infection	112/3664	0.0439988	0.102558	0.060642	14102/11767/58988/12503/100503710/71609/15043/14985/224753/12048/399549/11769/16151/80287/19303/14706/11652/26420/74769/26414/26396/16440/26417/11766/54131/56438/214230/15039/13194/14693/14678/18751/72508/19094/103583/12501/18752/68652/64337/72512/26415/12015/14708/16886/18021/19354/73181/66513/70584/14281/12122/19229/18709/18707/170758/18803/56717/16150/14963/319236/12018/14672/12315/15461/75717…	112
mmu00230	Purine metabolism	66/3664	0.0464113	0.107409	0.0635102	23984/12497/14544/66358/14919/103850/171567/22436/108147/11512/210044/13178/70881/72157/18578/12495/18575/109674/18585/18574/18577/27369/11821/14918/209558/20135/68106/23917/432530/11515/20133/100862375/18583/67464/105446/231327/75686/11564/207728/67054/18770/68695/14198/11639/54195/104111/66566/18582/224794/110639/54611/18573/224129/78600/14450/56520/19139/11717/225600/56248/54369/230103/229949/…	66
mmu04961	Endocrine and other factor-regulated calcium reabsorption	32/3664	0.0474491	0.109032	0.0644698	19226/71770/16591/232975/11512/11936/11932/13429/13430/11771/98660/11773/18795/18751/18752/14683/67972/11772/74325/11515/232910/110891/22337/11931/194352/18747/110893/18750/11941/18749/14682/381290	32
mmu05218	Melanoma	37/3664	0.0491126	0.11206	0.0662601	11652/74769/26396/26417/17873/242705/18591/12015/107986/11836/23882/14164/14182/14180/12575/18709/14170/18707/64654/12018/15461/14176/12571/13555/16001/14171/14179/19211/18706/18176/18708/16000/67112/14177/14165/13557/14173	37
mmu00260	Glycine, serine and threonine metabolism	22/3664	0.0525513	0.119067	0.0704036	110695/11655/68133/107869/100678/235582/12411/26912/231691/13142/71776/236539/218865/192166/20425/108037/109731/11754/12183/19193/67092/11656	22
mmu04914	Progesterone-mediated oocyte maturation	45/3664	0.053631	0.12067	0.0713512	16334/11512/210044/11652/26420/74769/26414/110651/26417/208922/241634/12530/12566/56317/14678/19094/66156/20868/56371/26415/15516/12428/330228/66440/11836/432530/18817/11515/20111/18709/18707/59008/16001/18747/26416/104111/68999/18706/12531/18708/16000/56150/224129/18749/11513	45
mmu05162	Measles	70/3664	0.0542103	0.121132	0.0716246	54721/14102/23960/27218/71609/12048/16151/11652/56417/22062/26420/74769/26414/20851/246727/69165/54131/54123/12566/12445/16453/23961/12501/68652/12015/17221/230073/19106/20847/56489/13000/14281/12122/18709/18707/228607/16150/12018/246728/12571/19697/18036/22031/20848/12043/13001/56637/12500/18706/26409/21898/13665/18708/266632/246730/16476/15975/170770/18033/170780/12367/12444/12487/14130/16184/1…	70
mmu04978	Mineral absorption	28/3664	0.0555863	0.123205	0.0728504	11977/232975/11936/11932/15369/225997/98660/171429/67972/53945/110891/12724/22337/13487/320718/11931/74051/17748/72027/74338/18174/20505/110893/11941/20537/20531/381290/52466	28
mmu05235	PD-L1 expression and PD-1 checkpoint pathway in cancer	44/3664	0.0558987	0.123205	0.0728504	58988/12503/16151/11652/74769/26396/16452/26417/26406/72508/19094/12501/26415/18761/18021/13000/14281/18709/18707/18803/56717/16150/15461/26397/15979/19697/18036/20848/26416/13001/22637/19211/12500/18706/18176/21898/18708/18019/16476/18033/12487/12504/381319/11682	44
mmu04540	Gap junction	43/3664	0.0582707	0.126619	0.0748688	19091/11512/210044/26396/16440/26417/20779/18591/14678/18795/18751/13489/23939/73710/18752/14683/432530/11515/22152/53857/22153/14672/104318/15461/11554/18747/20663/54195/104111/22151/22145/238463/18176/18750/224129/19092/22154/18749/14682/14816/16439/21872/11513	43
mmu04970	Salivary secretion	43/3664	0.0582707	0.126619	0.0748688	12945/19091/232975/11512/11830/210044/11936/11932/16440/212989/16531/11549/98660/22318/18795/18751/18752/18125/14683/67972/432530/11515/76113/11548/12315/11931/11554/20535/18747/54195/104111/18750/70405/224129/20496/19092/11941/18749/14682/71395/381290/16439/11513	43
mmu04062	Chemokine signaling pathway	90/3664	0.0586198	0.126619	0.0748688	94176/100503710/11512/56484/16151/15945/19303/210044/14706/11652/74769/20851/110355/16452/26417/14191/20779/17096/14693/14678/18795/606496/18751/16453/20315/100041579/64337/12015/20290/14708/20308/216148/12540/19354/432530/11515/20847/277360/12777/19229/18709/20312/12145/18707/56744/21844/170758/18803/16150/15461/20416/93742/19697/22324/320207/18036/109689/20310/14697/20302/18747/20848/20663/1041…	90
mmu00052	Galactose metabolism	18/3664	0.0598075	0.128329	0.0758799	15275/14387/72157/15277/18642/14430/11677/18641/212032/53418/12091/226413/74246/232714/14635/14377/14595/319625	18
mmu05418	Fluid shear stress and atherosclerosis	70/3664	0.0628416	0.133952	0.0792048	16151/12389/56551/68312/16177/11652/26420/74769/26414/20971/20779/26398/18591/103140/14864/14862/22339/12562/19094/23939/11461/12167/26415/16598/15516/16416/20969/20610/19354/16800/50868/14281/18709/18707/170758/16150/11898/12315/14865/21824/19697/12387/18613/18791/12043/66447/17260/26416/12159/14866/18412/14863/17390/18706/26409/17258/18708/70405/14733/16476/18033/26400/21926/19252/18159/108079/…	70
mmu04975	Fat digestion and absorption	23/3664	0.0677336	0.143434	0.0848115	55979/233549/14079/67916/13350/26457/237636/50784/20778/238055/26971/12613/67470/67512/67800/18781/14719/26569/66350/11806/18784/18782/67717	23
mmu04915	Estrogen signaling pathway	64/3664	0.0685162	0.143434	0.0848115	54393/21784/53617/11512/18390/210044/11652/74769/26396/16440/26417/14229/20779/16522/16660/16521/14678/18795/16519/12915/17977/16524/15516/216148/14683/432530/11515/21802/14281/18709/18707/12912/12315/15461/20416/107656/208677/18747/12043/20663/104111/76854/17390/18706/18176/11909/18708/70405/224129/231991/66809/15200/16476/18749/14682/18753/26427/208647/17979/13983/14816/16439/20683/11513	64
mmu00533	Glycosaminoglycan biosynthesis - keratan sulfate	9/3664	0.0688714	0.143434	0.0848115	76969/20442/227327/53418/57370/53625/20444/14595/54371	9
mmu05146	Amoebiasis	52/3664	0.0690608	0.143434	0.0848115	16153/16177/74769/19344/15507/16775/109711/18795/18751/18752/226421/16415/16409/14683/432530/19345/12279/12828/18709/18707/20723/12826/16780/20726/14672/20708/23928/14268/19697/20310/18747/21803/12475/18706/12479/21898/18750/18708/18033/12367/21809/18749/18126/226519/14680/21926/14682/12843/16176/19349/12829/16414	52
mmu05323	Rheumatoid arthritis	43/3664	0.0705317	0.145556	0.0860661	19226/69583/16408/66237/66144/22339/20315/16415/11966/12519/76252/11975/110935/12977/14998/14281/16994/108664/14969/66335/11433/20310/20302/16173/21803/11974/13038/11972/73834/21934/21898/14254/16476/21809/12487/21926/21871/140494/16176/15002/54411/16414/24099	43
mmu05216	Thyroid cancer	20/3664	0.0761808	0.156219	0.0923711	20181/26396/18510/26417/17873/20182/107986/27057/20183/23882/12575/21787/12018/15461/16842/12387/21416/21414/18176/21415	20
mmu00600	Sphingolipid metabolism	26/3664	0.0775918	0.158112	0.0934903	268656/67916/53897/14466/76893/238011/70059/50784/20598/81535/18010/11883/58994/20698/12091/545975/71949/11886/208449/54447/20397/20773/22234/230101/66190/171168	26
mmu01230	Biosynthesis of amino acids	39/3664	0.0835553	0.169199	0.100046	217214/107869/100678/433182/13806/12411/14433/76282/21881/231691/66194/18642/209027/18641/13807/11674/71776/236539/13808/11428/18655/20425/108037/83553/11676/11898/18770/269951/21351/14719/230163/11429/15926/110639/79459/19139/12974/12035/238505	39
mmu04966	Collecting duct acid secretion	15/3664	0.0920779	0.184173	0.1089	20499/66237/66144/11966/76252/11975/110935/20533/66335/11945/11974/11972/73834/21871/140494	15
mmu00860	Porphyrin and chlorophyll metabolism	22/3664	0.0920863	0.184173	0.1089	11655/15369/14151/77697/110006/22276/15288/67417/226139/107508/94284/12892/22236/394436/394434/394433/394430/394435/613123/70383/11656/14297	22
mmu05321	Inflammatory bowel disease	31/3664	0.0973564	0.193518	0.114426	16163/257630/17127/16153/19885/17132/17126/20371/60504/257632/16182/14998/14969/16190/57765/15979/19697/20848/16173/20852/21803/19883/21898/16476/18033/21809/21926/16176/16191/15002/16162	31
mmu00515	Mannose type O-glycan biosynthesis	13/3664	0.0988027	0.195196	0.115418	97884/76898/99011/98388/53418/268510/57370/217734/228366/14595/243853/74653/75847	13
mmu04979	Cholesterol metabolism	25/3664	0.102627	0.201522	0.119159	11807/59045/100017/14725/16971/56491/20652/20778/11816/100102/57875/238055/16976/67470/79196/67963/20661/22333/16956/11806/11813/13122/105886299/320024/16891	25
mmu04260	Cardiac muscle contraction	42/3664	0.104616	0.20419	0.120736	20463/236794/12864/22272/12299/232975/12297/11936/11932/12294/17897/17906/98660/17896/22004/12857/54378/12859/56808/66152/66445/54652/54377/12295/110891/319734/11931/12292/110893/65973/12288/12289/140723/12293/54376/11938/84682/21956/53313/81904/236727/15464	42
mmu04720	Long-term potentiation	33/3664	0.108423	0.210354	0.124381	14812/223864/26396/110651/16440/26417/12322/18795/18751/19047/18752/19045/11836/432530/20111/12315/15461/14813/14814/14810/18747/12325/18176/18750/70405/12288/12323/18749/14682/12914/58200/14816/16439	33
mmu01240	Biosynthesis of cofactors	71/3664	0.116977	0.225455	0.13331	56738/74450/223646/29858/11655/171567/14287/270685/68352/319945/54128/216134/69568/74080/66812/14151/11647/192185/15445/57028/20751/77697/11671/108156/66454/78914/110006/18041/22276/17252/20425/15288/108037/67417/226139/11564/110119/18770/107508/94284/12892/22236/394436/394434/394433/103711/394430/394435/613123/71562/55936/11639/331026/70383/20148/27973/79464/14590/56749/70789/226518/209176/14629…	71
mmu00514	Other types of O-glycan biosynthesis	22/3664	0.117599	0.225455	0.13331	108760/230145/140484/19719/99011/17305/53418/108155/80294/57370/217734/207839/26433/241391/108148/223827/14595/232313/212996/171212/381694/20440	22
mmu04714	Thermogenesis	104/3664	0.12298	0.233014	0.13778	20463/58988/19091/66046/67605/12864/231430/22272/17995/19082/11947/11512/208501/210044/19744/74370/66853/68094/50721/110651/108097/20587/93760/12894/83797/12857/72508/216739/19094/66052/23945/11461/26415/67130/12859/433256/66152/14683/432530/11515/66043/66445/78070/14182/20586/103968/20111/226139/56717/241113/28080/56456/12912/68198/83796/15461/99982/20588/277250/26397/407785/69875/64930/70127/19…	104
mmu05169	Epstein-Barr virus infection	104/3664	0.12298	0.233014	0.13778	54721/14102/23960/19179/12503/71609/15043/20602/14985/224753/399549/12229/16408/16151/12399/15945/17999/11652/26420/74769/26414/19182/246727/12495/54131/54123/17873/19668/242705/26398/15039/14128/12566/17096/12445/16453/23961/19094/12501/68652/252870/26415/107986/12428/230073/19106/57296/66413/23882/69077/20847/23997/66513/56489/14998/12122/12575/18709/18707/433759/228607/19698/16150/14963/21762/…	104
mmu05140	Leishmaniasis	34/3664	0.124519	0.234559	0.138693	16153/16452/26417/18751/19094/246256/68652/26415/16415/16409/66513/14998/14281/12946/14969/15979/19697/18036/26416/17357/21803/26409/21898/266632/16476/18033/21809/18126/13058/21926/16176/15002/16401/16414	34
mmu00565	Ether lipid metabolism	24/3664	0.133742	0.249037	0.147254	18807/18805/320981/67916/53897/210992/104759/225845/50784/18806/68255/228061/18475/26971/18781/66350/271844/18784/18782/665270/407243/232889/329502/78390	24
mmu04973	Carbohydrate digestion and absorption	24/3664	0.133742	0.249037	0.147254	15275/232975/11936/11652/11932/74769/98660/15277/18795/18751/212032/83771/18709/18707/226413/20526/11931/83770/18706/232714/18708/12289/20537/14377	24
mmu04141	Protein processing in endoplasmic reticulum	78/3664	0.143137	0.265007	0.156697	81500/230904/227619/22230/13198/66245/12333/57377/26420/26414/218811/230815/15505/56438/56709/225896/19358/66530/74126/269523/386649/13002/216197/192193/217379/66435/12915/22213/50907/56424/50873/15516/66397/57743/19106/67397/12334/13200/78943/240667/94232/216080/116891/110616/22393/12018/13418/56812/217365/14376/216440/12043/12954/105245/71853/81489/107513/213539/270669/13665/22030/70361/26400/1…	78
mmu04625	C-type lectin receptor signaling pathway	52/3664	0.145155	0.267218	0.158004	17532/240354/16151/16153/11652/26420/74769/26414/17164/16440/26417/69165/20779/69632/19094/12795/12051/16706/26415/16362/18021/20847/73181/56489/18709/18707/19698/16150/12315/15461/18034/19697/53859/26416/18706/18176/18708/18019/70405/56644/13655/16476/18033/170780/21926/18753/20299/20130/18479/16176/216799/16439	52
mmu04218	Cellular senescence	83/3664	0.148644	0.272094	0.160887	17532/54354/19367/17127/15043/18787/14985/224753/399549/56484/12333/19744/11652/74769/26396/104394/17164/21813/16440/26417/15258/215999/17873/242705/15039/12530/12566/12445/19094/103583/19047/17126/26415/19045/17535/12428/16009/18021/15257/23882/73181/12334/23871/12575/18709/18707/12192/56717/14963/12315/15461/233020/26397/12571/19697/13555/64930/22333/21812/22084/26416/73333/21803/110557/18412/1…	83
mmu05145	Toxoplasmosis	51/3664	0.15094	0.274744	0.162454	54721/12048/16151/16153/11652/26420/26414/16452/26417/16155/16775/16154/14678/19094/68652/26415/12015/11798/66513/15944/14998/12265/16145/16150/14969/16780/11689/23928/26397/15979/19697/320207/18036/12703/20848/12043/26416/21803/26409/21898/266632/18607/18033/12367/21809/18126/226519/21926/105675/15002/30955	51
mmu03020	RNA polymerase	15/3664	0.164328	0.297442	0.175875	70428/20018/245841/66420/67486/64424/20021/66491/20019/20020/20022/20016/70408/74414/20017	15
mmu05167	Kaposi sarcoma-associated herpesvirus infection	100/3664	0.167013	0.300623	0.177756	54721/14102/100503710/71609/15043/271375/14985/224753/399549/16151/14706/11652/26420/74769/26414/26396/17164/16452/16440/26417/54131/54123/20779/242705/26398/15039/18591/22339/17096/14693/100504663/19094/64337/26415/14708/19106/225326/18021/20847/277360/73181/56489/57781/14281/12122/12575/18709/18707/18803/56717/16150/14963/74603/12912/12018/12315/15461/56208/16842/15979/12571/19697/13555/12387/3…	100
mmu04662	B cell receptor signaling pathway	38/3664	0.169434	0.303296	0.179337	12517/240354/12229/16151/11652/74769/26396/26417/17096/18751/12483/18021/19354/12520/18725/18722/14281/18709/18707/170758/16150/15461/14728/19697/22324/18036/20663/56637/18706/18176/18708/240168/18019/16476/18033/14130/15985/57257	38
mmu00592	alpha-Linolenic acid metabolism	13/3664	0.181937	0.323888	0.191513	225845/80911/26971/18781/56473/66350/271844/18784/18782/665270/232889/329502/78390	13
mmu03410	Base excision repair	17/3664	0.188158	0.333132	0.196979	22256/67967/56626/268395/70603/18207/18970/16882/11792/382913/234258/21665/72774/16881/11545/59001/77622	17
mmu04114	Oocyte meiosis	54/3664	0.193899	0.341431	0.201886	16334/11512/210044/110651/16440/26417/208922/241634/21770/56438/12566/12322/56317/19094/103583/66156/19047/26415/26931/19045/330228/66440/432530/18817/11515/73699/226849/20111/51792/59008/12315/16001/225849/18747/26416/104111/68999/12325/16000/70405/56150/224129/30939/22628/12323/18749/22631/20874/12234/22627/21402/16439/114875/11513	54
mmu00020	Citrate cycle (TCA cycle)	16/3664	0.198146	0.346362	0.204801	18293/18598/66052/56451/78920/74551/11428/17448/269951/104112/20916/11429/15926/18534/12974/20917	16
mmu05219	Bladder cancer	20/3664	0.198837	0.346362	0.204801	26396/26417/20779/242705/22339/72962/56289/11836/12575/73086/15461/14184/13555/21825/17390/69635/18176/15200/13144/13557	20
mmu04726	Serotonergic synapse	59/3664	0.201528	0.349172	0.206463	100503710/13101/230459/223864/14706/242546/226143/16440/26417/16522/14693/16521/12287/14678/18795/18751/18752/16519/64337/16524/226105/14708/14683/11836/15562/54652/72082/11689/15461/109731/12292/15551/14697/18747/15567/271844/13095/13105/18176/21990/18750/14696/224129/12288/12289/12367/18749/11685/14682/19252/14695/13110/232889/329502/78390/81906/16439/14702/76279	59
mmu05163	Human cytomegalovirus infection	112/3664	0.208139	0.358708	0.212102	14102/58988/100503710/71609/15043/14985/224753/399549/11512/16151/19303/210044/14706/16177/19744/11652/74769/26396/16440/26417/54131/16155/20779/242705/15039/22339/14693/16154/69632/14678/18795/18751/72508/19094/18752/20315/64337/12915/72512/26415/14708/16416/14674/14683/18021/19354/432530/11515/14673/73181/12122/19229/12575/18709/20312/18707/170758/56717/16150/14963/12912/12018/14672/12315/15461…	112
mmu00480	Glutathione metabolism	33/3664	0.209856	0.359752	0.212719	110175/20810/68312/14776/14778/103140/14864/14862/69065/66073/20135/76263/20133/207182/67305/14780/269951/14381/332942/14865/93674/110208/100043497/66447/75512/71522/14866/15926/14863/14629/18263/23887/11758	33
mmu00061	Fatty acid biosynthesis	10/3664	0.213651	0.36235	0.214255	223722/216739/433256/257633/14104/26922/107476/328845/234309/14081	10
mmu00670	One carbon pool by folate	10/3664	0.213651	0.36235	0.214255	270685/108147/17769/107885/108156/20425/22171/108037/14450/238505	10
mmu04723	Retrograde endocannabinoid signaling	66/3664	0.214726	0.36235	0.214255	57249/100503710/66046/17995/14409/11512/210044/14706/26420/26414/16440/26417/16522/14693/16521/12287/14678/18795/18751/19094/23945/18752/16519/64337/26415/16524/14708/67130/432530/11515/14802/54652/216227/14408/68198/269060/407785/69875/14396/12292/14697/18747/26416/104111/66091/14073/226646/12801/18750/14696/14406/224129/12288/12289/18749/14682/67273/14695/407790/14407/66416/14404/14816/16439/14…	66
mmu01212	Fatty acid metabolism	29/3664	0.21617	0.362896	0.214578	223722/12894/20249/20280/216739/97212/80911/54325/433256/11409/78070/257633/170439/14104/12686/231086/26922/19063/56473/83603/107476/328845/74559/234309/20250/12895/14081/57874/329065	29
mmu00512	Mucin type O-glycan biosynthesis	14/3664	0.220425	0.368133	0.217675	108760/230145/20442/218476/72077/207839/56336/241391/108148/20444/212996/272411/171212/14537	14
mmu00450	Selenocompound metabolism	9/3664	0.226039	0.375573	0.222074	232223/107869/50880/109079/229905/26462/211006/212679/238505	9
mmu04962	Vasopressin-regulated water reabsorption	21/3664	0.227734	0.376458	0.222597	11512/192662/19344/22318/12000/19326/69654/14683/11515/19345/68097/12912/208677/18747/104111/11857/20909/231991/18749/26427/208647	21
mmu00010	Glycolysis / Gluconeogenesis	31/3664	0.228939	0.376529	0.222639	26876/110695/15275/11532/433182/13806/16833/72157/14433/15277/14751/18598/18642/67689/18641/11671/13807/212032/74551/11674/14120/13808/18655/11676/18770/230163/18534/79459/12183/14377/319625	31
mmu05164	Influenza A	76/3664	0.245166	0.401181	0.237215	54721/12702/14102/23960/53319/71609/66679/16151/15945/11652/56417/74769/18854/26396/16452/214523/246727/26417/54131/54123/12445/18751/23961/11461/19326/17229/16650/230073/19106/54188/232989/20847/56489/14998/12265/12122/18709/18707/228607/16150/14969/12018/246728/15979/12571/19697/217069/18036/22333/22031/16173/73333/21933/81489/103573/58185/18706/21898/22035/13665/18750/18708/266632/246730/24014…	76
mmu00430	Taurine and hypotaurine metabolism	7/3664	0.2545	0.414361	0.245009	14415/211488/207182/246277/71522/14417/23887	7
mmu05016	Huntington disease	130/3664	0.259889	0.42102	0.248946	226977/19179/20463/16593/66046/14812/12864/68118/22272/73677/71770/17995/16572/11947/26420/217864/26414/19182/16594/14776/14778/26446/11771/11773/22241/12857/75563/100504663/12287/18795/66052/73710/52639/13417/381917/245841/13385/227606/67130/12859/66420/69654/66152/225326/18181/57296/20021/11772/66413/74325/66491/66043/69077/66445/14802/23997/74781/22152/69926/232910/78943/56444/329015/433759/67…	130
mmu03430	Mismatch repair	11/3664	0.261266	0.421146	0.249021	19687/67967/19891/217716/72151/17686/68275/16881/381760/18861/17350	11
mmu04640	Hematopoietic cell lineage	42/3664	0.271383	0.434028	0.256638	12525/16590/233274/16177/12493/14128/12501/12483/12978/16416/16409/333883/16199/12977/16157/100042555/14998/16158/16402/12946/14969/12490/16190/16400/16188/12507/16194/14729/12475/14256/16197/12500/12479/16398/12489/21926/12504/16184/16176/16191/15002/16401	42
mmu00062	Fatty acid elongation	14/3664	0.272784	0.434028	0.256638	70025/97212/54325/170439/12686/231086/26922/19063/83603/26897/74559/171282/75778/57874	14
mmu01524	Platinum drug resistance	36/3664	0.273277	0.434028	0.256638	14102/11977/12048/68312/11652/74769/26417/103140/14864/14862/13870/12015/11798/17686/12122/12575/18709/18707/12018/14865/11799/22590/12043/66447/14866/14863/18706/18708/18607/11920/17350/170770/12367/21974/14082/80905	36
mmu05340	Primary immunodeficiency	17/3664	0.279315	0.441454	0.261028	12525/22256/12229/16151/53970/16453/12501/11634/12265/19727/170767/22637/16197/12500/109305/19264/12504	17
mmu04932	Non-alcoholic fatty liver disease	66/3664	0.281616	0.442929	0.261901	12702/14102/20463/20181/16334/66046/12864/22272/17995/19082/13198/11652/26420/74769/26414/108097/12857/606496/19013/66052/67130/12859/208104/66152/12540/66445/14281/78943/12122/26403/18709/18707/16150/241113/18770/68198/58805/407785/19697/69875/16337/16194/19079/21803/66091/226646/12125/56637/68465/18706/13665/18708/22030/16476/384783/108099/18033/16846/12367/84682/21926/67273/108079/407790/16176…	66
mmu03420	Nucleotide excision repair	20/3664	0.283029	0.443002	0.261944	19687/67967/56438/19358/13194/12572/13870/319955/19891/107986/13871/72151/50505/22590/17420/23894/68275/16881/71991/59001	20
mmu00640	Propanoate metabolism	16/3664	0.294574	0.458025	0.270827	104776/73724/16833/97212/80911/56451/56690/11409/12039/66904/107476/20916/17850/110821/380660/20917	16
mmu00511	Other glycan degradation	9/3664	0.295454	0.458025	0.270827	14466/73744/18010/217364/12091/15211/17159/66848/230101	9
mmu05417	Lipid and atherosclerosis	93/3664	0.299544	0.462153	0.273268	14102/20181/18986/230459/12048/13198/16151/11652/18987/26420/242546/74769/26414/16452/26417/54131/54123/20779/26398/12322/17096/18795/20182/19094/68652/26415/12015/15516/12540/11596/18021/20183/66513/56489/14281/78943/238055/12122/12368/18709/18707/18803/16150/18988/12315/15461/16803/26397/19697/22324/20310/20302/22031/20848/12043/11806/16173/26416/12475/12325/21933/108078/20344/20656/56637/18706…	93
mmu04512	ECM-receptor interaction	39/3664	0.303919	0.466681	0.275945	21960/20971/16775/22371/666279/104099/68553/16416/20969/319480/13138/16402/12828/12834/11603/64176/16421/12826/114249/16780/16400/23928/245026/14268/16420/21825/14729/12845/64051/16398/329872/12833/192897/226519/12843/242022/16423/12829/16401	39
mmu04215	Apoptosis - multiple species	15/3664	0.310991	0.475288	0.281035	12048/26420/26414/66593/64704/11798/12122/12018/56208/11799/12043/12125/170770/12367/14082	15
mmu00603	Glycosphingolipid biosynthesis - globo and isoglobo series	8/3664	0.31549	0.47783	0.282537	14344/17939/20442/15211/215493/20449/20444/56546	8
mmu04146	Peroxisome	38/3664	0.315603	0.47783	0.282537	56273/12908/58869/69129/19305/22436/17855/19302/74043/20280/216739/19298/13142/80911/17527/433256/18632/19300/56690/15356/76263/228061/56794/70503/28200/212503/18631/269951/11666/54683/93734/15926/20656/330450/14081/18126/19193/20524	38
mmu04514	Cell adhesion molecules	75/3664	0.319389	0.481312	0.284597	12525/19274/94332/15043/17136/18190/14985/224753/207683/399549/16728/16408/12737/102657/68481/12739/20343/74048/20971/20737/15039/171486/12562/20970/12483/20340/171171/50723/104099/16415/58998/20969/16409/12519/19268/56492/216856/14998/58235/54725/57255/19294/54419/16421/12740/14963/242653/14969/12490/21367/12741/12511/269116/18613/71908/17528/110557/20344/16456/245537/100043314/19264/12561/69524…	75
mmu04657	IL-17 signaling pathway	40/3664	0.324476	0.484159	0.28628	16163/257630/71609/16151/15945/26420/26414/26417/19094/23939/68652/26415/15516/56489/14281/16150/17386/59008/332110/50905/225724/19697/20310/22031/16478/14282/26416/16172/56637/26409/22030/16476/18033/56069/12367/21926/14082/16176/16191/15568	40
mmu00900	Terpenoid backbone biosynthesis	11/3664	0.325021	0.484159	0.28628	17855/15360/110606/57295/192156/52014/15357/19671/230709/56075/71365	11
mmu00240	Pyrimidine metabolism	26/3664	0.325762	0.484159	0.28628	12497/103850/171567/13178/70881/12495/80914/72962/209558/20135/68106/57813/20133/100862375/67464/22171/320685/22245/110074/55936/103149/56749/56520/54369/215446/76654	26
mmu04622	RIG-I-like receptor signaling pathway	31/3664	0.334212	0.494451	0.292365	71609/16151/15945/26420/54644/26414/54131/54123/23988/73174/19094/225913/72512/26415/230073/56489/228607/16150/19697/217069/18036/22031/26416/26409/27215/22030/18033/21926/66641/270151/14082	31
mmu04974	Protein digestion and absorption	47/3664	0.336811	0.496031	0.2933	12831/107581/232975/11936/11932/50934/98660/16535/53867/17254/68553/12836/140709/12814/69700/373864/12828/12834/242711/67868/13717/12826/110891/215335/73368/234967/16529/245026/11931/12815/20514/72461/215332/74338/72472/76703/110893/12837/12833/12821/20510/328059/12843/329941/56643/12829/30962	47
mmu00650	Butanoate metabolism	13/3664	0.347886	0.507899	0.300317	71911/14415/15360/97212/233799/15356/11409/272428/353371/217666/14417/78894/214579	13
mmu05152	Tuberculosis	77/3664	0.348005	0.507899	0.300317	18045/71609/17534/240354/16153/11652/26420/26414/19344/16452/53970/26417/69165/16155/20779/12322/16154/69632/19094/12795/246256/16706/26415/12015/16415/16409/225326/11975/19345/257632/14998/12265/12946/12122/20698/108664/14969/12912/12315/22337/16411/16803/19727/15979/13115/19697/12611/12043/170767/16173/26416/21803/12475/12325/11972/21898/21899/266632/70405/56644/12323/18033/170780/12367/21809/1…	77
mmu00601	Glycosphingolipid biosynthesis - lacto and neolacto series	12/3664	0.36873	0.535734	0.316775	14344/80908/54613/53418/231727/57370/14347/53625/20449/56546/14595/14594	12
mmu05203	Viral carcinogenesis	97/3664	0.371087	0.536751	0.317377	19179/234729/71609/15043/14985/224753/399549/16151/19303/74769/20851/17164/227753/26417/56233/15184/54131/54123/19668/20779/15039/20807/12566/13194/109711/17096/12445/16453/252870/22029/12915/12015/227606/12428/170787/97122/19106/232232/12540/15451/18970/69389/14534/12575/18709/18707/433759/13383/14963/66973/12912/79221/12018/15461/27401/18034/20684/12571/19697/208677/18747/22031/20848/68153/1105…	97
mmu04350	TGF-beta signaling pathway	41/3664	0.377747	0.543956	0.321637	14264/58988/17127/207596/104394/21813/17965/26417/21815/68799/56438/72508/17125/12167/17126/73699/66313/17131/11479/51792/12667/14313/228839/55994/16326/21812/244058/21825/21803/12159/12160/12161/18741/21809/21926/12914/12163/75788/17129/21402/20683	41
mmu04924	Renin secretion	33/3664	0.380994	0.546204	0.322967	11516/11421/11826/11517/11512/13616/16440/18575/16531/11539/18574/14678/18795/14683/54652/12912/12315/11554/12292/18747/54195/54611/70405/18573/224129/109305/12288/12289/19092/13030/18749/14682/16439	33
mmu04620	Toll-like receptor signaling pathway	43/3664	0.384954	0.54945	0.324886	16151/15945/11652/26420/74769/26414/26396/26417/54131/54123/26398/54473/19094/68652/26415/12519/66513/56489/14281/18709/18707/16150/16803/26397/19697/20302/22031/26416/12475/13038/18706/26409/21898/21899/18708/266632/16476/15975/18033/26400/21926/14082/16176	43
mmu04977	Vitamin digestion and absorption	11/3664	0.391483	0.556318	0.328947	330064/19660/21452/20778/238055/69698/26363/11806/665270/80721/52466	11
mmu04672	Intestinal immune network for IgA production	19/3664	0.395199	0.559146	0.330619	69583/16153/20315/50723/16169/12519/12777/14998/16421/14969/53859/21803/56838/12487/18703/16191/15002/16401/24099	19
mmu04630	JAK-STAT signaling pathway	71/3664	0.406923	0.57323	0.338947	16163/54721/12702/12048/16153/11652/74769/53603/20851/16452/12983/12984/16155/18591/50931/12445/16154/16878/16453/16880/12700/56469/17480/229615/16169/18712/60504/20847/16199/192157/16157/100042555/56324/93672/16158/12575/18709/18707/56717/230828/15461/213043/16190/15979/16188/12703/16194/20848/12043/20663/20852/19116/20844/12804/16197/18706/54607/18708/15975/16195/16846/12444/12914/16184/16164/7…	71
mmu01040	Biosynthesis of unsaturated fatty acids	15/3664	0.423112	0.593455	0.350906	70025/20249/20280/80911/54325/170439/12686/56473/83603/26897/74559/171282/20250/57874/329065	15
mmu00250	Alanine, aspartate and glutamate metabolism	17/3664	0.435084	0.607618	0.35928	216456/14415/212647/194237/14583/76282/269642/14204/70503/231327/11564/11898/14719/14660/14417/214579/14661	17
mmu00100	Steroid biosynthesis	9/3664	0.444003	0.609563	0.36043	20652/12613/73166/13115/13360/235293/244209/13595/14137	9
mmu00220	Arginine biosynthesis	9/3664	0.444003	0.609563	0.36043	217214/216456/76282/18125/11898/14719/14660/18126/14661	9
mmu00532	Glycosaminoglycan biosynthesis - chondroitin sulfate / dermatan sulfate	9/3664	0.444003	0.609563	0.36043	218271/217119/74241/72727/78923/233781/77590/100910/72136	9
mmu01210	2-Oxocarboxylic acid metabolism	9/3664	0.444003	0.609563	0.36043	217214/76282/11428/269951/14719/11429/15926/12974/12035	9
mmu03050	Proteasome	20/3664	0.474553	0.648756	0.383605	73902/19179/73677/66537/19182/228769/26446/19186/57296/66413/69077/23997/21762/19167/67151/19184/19166/19170/19192/26443	20
mmu03030	DNA replication	15/3664	0.47991	0.653322	0.386305	19687/67967/17215/17218/17216/19891/72151/327762/19819/68275/16881/381760/69724/68209/59001	15
mmu00280	Valine, leucine and isoleucine degradation	24/3664	0.488639	0.662423	0.391686	110695/104776/73724/15360/97212/11671/15356/11409/12039/14204/72039/257633/231086/213043/11992/66904/78038/353371/17850/78894/12035/71872/56357/110821	24
mmu00920	Sulfur metabolism	5/3664	0.49742	0.671029	0.396775	22117/59010/211389/20341/20342	5
mmu03018	RNA degradation	35/3664	0.49913	0.671029	0.396775	234699/27756/433182/13806/66094/50912/18642/319618/18641/210106/13807/108077/75901/240023/78651/13808/50911/75686/225929/70640/57259/13209/232791/27998/109075/74108/241989/24127/12228/230721/214627/78893/56057/234594/218343	35
mmu03320	PPAR signaling pathway	37/3664	0.503882	0.674619	0.398897	20181/11807/14079/19015/15360/57435/13167/12894/26457/20249/20280/20182/19013/216739/80911/433256/74551/20183/78070/57875/103968/56473/26569/11832/16956/11806/328845/13122/666168/108078/18534/18607/20250/12895/20411/14081/329065	37
mmu05133	Pertussis	32/3664	0.510524	0.680699	0.402492	12268/16153/26420/26414/107607/26417/54131/14678/12260/19094/26415/16415/16362/16409/16402/14281/12315/12632/19697/26416/12475/21898/266632/70405/16476/18033/12367/18126/21926/16176/216799/16414	32
mmu04650	Natural killer cell mediated cytotoxicity	50/3664	0.514502	0.683191	0.403966	14102/12503/18646/22177/16643/379043/19368/16635/16408/74769/26396/26417/18751/246256/18752/27007/16415/216148/23900/11836/19354/12122/19229/18709/18707/170758/18803/12506/15461/20416/15979/22324/24055/20663/21933/22637/26904/18706/18176/22035/18750/18708/18019/15975/12367/21926/18479/57257/16414/545378	50
mmu00983	Drug metabolism - other enzymes	38/3664	0.523585	0.692414	0.40942	171567/22436/436059/68312/103140/14864/14862/80914/72962/20135/23917/57813/234669/20133/110006/234564/22245/110074/102022/94284/22236/394436/394434/394433/394430/394435/613123/14865/66447/103149/14866/14863/72361/56520/17960/54369/76654/71903	38
mmu00270	Cysteine and methionine metabolism	22/3664	0.527938	0.695333	0.411146	20810/107869/16833/12411/231691/13436/22117/236539/14204/64918/13435/229905/17448/14719/11615/269378/14629/74340/234724/104923/12035/238505	22
mmu00500	Starch and sucrose metabolism	14/3664	0.561325	0.736313	0.435377	15275/14387/72157/15277/14751/58866/209558/212032/19309/14936/110078/232714/14377/77559	14
mmu04950	Maturity onset diabetes of the young	11/3664	0.587622	0.763075	0.451201	16334/21405/11925/17341/21410/18609/15378/18770/20526/15379/378435	11
mmu00630	Glyoxylate and dicarboxylate metabolism	13/3664	0.588333	0.763075	0.451201	68133/73724/235582/11428/20425/108037/17448/71562/66904/11429/17850/12974/110821	13
mmu00910	Nitrogen metabolism	7/3664	0.588792	0.763075	0.451201	76459/12354/23831/12351/14661/12350/230099	7
mmu05144	Malaria	23/3664	0.595489	0.768679	0.454515	80782/13349/16635/16408/16153/17057/16971/27007/16415/20969/12520/12946/18613/16173/21825/21803/20344/12845/21898/21809/21926/16176/16414	23
mmu05202	Transcriptional misregulation in cancer	90/3664	0.614655	0.785256	0.464317	68938/20181/387586/12048/13198/140780/260298/18854/268996/21813/18510/208266/12394/15395/545192/21417/20375/17873/20182/17283/16825/17132/17187/12978/17125/12393/22029/11864/12053/16909/107986/12428/13876/16009/16409/20183/23882/18792/18507/16480/64144/12575/433759/16421/14011/17268/110794/18509/70122/56312/12018/17355/18109/15077/107951/19697/18505/16001/15364/107823/12455/18791/104156/27140/172…	90
mmu05033	Nicotine addiction	16/3664	0.615139	0.785256	0.464317	57249/14812/14409/12287/14802/216227/14408/11438/11444/14813/14814/14810/14396/14406/14407/14404	16
mmu00040	Pentose and glucuronate interconversions	14/3664	0.615602	0.785256	0.464317	68631/16591/11677/110006/94284/22236/394436/394434/394433/394430/394435/613123/102448/75847	14
mmu04976	Bile secretion	40/3664	0.625655	0.79495	0.470048	20181/11826/232975/11512/210044/11936/11932/98660/19879/20778/14683/432530/11515/12638/67470/94284/20525/22236/394436/394434/394433/394430/394435/613123/11931/20535/18747/104111/13122/20494/320024/224129/15357/20493/18749/20537/232156/20186/54403/11513	40
mmu00730	Thiamine metabolism	6/3664	0.630338	0.797771	0.471716	11647/18041/105663/11639/66566/229949	6
mmu04623	Cytosolic DNA-sensing pathway	25/3664	0.636852	0.802879	0.474737	16151/15945/56417/54131/54123/70428/20018/72512/245841/230073/66420/67486/66491/56489/228607/16150/58203/20016/19697/18036/16173/70408/18033/74414/16176	25
mmu03440	Homologous recombination	16/3664	0.662985	0.832585	0.492302	21975/67967/21976/19891/17535/233826/225182/114714/19361/68275/381760/11920/74335/12021/57434/107976	16
mmu00053	Ascorbate and aldarate metabolism	12/3664	0.671268	0.836503	0.494618	110695/16591/11671/110006/94284/22236/394436/394434/394433/394430/394435/613123	12
mmu00410	beta-Alanine metabolism	12/3664	0.671268	0.836503	0.494618	110695/104776/14415/97212/80911/67689/11671/56690/11409/103149/11754/14417	12
mmu00330	Arginine and proline metabolism	21/3664	0.678013	0.841672	0.497675	320452/110695/20810/12716/212647/56189/242669/66194/13142/18125/209027/11671/12715/18451/109731/332942/14719/19125/18263/18126/67092	21
mmu03015	mRNA surveillance pathway	40/3664	0.685922	0.847424	0.501076	19704/53319/68188/230908/229512/76626/103677/21770/18789/19047/67337/26931/19045/54188/51796/56215/74737/74412/269061/73699/53817/226849/51792/269643/71978/17690/19054/225849/52432/68219/83410/78428/226517/233908/241989/19826/234733/230721/77305/100043292	40
mmu05143	African trypanosomiasis	15/3664	0.687878	0.847424	0.501076	14102/16153/16775/18795/18751/18752/385643/11806/16173/14063/18750/209176/21926/14682/16176	15
mmu04145	Phagosome	72/3664	0.690661	0.847629	0.501197	17534/15043/14985/224753/399549/66237/19344/17113/69165/15039/66144/246256/73710/11461/18125/17194/226421/18711/57743/16415/11966/16416/16409/20778/225326/76252/11975/110935/19345/14998/16402/22152/108664/53857/14963/14969/22153/66335/140792/15239/21825/20333/110557/12475/11974/108078/22151/22145/12845/11972/73834/238463/21898/16398/21899/56644/20288/170780/22154/13058/14130/14991/21871/140494/19…	72
mmu04110	Cell cycle	48/3664	0.711669	0.870115	0.514493	56452/11350/17127/18393/55948/17215/104394/17218/17873/56438/242705/12530/12566/56317/12445/66156/12572/56371/17126/17216/12428/66440/18817/23882/12575/433759/59008/27401/12571/13555/68999/21803/56637/12649/12545/12531/218294/56150/30939/11920/22628/12444/21809/22631/12914/22627/13557/21402	48
mmu00591	Linoleic acid metabolism	19/3664	0.720345	0.877413	0.518808	230459/242546/226143/225845/226105/72082/26971/18781/66350/271844/13095/18784/18782/665270/13110/232889/13113/329502/78390	19
mmu05415	Diabetic cardiomyopathy	83/3664	0.723542	0.877826	0.519052	20463/18604/16334/66046/11421/17127/12864/22272/17995/11947/11652/26420/74769/26414/21813/14433/14583/27273/12322/12857/18598/18795/18751/19013/19094/66052/19047/18752/17126/26415/19045/67130/12859/66152/11596/19354/20528/66043/66445/18709/18707/14936/56717/110854/28080/68198/20525/14381/407785/19697/69875/16337/22333/21812/26416/73333/21803/66091/12325/17390/226646/19211/56637/18706/18750/18708/…	83
mmu00130	Ubiquinone and other terpenoid-quinone biosynthesis	4/3664	0.729143	0.877826	0.519052	69568/15445/27973/234724	4
mmu00350	Tyrosine metabolism	15/3664	0.731521	0.877826	0.519052	26876/11532/15445/67689/14204/791260/22018/213043/109731/14719/11754/21823/13166/234724/71872	15
mmu04216	Ferroptosis	15/3664	0.731521	0.877826	0.519052	67443/213053/74244/216739/17254/433256/27057/53945/68428/18174/26570/14629/14081/13058/67634	15
mmu04972	Pancreatic secretion	44/3664	0.738219	0.881632	0.521303	232975/11512/210044/11936/11932/16440/16531/98660/16535/18795/18751/18752/14683/67972/432530/11515/12638/242711/26971/67868/12613/233979/18781/80718/13487/11931/20535/66350/104111/18784/18782/76703/12425/18750/224129/20496/11941/11938/14682/53313/54403/381290/16439/11513	44
mmu00982	Drug metabolism - cytochrome P450	27/3664	0.740136	0.881632	0.521303	26876/226601/226565/11532/68312/103140/14864/14862/67689/76263/226604/94284/22236/394436/394434/394433/394430/394435/213043/613123/109731/14865/66447/14866/14863/71872/14263	27
mmu04061	Viral protein interaction with cytokine and cytokine receptor	36/3664	0.770074	0.911767	0.539121	15945/16153/16155/50930/16154/20315/12978/100041579/20290/20308/76527/12977/12777/93672/16182/20312/12145/56744/230828/252837/20310/16194/20302/16173/21933/21938/22035/56838/16195/21926/16184/20299/12773/12766/16185/230979	36
mmu00760	Nicotinate and nicotinamide metabolism	15/3664	0.771062	0.911767	0.539121	223646/103850/68352/70881/50721/74080/192185/209011/209558/66454/78914/213043/226518/11872/71872	15
mmu00770	Pantothenate and CoA biosynthesis	7/3664	0.780864	0.918127	0.542882	74450/66812/209558/11671/103149/12035/75735	7
mmu05012	Parkinson disease	96/3664	0.784046	0.918127	0.542882	22195/19179/20463/16593/66046/12864/22272/73677/17995/16572/12048/11947/13198/56551/26420/26414/19182/16594/16440/26446/215999/22201/12322/12857/14678/18951/66052/13489/73710/22213/67847/50873/64704/67130/12859/66152/11540/14683/57296/66413/66043/69077/66445/23997/17762/22152/78943/22202/53857/18803/21762/22153/19167/28080/68198/12315/68943/67151/19184/109731/19166/407785/69875/22333/18747/14763/…	96
mmu03022	Basal transcription factors	16/3664	0.784942	0.918127	0.542882	68776/209361/102162/12572/227606/13871/99730/63856/57080/14886/226182/17420/68153/21343/66464/23894	16
mmu00360	Phenylalanine metabolism	8/3664	0.79475	0.923608	0.546123	15445/67689/14204/109731/14719/11754/64697/234724	8
mmu00072	Synthesis and degradation of ketone bodies	4/3664	0.797385	0.923608	0.546123	71911/15360/15356/353371	4
mmu05020	Prion disease	104/3664	0.79818	0.923608	0.546123	19179/20463/16593/66046/14812/12864/22272/73677/17995/16572/11947/13198/12389/26420/74769/26414/19182/16594/16440/26417/26446/215999/12857/12287/12260/19094/66052/73710/12915/26415/12015/67130/12859/66152/57296/19354/66413/66043/69077/66445/23997/13000/12279/22152/54652/18709/18707/53857/21762/22153/19167/28080/12912/68198/67151/19184/19166/14813/14814/14810/407785/69875/22333/12292/208677/18747/…	104
mmu00790	Folate biosynthesis	9/3664	0.807397	0.930949	0.550463	56738/14287/11647/20751/11677/14590/21990/14528/21823	9
mmu05134	Legionellosis	22/3664	0.823933	0.946647	0.559746	11840/76308/269523/66397/16415/16409/268973/12946/18034/19697/20310/16173/20333/12475/21898/18033/12367/19324/21926/17952/16176/16414	22
mmu04610	Complement and coagulation cascades	34/3664	0.841254	0.963131	0.569493	12061/17175/12268/18787/19123/12759/12260/22371/17194/11905/16415/385643/17221/16409/333883/18792/19124/12279/12946/20703/14058/58992/18793/16411/21824/14962/18791/14065/14064/18816/12273/16414/12274/17174	34
mmu04744	Phototransduction	9/3664	0.845485	0.964567	0.570342	19739/14919/107477/212541/14918/333329/12315/70405/225600	9
mmu03450	Non-homologous end-joining	4/3664	0.850973	0.967422	0.57203	22596/56626/17535/108138	4
mmu00590	Arachidonic acid metabolism	31/3664	0.857086	0.970965	0.574125	230459/21391/242546/226143/14776/14778/225845/226105/13089/72082/26971/67305/19223/11689/18781/14780/96979/66350/271844/13095/75512/18784/18782/665270/666168/23887/11685/13110/232889/329502/78390	31
mmu00140	Steroid hormone biosynthesis	33/3664	0.871291	0.983618	0.581607	13101/226143/15496/13074/226105/57357/13089/100043456/15494/15493/100043461/15495/791260/72082/192970/15487/94284/22236/394436/394434/394433/394430/394435/613123/78925/13095/13122/15484/15497/13105/13075/13113/76279	33
mmu00340	Histidine metabolism	8/3664	0.900012	1	0.591293	110695/15109/67689/11671/109731/15186/67383/243537	8
mmu04060	Cytokine-cytokine receptor interaction	109/3664	0.91833	1	0.591293	16163/257630/14102/69583/15945/107527/16153/16177/53603/21813/12983/12984/16155/50930/50931/16154/16878/246779/16880/20315/12978/12167/100041579/17480/21944/20290/16169/320100/20308/76527/12165/27279/60504/16199/12977/12777/16157/100042555/93672/16182/16158/16170/218624/232983/50498/11479/16994/110075/20312/12145/21942/56744/230828/69677/21940/14560/16190/11482/21941/50905/15979/16188/16326/25283…	109
mmu05014	Amyotrophic lateral sclerosis	139/3664	0.922673	1	0.591293	226977/53319/19179/20463/16593/66046/14812/66679/12864/68118/22272/73677/17995/233871/230908/16572/12048/11947/13198/19182/11744/16594/11730/16440/14776/14778/26446/215999/11731/72124/22241/269523/12857/75563/100504663/19094/66052/73710/52639/11461/18125/13417/381917/26415/12015/227699/50873/56491/67130/12859/19132/69654/66152/225326/57296/12460/74412/66413/107939/66043/69077/66445/23997/74781/22…	139
mmu05310	Asthma	7/3664	0.940798	1	0.591293	16163/16153/14998/14969/21926/16191/15002	7
mmu04080	Neuroactive ligand-receptor interaction	133/3664	0.946106	1	0.591293	12061/11447/11516/104443/19226/57249/14428/14812/54393/11517/11542/14409/18390/14308/230777/13611/19222/108068/93670/13616/23796/268934/20606/11549/22095/11539/30878/237213/18439/57277/108072/237362/26361/16336/12000/12640/83428/14602/16866/99296/13610/13489/12921/21390/280287/22355/11435/385643/14809/13491/193034/11540/18389/114229/15562/14802/18386/21833/17199/14652/18442/13490/231602/11548/239…	133
mmu00071	Fatty acid degradation	16/3664	0.95347	1	0.591293	26876/110695/11532/12894/216739/97212/80911/433256/11671/11409/78070/231086/328845/666168/12895/14081	16
mmu04621	NOD-like receptor signaling pathway	75/3664	0.95894	1	0.591293	54721/23960/229898/12048/16151/56551/26420/26414/246727/16440/107607/26417/216877/215999/54131/54123/18439/18795/67955/23961/19094/68652/69538/72512/26415/15516/268973/20847/11798/66513/56489/257632/77040/228607/16150/246728/106025/320795/19697/18036/22333/20310/22031/12043/22051/16173/26416/170731/26409/21898/266632/246730/239319/24014/22030/16476/15975/18033/13030/13058/56486/21926/18753/270151…	75
mmu00620	Pyruvate metabolism	13/3664	0.959071	1	0.591293	26876/110695/11532/16833/109801/18598/11671/74551/17448/18770/107476/52815/18534	13
mmu00830	Retinol metabolism	32/3664	0.96001	1	0.591293	26876/11532/103142/226143/67442/13350/54150/226105/19378/74134/13089/216453/17252/72082/19682/28200/13087/13086/94284/22236/394436/394434/394433/394430/394435/213043/613123/20148/13095/666168/71872/13113	32
mmu02010	ABC transporters	15/3664	0.961455	1	0.591293	56325/11305/192663/224814/19300/74591/12638/20927/27416/67470/74610/11666/27410/11307/11306	15
mmu04940	Type I diabetes mellitus	22/3664	0.963511	1	0.591293	14102/16334/18646/15043/14985/224753/14415/399549/15039/12519/14998/19276/15893/14963/14969/110557/14417/12487/21926/14991/16176/15002	22
mmu04217	Necroptosis	60/3664	0.97006	1	0.591293	54721/105513/14102/71609/12333/26420/26414/66371/20851/16452/30941/15270/12322/16453/15516/12633/19106/19309/20847/234852/11798/12334/12122/319162/404634/106025/58203/15979/110078/22333/20848/12043/271844/319192/15267/20852/73333/18412/12325/21933/20479/21898/22035/319164/22030/15975/51788/12323/11545/13058/26914/21926/14661/232889/14082/16176/24105/216799/329502/78390	60
mmu05416	Viral myocarditis	28/3664	0.971813	1	0.591293	11350/18646/15043/14985/224753/11352/399549/208643/16408/12389/15039/11461/16415/13138/12519/19354/14998/12122/170758/14963/14969/110557/12367/12487/14991/15002/11465/16414	28
mmu00120	Primary bile acid biosynthesis	4/3664	0.973497	1	0.591293	20280/56050/101502/13122	4
mmu00380	Tryptophan metabolism	15/3664	0.975907	1	0.591293	110695/11298/97212/78920/11671/14204/229905/213043/71562/109731/70789/21990/209176/71872/209692	15
mmu00980	Metabolism of xenobiotics by cytochrome P450	22/3664	0.980343	1	0.591293	26876/13107/11532/68312/103140/14864/14862/67689/74134/76263/94284/22236/394436/394434/394433/394430/394435/613123/14865/66447/14866/14863	22
mmu03060	Protein export	7/3664	0.982543	1	0.591293	57743/69089/66661/140740/20335/665155/100101806	7
mmu05330	Allograft rejection	18/3664	0.985974	1	0.591293	14102/18646/15043/14985/224753/399549/16153/15039/12519/14998/14963/14969/110557/12487/21926/14991/16191/15002	18
mmu05332	Graft-versus-host disease	18/3664	0.985974	1	0.591293	14102/18646/16643/15043/14985/224753/399549/15039/12519/14998/14963/14969/110557/12487/21926/14991/16176/15002	18
mmu05034	Alcoholism	69/3664	0.988761	1	0.591293	18212/100503710/14812/71279/14706/26417/19049/56233/15184/15270/13340/14693/14678/55984/13489/19047/64337/12915/19045/14708/170787/97122/216148/232232/11540/14683/11836/107435/69389/207565/433759/319162/404634/12912/79221/12315/15461/109731/15077/14813/14814/14810/20416/14697/208677/18747/20663/319192/15267/14282/319161/68024/18176/11909/319190/70405/14696/224129/320332/319164/231991/51788/21823/…	69
mmu04612	Antigen processing and presentation	27/3664	0.989106	1	0.591293	12525/18045/16643/15043/14985/224753/399549/53970/15039/15516/19186/14998/12265/14963/14969/12912/19727/170767/110557/19192/13030/15525/21926/12504/14991/15002/12330	27
mmu00190	Oxidative phosphorylation	42/3664	0.991026	1	0.591293	20463/66046/12864/22272/17995/11947/66237/66144/12857/76429/66052/192113/67130/12859/11966/66152/76252/11975/66043/110935/66445/226139/108664/28080/68198/66335/407785/69875/70383/11945/66091/11974/11972/226646/73834/84682/67273/21871/140494/407790/66416/54411	42
mmu03013	RNA transport	60/3664	0.992026	1	0.591293	66085/19704/53319/231042/66679/70047/230908/208643/20595/19387/13664/72124/66161/227699/13681/97112/51796/20610/56215/56698/74412/107939/108067/53817/237221/66603/227720/18226/20918/69961/73666/26987/14359/76884/223921/224045/69731/78428/217869/103573/73192/13665/234865/233908/71805/241989/408191/208366/19826/234733/230721/23879/114615/54563/22196/72322/218268/100043292/216766/53975	60
mmu03040	Spliceosome	42/3664	0.992512	1	0.591293	20227/27756/20637/66094/70052/67439/15381/27366/57317/60321/28000/319322/107686/107701/20384/56215/193116/55934/53817/78651/231889/72654/108014/76479/20630/54614/20624/73666/68592/22185/67959/57905/66642/28035/54633/66101/233073/56194/233908/53607/20638/100043292	42
mmu04742	Taste transduction	27/3664	0.99288	1	0.591293	54393/56843/11512/16440/268934/18575/18574/18795/64337/20276/110876/330953/83771/231602/20278/16529/14396/15551/18747/83770/18441/18573/12288/18749/11418/14695/14816	27
mmu00970	Aminoacyl-tRNA biosynthesis	18/3664	0.993259	1	0.591293	97541/70223/229487/71941/224805/71984/66590/68915/67417/230577/107508/234734/110960/211006/22375/71807/69955/212679	18
mmu04613	Neutrophil extracellular trap formation	67/3664	0.995021	1	0.591293	18602/16408/11652/74769/26396/26417/56233/15184/20779/15270/74244/18795/18751/19094/246256/18752/11461/22371/26415/16415/170787/97122/16416/232232/16409/11596/19354/107435/69389/12946/18709/18707/433759/18803/56717/319162/404634/79221/15077/19697/22333/319192/15267/26416/73333/319161/20344/68024/18706/26409/21898/18750/18708/319190/56644/320332/319164/51788/18033/12727/12728/13058/26914/105675/12…	67
mmu05204	Chemical carcinogenesis	29/3664	0.996501	1	0.591293	26876/11532/68312/226143/103140/14864/14862/67689/226105/13089/76263/72082/11863/229905/94284/22236/394436/394434/394433/394430/394435/613123/14865/66447/13095/14866/14863/17960/13113	29
mmu05168	Herpes simplex virus 1 infection	160/3664	0.997609	1	0.591293	54721/12702/14102/234413/23960/626391/53319/22690/18986/71609/269997/15043/101095/228876/235047/231866/14985/224753/240063/12048/399549/272347/16151/19744/11652/18987/192651/74769/18854/16452/78834/246727/231805/218314/407812/71640/54131/54123/20779/20815/15039/50930/76373/243308/57317/23961/19047/68652/54201/235956/56869/72512/12015/19045/22718/233890/243963/619310/230073/381067/16416/19106/2301…	160
mmu05171	Coronavirus disease - COVID-19	79/3664	0.99888	1	0.591293	54721/20085/19896/23960/27367/27207/17175/12268/114641/54127/11421/16151/15945/11491/56417/26420/74769/26414/246727/26417/67025/54131/18751/12260/23961/19094/18752/22371/68652/20088/17194/72512/26415/230073/19106/26451/76808/20847/56489/14281/12279/18709/18707/228607/67945/18803/16150/22121/246728/14962/19697/18036/16194/22031/20848/68436/26416/20344/19988/18706/26409/21898/18750/18708/266632/246…	79
mmu05320	Autoimmune thyroid disease	20/3664	0.998904	1	0.591293	14102/18646/15043/14985/224753/399549/16153/22095/15039/12640/12519/14998/22018/14963/14969/110557/12487/14991/16191/15002	20
mmu03008	Ribosome biogenesis in eukaryotes	31/3664	0.999882	1	0.591293	237107/53319/71340/74778/66932/52530/245474/16418/66711/21453/66161/98956/230082/27993/97112/67459/13000/213895/216987/67619/59028/69961/110816/195434/68272/101592/13001/103573/208366/24127/213773	31
mmu04614	Renin-angiotensin system	4/3664	0.999991	1	0.591293	11421/19025/72461/240028	4
mmu05206	MicroRNAs in cancer	84/3664	1	1	0.591293	11350/140486/21960/216456/171543/11789/74769/74370/26396/23805/26417/636931/15184/21417/14086/242705/12530/18591/22339/18751/13436/23939/18752/12050/22061/56289/16416/18712/18131/13638/18792/70584/16402/12575/18709/18707/433759/13435/18803/56717/16150/22415/73086/17248/12018/15461/13867/18132/24136/20416/14184/19143/12571/13555/22416/12703/15364/20677/14660/20848/12043/20663/21825/12928/19211/121…	84
mmu05322	Systemic lupus erythematosus	31/3664	1	1	0.591293	12268/14812/16153/15270/109711/12260/246256/97122/12519/69389/14998/12279/20821/319162/14969/404634/15077/319192/15267/319161/68024/319190/320332/319164/51788/26914/12487/21926/15002/20638/12274	31
mmu05150	Staphylococcus aureus infection	23/3664	1	1	0.591293	17175/12268/53617/16408/16153/16660/12260/246256/17194/16415/16409/14998/14969/107656/14962/20344/66809/14130/211924/12273/15002/16414/17174	23
mmu03010	Ribosome	29/3664	1	1	0.591293	20085/19896/27367/27207/66419/114641/54127/66448/67025/20088/68565/68611/64657/26451/68537/76808/353242/67945/22121/66242/75398/68436/121022/19988/66223/66163/94061/225215/27397	29
